# Supplementary material for: A SNP Based Linkage Map of the Arctic Charr (Salvelinus alpinus) Genome Provides Insights into the Diploidization Process After Whole Genome Duplication
Source: G3 (Bethesda). 2016 Dec 16;7(2):543–56. doi: 10.1534/g3.116.038026 (PMC5295600; doi:10.1534/g3.116.038026)
Supplement: Supplementary file 2 [file 543FileS1.xlsx]

## Sheet: Map_SNPs
SNP	Polymorphism (query/hit)	bp_SNP_location	Sequence
TP10000	G/T	24	TGCATATGGCTCATCACAAATAGGCAGAAAAAATGTTGCAGGTGGAGCATCACATGCA
TP10002	A/C	51	TGCATATGGCTCTCCTATTCTTTGCCCAGTCATATTCAAGGTTAGAACTAAATTTCTAGGGTTC
TP1001	C/T	17	TGCATAACCAGTTCAGCTTGGCTTGACTCAGCTCGGTTTGGCTCAATGGTGAGGAAAACGGGTA
TP10010	A/G	6	TGCATATGGGAACACACCTGGTGCTCCTCTGTCCTAATCAGAATCAAATAAAGTGCTCTGAGAC
TP10029	C/T	36	TGCATATGGGTCCAGCACATCGTTGCATCCTCAACCTGCATGTTCTGTTAATTTGAATGACCAT
TP10038	G/T	51	TGCATATGGGTGGTCCTGGAAATAAAAACCCCTCTCCTGGCGTTGTAAGAGCGATGCTCTACCA
TP1004	C/T	50	TGCATAACCATATGGATTTTGGAACTAGTTTTAGCTTGTTAACAATGGGCTATGTCTCAAATAT
TP10040	A/T	49	TGCATATGGTAAATGTAGTGGAGCATTAATGGCACCAGGTTTCAGTTTAAAAAAAACATGAGAT
TP10042	C/G	17	TGCATATGGTATACGACCCCCTAATACCTATTTTGTCATGCTCTTTACATGATATAGACTGACC
TP10064	A/G	25	TGCATATGGTTCTTTTTTTCCCTGAATCTTTGTAGAATTTTGACCTGGAGTCATGCAAAATCAT
TP10070	A/T	58	TGCATATGTAAAACATGTGCGTAGACAACATTGTAACATTGAGCGTAGACATTGTTAACTGGTT
TP10090	C/G	15	TGCATATGTAATGGCACATTTTGCAGGTATATCTTGGTGGGGCAATTGCTTATTTTTGTAATGC
TP10093	A/G	48	TGCATATGTAATTATTCACACAGGCACAATAATAAGGATTTTAAATAACAGCCTCCACATCGCT
TP10096	A/G	25	TGCATATGTACAGTGCCTTCAGAAAGTATTCACACCCCTTGGCTTTTTACAAAGTTTTTGTGTT
TP101	A/T	49	TGCATAAAACAATGCTTGTACTGAAATCCATAAAGCATCTTACTAGATATTCAGACTCACTGAG
TP10102	A/G	44	TGCATATGTAGAATTAGACTACAAGATGTCATGTCGAAAAACCATGACATCCCGGATGGAGAAA
TP10112	G/T	8	TGCATATGTATACATTATATTACAGACACCTTATTGCATATTTATACATTATATTACAGACACC
TP10128	A/C	46	TGCATATGTATTCACCCCCTTTGCTATGAAGCCCCTAAATAAGATATGGTGCAACCAATTACCT
TP10134	C/T	10	TGCATATGTCACAGTCACAGAATATTTGTATTATATACAGCATGCTGTTTTACGACTACGTTCC
TP10140	A/G	18	TGCATATGTCATGAACAAAGAGTAGCAGTAGCGTAAAAGAGGGGGTGGTGGGTGGCGAGACACA
TP10147	A/G	13	TGCATATGTCCTAGTATCCATTAGTGTCTGTATCCATTCATGATAGGTTGTTTATGCA
TP10165	C/T	29	TGCATATGTCTTATCAAAGAAAATAAATCACAATTGGGATCATTCATTCGGATCACACTGATGT
TP10171	A/T	63	TGCATATGTGACTCCAGGTTCAATTAGCTATTCATCTGGTTTATGTCCCAGGGAATTTTCTCAT
TP10186	A/T	42	TGCATATGTGATGTGGTAATGTATCTGTGATATGGTAATGTATCTGTGATATGGTAATGCA
TP10191	A/C	6	TGCATATGTGCCCAGCATGACAAATGCGTACCACTTGACTCAGGCCCAGAAAATATTATGTCTG
TP10200	C/T	30	TGCATATGTGGGCAAAAACAGACTTTCCACGACAGGCTTGTTTGTGCTCCACCTGTGTATGCA
TP1021	A/T	55	TGCATAACCCACACAACACATTCATAACACATACATAACACATTCATAACACATACATAACACA
TP10214	A/T	49	TGCATATGTGTGATAGGCTCTTATGTCTCTGTGTGATAGCCTCTTATGACTCTGTGTGATAGCC
TP1023	C/G	10	TGCATAACCCACCCCTCATGGGCTGTTTGCCATGTTAGCATCAAAGCTGATAACCTCACAGACA
TP10245	C/G	12	TGCATATGTTACCATCTTGGACTGAGTAGGAGGCTGTTTACTCTGGGCATGCTTTTTATCCAAA
TP10246	G/T	40	TGCATATGTTACCGAAGATGGTGGATCACCTTTAAAATTGAAAATAGAGTGTATGCA
TP10257	A/G	37	TGCATATGTTCTCTATTTCCAGTGGGTTACCTTGCTAGGCTTATTCTAAGGGCTAGAGGTGGAC
TP1027	A/G	6	TGCATAACCCAGGGTATAAACATCTGAACCGTGCATGACCCAGGGTATAAACATCTGAACCGTG
TP10281	C/G	16	TGCATATGTTTGCTCCCATGTGTGAGTGTGTGACTTTGTGTGTATGCCAGGCAGAGATGGAAAA
TP10288	A/G	6	TGCATATGTTTTGAAAGAGGAGTAATGTTTGTCATAAATTGTCCTATTTTCATGCA
TP10295	A/G	25	TGCATATTAAAAACAAAATAATAAAGCTACCAGCTAAGCTAACGTAATACTGGAATGGAATATG
TP10316	A/T	6	TGCATATTAACACAAAGGTACAACACCAGTGGCCATCATATTCCAGTGAGGTACTTCAACTAAA
TP10317	A/C	9	TGCATATTAACACACGTAAACATAGGCAAAAGCGCAAATACAAATAAGTTGCTCATCAGGTGTA
TP10321	A/C	16	TGCATATTAACATTTATGGGATCTTTTGTTTCAGCTCATGAAACATGGGACCAACACTTTACAT
TP10327	C/T	13	TGCATATTAACCCATCATGTATCATGTAATATAAGGGTCTTTAGATATTTACCTGTCAAAGTAA
TP10330	A/G	55	TGCATATTAACCTGACCATAATATGCTATTCGAATGGGAAAGCATATTAACCTGACCATAATAT
TP10341	C/T	20	TGCATATTAATAATTGAGTCTGTTGTCAGGAAGCCATGTTGAAAACATCAATAAAGTGATGATT
TP10347	A/G	32	TGCATATTAATATCTCATGGCTCAAAGTGGAAGAGAGATTGACTTCATCACTACTTGTTTTTGT
TP10354	G/T	32	TGCATATTAATGATTCGTTACATGAAGTGAGGATTTTCAATGCA
TP10359	A/G	25	TGCATATTAATGTTCAGACTGAGCATCGGGGATCTTAACAAAACAACCCCCTACAGAAGACTCC
TP10375	C/T	24	TGCATATTACATACAGTATTATGCCTTGTTATAAGAGTATAACAAGTTATACAACATTAATGCA
TP10385	A/C	21	TGCATATTACCCAATATATAAATGGCATACCTTGCAATACAATATTCTCTAAAAACAGTTGTAC
TP10415	G/T	58	TGCATATTAGAGCATACACATAGGCCTATATATGAGCCCTAGCCCGGAAAAAAATCTGAATTAA
TP10427	A/G	12	TGCATATTAGCAAATACATATGGCATAACCTACACATATAGCATACCTCACAATGCAATATTCT
TP10440	A/C	35	TGCATATTAGGCAGACTGTGTAATATCTACAGGCAGACATTAGATTCAACTTTTTTTTATCTTG
TP10458	G/T	63	TGCATATTATATATGAGAGACAGCATTCTGGTTAAGATTTCTAATAGCCTGCACAAGTTGTGGT
TP10464	A/C	11	TGCATATTATATTTTTTGACACTTAAAGACCCTAACAGGGTTCCATATATGATTTCGAGATTGA
TP10473	A/G	52	TGCATATTATGAACTGTGTAGCTACCAACTGCATGACAACATAGACTTTACATCTCATAGTTGA
TP10482	G/T	35	TGCATATTATGTAACCTTTGTTCGGTTGTGGTGCGTAATAGTCTCAGTTTTTCTCTTTATTGTG
TP10495	C/T	40	TGCATATTATTAATGTCCCGTATCAACATCAAAAGCTAGCCATCTCAAATTCACTATTGTATAT
TP10499	G/T	63	TGCATATTATTACAAAGCTAAATGAAGGGGATGGTAAGCATGTTATTACAGAGCTAAAAGGAGG
TP10506	G/T	56	TGCATATTATTAGTAGACTTGGATAGAGTGAACTGCCTCCTACTCTGTCCCAGATGCTAATATA
TP10513	A/G	6	TGCATATTATTATGCGCTGTGGCACACTAAGGTGAGAGTATTTTGTTAAGATATGTAGCTAGAT
TP10516	A/T	62	TGCATATTATTATTACTATTGGACAGAAAACACTCTCAAGTTTCTAAAACTGTTTGAATTTAAA
TP10531	A/G	13	TGCATATTATTCATCTAGAACTTTTTGAATATGTGTTTTTATAATTGCTATTTTCTTTTTTCTG
TP10537	C/T	36	TGCATATTATTGATACTATTTGAAAGGAAACACTTCGAAGTTAGTGTAAATGTTAAATTAATGT
TP1055	G/T	57	TGCATAACCTAGCCTACCCTCCAAGTCAAAAGGTATGTTTTGATTTTCATGGCAGGGACTTTTT
TP10562	A/G	39	TGCATATTCAAGTGTCTCAAGGGTTCCTTAAGTTTAGAACTGTGCGTTTACTATGGGTATGTTC
TP10580	A/G	15	TGCATATTCACTGAAGGCTAAATCCTAACATACTGTAAGATATGAGTGCATAACTCTGTCTGCA
TP10591	G/T	24	TGCATATTCAGGTTCCCTAACAAGGTAAAACCCTTTCCACACTGGGAGCATTGGAAAGGCTTCT
TP10612	C/T	62	TGCATATTCATCCATTCTGTAGTAACACTAAAGCTTGATTTTTGTGTTGATTAGACCTAGACAA
TP10617	C/T	55	TGCATATTCATGAGGCTAGCATCTCACTCTCCATTGAATACAGGCGGTTGATGTCAACATCCCT
TP10633	A/T	62	TGCATATTCATTTTGCTCAGTGCTGTCCTGAGCAAAATGTTCATCCTACTTGGGAGAATGAAAG
TP10637	C/G	27	TGCATATTCCACAAATTAACATTTAACAAGGCACACCTGTTAATTGAAATGCA
TP1065	A/G	20	TGCATAACCTATCATTCAAATAGCCTACATTACATTATAGTTCTGAAAATACAATAAAACTAAT
TP10650	C/T	42	TGCATATTCCATTCCAGTATTACGTTAGCTTAGCTGGTAGCCTTATTATTTTGTTTTTAATATG
TP10659	A/G	25	TGCATATTCCCATGAAACTGATTGAATCAAATGGTTGGCATGCA
TP10673	A/G	52	TGCATATTCCTGATACCATTTGAAAGGAAACACTTTGAAGTTTATGGAAATATGAAATTAATGT
TP10684	C/T	20	TGCATATTCGCTTCCGTTTCAGGACCAACTAGTAGATATAAAAATACTCTTGATCTTCAAGATT
TP10690	C/T	51	TGCATATTCGTCTCCATTTCAGCACCAATTGGTAGATTTAAAAATATAAACGCAGCATGCAACA
TP10691	C/G	46	TGCATATTCGTGATACATTTCAAAGGAAACACTTTTAAATTTGTGCAAATGTGAAAGTAATGTA
TP10696	A/C	6	TGCATATTCGTTTTCTTGGAATAGAAACACATTGTACAGTGTCATATTTTCCTAACTGAACCCC
TP107	A/G	6	TGCATAAAACAGCTGACTGCGAATGCAAATGATGCCAGATAAATCCTACACATGCA
TP10703	C/T	60	TGCATATTCTACGATCTGAACCTGAGAAATAGTCCGTTTACCTTGGGAACGTTATTTGACCCCT
TP10710	A/C	21	TGCATATTCTACGATCTGGGACTGAGAAAATGTCCGTTTACCTTGGGAACGTTATTTTAAGAAA
TP10712	G/T	46	TGCATATTCTACGATCTGGGCCAGAGAAAATGTCCCTTTACGTTGGGCACGTTATTTAAAATAA
TP10713	A/C	63	TGCATATTCTACGATCTGGGCCAGAGAAAATGTCCGTTTACCTTGGGAACATTATTTTAAGAAA
TP10714	C/G	16	TGCATATTCTACGATCTGGGCCAGAGAAAATGTCCGTTTACGTTGGGCACGATCTACACCCAGA
TP10722	A/G	54	TGCATATTCTACGATCTGGGCCTGATAAATAGTCCGTTTACGTTGGGAACGTTATAAAAAAAAA
TP10731	A/T	52	TGCATATTCTAGCATCCGGACCTGAGAAATAGGCAGCTGAAATGGGAACGTAATTTTTTCTGCC
TP10743	A/G	18	TGCATATTCTAGTTTCGAGAGCTGAGAAATAGGCCGTTTCAAATGGGTACGTTTTTTTGCCAAA
TP10750	A/C	56	TGCATATTCTATACAATTGTGACACACAAACAAACACACACACACACACACACACACATGCA
TP10751	A/C	54	TGCATATTCTATACAATTGTGACACACAAACAAACACACACACACACACACACACATGCA
TP10754	A/C	46	TGCATATTCTATTCTTCTGAGCCATTTACTTTATGTTCGTATTTTAATCTTTTATTATTTCTTA
TP10755	A/G	30	TGCATATTCTATTTGATCTCCAGGCCTATAGCGGGGTGTGCATAACTTCGAGTCTTTATTTCAA
TP10757	A/G	28	TGCATATTCTCACTCACTTACCTACACACCACAAACAACACAAAAATGTTAAAATGTATATCAC
TP10759	C/T	9	TGCATATTCTCATGAAACTGATTGAGATCAAATGGTTGGCATGCTGATGCTCCATGCA
TP10779	C/T	16	TGCATATTCTGATCGCTCTATTGATTGGCTATTTATCTTACTGATATATTTGTCAGGGACCATG
TP10780	C/T	37	TGCATATTCTGCTATAATAACCAGTTATATCTCAAACACGTAGCCTATTGATGCACTGTTTATT
TP10792	A/T	42	TGCATATTCTTAATCAAGTTAAACTAATAGTTCCCAAAATAAGGAAACAATATGTTAACAAATA
TP108	A/G	57	TGCATAAAACAGGTTTATCTACATGAATTTCACTGTGTAATTCCAGAGCAGAAAGGAACCCATT
TP10800	G/T	52	TGCATATTCTTGAAACCATTTGAAAGGAAACACTTTGAAGTTTGTGGATATGTGAAATGAATGA
TP10802	G/T	23	TGCATATTCTTGAAAGGTAAAAGGCAATCATGATTTTTGCCAGAAAAGTGGATCTCCTTTGCCT
TP10804	G/T	19	TGCATATTCTTGATACCAGTTGAAAGGAAATGGAAATGTGAAATTAATGTAGGAGAATGTAACA
TP10806	T/C	33	TGCATATTCTTGATACCATTTGAAAGGAAACATGTTGAAGGTTGTGGAAATGTGAAATTAATGT
TP10809	A/T	50	TGCATATTCTTGATACCATTTGAAAGGAAACACTTTGAAGGTTGTGGAAATGTGAAATGCA
TP10817	A/G	53	TGCATATTCTTGATACTTGAAAATATTGATATTTGAAAGGAAACACTTTGAAATTTGTGGAAAT
TP10836	A/C	55	TGCATATTGAAGAGGTGTCGTCTACCATCGTTCACATCCCACATTCACTTCCTGAAGTTCTCAA
TP1084	A/G	57	TGCATAACCTGCCTGTGTGAGCACTATAGAAACAAATAGTATATTCCCCTTACTTTAGACCTAG
TP10847	G/T	16	TGCATATTGAAGGGGGTGAAATGGACTACTTCTATGTGAATTAATGAAGAGGCAAACATTGTCA
TP10849	C/T	56	TGCATATTGAAGGGGGTGTGTCGTCTATGATCATTCACTTTCCTTCATTCACTCCCGGAAGTTT
TP10851	A/G	59	TGCATATTGAATGCTATGGTTCATAATATGAGCGGCCAACATTTAAACTGTTTCAAATATACAT
TP10872	C/T	56	TGCATATTGACACCACCCACACACACTCCCCACATACACAGCCGTTCACACTCTTCACACTCTT
TP10919	C/T	40	TGCATATTGAGAAACACCCCGTCAGAGCACGGTAGTATGCGTATTGAGAAACACCCCGTCAGAG
TP1092	A/T	14	TGCATAACCTTAGAGTGCGTCCCAAATGGCACCCTATTCCCTATATAGTGCACTGCTTTTAATC
TP10930	C/G	30	TGCATATTGAGATAAACCCTCAGTGTCAACCCATGCAGTATGCA
TP10936	A/G	37	TGCATATTGATATTGGTCCGTTTAAAATCTATAGCTATTATGTATCTTTTGATGTATATTATTT
TP1095	A/T	7	TGCATAACCTTGCTTCAGGGCCTGAGCTACAGGGCAGTTAGATTTGGGTATGTCATTTTAGGCG
TP10981	A/G	62	TGCATATTGCTAATTTGGAGACTAGTGTTGATTGAAATGTCACAATAAAGCAATTGTACAGAAG
TP10985	G/T	63	TGCATATTGCTCATTCTCTCATGCCTATTGCTCATTCTATCTCAAGCCTATTGCTCATTCTCGC
TP10991	A/G	6	TGCATATTGCTTCCTTTCACAGACTACTGGGGAGGTTACAAGATGAAGGGTAGGGTGATGCA
TP11022	C/T	37	TGCATATTGGCCCCTCCCCACACACACACACATTTTCAGCACATTGCCTTATCAGACCGACTTA
TP11039	A/T	11	TGCATATTGTAACTGATGCAATTTCGTTCTTTAATTAATGGCCATGATTCTTAGTACATTCGCA
TP11045	A/C	63	TGCATATTGTACCGGCATCTAAGTATAGTGATAACATTGTATTGTGAGGTCCCTGGCAATTCAC
TP11048	A/G	19	TGCATATTGTACGAGCAAAAATAGAGTACGAGGCCGTTTACACACATACACACACAAACACATG
TP11050	A/G	19	TGCATATTGTACGAGCAAAAATTGAGTACGAGGCCGTTTAAATTGGGCACATTTTATCCAGGCT
TP11062	C/T	12	TGCATATTGTACGAGCAAGAATTGAGTACGAGGCAGTTTAATTTGGGAACGATTATTTCCAAGT
TP11067	A/C	35	TGCATATTGTACGAGCAAGAATTGAGTATGAGGCAAGTTTAATTTGGAGATGATATTTTCCAAA
TP11091	G/T	42	TGCATATTGTATGATCTAGAACAGAGTACGAGGCAGTTTAAGTTGGGCACGATTTTCTCCCAAA
TP11093	C/T	50	TGCATATTGTATGATCTAGAACAGAGTACGAGGCCGTTTAATTTGGGCACGATTTTTTGGGCAC
TP11108	A/G	18	TGCATATTGTCCTCCAAAAGCTGCTGTATATTTTCAGTTTGCTTCACTTTTAATGCA
TP11110	A/G	27	TGCATATTGTCGGCCAGTCGGCCTACAAGTATTTTTGCAATAGAAATATAATCGCTAAGATTGT
TP11114	C/T	35	TGCATATTGTCTTTCTAAGTATACTGAACACAAACATGGCAACATGCGGCAATTTCAAAGATGT
TP11155	A/G	31	TGCATATTGTTTACAATCAACTTATCCTTTACCAGTCTCTCAGCACTAAGACGTGCATATGCA
TP11161	C/T	54	TGCATATTGTTTGTTGAGGTGTCCATTTTTTGTATTTTGTATGATGTAGTTTTCCCCCCTTTCC
TP11165	G/T	14	TGCATATTGTTTTGTCATGAAGTTCATTTAGAAAAATCGCTATTTAGCAAGCTAACTGACTAGC
TP11170	C/T	14	TGCATATTTAAAGCTTTTCTATGTATTGGATTTGCTCTCAGGGTTTCAGGTATCCGTTGCAGAG
TP11174	A/C	18	TGCATATTTAACCAGGAATATTAGGAGTCTTCCATAGAAGCAGTTTAAAGAGAACTGAGGAAAA
TP11182	C/T	19	TGCATATTTAATTTGAACCTATAGGGCCACTCTACTACTCGTTACTAGGAACATCATGCA
TP11186	A/G	21	TGCATATTTACAGTAGCATAAGCTATGCTACAGCGAATGGGGTCTTAACTTTCACACGAAAAAA
TP11202	C/T	20	TGCATATTTAGAAGTTATTCGACTCCACCCTTAACATTTAGGAATGTGTAGGACATGCTACAAA
TP11204	A/C	12	TGCATATTTAGATTTTTTTTATAGAATTGCTTAAATTACAATTGATGTGCAATGCA
TP11210	C/T	45	TGCATATTTAGTAGAAGTTTGGCTATGTTGTTATTATACTTTTTCTGTAACTACATTCACCCAA
TP11220	A/C	15	TGCATATTTATATCAAAAAATTTCAGTTTACACTGGCGCGTTATGGTCAGAAATGCA
TP11229	C/G	45	TGCATATTTATCGCAGTCACTTGCATTATCACGTTTGGAGAAAGCCAGCTGCAATTCCACACAG
TP11242	G/T	37	TGCATATTTATTGTGCCAGGAGTGTGTTATATTCATGAATGCAAAATGAGGCAAGCTTTTAAAT
TP11267	A/G	34	TGCATATTTCCATGAATCTGATTGAGATCAAACAATTGGTATGCA
TP11269	A/C	27	TGCATATTTCCCAACAAAAACATGATAATAAATGACATCACTTTTTGGTTGGGCAGAACTAGTT
TP11279	G/T	52	TGCATATTTCTAGAATGTTAAATATTACATACAGTATTTCTTCAAACCCAAGATATCATCAGCT
TP11288	A/G	15	TGCATATTTCTGCAAAAAATATCCTCTGCGTACAAACGTAAAACACAAAAAAATGCA
TP11291	C/T	38	TGCATATTTCTGCATTTTCCACCGGTATCATAGAGGACACCCTTTTGTCTGCTATTTAAATATA
TP11306	C/T	25	TGCATATTTGAATTGTAACTGTTACATCACAACAAACAAAGCTTTTGAGGTTAGTGAGTGACTA
TP11373	A/G	18	TGCATATTTTAAAGGCAATGTTTTCATGTTCACGGAGACCACAAATACGGTAAAAGATGCA
TP11375	A/C	11	TGCATATTTTAATTTCCTTGGCAGTGAAGTCAAGGATACAAGCCTGATCAAGCAAACACACACT
TP11381	C/T	28	TGCATATTTTACTGTACTCATTCTCTCCCTCACTTCCCTCTTTCTTTGTAGTTATTAAAGACAT
TP11384	A/T	52	TGCATATTTTAGAAATGTATAATATTACTCAGGCTGGTCAATCCTGCCAAAATATGCA
TP11385	A/T	54	TGCATATTTTAGAGTGGCCTTTCATTGTCCCAAGCACAAGATGCACCTGTGTAATGATTATGCC
TP11386	C/T	42	TGCATATTTTAGCATCTGGGACTGAGTAGGAAGCAGTTTACCCTGGGCATGCTTTTCATCCAAA
TP11392	G/T	18	TGCATATTTTATCAGCAGGCACATTTAGAGAAAAAACAAGTCTGAATGAGAGAGAGAAAGACAC
TP11393	C/T	64	TGCATATTTTATCTTCTGGAATGAGTAGCTGGCAGTTGAATTTGGGTATGCTTTTCATCCAAAC
TP11401	A/G	57	TGCATATTTTATTGTCAATCCCATCACGATGAAAGGCATTGATTATGTGCAGTTATAGCTGTTT
TP11406	G/T	20	TGCATATTTTCACAGAACAGTTCAATAAAAAATTATAATAACATTTAATTGCCAACTACGTAAA
TP11435	G/T	22	TGCATATTTTTATATTTGTTAGCACTTATTTGTTTTTCCCTCACCTCCAACCCCTCTCCATGCA
TP11463	C/T	13	TGCATATTTTTTCCCCAAACATTAGGCTACTACTTGTAGGCTAAGTTAGAGAGGGAAATAGCGC
TP11465	C/T	14	TGCATATTTTTTGCTTTTCAACCAGTCTTTTTGTGTGCTTTTTGAGAATGGGGCAATGATGGCT
TP11468	A/G	50	TGCATATTTTTTTCATGCAGAATTTTGAATATTCGCATGAAAATCTGTCACATATTGGATGGAA
TP11483	C/T	20	TGCATCAAAAACACAATCGCTCACGTCAATGCAGAGCTGTAACTGAATTATGTGATGTCGCAAA
TP11497	A/C	30	TGCATCAAAACCACACCCAACTTTTTATCAGACAAATCCCGTGCAGCCTTGTGAAACACTCGAA
TP1151	C/T	21	TGCATAACTAAAAAAGATTGCGCATATTTAATGCAACCCTTTCTGTTAATAAATCGCAAAGCAG
TP11521	A/G	49	TGCATCAAAATCCAAGATGTACTTATAATTTGATAAGATGACAATGATAGATATGAATTGTTAT
TP11522	A/T	64	TGCATCAAAATCCAAGGTTGTGAGACTTAAAATGTGAAAAAGTGATGGGGGCCAAATACTTTTA
TP11534	A/G	7	TGCATCAAACAACCTTCATTTCAATATTGATTTAAATGACAGAAACGGCAACTGATGTCTGTGA
TP11535	C/T	15	TGCATCAAACAACTCCATTTCCCCCGAAAATAACTGTATTTGCTTGATAAACCACTAGAAGTAC
TP11561	C/T	64	TGCATCAAACTCATGGCGCTCCGGCGGAAGTCATTCATTGTCAATGGAGCAGCACGCAACACAC
TP11613	C/G	63	TGCATCAAAGTTAGAGCCATGATCCATGAAAGGAATCAGACAACACGCTCCCTTTCTTTTCTCT
TP11644	C/T	32	TGCATCAAATGGCGTACAAAGGTCACGATCTCCACCTGCAAGTCAAACGGAAGCATTTGACTAT
TP11675	A/G	41	TGCATCAACAACATTGTAGTTACTCCACAATACTAACCTAAATGACATAGTGAAAATAAGGAAG
TP11681	C/T	34	TGCATCAACAACATTGTAGTTCATCCACAATACCAACCTAATTGACAGAGTGAAAGAAGAAAGC
TP11685	G/T	16	TGCATCAACAACCAAGAAAATGAACTCATGAGAAAAAAGAAAAAGACAAAATAAAACAGAGGCC
TP11688	C/T	52	TGCATCAACAACCTGGAAATATGTTAGTGGTGCACTCCCTCATAACACTTTCTTTTGAGTGATA
TP11694	C/T	38	TGCATCAACAATGAAAGTTGGGGCCTTATATTTTTGCCGATGTTTAATGCA
TP11716	A/T	48	TGCATCAACACCCTGGAAAGATGTTTGTGGTGCACTCACTCATACACAAATTTATCACAACAAA
TP11717	A/C	39	TGCATCAACACCCTGGAAATACATTATGATTGTAGTGCACTCACTCATAACACTTTTTTGAGTG
TP11723	C/T	44	TGCATCAACAGAACACAGTGCTCAAGTAGCCTCTTTCACAAAGCAGTCAGACTCTGGTAATGTG
TP11747	A/T	48	TGCATCAACATAATTTAATAAAATCATTGAAAATGTTTCATGAATATAAACACTAGGTTCTGGT
TP11761	A/T	36	TGCATCAACATTACACTTCCCAATAGTTCCTTTGGAAAAGTCACAAATGGATGGTTGGAAATAG
TP11776	C/T	46	TGCATCAACCAATGGCTGCATGCGTGTCATCGACTGACAAATTGCCATAACATATGATGTGGTT
TP11784	A/G	59	TGCATCAACCAATGGTTGCGTACCATGTCATCGACTGTACAGCACCCGGTTGTTAAGAAAATTA
TP11799	C/T	37	TGCATCAACCAGTATTTGAGGAGCATGTTCTCGCTGCTTGACAGATGATATTCCGCACAACCTC
TP11845	C/T	36	TGCATCAACTCTACCACTAGAACGCAGCAATAGCCCGATTTATGACTGATGCA
TP11856	C/T	13	TGCATCAACTGACTCTGAAGAGTGTAGTCCAAGATTGGAGAAAACATCCGCTGTGTATTCCTCT
TP11858	C/G	12	TGCATCAACTGCGAAGGGAAAACCTGCACTCACTGAGAGTGTCTGTTTTAATGCA
TP11860	A/G	26	TGCATCAACTGTACATACACGCAGAAGACTTTCCCAGGATGCA
TP11865	A/T	24	TGCATCAACTTCAAAGATTTTACAGAGTTACAGTTCATTTAAGGAAATCTGTCAATTGAAATAA
TP11874	G/T	23	TGCATCAAGAAATTACACAAATGAACTTTTAAGAAGGCACACCTGTTAATTGAAATGCA
TP11883	G/T	60	TGCATCAAGAAGGAAAGCAATTCCACAAATTAACTTTTAACAAGGCACACCTGTTAAATGAAAT
TP11884	G/T	31	TGCATCAAGAAGGAAATACGTTCCACAAATGAACTTTCAACAAGGCACACCTGTTAATTGAAAT
TP11889	C/T	57	TGCATCAAGACATGCAGTATGACCAAAACACTTGTTGTTTGAGTAAATAGTGATCTCGTGTGAC
TP11920	A/G	8	TGCATCAAGCAGGCATAGCGCAAACTTTAAACGAACACACTTGGATGACAACGGGTCACTTGAG
TP11923	A/T	7	TGCATCAAGCCCTCTCTCCTCTCTGGTACTGCAGGGGGCTGATGTTTGTAAGAGACAGACATGC
TP11954	A/C	64	TGCATCAAGGAACATTTTTTGCTCAACTTATAAAGTGCATTTTCTTGACCGCTGATGTGCTTCA
TP11969	A/G	64	TGCATCAAGGGCAAACTAATACATAAGGTTGTGAGGTAAGATGCAGGAAGGATTTAAATGGATA
TP11980	C/T	27	TGCATCAAGGTGCCTGTAATAGAATACGTGGCAAAAACAAATGTAAACATTAATATATGCA
TP11982	G/T	22	TGCATCAAGGTGTCTGTAATAGAATAAACGTGGCAAAAACCACTGTAGACATCAATGAATGCA
TP11986	G/T	64	TGCATCAAGTAATCAAATTGTATCTTTTGTTGTTATTATTTCTAATGTGTTTTTGTTATGTGGG
TP11994	G/T	12	TGCATCAAGTCGGCAATCTGCTGGCAAATCCTTTTAATCCTTGTCATATGAAGAGAAATTATAG
TP11997	A/T	30	TGCATCAAGTCTACTGTAGATGGAGAGGAACTCTTTGTTAAGGAGATGCA
TP120	A/C	13	TGCATAAAACCCAAAAGAGCAAGCAGTGCAGAGGCAGGATCCATATGCA
TP12003	A/G	16	TGCATCAAGTCTGACATCAACAGGCTCTTGAACAGCTTCTATCCCCAAGCAAAACAACTGATAA
TP12015	C/T	53	TGCATCAAGTTGTCTGTAATAGAATAAACGTGGTAAAAATGAATGTAGACATCAATAAATGCA
TP12040	A/G	24	TGCATCAATACAGGACTAAGATCAAATCATACTACACCGGCTCCGACGCTCGTCAGATTTGGCA
TP12042	C/G	27	TGCATCAATACAGGACTAAGATCGCACTACACCGGCTCCGATGCTCGTTGAATGTGGCAGGGCT
TP12043	C/T	50	TGCATCAATACAGGACTAAGATTGAATCATACTACACCAGCTCCGACGCCCGTCTTATGTGGCA
TP12052	A/G	59	TGCATCAATACCCTTGATGTATATCTATGCCTCAGTATTCTTGAGGAATTTCTATTTTAATATG
TP12057	C/T	55	TGCATCAATACTATGGTCCCGTGTGGCTCAGTTGGTAGAGCATGGCGCTTGCAACGCCAGGGTT
TP12059	G/T	52	TGCATCAATACTGGTATATAGTAAAATACGGTATACCATCCAGCCCTGGTCGTCAGGGCATTGA
TP12082	C/T	32	TGCATCAATCAAAGGGGCTTCAATATATGCGCCCATAATCATGCA
TP12084	A/G	22	TGCATCAATCAACGGATTTTCAGACGAATGTAATGTAGGCTAAGATAATCATTATTTAAGCTAA
TP1209	A/G	40	TGCATAACTCTGCAAATCTGGTCACACACTGTAGATTTAAGCATTACTGAATCAGCATTGTGCT
TP12100	C/T	55	TGCATCAATCATTCATTCGGTGGGGGGGAAGTTGATGAGGGGGAGGATATTCGGCCCATTCAGA
TP12121	A/C	57	TGCATCAATGACAGACTTGAAAAACACAATTAATTCACAAAAGAATGCTGTCAGACAACTTTCC
TP12127	C/G	15	TGCATCAATGATGTCGCTCTAGCTGCTGGTGATTCTCCGATCCACCTCTATGCAGACGACACCA
TP12128	C/T	21	TGCATCAATGATGTCGCTCTCACTGCTGGTGATACTTTTGATCCACCTCTACGCTGACAACACC
TP12146	T/A	33	TGCATCAATGTAGGATATGTGTTTCGTTAGGATTCGTTAGTGGGTGTCCTCTGGGCTTGGTAAG
TP12168	A/G	45	TGCATCAATTATATTTATCAAGTAAGCACACTTCACCAGTTGGAAGAAATCTGAATTTGGTTTA
TP12179	A/C	44	TGCATCAATTCATCTCCTGCCTTCTGGGAACTGATGCTTATATACAAAAGCGCAGAACACCTAT
TP12181	A/C	34	TGCATCAATTCATTTTTCTCAGTTTTCAAAGGAAGTACATTCACATTATTCCACACACAGGTTC
TP12193	A/T	56	TGCATCAATTTGATTACATGTTCACTAAAGTGCTGATTTACTTTCCAACTGGACCATGTCTTAA
TP12203	C/T	30	TGCATCACAAAACAGTCCCTGAAGAATGGCGATAAAGCCCTACAGTATATGCA
TP12214	C/T	29	TGCATCACAAAGTCTGTGTTGGGAGCCTCCCCCAGTTCAACGAGTCATTAATCTCTTGTCATTT
TP12215	C/T	6	TGCATCACAAATATGAGGTGTGCAAAAATAATAAATGTGACATCAACAGACGCTTTTATCCTAA
TP12219	A/T	20	TGCATCACAAATGGTATTTATGTTCGATAATGTCCTTTATATCCATAAACTCAGTTTAGCTGGC
TP12224	C/T	20	TGCATCACAACACCTTGTGCGCTACACACAAACACACTCTCTGTCATTTACGCAGACAGACAGA
TP1223	A/G	42	TGCATAACTGACTGTTGCATAGATCTATTTTTGTAAGTAATACTAAGCATTGGTGGTTCAGTGG
TP12234	A/G	10	TGCATCACAAGAGGTCGCTGAGGGGAGGACCGCTCATAATAATGTCCGGAATGGAGCGAACGGA
TP12240	C/T	49	TGCATCACAATAGCCTTATGTAACCGGTGCTATACTGCACCGCTGTAACTCTGCGTTGTGTGTG
TP12242	C/T	40	TGCATCACAATATATTACATGATACATCACAAGACATTACATAATGCA
TP12255	C/G	61	TGCATCACACACACAATAGTGGTGGTGGCATTGCCAGGTGAATGTGAGCGAGCCTTAAAGCTAT
TP1226	A/C	34	TGCATAACTGCACCAGCATACAGTAACTTCTGCACCACATAACAAAAACACATTAGAAATAATA
TP12287	A/G	22	TGCATCACACCTTGACAATATAAGTGTAGGAGTTAGCAATGATGCTAACGATTCTACTAGATAC
TP12302	A/C	14	TGCATCACACTGTAGGTACTTAAATGTCTAACTACAGGCACCATGATGCAACAGCAGGGTTGGG
TP1231	A/G	39	TGCATAACTGGCTTTGCAGGCGTGTTTCCCTTGCCCGCAAAGGACACATTTTATTAAACAGCTG
TP12322	A/C	35	TGCATCACAGCCCCATCATACATCACAGTCCCATAATACATCACAGTCCCATCATACATCAGAG
TP12328	A/T	28	TGCATCACAGGACCATCACAGTAATGAATCACAGGACCATCACAGTAATGCA
TP12332	A/C	17	TGCATCACAGTAACCCATCTCTACTAAGGTTAGGCATCACAGTAACCCCTCTCGACTAAGGTCT
TP12336	A/C	49	TGCATCACAGTCATCGCAAGTAAGACACAATCAGATGAACAACAGCTGATCAATGATTAGGACC
TP12353	A/C	59	TGCATCACATAATGTTCTCTTTATTACATCACACTCTGGTCCTGTTGAGGAATCCTGCAATTAT
TP12358	A/C	34	TGCATCACATAGCAACACGGGCAAACAGTGATTAATTTGTACATCGGGAGGTCCCGGAACACAG
TP12368	G/T	13	TGCATCACATCCGGATAGACTATATCCAAACACATACTGTACCAGTCAAAAGTTTGGACACAGC
TP12380	C/T	12	TGCATCACATGCCTACTTTTATTTTCCTGCATAAGTTAAAGCAGGAAATGCA
TP1239	C/G	22	TGCATAACTGTCTGGGGCCCACCCACCGAATATTTTCCATCGGACAACACAACCCATCTGGGTA
TP12395	A/G	12	TGCATCACATTATTTTCATTTAGCAAATAATAAGAAATGCAGTAAATCAAGAATCTGGTTAGAA
TP12407	A/G	9	TGCATCACATTTAAAATGAAATCCCTTTCCGTTGTTGACATATGGTTTCACTCAGGGCCAAATC
TP1241	G/T	34	TGCATAACTGTTTAGCCACAATGAATTTCAGGTGTGTAATTAAACAAATGGCAAACAGGTGTAG
TP12424	C/T	43	TGCATCACCACCTGGACCCTACTGTTGGGGAGGGGTGTCCAACATGTATCTGGTACACCTGGAC
TP12428	A/G	54	TGCATCACCAGAGCTGCGTTATAGAAAGACGCTCATAAACAAATTATCATCAAATGCTTAAAGG
TP1243	A/G	51	TGCATAACTTACACCCAGCATCGCACGCACGCACGCACGCACACGCACACACACACACACACAC
TP12434	A/G	26	TGCATCACCAGGAGATAACTGAAAAAAGTCATGGCTGTGTGCTCGACGGATTAATCTGAGTTTG
TP12452	A/C	7	TGCATCACCATCTGGCAGTCCGACAGACGAATCTGGGTTTGGCAGATGCCAGGAGAACGCTACC
TP12465	A/C	15	TGCATCACCATGTCAATTTTCACTTCATGTTCACAGCACTGACTCATTTAAAAGTAAACCATTG
TP12471	C/G	18	TGCATCACCATTGATGGCTGTAATGTTCGCTTGTGCACTCATGCA
TP12492	C/T	57	TGCATCACCCTACCCTTCATCTTGTAACCTCCCCAGTAGTCTGTGAAAGGAAGCAACATGCA
TP12494	A/T	43	TGCATCACCCTCAGACAAACATAATTCAATCACACATATTGTATTAAGATTGATTGGATAAAAT
TP12495	G/T	42	TGCATCACCCTCGTAGGGTTAGGGAGATTTATTTAGGTAGAGTGGGGTTATACAGTGACAGCAC
TP12519	C/T	30	TGCATCACCGTGAAATGATGTCTATATACCCTTAGAGTCCTGTTTGACTGCCATGCA
TP12544	A/T	51	TGCATCACCTTTCAAGACTCATGTCTTCCCAGGAAACGAGTGACTGGCAAAAAAATGAGTCATT
TP12551	C/T	8	TGCATCACGACACGTGGTGCCTAAGTCAATACATTGCATTCAATTTGAAAATATATATGTCAAT
TP12555	A/G	14	TGCATCACGAGTCAATTTTATTTCTGGCATTTTGCGATTTGTAGATGTCATAGGAATGCA
TP12560	C/G	36	TGCATCACGATTCAACATCTGGCAGTCTGATGGACCAATCTGTGTTTGGCAGATGCAAGGATAA
TP12569	C/T	8	TGCATCACGCTGCCTTGTTGACAACATGACTGAGTGCCACAGATTACTGTACGATTATTTCTTA
TP12576	C/G	46	TGCATCACGGCGCTCTGGCTGCCGATCACGGAATCCTCAAACACTCATGTGGAATGGTAATGAC
TP126	G/T	11	TGCATAAAACGGTTGTCTTTAAACTATTCTGAATGTTTCATGCA
TP12610	A/T	54	TGCATCACTAAGCTGGGAGTCTAATCACACATGCGTCACTAAGCTGGGAGTCTAATCACACATG
TP12620	G/T	20	TGCATCACTACCTTGATTTGGGCCTCTAATTATACCCTTTAAATCGAAAAATAATAAAGTAACC
TP12659	C/T	29	TGCATCACTCACTGACACACACAACACACACACAGTACACGCACGCACACACATGCA
TP12678	A/C	43	TGCATCACTCCATCCACCCACCTTTTCCATTCATCTATAATTATTCCACCAATCAACTGATGGA
TP12691	A/C	29	TGCATCACTCCTCACTGGATCAATCAGAATTAAGAATCAGATCTGACTGTGGTTATTATCTGAT
TP12710	A/G	7	TGCATCACTGACTGGCCCAGGCTCAGGGAGAGAGACAGCCATGGCTGTCACAGACGGTTCCTAA
TP12714	C/T	17	TGCATCACTGAGGCTCCGACTGCCCTCTCCCCTCTTTGTCACACTGTCAGGGGATATTGAACAT
TP12721	C/T	11	TGCATCACTGCATGTGTGATGGTAAGTGATACATCACTGTATGTGTGATGGAAAGTGATGTATC
TP12726	C/T	36	TGCATCACTGCTTGGTATGGCAACTGCTTGGCATCCGACCACAAGGAGCTAAATAGTGTAATGC
TP12742	A/T	21	TGCATCACTGTAGATACATCACTGTAGATACATCACTGTAGATGCA
TP12763	C/G	40	TGCATCACTGTGGGGATGGTGTTCTCGGGGTGATGAGAGCTGTTGGGTGTGCGCCAGACATAGC
TP128	A/G	7	TGCATAAAACTACCATTACATCTTTAAAACTACCACTAAATCTATAAAACTACCACCAAATCAA
TP1280	G/T	60	TGCATAACTTTATAGTCTGTTTTTCATTTGTTTTTGTCTACTTTCCTAAAATAATAATTGTCCA
TP12813	C/T	58	TGCATCAGAAAGGTATTGGGAAGTTCAGAAGATCATCAGGCAATAATGTTGTATGAGCTTCTGT
TP1282	A/G	28	TGCATAACTTTGAGTTTGTATTCATTTAGCAATGAAGTGTTAGGAAAGACTAACATGGATGCA
TP12853	C/T	45	TGCATCAGAATCTCTCATGGCTTCACGTTAAAAACAAATTACTACCTAGTCTTCTGATTTTCAT
TP12862	A/T	18	TGCATCAGACATTCAGAAAGCTTTTCCTACCAGTTCTGATTTAGTCATCATTGGCATATTCATT
TP12884	A/C	49	TGCATCAGACTTAAACCTTTATTTAACTAGGCAAGTCAGTTAAGAACAAATTTTTATTTTACAA
TP12894	C/G	35	TGCATCAGAGAGAGGAAGAGGACCAAGCCTCCTGCGATGTTATTTATCAGAGAGAGGAAGAGGA
TP1290	C/T	28	TGCATAAGAAACTCCCACGAATGCACACATCCACTCCACGGAGTACGGAGTACGGAGTACGGAG
TP12916	A/C	62	TGCATCAGAGTCACAAAAACATACTCAAATTGAACAACACAGAAAGTAGATCACTCTGTCAATA
TP12936	A/G	45	TGCATCAGATCATATCAACGTATGTCAAGCCATTGATTTAGCCAAGTCCATATGTAAAGGACAC
TP12943	G/T	50	TGCATCAGATGACCTGGCCTCCACAATCACCTGACCACCCAATTGAGATGGTTTGGGAAGAGTT
TP12950	C/T	6	TGCATCAGATGGCCTCAGGGATACACTCCTGTTGGACTGGAAAACAAAAATATTTGGTCAGTGG
TP12958	A/C	37	TGCATCAGATTCTGCTCAACTGGTGGTGGAATAAGTATTTTTGGGAGTTCAGCACAAGAGTACG
TP12959	C/T	24	TGCATCAGATTGACCAAAAAACACGAAAAGTGGAACATTGTGGATACCAGTATTTACGACAGAT
TP12980	A/C	54	TGCATCAGCACCGCCTGGGCAGAGGAACGCACCCTTTTACTGACAGCCTGAGTATGCAGCTTTT
TP12985	A/G	13	TGCATCAGCAGAAAGGCAACGGCTGTGGACCTTATTCATATGGCAATTAATGGAGCACTCTATA
TP12987	A/T	50	TGCATCAGCAGATTTGTTGATATGGTGTTTCATTTTACTGCACTGAGAAAATCACATAACATAT
TP12992	A/G	60	TGCATCAGCAGGGAACAGAGCAGGGAAACTGAGAAATATAGGGGAGGTAATAAACAGACAATAA
TP12997	A/C	12	TGCATCAGCATACTTGAAAAAGCAGTACATCTGCCAATAACAAGAAGAGCTTTGAGAATTCAGC
TP13	C/G	19	TGCATAAAAAAACAACCACATAACCTGCCAGCAAACGAAAAAACTGCAAAATTTAACCCATACA
TP13021	G/T	31	TGCATCAGCCTATTTATTTATAGACACTATGCTACATCAGTTTGGCTACAGGTGATAATACTTA
TP13027	G/T	64	TGCATCAGCGAAGTTAGAGTAGCAGTGGTCCAATGTTTTGCTCGGGCGGGTGCAACAATCAATG
TP13047	A/G	11	TGCATCAGCTAGGTGTGACACATTCAGTCACAATGGCTCAGGAGGAGTTGAATGCA
TP1307	A/C	12	TGCATAAGAACATGACTGTCAGTGCGACAATCAATGATGACAATTCAATAATATTGTCATTGGA
TP13080	A/C	14	TGCATCAGGAAAGAGTTTGGGAAGAGTGAAAAGTATAGGATGATGTTAAACAATGTATGTGTAT
TP13085	A/G	30	TGCATCAGGAAGACAAATAAACTCCTAAAAGTTCCTTTCAGTGTCTGTCAAAGAGAGAGACGAC
TP13098	G/T	24	TGCATCAGGAAGGCCTCCATCAAGCTAAGGCAAACATATTGCTGAGGTTTTTCTGCCTCCATAT
TP13100	C/G	58	TGCATCAGGACAAAGACAGACTCACACAATGAATTCACATACACGCATCCTCATACTCCAATCC
TP13120	A/G	23	TGCATCAGGACCAGGGTACAGAAGGTCTGGGGTGTGAGATGCA
TP13131	C/G	26	TGCATCAGGACTCTGTTAACAGTAACCACAGGAGCTGCTCCCTGGTGAGACGTTGGTTAATTGG
TP13153	A/C	7	TGCATCAGGCCAGCCAGCCTTCAGTCAGGCCCAGTCTAGCCTCAGTTTCCACCCCCTTGAGAGG
TP13159	G/T	8	TGCATCAGGCCAGTGGGTTGGAGCATCCGTGTAAGTCAATGCAGAAGTGACCGAGCTGGAGGAG
TP13192	G/T	32	TGCATCAGGGTTGAGGCCTGTTCCATTTGAAGTCATTCCAGTCAAAGAAATGGAACAGCCCCCA
TP13195	A/C	28	TGCATCAGGGTTTGAACTGGGTTAGTTAGCTGTTCGCTAAAACCAGTTAGTTAGCTGTTCGCTA
TP13196	A/C	29	TGCATCAGGTAAATACTCTAAACCGATTAATCTCAATATCTAATTTCTTTCATCTGCAGTGATC
TP13197	A/C	46	TGCATCAGGTAATTCATCCTCATTAAATTGTTGGATGGAAACCTGATTGGTGACCAGACATTTT
TP13199	C/T	64	TGCATCAGGTAGGGGACACAGTCAGCTCCATGAATATATTATCCTGAGAGAAGTGTGTGCGTGC
TP13204	C/T	45	TGCATCAGGTCCCAGCTAACAATACTGCTATTGTGTATATGCACCGATTCTACATGATCCAGTC
TP13220	C/T	27	TGCATCAGTAAGCCTATTTAATGCAACTCTTGATGTTAATAGATTGAAAATCAGATGCA
TP13228	A/T	44	TGCATCAGTAGAGGCAGGTGTCTAGAGAAAAGGCAGCAAATATATTTTTTTATCATCTATGCTG
TP13231	A/C	20	TGCATCAGTAGGCCTATAAATTCCATGTCAACTAAGTAAAATGCA
TP13232	A/C	7	TGCATCAGTAGTATGTTAATAGATTGCTAAACTGTATATATGCA
TP13234	A/G	7	TGCATCAGTATAACTTTTTGAGGATCTGAGGGCCCATGCCTTCTGAGGGGGAAGAGGCGTTGTC
TP1325	C/T	23	TGCATAAGACAGCGCTACAGGACGGACAGCTGATCATCCTCGCAGTGGCTACGTGTAACAACAC
TP13261	A/G	18	TGCATCAGTCATAAATCAGGCTATTGCTGCGTTCTAGTGGTAGAGTTGATGCA
TP13299	G/T	15	TGCATCAGTGACATGGCAGGAGATGTTTTGAAACAGTTACTGCTTCACATGCAAGCCAGTGAAG
TP13315	A/T	25	TGCATCAGTGCACTGCAAGCTAATAGCCTAAAGTCTAAGTGTCCACTGTATGATATGACTATTT
TP13317	C/T	63	TGCATCAGTGCAGTTTGGGTCTCTGTAAATGTACTATAAAGAGGGGGAAATCCCAAACTCACCT
TP13325	A/G	63	TGCATCAGTGGATAGCGATACATTAACTCCGTGTGCTGGCGACCGCATACATAGTGTTGGGCAT
TP13340	A/G	7	TGCATCAGTGTCTGAGCTGTGCGCCAGTAGTTCAAACAGACAGCTCGGTGTATTCAACATGTCA
TP13350	C/T	19	TGCATCAGTGTTTCCCTTCAGGCAGTATCAGGCCATGACGTGCAGGGTGAACTTCTTCTTAATA
TP13353	A/G	37	TGCATCAGTTAAGGGGCCTGATGAACATTCCTCAGCAATCAATGCA
TP13354	A/T	39	TGCATCAGTTAATACAGAGTTCAAATCTGCTTGGTACAAGGTTGAAACTGTGTACAGAGTTGAG
TP13355	A/C	34	TGCATCAGTTAATTTGCGCTCTGGCATACTCAGACTGAATTTACGAATGCA
TP13376	A/G	18	TGCATCAGTTATTCTGCACTCTGGCACACTCAGACAAGAGTGCTCAACAGATATGGCCAGACTG
TP13391	G/T	23	TGCATCAGTTGTCACAAAAGATGAGGTATTTTCGGAACGTAGATAGAGAATGTAATATGGCGAT
TP134	C/T	58	TGCATAAAACTTGCGCACGTGCACACACACGCACTATGTCTATGTGTGTGAGAGATACTGCACA
TP13402	C/T	41	TGCATCAGTTTTATCATTAGGCCTATACATTTTAACGTTTCCTTTAGCCTACCATTATTATAAT
TP13411	A/G	19	TGCATCATAAACAGAGACAAAGTCAATGTTTGGTCTTTCTGCACTGTTTTTTATACATGTTATG
TP13415	G/T	31	TGCATCATAAAGGGTGTTAGGGAAGACCATGTTGTATGCTTCTACTGGCCTTTTAGCACTCAAT
TP1342	A/T	25	TGCATAAGAGAAAATGTACTATCTAAAACCCACCACAGCTTTGGAAATCCTAACACCTACGGTA
TP13444	C/T	13	TGCATCATAAGTCAGAAAACATCCACAATTAGAAGTTGTATTATCTATTAGACCTCGGTAGTAG
TP13446	C/T	32	TGCATCATAAGTGCCACAAGCCAGAAATCTCCGTGGAGACAAACCGCAGTGCTTTGAATGAGCT
TP13455	G/T	29	TGCATCATAATACAGTCCACACTCAAAGGCCAATACTAGAATTTGTTTCATTTTTAGAATATAG
TP13462	C/T	61	TGCATCATAATATACACACCCTCATAGTGTGCATCATAATACACACACCCTCATAGTGAACGCA
TP13464	A/T	24	TGCATCATAATATGAAGTAAAACATTCAGGTTTCAAACAATTTAGTGTATGTTAAAAATGCA
TP13465	A/G	21	TGCATCATAATATGAAGTAAAACGTTCAGGTTTCAAACTATTAAGTATATGATTTCAAAATGCA
TP13469	A/T	32	TGCATCATAATATGTATTCAAACGTTCAGCTATCAAACAATTACGTATATGTTTTCAAATGCA
TP13474	A/T	44	TGCATCATAATCTATTTAATTTCTAACACAGCTTGTAGTTTAGAAGACATGCA
TP13482	A/G	45	TGCATCATAATGCCTATGATACATCGTAATGCCTATGATACATCATAATGCCTATGATACATCG
TP13483	A/T	47	TGCATCATAATGCTCATTACAGACATTCAGTTTTATAGTATTTTTTAAATATTCCCCATGTAAT
TP13486	A/T	29	TGCATCATAATGGATTTGCCACACTTTGAATTAAGGACAAAACATTTATTTATTTGTCAAATGT
TP135	A/G	7	TGCATAAAACTTGTTTTAACCTAAGCCTAAATACCGATGTTACACAGTATCAAGAACACAGACA
TP1350	A/G	16	TGCATAAGAGAGAGAAAGAGATGAAAAACGGAACGACAGAAAGGCAATGGAGAGAGTGATGAGA
TP13505	A/G	13	TGCATCATACAAAACATATTTTTGGACTCACCATTGTTGTACTGTGCTCACTTGACCAGAACGG
TP13506	A/G	9	TGCATCATACAAAATAGTTTCTAACGGTATAGCACAAACCATTACATCATACCTAGGCCTAAAC
TP13516	A/T	39	TGCATCATACAGGAATAAGGTCTGTATTTTCAAAGTTAAATATCCAGACTTCTGTGTTAAATGT
TP13531	C/T	61	TGCATCATACATTAACCTTTGCACAGCTGACAAGTCATTATGTATGCTTGTTAAGTTAGACGGA
TP13539	C/T	10	TGCATCATACCGGGCTCCATGCTATTCGGTAAGCAGAAAAGTAGTTTCCATTGAATTGTTATGA
TP13541	C/T	54	TGCATCATACGGGCCAGATTTTGTGTTTTGAAAGTTAGATATCTTAAACTTGACTACTGATGTG
TP13545	A/C	52	TGCATCATACTAATATATAGTATACTATCCTATCCTTTTGACCTTGTCTGAACCCTGATGTATT
TP13567	C/G	18	TGCATCATAGACTTGCACACCCACCCAGACACACGCGTACAGTCGACATGCA
TP13573	A/C	51	TGCATCATAGCAACACTTACACTGCCGTTCACATCAGCAAGTAAAGGCAAAGTCATGAAAAATG
TP1358	C/T	54	TGCATAAGAGCATCAGCTGCTCAGGACGACTGTGTGCTCTCACTTTCTGCAGCCGATGTGAGTT
TP13582	A/T	17	TGCATCATAGGCACATATGTAACACTTTATGAGCTACATGTAAATGCA
TP13596	C/T	17	TGCATCATAGGTTGAGCGCTCTACAGACATGTCCAATCCTACAATGACAACGGTAAGACTGTGT
TP1360	G/T	40	TGCATAAGAGCTACTTGTGGCCTGGTATGCTGAAGACTGGCCAGACATGGGTGAAACAATGTAA
TP13608	C/T	6	TGCATCATAGTTTCTGAGTCTTTGTACAACTGACTGACTGTTTGAGGAGAATGGGGATTGAGAT
TP13610	C/G	21	TGCATCATATAACACACCGTCTTTGCATAACAAACATTCTCTTCAAACATACATACTCACAGAT
TP13613	A/G	9	TGCATCATATAATTGATGAAGAACAATCTGGTTTTATGCA
TP13616	C/T	38	TGCATCATATACCACTTCCCAGATAATACACTCTTGACTGAACATTTTATTAACATTATTAAAA
TP13619	A/G	17	TGCATCATATAGTGATAATGATACCATACAGAATTGACATGCA
TP1364	C/T	56	TGCATAAGAGGTCACCTCTGAGTTGCTGTTTCCAAGAATGGACCAAGTAAGAGGGCAAGGACAA
TP13646	A/G	51	TGCATCATATGGGGATGATCTGTCATTAAAAAGTTACATATCTTGAAAACATGATTGCTGACAA
TP13649	A/G	35	TGCATCATATGTTGTCTGCCATCTGGCTACAAACATCTAACATCCCCCTAACTTCAGCTGTTTG
TP13654	C/T	30	TGCATCATATTCTACTGAGTACTAGCTGCCGTTCCCCCTGGAGGAGGGATGACAGGTTATAACT
TP1366	C/G	23	TGCATAAGAGTAGCAGCAGTCACACCACTGCTGGCTGAGCCACATTTACATGCA
TP13660	A/G	16	TGCATCATATTTCTGAAGGGACAAACTAAATGTCACTTGCAACTTTATACTGCTGAATATAAAA
TP13673	G/T	30	TGCATCATCAACCACCAGACAAAATCACAGTGGAGAATGCTGGATCTATCAAGACCAACTGACA
TP13689	A/G	43	TGCATCATCACAGTGCATCAATAAATAATTGAGAGTTCCCTTAGGTACATATACTATATTGTAA
TP13712	G/T	52	TGCATCATCAGCTTTTCTGAAAGATCTTGGCCCGGGACAGTATTTTTATTTGATTTGGGCCAGC
TP13746	C/G	32	TGCATCATCATTTGCAGACTTATGTAAGATACTCTACTATTCATAATGTGATGAGTAGATTGGA
TP13758	G/T	45	TGCATCATCCAGCAAACGTTTGGCTGGGGAACACTACCTGCTCAGCGATTAGTCTTCATTGACT
TP13774	A/C	59	TGCATCATCCCCTTACATGTGCTGTGTGATCTCAGTTTAGTGAAACAGCATGAGATGTAGTATG
TP13806	C/T	28	TGCATCATCTAAAAAGTAACATATGCCCACACATAGTGGCTCCATTTTTTTTATCCTAAAACAC
TP13834	C/T	12	TGCATCATCTCCAGCACCACCCCAACATCAACATATATGAAAATGGTGCATTTCTATGTTTTGT
TP13835	C/T	45	TGCATCATCTGCCCAACGTTGGCCTGGTTCCCTACAGTGGGATACATACAGACATCAAAACACA
TP13840	C/T	42	TGCATCATCTGTCAGTTGTAGAAACCCGAATGTGTGTGTTTCTTGTGCCTATCCCAAATCAAAA
TP13854	T/A	33	TGCATCATCTTTCACCAAATGTAGTTTTTTTTTATGATACTTTTTTGCACTCTTAAAGAAGAAA
TP13866	A/G	45	TGCATCATGAATTTACAAGCCTTCTATAGTGTCCATTAGTCATAATGATGGCTATGGTTGTAAA
TP13867	C/T	35	TGCATCATGACAAGGGATAATTCCTACCATAACACTGTCACTTCACAGTACAGTTACCCGGGAT
TP13887	A/G	17	TGCATCATGAGGGCTTAGGGGACTAGGAGTTAGGATGCA
TP13891	A/G	47	TGCATCATGAGGTTCTGTGATCCATCGTGGTGTTCTGTGATCCATCATGGTGTTCTGTGATCCA
TP13907	C/T	17	TGCATCATGCAACAATCTCTAAGATTTTACTGAGTTACAGTTCATATAAGGACATCAGTCAATT
TP13925	G/T	19	TGCATCATGCTGTATCTGGCATACTGTCCTGAATGCACACAAAGAATGTCAACTCTGTGGAAAT
TP13970	G/T	41	TGCATCATGGTAATCCGTCTGGCCCTGTTAATGTTAACCTGTTTCAAGGTCTTACTCACATTGG
TP1399	A/C	7	TGCATAAGATTCTGTATTCATGGTAGCATAGCTTCTCAAGGTCCGATAGACCCAATCCCTTTGT
TP13992	A/C	20	TGCATCATGGTGGGGGTCTATAGTCTCTATAGAGCTGTCTCTATTACCATGCA
TP13998	C/G	47	TGCATCATGGTTAAGCTTGTCTACTTACTGATATCTCAAAACAGTTCAATCAAATAACCATGGT
TP14039	C/G	17	TGCATCATGTGAACTTCCTAAACTGTGCATCCCTAAATTTGCCACCATGTAGGTGGATATTTAA
TP14048	C/G	41	TGCATCATGTGGCATCACCTGAGGTTTGATAATGTCAACGCGTGATTGTCCAGTAGCGGGAAGA
TP14060	A/G	15	TGCATCATGTTAGGATCTGGGGACTAGGAGTTAGGATATATCATGTGAGGGCTTGGGGACTAGG
TP14082	A/G	40	TGCATCATGTTTCAGAAAATATGAAAACTGTGCCATTGGAAGAATACTTTTTCATGGGACTATA
TP14083	A/C	7	TGCATCATGTTTGCAACGAGGCACAAAAATAATACTGCAAAAAATGTGGCAAAACTATTAATAA
TP14094	G/T	25	TGCATCATTAAAACCTCTTAAGGAGCCGCCCCTTTTTTTCAATTTTTGCCTAAAATGACATACC
TP14106	C/T	6	TGCATCATTAACTTTGTACATATGTTTGTGTTTTGTGCCATTCCAAGATGGAAATCTATTTAGG
TP14118	C/T	13	TGCATCATTACACGTGGCTAAGCATTGTGTATCCTGTGTTGCCAGACAATGCA
TP1412	C/T	16	TGCATAAGCAACGTCCCTCTGAGACAGGCCTAAGCCACCTCTCCTTGCTGTGTCCATCCAGGCG
TP14127	C/T	11	TGCATCATTACTCTCATACCATTATCAGACAAATTATGCTACCCTCAGTCTATTGGCTACTGAG
TP14142	A/G	40	TGCATCATTATAACATAACAGTTTTTGCTCTGTACGGAAAGTGCTCCATCTTAGCTTGACTGCT
TP14190	G/T	26	TGCATCATTCTCTCATTCTGAAAATGAACCACATACTGTAGAGGGAAAACATTAGTTCACAGAT
TP14202	C/T	13	TGCATCATTCTTCATCTCTGAAGCTCGTCTATTCTCTCCGCATGCA
TP1421	A/G	57	TGCATAAGCACAGCTATTGAAACAATACAAAAATTGAACTGCAATAGGGCATGCTGAGAAATAT
TP14220	C/T	11	TGCATCATTGCATTTGCAGACTGTGATGAGTAGTTGTAATGTGATGAGTAGGTTGGATAGTTAT
TP14232	A/T	21	TGCATCATTGTCACTGTCTCATTTGTTGTGTTCTTCACCATTTGTGCCACTAACCGTAATGCA
TP14245	A/G	54	TGCATCATTTACTTGAGCGCATACCCCTAATGTTTTTCTAAACTGCTCTCAGCAGGAGATGCA
TP14246	A/C	62	TGCATCATTTAGCTATTTGATATTACATTTGTAAATGTTTTGATAAAATATTGAATTTGGCACA
TP14256	A/G	31	TGCATCATTTATCAGACCCTGAGTATGGAGAACGGTCTGGTCTGTACGCTACTCCTGGAGTTCC
TP14258	A/G	60	TGCATCATTTATTTTCCAAAGTGTCTTTTAATGATGTTAAAAATAAGACAAACAAAATGAGTAC
TP14260	C/G	40	TGCATCATTTCAAATTCCAAATTGAATTCTGGAATTCAACCAGGAAGTGGAGGATTTACTTGGA
TP14268	A/C	38	TGCATCATTTCATTTTGTGACTTGTAACAGTCATGCAAATGGTGGAACTAGCTTGCTATAACAA
TP1427	A/G	20	TGCATAAGCAGAAAGATACAATGGTGGATCTTTGATATGAACGGTTTGAATGTGTTTGCATTCG
TP14272	C/T	32	TGCATCATTTCTCTTGTGCAACATTTTCTTTCAAGAAGCTGAAGACATTGGCACACTATAGGCT
TP14273	A/T	61	TGCATCATTTCTTTAGATGTGTTCAGCAGATAATCTGCGTACCTGAAGGAGTTAGTTGCAAGTA
TP14297	A/C	31	TGCATCATTTTCTATTGTATGCTGGTTGTCATAAACAGGATATGTTAGCAGGTCAGTAAGCCAA
TP143	A/T	41	TGCATAAAAGAGAGACAATATTTTGAGTCCTATATTTGTTATAATCATCTACCATAAGCGAGCT
TP1430	A/C	39	TGCATAAGCAGCGCGTGCGTTTTAAGTTTGAGGAAGATAATTTTCACCATAAAAATACACCTTT
TP14304	C/T	14	TGCATCATTTTTTCCCCCTGATAGTAACTCTGTATTAGAGGCAAACCTCATTTAACATACCATT
TP1432	A/T	15	TGCATAAGCAGGGGAAGAGAGGTAGGGAACTTCCAAATATAGGGGAGGTAATACCAGGGGATAA
TP14344	C/G	20	TGCATCCAAATTGCATTTACGACTTCACAACTAGAAATTAAACATCTTCCCATTTGGTCATGCT
TP14358	C/G	24	TGCATCCAACAAGTTTGCAGAGTCCGACCAAAAAGCACATGAATGAAACAAAGCCAAATTATCG
TP14381	A/G	50	TGCATCCAACCAACTACTTCTCTAATGGAATGATGCACAAATTGAGAGCAGAATGTCATAGTTC
TP14387	G/T	41	TGCATCCAACGAGTTTGTAGTCACAAGCTTGATGTAGTCAGTGAGTGCAAGGAATATGGGACCA
TP14390	C/T	39	TGCATCCAACTCGTATTTACAACTTCACAACTGGTAATCACCACCATCCCACTTGGTTATCAAT
TP144	G/T	10	TGCATAAAAGATAAATACACCAGGGCAAGGGATGACACATGGTCATGCA
TP14402	A/G	15	TGCATCCAAGACGAACTGAAAGACTATCAGAAACATGTTGAATCTTTTTCACAGCTTTAATTTC
TP14408	A/C	12	TGCATCCAAGCAAAACTGAAATCAGAAACATGTTGGCTCGTTTTTACAGCTTGCTATTTCCTTA
TP14434	C/T	51	TGCATCCAATCTATTTAGTCAGGCAATGTCCACATTATTCTCACACATTTCAGAATGTAATATT
TP14436	A/C	44	TGCATCCAATCTATTTAGTCAGGCGATGTCCACATTATTCTCAAATATTTTAGAATGAAATAAT
TP14439	G/T	18	TGCATCCAATGAAAAAAGAATAGAGAGTTGAAGTCGGAAGTTTACATACAGTACACCTTAGCCA
TP14448	A/C	16	TGCATCCAATGGAGAAGAATGATCATCTGGATTGTGCAGGGCATATAGGAAATCACCCCAGATG
TP14450	A/G	58	TGCATCCAATGGTATGTTAAATGAGGTTTGCCTCTAATACAGAGTTACTATCAGGGGAAAAAAA
TP14464	A/G	27	TGCATCCAATTTCTTTAGTCAGGCAAATCCACATTATTCTCACATATTTTAGAATGTAATAATA
TP1447	A/C	50	TGCATAAGCCAAACCATGTACAGTATGTATAAACGATTAAATATGTTTTATTTTGTTTATTTCA
TP14473	C/T	35	TGCATCCACACACAGTCTTGGACGAAACAAAACACACACAAAACAAAGGTTGTTTGATAAACGC
TP14478	G/T	13	TGCATCCACACAGCTACCGTATACAGAGTCCTGTTGCTATGTATCCACACAGCTACCGTATACA
TP14486	C/T	31	TGCATCCACACCCTGGACATATGTTTGTGGCGCACTCACTCTTAACACTTCGAGTGATACTCAT
TP1449	A/G	20	TGCATAAGCCACGGACAACAAACACAATTGCATTTTATCGATGGCAACTTGAATGCACAGAGAT
TP14503	C/G	46	TGCATCCACAGGTACACCTCCAATTGACTCAAATGATGTCAGAAGCTTCTAAAGCCATGACATA
TP14505	A/T	46	TGCATCCACAGTTAAATATAATACACTTAGACACAATACATCCACAGTTAAATATAATACACTT
TP14506	A/G	18	TGCATCCACAGTTAAATATGTTACACTTAGACACAATACATCCACAGTAAAATGTGTTACACTT
TP14511	A/T	53	TGCATCCACATCTGTTTGGTCATACTCTGTCATCAGATCACGCATCCAAATCAAATTTTTGGGG
TP14524	G/T	16	TGCATCCACCACCATGTTTGAAAATATGAAGTGGTACTCAGTGATGTGTTGGATTTGCCCCAAA
TP14534	A/G	40	TGCATCCACCACTATGCTTGAAAATATGGAGTGGTACTCAGTAATGTGTTTTATTGGATTTGTG
TP14535	C/T	39	TGCATCCACCACTATGCTTGGAAATGTAGAGCGTGATACTCTGTTGTATTGGATTTTCCTCAAA
TP14537	A/G	31	TGCATCCACCACTATGTTTGAAAATATGGAAAATGGTACTCAGTAATGTGTTGTATTGGATTTG
TP14542	C/T	56	TGCATCCACCATGTCAGAATTAGCTAATGTCTGAACTAGAACCTCAAAATTGGAGCGGCGACGA
TP14544	A/G	21	TGCATCCACCATTAAAATTGATGCGCGGCAATCCCACAATGCTACCTGCTTGATAGCTGTCAAA
TP1456	G/T	45	TGCATAAGCCTGTCAATATTTCTATCATTGATAGTGCCTATACTGTATCGCTGTTTTGAACTAA
TP14562	A/C	26	TGCATCCACTCAGCTCTCCAGAATGAGCACAGCTGTCTCCCGCCAATTCTTGCGTGAATTGTTC
TP14566	C/T	30	TGCATCCACTGCTGTACATGCCGCTTTGGCAACGTTTTAGTGTTCTCGCGGAATTACAATGCA
TP14576	C/T	47	TGCATCCACTTCATTCCTAATCAGAGCGCCACACAGAGAGAAGTGGCATTAATGTTGGGTGAGG
TP14583	A/T	42	TGCATCCACTTTGCTGAGTAGAGTATTGGAAGCTATTTTGTAGATTGGTTGAAAAGCATGCA
TP14590	C/T	40	TGCATCCAGAAGCCATGACAATATTGAGTTCACTTCTCTCTTACTTCCCACACTGACTGCCTGC
TP1463	A/T	30	TGCATAAGCTACGGACAAAGTACACAATTAAATTTTATCGATGGCAATTTGAATGCACAAAAAT
TP14635	A/C	40	TGCATCCAGCCATTTATAATGAGATTGGGGTGGATAAATAATTTCTCAGTCAGAGAGAGATTGA
TP14650	G/T	9	TGCATCCAGGAACACACTTCTGGTTTCATTTTGCATGAAGGGTGTGGCCAACCAACGGTTTATT
TP14655	A/G	8	TGCATCCAGGGCCATTTATAGATTTTTTTATGGGGGGGCAGAGAGGGACCAAACATGAGTCAGG
TP1466	C/T	57	TGCATAAGCTATTACTACTGTTGATCAGATCATGGTTCTAGAACAATTTAGAGCAACGTTGTGT
TP14671	A/G	46	TGCATCCAGGTTTTTCAGGAGGTTGAGTTTTTCATGCTAAACCACAGCACACCCGGGAACGTTT
TP14674	A/T	44	TGCATCCAGTACACGAGTCAAGGCTATATCTTCATAGACAGTGAAAATCAAATATTTAATGCA
TP14683	G/T	9	TGCATCCAGTGAGTTAGTGTAGGTTTATTCACAATGAAACATGTCATTCATCAACTAATCAATA
TP14687	A/G	49	TGCATCCAGTTGTACAATTGACTAGGTATCCCCCTTTCCCTAATACATAATAACAGAAATGGAG
TP14693	C/T	42	TGCATCCATAAACAACAAAGGCTGACTAATGAATGACATCACTGATAGAGGTCAAGACATTCAC
TP14700	A/T	10	TGCATCCATAACATTTTAACATGGAAATAACTGTTCAATCATTCAGCCTACATTAACCTGTTTA
TP14703	A/C	45	TGCATCCATAATCATTGGAGAGGGCCTTTTGGTAATCATGGCTTACGCAAACTGTCATAAAGGA
TP14708	A/G	49	TGCATCCATACACCATAGGCCATACATCCATAGACCATACATCCATACACCATGCA
TP14710	A/G	34	TGCATCCATACACCATAGGCCATACATCCATAGACCATACATCCATAGACCATACATCCATACA
TP14737	C/G	35	TGCATCCATATATAAGGACCATGGTTATTTGATTCAACTGTTTTGAGATATCAGTAAGTAGACA
TP14764	A/G	40	TGCATCCATCATGGAAAAAGCTTATATCAAGCTGACTATAAATGCA
TP14776	A/C	31	TGCATCCATCCGAAACACAAACCTGCCAAGACGCACTGCTTCTTGACACACTGCTCGCTTAACC
TP14783	A/G	8	TGCATCCATCTAACTTAACAAGCATACATAATGACTTGTCAGCTGTGCAAAGGTTAATGTATGA
TP14786	A/G	16	TGCATCCATCTACTAAACATATGGACACTGAAATAAGGCCTGTCTGAGGGAGAGAAGGTCCTGG
TP14794	A/G	54	TGCATCCATCTGCTTGATTAGGTGGACCTCTCCTGGAAAGCCATGAACTGGATATGAAAAAATG
TP1481	A/G	6	TGCATAAGGAATACACTATATATACAAAAGTATGTGGACACACCTTCAAGTTAGTGGATTTGGC
TP1482	A/C	10	TGCATAAGGACAAAACGTATGCTCTGTTCCTTTTTCATTTTGTTTAGCACCTTGCACTTTCACT
TP14823	A/G	13	TGCATCCATGCAATGTGGTGCTAGATGAATACCTCCAATGCA
TP14834	G/T	11	TGCATCCATGGAGCATAGATCTCTAGAAGTGCTAGATTATTGGATATGTAACTTGGAAGAACAC
TP14855	C/T	36	TGCATCCATGTTAGTCTTTCCTAACACTTCATTGCCAAATGAATACAAACTCAAAGTTATGCA
TP14869	A/T	54	TGCATCCATTCAGGCAATCGGAGGGAAGCAGCTGGATTCAAGCGAATACTGTTAGTTCAGCATG
TP14883	A/T	28	TGCATCCATTGTCATTCGTGTTGACAAATAAGTCTTTATGTTAGAACTTTGAGATGCA
TP14894	A/C	52	TGCATCCATTTACAACTTGCGTTATTCATAAACAGTATTTAAATTAATGTCACAAAAATAATAC
TP14911	A/C	30	TGCATCCATTTTGCATGTTTTTAGCATGTAAATCTTGGTGGGGCAAAAAATTACATATCATTAT
TP14919	G/T	25	TGCATCCCAAAAGATTAACAAAATGATTTCCACTCTGTGAAGATGCTTTCTAAAATACAATATG
TP14926	A/G	21	TGCATCCCAAACGGCACCCTATTCCCTATATAGTGCACTACTTTTGACCAGGGCTCTGGTTTTG
TP14939	A/G	56	TGCATCCCAAATGACACCCTATTTATATTGTACTATTTTTGACCAGAGCCCTATGATGGGAATA
TP14940	A/C	15	TGCATCCCAAATGGAACCCTATATATAGAATAGGGTGCCATAGGGTGCCATTTGGGACACATTC
TP14941	C/T	55	TGCATCCCAAATGGAGGCAGCAAACAATCTACTATGCCAACTGTGACTTACAACCCGATAGCAA
TP14953	C/T	57	TGCATCCCAAATGGCACTCTATACAGTGCACTACTTTTGACTAGACCCCTATGGGCCCTGGTCA
TP14968	G/T	32	TGCATCCCAATAATCTCTCCTTTCTTGAAAAGAAATTACTGGTATATGGAAACTCCCATCTAGC
TP14972	A/G	46	TGCATCCCAATGTCTAACACACACCACAGTCTATACCAGGCTATGAAATATCACAAAAAAAATA
TP15	G/T	14	TGCATAAAAAAACGAACGATAATAAAGTAGTTGTTTATGTCTTTAACTTCTTCTGGCTGCAGGG
TP150	A/G	8	TGCATAAAAGCTTGATAGGTTACTGAACTGAAGGAGAGGACGCATCAATTCCGTCACAACAGAT
TP1500	A/G	20	TGCATAAGGAGTATTGAGTATAGAGCTCTTTTGTTTGTACAAGGCTGGTTCGCTGCTCCCCGAC
TP15005	A/C	47	TGCATCCCACATCTGTTGACAAAAATGTAGAATTCCTACTGCCAGCACTTGTTATCGATAACAA
TP15017	G/T	21	TGCATCCCACTTATTTTTTTGATTTACTTGCTAAAATTGCCACTGAATAGAGAGTATATTTCCT
TP15021	C/T	14	TGCATCCCACTTTCTTCCCCCACCAAGATTTACATGCTAAAATCGCCACTGCACACAAAGTAAG
TP15026	A/C	47	TGCATCCCACTTTTTTGCCCCATCAAGATTTACATGCTAAAATCGCAACTGGTTAGGAGAGTGT
TP15031	C/T	8	TGCATCCCAGAATACTGTGCTTACAGTCACCCCGGAATCAGTACAGAGGGACAGAGGTTCTCAC
TP15037	A/G	64	TGCATCCCAGAGATGGCCAATGCAGCCCAGAGATGGCCAATGCAGCCCAGAGATGGCCATGCA
TP15050	A/T	39	TGCATCCCAGTAGTCTAAAGGGGTTCCCTATAATTTACATTTACATATAATGCA
TP15058	A/G	9	TGCATCCCATAAACATCTGTCAGACCAAAGATGTTATAATGAGAAGAAGGAATGGTTCACACAC
TP15062	A/G	40	TGCATCCCATAACATTAACATGGAAATGGCTGTTCTATCACACAGCCTACCGTAGCAGCCAATG
TP15069	G/T	58	TGCATCCCATAACATTTTAACATGGAAATAGCTGTTCTATCATTCAGGCTACAGTAGGCCTACA
TP15075	G/T	16	TGCATCCCATAAGAGGGATTGCTTATATTTTATATCCTAAATATATGTATTACTTGCTTCCTCA
TP15080	A/T	63	TGCATCCCATATGTCAATATCGCTTCATATCATTTTGGCAACTAACAACAAACTAAAGTAAAAA
TP15084	A/C	20	TGCATCCCATCACCCCCATAATTTCTCCCTCTAATCCTTTCATTTTCATGCA
TP15087	A/G	46	TGCATCCCATCCAAAGGGAGTGCTCCTCATCAGTGAAACCCTTGCAAGGTTACATGATGGAATA
TP15090	C/T	34	TGCATCCCATCCCAAACATTTCGGAACAGTTCACATGCA
TP15093	A/T	18	TGCATCCCATCCCCAAAATTTTTTTTGTTGCCCCACCAAGATTTACATGCTAAAATCGCCACTG
TP15100	C/T	29	TGCATCCCATTAACTAAGTTAAATTACTCCCTGACTGCAGAATATTCTGTGCCGATAACTGTCA
TP15128	A/G	57	TGCATCCCCAGCTTCCCTTACAGTAAGAACTACAGAGTGCATCCCCAGCTTCCCTTACAGTAAG
TP15137	A/C	52	TGCATCCCCATAACGCAGCTCTTTATTTTCTGCATTTTTCTATATTTTTTTATTTTCTGCTTTC
TP15157	A/C	37	TGCATCCCCCATGAATGTGTTCTCCGTAACAACACAAACACACAAATTACCTAATGCA
TP1516	A/T	7	TGCATAAGGCCTACATAGATGCTTCACAATTAAATCATGCA
TP15181	C/G	47	TGCATCCCCGGGTGCAAACTACCTGCCCTCCAGGACACCTACACCACCCGATGTCACAGGAAGG
TP15184	A/C	12	TGCATCCCCTAATAGCCCTCACTCCCCTGCTTCACAATGCACCCCCTACTAGCCCTCAATCCCT
TP15189	A/G	11	TGCATCCCCTAGATCCCCACCCTGCATCCCCTGGATCCCCACCATGCA
TP15193	A/C	17	TGCATCCCCTCATTGTAATTTCCTTGGGATAAGCACAGATCTATATGTGATTGGATAGATGAAA
TP15200	A/G	16	TGCATCCCCTGAAACACCACACTGCTTCTTGACACTGCTCGCTTAACCCGGAAGCCAGCCGCAC
TP15215	C/T	46	TGCATCCCCTTGTCTTTGACAGACCTACTCAGGGCTGTTCTGTGTCACTGTCAACCCATACAAG
TP15216	C/G	60	TGCATCCCCTTTGTTTATCAATGATCTTGAATTACAAACAAGCACATTCGGAGTCTTTGCGGCG
TP15232	C/T	60	TGCATCCCGGAAGTTGGAGTCACAGTGGTCGAGTGTTTTAGCAGCGCGAGTACTACAGTCGATA
TP15236	G/A	33	TGCATCCCGGGTAACTGTACTGTGAAGTGACAGTGTTATGGTAGGAATTATCCCTTGTCATGAT
TP15275	C/T	47	TGCATCCCTCATCTGATGGCCAACTTACAGCAAGATCATGACGTTCCGCAACAATGAATGCA
TP15278	A/T	49	TGCATCCCTCCCTACCTTGTAGGCATACCCAGTATCGACGGTTTGGCTATCTCCGAATGTCATT
TP15300	G/T	27	TGCATCCCTGACTACCTCCGGAGGTGGTTAGGAAGATCTGATCATAATCAGATCACCATGCA
TP15303	A/T	24	TGCATCCCTGCAATGTCTGCCATATTGTCTCAAGAAAATGTTGTATTTTTAATACCCTCCAAGC
TP15318	C/G	60	TGCATCCCTGTCAGTGATCTGTGGCAGGGCTTGCAAACCATGACAGACTACAAAGGGAACCACA
TP15320	C/G	19	TGCATCCCTGTGCGTAATCCAATGTATCAGGCCTACTTTATGTTTTTGCTTCGGATATGACGTG
TP15344	G/C	33	TGCATCCCTTCCCCAGGGTCAGATTAACTTGTGGATACCATTTTTATGTCTCTGTGTCCAGTAT
TP1536	C/T	61	TGCATAAGGGGTACAGCGGACTAATTAAAAGTGTCAAATGGTAAAAGGTGAACTAATGGGCCTG
TP15366	G/T	8	TGCATCCGACCTTGCTCCCTTCCTGGGAGTAAGCTTATCACTGATCCAACACAATTGAAAAGGT
TP15369	A/C	22	TGCATCCGAGACGAACTGACAAATGTTGGATCGTTTTCATAGCATTTAATTTCCTTAAAACCAG
TP1538	A/G	32	TGCATAAGGGTAGAGAGGTTAACCCACCATAAAGCTATCCTCTCTCCTTTCTCCATGCA
TP15417	G/T	40	TGCATCCGGAGAGCTCAGAAAGAGGGTTGACTCAATTCTGGGTATTGAAATACTACCTCAGTCA
TP15447	A/G	43	TGCATCCGTAGCAGATTGCTAAACTGTATTTTTATGGATAATATGAATGTAGTTAGGCTACTCT
TP15455	G/T	64	TGCATCCGTCAGGCAGCATGATCATGTTTAACCCAAGCCATTATCTCACGTCATTGCTATAGAG
TP15465	A/G	27	TGCATCCGTGATACAAGTTAGCATTCAACGTCCATCCATGTCTGAGGACGTCGGGAGATGTGGG
TP15475	A/T	25	TGCATCCGTTAGATAAATAATACTAGCACATACAGTTACGTTGGTGTAGAATAGGCTCTACTGT
TP15478	C/T	36	TGCATCCGTTGCCAAGACTAGAATTGGAGCGACCACGTTCATATCCATATTAATGCA
TP155	A/T	48	TGCATAAAAGGCAATGAAGACTATCACAATAAGCCAATTAGAGTGATAAAACACCTTATGCA
TP15503	A/C	44	TGCATCCTAACAATTGCTTTTAATTGATAATTTACTTAAAAAGATTGCATTTGGAATGTTTTTG
TP15518	G/T	17	TGCATCCTAACTTGGGGACCTGGCTGGGCGCACTGACTCTCCTCGTCTGGACCTTTATATGCA
TP1552	A/T	15	TGCATAAGGTGTTTAATCACTCTAATTGGCTTATTGTGATAGTCTTCATTGCCTTTTATGCA
TP15543	A/G	63	TGCATCCTACAGTCTACTACAGTGAGATGCAGCCTACAGTCTACTACAGTGAGATGCAGTCTAC
TP15566	A/G	18	TGCATCCTACTTAACTTATTTGGGGTAGGGGGCAGTATTTTCACGTCCGGATGAAAAGCGTGCC
TP15591	C/T	18	TGCATCCTATCTCATTACTGTTGATATGAGGAAAAAATGTAGCTACACAATTATTCTACCTTTG
TP15601	C/T	26	TGCATCCTATTGAGTTTGAGTTCACCCAGGCCTGTGCTTTTTAGTTGAGTCTTGTCTGCCTGAG
TP15602	C/T	35	TGCATCCTATTGAGTTTGAGTTCCACCAGGCCTGCGCTTTCTAGTTGAGTTTTGTCTGTCTAAG
TP15611	A/C	56	TGCATCCTATTTGCAACAATGCAAGTAATACTGCAAAAAATGTGGCAAAGCAATTAACTTTTTG
TP15612	G/T	46	TGCATCCTATTTGCAATAAGGCACTAAAGTAAAACTGAAAAAAATGTGTCAAATAAATGTACTT
TP15617	G/T	50	TGCATCCTCAACCAGACTGATCCTAGTACTGCATCCTCAACCAGACTGAGCCTAGTAATGCA
TP15629	G/T	14	TGCATCCTCACAAGAACATACTCAAGAGAACGTCCTCGGAGAATGCACTTGGAGCATGAGAGTG
TP1563	A/G	54	TGCATAAGGTTTGGTTGGGTGGAGTAGTGCTCGGTTGCTCTCTGCAATACTACAAGCAAAAAAA
TP15632	A/C	34	TGCATCCTCACTATGGCTTCTCCTGTCAACCTTATCTTTGTCCTCTGCTGCCCAGGGGTGGCTG
TP15633	A/G	48	TGCATCCTCACTCTATGGTTCTTACACTAGATACAACTAGTTTAGATAGCAGTTGTCTGCATGC
TP15659	C/T	38	TGCATCCTCCAAAACACAACCCAGCGAAGCCGCACTGCTTCTTGACACAGTGCCCGCTTAGCCC
TP15672	A/T	61	TGCATCCTCCAATTGGTCTATTTTTAAAACCCTCAAACACCAAGTTAGGCATATCTAATTAAAA
TP15694	C/T	23	TGCATCCTCCCTCCCTCCAAGTCATCACCGATCTGACAATGTTAGACAGGTGTAAACATGATGG
TP15721	A/G	50	TGCATCCTCCTCCCAATACATCCTCTTCCTAACCATGGGTAGGCGAAGGATATCCATCTGCAAA
TP15733	C/G	14	TGCATCCTCCTTACTTTAGCATCCTTTCTGTAAACAGCAGCTCAAGGCATGGATGATTAGCAAT
TP15734	A/G	45	TGCATCCTCCTTAGCCCCTTCCTCCCAACCCAACTGGGTGAGTGACTCCGCAGACCTCGGGACC
TP1574	A/C	38	TGCATAAGTAGAATAGATACGTATCATAGATAAGTAGAATGCA
TP15741	A/C	46	TGCATCCTCGCTTTGGAACAGGATCATGTATACAGGAGTTGTTCTATCTCAGCCTGAAAGCAAC
TP1577	A/G	42	TGCATAAGTATAGGCCTATATATGAGCCAAAACACTGAAAAAATACCTGATTTTAAATATTGAT
TP1580	A/C	44	TGCATAAGTATGTCAAGGAATTTCTTGTAATTACTTTTTGTGTACTAACTATGACCAGTGTCTT
TP15804	C/T	7	TGCATCCTGCACCACTAACTGCCTGGCCCCCCTGGCTAAGGTCATCCACGACAACTTCGGCATC
TP15809	C/T	16	TGCATCCTGCATTAACGTATGTACATGCAGAGATGGTTATGTCATGTCCTGTTAGACAGACCAA
TP15811	A/G	13	TGCATCCTGCCCAAAAAAACACATCCCTCCCCTGATGTCTGTCTGAGAGGAGAAGGGCTGAGGG
TP15853	C/T	18	TGCATCCTGGGAAAGTCCTCTGCGTGTATGTACAGTTGATGCA
TP15873	A/C	21	TGCATCCTGGGTCCAGCAGCAGAGATGGATTCTTTCAGAATAGGAATGATATCACACAAATAGA
TP15879	A/C	16	TGCATCCTGGTAATCAATTTGGCCCTGCGGCCTTGTGAATGTTAACCTGTTTAAAAGGTCTTAC
TP15889	C/T	36	TGCATCCTGGTATTCCATCTGGCCCTGCGGCCTTGCGAATGTTAACCTGTTTAAAGGTCTTACA
TP1590	G/A	33	TGCATAAGTCTTGGTTGGTTTTGAGTGTGACCGCTGGAGAGAAAAGAGCAGAGCTAACGTAACC
TP15904	A/T	40	TGCATCCTGTAGGCAGGAAATATACTGATACAAATAAAAATCCTATAAATTACATTGGCTATGC
TP15915	A/G	12	TGCATCCTGTCACCTGCTCTACTCTGCTCTGTCACGCCTGTGATGAACATCATTAGGATTCATC
TP15924	A/T	64	TGCATCCTGTGCATGCAACAGATAAACCTATCGTCACAAACAAATCAAAGTTAATCAAGGCATA
TP1593	A/C	6	TGCATAAGTGAACCAGCCCATATGCTTCTCTCTGGCCACCCATAACGCATCTTGCTCTTCTGAT
TP15935	A/G	59	TGCATCCTGTTCAAATCATATTTAAGTGACTGTTTAGATTCACAATCAATTTTAGATCATTTTG
TP15956	C/G	13	TGCATCCTGTTTCTAACAAGGCACTAAAGTAATACTGCAAAACAAAATGTGTTTGGGGCAACTC
TP15968	G/T	39	TGCATCCTGTTTGCAACAAAAGTAATCCTGCAAAAAATGAGGCAAAGCAATTCACTTTTGGTCC
TP1597	A/G	49	TGCATAAGTGATTCCTGCAGAGAGCTCTACGGTCTGTGGAGACACCATAGTCTCTTGAGTGGCT
TP15979	A/G	18	TGCATCCTGTTTGCAACAAGGCACTAAAGTAATACTGAAAAAAATGTGGTAAAGCAATTAACTT
TP15982	A/C	60	TGCATCCTGTTTGCAACAAGGCACTAAAGTAATACTTTAAAAAATGAGGTAAAGCAATTAACTT
TP15983	G/T	59	TGCATCCTGTTTGCAACAAGGCACTAAAGTAACACTGAAAGAAATGTGATAAAGAAATGAACTT
TP15985	A/G	43	TGCATCCTGTTTGCAACAAGGCACTAATGTAGTACTGCAAAAAAAATATGGCAAAGCAATTAAC
TP15987	A/T	59	TGCATCCTGTTTGCAACAAGGCACTTAAGTAATATTGCAAAACATGTGGCAACGAAATAAACTT
TP15992	A/C	34	TGCATCCTGTTTGCAACAAGTCAGAAAGCAATTAACTTTTTATCCTGAATACAAAGTGTTAATG
TP15996	A/G	51	TGCATCCTGTTTGCAATAAAGCACTTAAGTAAAACTGCAAAAAATGTAACAAAGAAATTAACTT
TP160	G/T	39	TGCATAAAAGTTCTTCGGGCGGGCTCATTTTATGGAGGGTGATCAGTGCCAGTTCAAAAATGCA
TP16001	A/G	42	TGCATCCTGTTTGCAATAAGGCACAAAAGTAAAACTGCAAAAAAAATTGCAAAGAAAATTAACT
TP16002	A/T	43	TGCATCCTGTTTGCAATAAGGCACCTAAGTAAAACTGAACAAACAAATTGGCAAAGAAATGAAC
TP16006	A/C	42	TGCATCCTGTTTGCAATAAGGCACTAAAGTAAAACTGCAAAAAATGTGGCAAAGAAATGTACTT
TP16009	A/G	26	TGCATCCTGTTTGCAATAAGGCACTAAAGTAAACCTGCAAAAATTGTAGCAAAGAAAATAACTT
TP16022	A/C	56	TGCATCCTGTTTGCTGTAAGGCACTAAAGTAAAACTGCAAAAAATGAGGCAAAGAAATGTACTT
TP16023	A/G	54	TGCATCCTGTTTGGAAATATGCCCCAAACAATAATGCTTCGTATTCAGGACAAAAAGTTTATTT
TP16024	A/C	17	TGCATCCTGTTTGTGGAAAATAAATTAACTTCATGTCCTGATTACAAAGCGTTATGTTTGGGGA
TP16026	G/T	58	TGCATCCTGTTTTCAACAAGGCACTAAAGTAATACTGCAAAAAAAGTGGTAAAGCAAGAATTTT
TP16028	C/G	6	TGCATCCTTAAAAATATATACAAACGGAGTACGCATTCGAAAAGATGATTTGGACTCATACTCT
TP16040	A/G	55	TGCATCCTTACAGCATGCCTAAGGCACTTTCACACAGATGAGCAGGGACCCTGGACATCTTTCT
TP16044	A/C	27	TGCATCCTTACATGCACCCTTACATGAACCCTTACATGCACCCTTACATGCA
TP16051	A/G	38	TGCATCCTTACCGAGGCCTCTGTGGAATATAGCCAACATGCCGTCCGCCAAGGCAACCAGGACT
TP16055	A/G	50	TGCATCCTTAGAACTCTGCTGGAAAGGACAATGTGAAAACAAAAGTATCAGAGCCAGTTTGGTT
TP16062	C/G	35	TGCATCCTTATGTCAACTGGCTCTGGGCGAAGATCAATCATAGTGGCATGTTTATCTTCTTCCA
TP16071	A/G	42	TGCATCCTTATTTCGACACCAAACATCCACTGGTGTGCATGACCAAAGAGCTCTATTTTCATGT
TP16074	A/G	43	TGCATCCTTATTTCGGCGCCAAACCCTCCATTGGTGTACGTGACCAAAGAGCTCTATTTTCATG
TP16085	A/C	59	TGCATCCTTCACATTTGTTCTGATATTTCATATTAGTCATTACTTCTAAGGACAGAGAATGGAA
TP1610	C/G	61	TGCATAAGTGTTCAGAAACATATTCTATTCTTATTTACAATAAAAGTGACTCAAATGACACAGT
TP16113	C/T	60	TGCATCCTTCCCCTCCTCCCTTTCTTGAAGTAATCACAGATCGGAATTGGTTGGATCAGCGAAA
TP16129	A/G	43	TGCATCCTTCCTTGTTTCCTTGAGGTAATCAACAGATCTATAAGTGATTGGATAGATGAAAGCA
TP16131	T/C	33	TGCATCCTTCCTTTATCCCTCATCTCTTCAATTAACATGCA
TP1614	A/G	7	TGCATAAGTTAAGGCCATGCAACCTGAGTTGAAACCTGAGTGAGGTGCACATGTACAGTACATA
TP16153	C/T	62	TGCATCCTTGACCCTTTTCTTTTACCTCATGATTGACACAATACATCTGATAAGAAAATATCTC
TP1616	G/T	8	TGCATAAGTTACATTAACATTCTACTTATCTCCAGTTTACAGTTGTATCTAATGTTGTGTTCAT
TP16166	A/G	43	TGCATCCTTGTAATAATATAAAGAAAGTATCTGCATCTTTGAAAGACAGCGCTGTGAAAGAAGA
TP16172	A/G	27	TGCATCCTTGTTTCCTTGAGGTAATCAACAGATCTATAAGTGATTGGAAAGATGAAAGCAAGGT
TP16182	C/T	7	TGCATCCTTTCCCTCCCTCTCTCTCTTGCCTCCATCTTTTACACCTGTCTCTATGCA
TP162	G/T	29	TGCATAAAAGTTTGATAGGCTACTGAACGGAAGGAGAGGCAGCATCAATTGTCACAACAGATAA
TP16209	C/G	36	TGCATCCTTTTCCTCTTTGATGTTGTCACTGATCTCATGCGGTTGGATTGGTCAAGACAAAAGG
TP16221	C/G	32	TGCATCGAAAGAAGGCAGCATTGTTACACTCCGCCCCATTTCGATGTCTACACGATCTATGGCC
TP1623	A/G	19	TGCATAAGTTTAAAAGATAAATCCACTCAAACTTTATTTTGGTATTTTTTCCATTAGTCCACTG
TP16234	C/T	21	TGCATCGAAGTAGCCACACTCTGCCTTGATGATAGCATTGCACACTCTTGGGATTCTCTCAACC
TP16237	A/T	8	TGCATCGAATACAGAGGAGACCAAAGTTGATCCGTTAACTTGTACTCTATGAGCAGATGCAGAG
TP16247	C/G	36	TGCATCGAATGGGGTTGGGGTGAAAATAAGTAAGTCTTACCAAATATAACAATGCA
TP16249	G/T	60	TGCATCGAATGTAGCCTACTCAACAACCTGACTCAGAGAGGAATGCTATTTCAATTAGCGAGCT
TP16256	C/T	60	TGCATCGACACCCAATCACAGCTGCAGTTCCAAAAGAACGACTCTGTGCATCTTCTCTCCACCT
TP16258	C/T	12	TGCATCGACACCGGACCAGCTTTTTTGTTTTACCTGCCTGCTGGTTCCTGATCTTTTGAAAACA
TP16265	A/G	37	TGCATCGACATCACCAGACGCTGGGTATTTTCCCTGATGATGCTCTGCCAGGCCTATGCAGCCA
TP16274	A/T	38	TGCATCGACCCACGTGTGTGCTCAACTGTTCCGTGGCATTACGTGGTTGTATGTGTCTGTGCCC
TP1628	A/C	7	TGCATAAGTTTTTACTTACTGTTTTGTCAAGTTGAGGTTAGTTGCTGCCTATTGCTTCAGTCTG
TP1629	A/T	16	TGCATAATAAAAAAAAATATAAAAAAACAAACAAGGGCTCTCGAGCACATCATGCA
TP16300	C/G	6	TGCATCGACTCTCGTGGCTGAAAAACAAAGGGTTGCATGATCGCCAGAGTTTACAGCATGAACA
TP16317	A/G	55	TGCATCGAGGACTCTGTTTGGGACTAGCTCATCTGAATATCAAGTTGAGAGCCAACTGCATGTT
TP16320	C/T	11	TGCATCGAGGCGTCTGTTTGAAACTACTAGCTCGGACACCCATGCA
TP16332	C/T	45	TGCATCGATAATAAACAGAGAATAGAGAACTTGGAACCTATACACGAGGTGAACAAAATAAACT
TP16345	A/G	15	TGCATCGATATACAAGATTGAGTAGCAATGTTTTCTAATCATGAGCAGGAGATTATGTTTTCAT
TP1635	C/T	48	TGCATAATAAAACTGCAAACATGCTCACTCAAAAGTTCTCATTCTTCCTAGGCTTCTTCAGTTA
TP16363	A/G	8	TGCATCGATGTGTGTGTGTGACTGACTAACTGCCAGGTGTACTGTGGCAGAGATTGAGCCTCTG
TP16374	C/T	6	TGCATCGCAAAGAACAGCACCTATTGGTAGACGGGTAAAAATAAAAATATATAATGTGGCAGGG
TP16375	A/G	17	TGCATCGCAAAGAAGGACACCTATTGGTAGATGAAAAAAAAGGCAAACATTAACCTGTTTGGGC
TP16381	C/T	54	TGCATCGCAATCATAAAATATATTCCATCCATTTAAATGATATTTCACACCTTCGCAAGTGCAC
TP16384	C/G	49	TGCATCGCACCAATCGTTACCTGAGCATATCGCAACCGACCAAACAAACATGATGGAATCATGA
TP16385	A/G	59	TGCATCGCACCCAAAAGTGAGAAAATAACTATTGTTGGTGACAGGGGGGCAGTATTGAATAGCT
TP16388	A/C	18	TGCATCGCAGAGTAAGAAATTGGTGGTAAGTGCTGAGAATAGAGACATTTTACTCCTACTCTTA
TP16427	C/T	8	TGCATCGCCTGAAACATCCCACTGCATTACTACATGTATCATACATGCCATGTGTTCTTACTCA
TP1643	A/C	61	TGCATAATAAACCGTTGGTTGGCCACACCCTTCATGCAAAATGAAACCAGAAGTGTGTTCATGG
TP16432	A/C	56	TGCATCGCGACTAATGATAATGATGCAGCTTTCTGCTTAGAGCAGCTCAAAATGTAATTGACAC
TP16438	A/C	29	TGCATCGCGGAAGTCAGAAATAGCGATAAAATAAATCCCTTACCTTTGAAGATCAGTTGCATAA
TP16449	A/T	60	TGCATCGCGGAAGTTAGAGTAGCAGTGGTCTCATGTAACCATACCAAACATAAAATATCAAACT
TP16459	C/T	8	TGCATCGCGTTAATTATGAGTGTACAGTACGATCATCCATATTCAACTCAATGCA
TP16469	A/C	37	TGCATCGCTATCAAGAAGGATTTATTAATAAGGGTTATTTTTCTCAACACTATAGCATGAAAGG
TP1647	A/G	6	TGCATAATAAACTGGGTTCTAATACATGCCTATTTAACTAGGTTCTAGTACATGCA
TP16502	C/T	13	TGCATCGCTTGACATGTCAGAACACCGGCACAGACATTCAGGGGCCAGACTAGAAGAGGGAAGA
TP16505	G/T	12	TGCATCGCTTGGACATATTTTGGCTAACTTTTTAGATATGTGGTTCTGTGTACAAATCTAATAA
TP16507	A/T	50	TGCATCGCTTGTGCAGTTGACCGGTGCCACTATACAGTATGTCATCATCACCAAATGTTCTCTT
TP16509	G/T	7	TGCATCGCTTGTTGTAATCAGACCAATTTTGGCAGAGTTATGCTTCTAAATTTGTAATAAAGGA
TP16510	A/G	25	TGCATCGCTTTGAATTTCAGAGTTACGATATTTAGGGCCTGGACACAGATTAAGCTCAGTCATG
TP16513	C/G	6	TGCATCGGAAATATCCTGGGGCTTGAAAGTCACACACCTTCCTCTCCTACTGCCTGCTGAAATC
TP1652	A/T	59	TGCATAATAAATCATGTATAGGACTTAATAGAGGCTTCAGAAATCATGTATAGGACTTAATAGA
TP16527	A/T	59	TGCATCGGAGTCACGTCTTTCCCATTTTCTGGGTATTTTACAGCTTGTTTCTAGTATAAAGCAT
TP16531	A/G	30	TGCATCGGATAAGGTTTGAGTCTAAATGTAAAATACACTATGACAATAGTAAGAAACACAAGTA
TP16538	C/T	40	TGCATCGGCAAAACTTGAAATTCACCAAAATCCTTACCACTATGGAGAACAATTCACTCATGCA
TP16542	G/T	51	TGCATCGGCACTGATAATGTAGGCTATCAACAGCGATAACGCATCAACAGGAATAAAGCATTAA
TP16565	C/T	43	TGCATCGGCTCTGGATTGCTGCAGGAGTGTGGACAATCCTGCCGATCTGGTTGGAAATGTAACT
TP16570	A/G	58	TGCATCGGCTGGAGGGGTGTAAAGCTTGCCGCCATTGGACTCTGGAGCGGTAGAAACACGTTCT
TP16587	A/C	22	TGCATCGGGCCAAACAGCCCCATGTGAAAATTCTATGTGAAATTGGAGCCCAAGACTAAAGTTT
TP16590	A/G	11	TGCATCGGGTACACATTCACAACTTTGAAAACCACCCATTATAGAAGATGCA
TP166	A/G	52	TGCATAAAATAAAGAACAAATTGGATCTAGAAAAGATGCTCAGCCAATCTTAAAGGACAAGCCT
TP16623	A/G	14	TGCATCGGTGTCCAAGCTGTGTACCAGTAGTTCAAACAAACAGCTCGGTGCATTCAACATGTCA
TP16637	C/T	46	TGCATCGGTTTGTAACAAATACCTTTTAAAAGGATCTCCTGACAACATTTCTATGCA
TP16641	G/T	8	TGCATCGGTTTTCTTTACCATAACATATTCCCCTGAACTGTACTTAAAACAAAATGAAAAATAT
TP16643	G/T	7	TGCATCGGTTTTGTTGCTAAACAACCAAACTGTCTATACATTCCACAGTTTAAATAACCGAGAA
TP16645	C/T	46	TGCATCGTAAACTCTCATTTTGTCATTTTGTCTTTGGAGAATACCCACTCTTTGCAAATGGTTT
TP16651	A/C	16	TGCATCGTAACACATATCATAGCCTACCAATTTCAGCGACAGTTAATTAAAAAATATATTTGGT
TP16704	A/G	16	TGCATCGTCGCATTTACAGACTTATGTAAGATAGCCTACTATGCA
TP16707	G/T	35	TGCATCGTCTGAGATTCCCATAGATTGGAAAGCTGCCGCGGTCATCCCCCTCTTCAAAGGGGGT
TP16710	C/G	20	TGCATCGTCTGGCTTCAGACCAGCACACAGGTGTAGTGAATTGAAGAGCCTCTGAAATTGCTGC
TP16736	A/G	64	TGCATCGTGGAAGTTAGAGTAGCAGTGGTCCAATGTTTTGCTCGAGCGGGTACAACAATCAATA
TP16740	G/T	56	TGCATCGTGGCAATTTCTGGCATTTGATGTACTCGTTTGATTTGCTTTGACAAGTGCAAATGGC
TP16773	A/G	40	TGCATCGTGTTTGTATTGTACGCCATGTACTTAGCAATGAAATAAAATGGTATATCAAATTGGC
TP16795	C/T	25	TGCATCGTTATTGAAGAACCACGTCAATGACGGTATCAATTTAGGTTTTAAGTATGAAGGTAAG
TP16796	A/C	22	TGCATCGTTATTGTACTTGACAGACACCAAAAGCACTAACATGCA
TP16798	A/T	58	TGCATCGTTCAAACCATGATGAAGAGAACATGCGATTCTGGTGGAGCACATGCTGCCAACGAAG
TP168	C/T	61	TGCATAAAATAAATATATAAAATGAAAGTATTCATTGTCAGTAAACCAAATTCAGATTTCCTCC
TP16804	A/G	40	TGCATCGTTCAGGTTTAGTTGTTTGTCTTAAAGTCCATTATGAGATGCCAGTTTTTCAGAAAAT
TP16813	C/G	32	TGCATCGTTCCTATAACATCCGAGTCATTTACCAGAGATTCTTATGCAAAAAGTTGGACCCTTT
TP16824	A/T	59	TGCATCGTTGTTGGAAACATCCCCAAGGAGCCAGAGCCTGCACCACGCAATTATGTAGATTAGA
TP16846	G/T	19	TGCATCTAAAAAAAAATTGAGTTTGCCTCACCAATATTTACATGCTAAAATCGCCACTGATCAC
TP16864	C/T	43	TGCATCTAAACGTAAGTGCCTTGAGATCTGTGTCATGTTATGCGGAGCTAAGTTTTGTGGTTTA
TP16873	C/T	42	TGCATCTAAAGGTTTTCAAACAATACTGCCTCCAGAACATTCTGTGTTTGTGTTCCTCTGTAAG
TP16904	C/G	39	TGCATCTAAGGCAGGACTAGTTGTGTCTGTCTGTCAGTCTGTGTGAGTCTGGTTGCTGACAGAG
TP16916	A/C	9	TGCATCTAATATCGCATTTGCGGACTAATGCAATATAGGCTACTATTGCTAATGTGATGAGTAG
TP16929	A/G	20	TGCATCTAATTCTCTCATTACTGAAAGTGGAGGAGAGATTGACTTCATCACTACTTGTTTTTGT
TP16930	G/T	19	TGCATCTAATTTACATTTGACTGTATTTGGCAATAATAACAAAACATGCA
TP16939	A/G	46	TGCATCTACAAATAGGCTCACTGTGCTTCCCTGCACAGTGATGATAGACTGCGTCATGTTGGAT
TP1698	G/T	49	TGCATAATAATATAAGCATTTCTACGAAGGATTGTTATCGATAACAAGGGCTGGCAGTAGGAAT
TP16985	A/T	26	TGCATCTACAGTGATGTATCTACAGAGATGTATCTACAGTGATGCA
TP16999	A/G	60	TGCATCTACCACCTTGAAAATAAGGAGGCAGTTAGTCACTGATGTATTGTGTTGGATTTACAAG
TP17010	C/T	20	TGCATCTACGATGTATCCTCTCTACAACAGACAATATGAGGGTTAGTATGATCTTGACACTGAG
TP17043	C/T	31	TGCATCTACTTATTTGAAAAGCATTTTACGCGACGCTTAATATATTGAAACCCTTATTCAAAGC
TP17044	C/T	6	TGCATCTACTTGGACATTTTGTGCACCGTCCTCAATCTGTGCAACACACAAGTCATCTCAGAGT
TP17050	C/G	47	TGCATCTAGAAGAAAAACAACTAAGAAAACAATAGAACACAGTAAACAAATGCA
TP17065	A/G	12	TGCATCTAGAGAGAGATAAGAGCTGGGGAGACCATGTGTCTAAAAGGAAATAGGAACAGGAGAG
TP1707	A/T	23	TGCATAATAATGGGTTTAAAGAAGTAAGACATTTTAGATACCTTTGTTACAATAGAGGATATCC
TP17077	A/G	10	TGCATCTAGATTAAAAGCAGAGAACATTCTGGGCCAGAATGCA
TP1710	A/G	32	TGCATAATAATGTTGACAGTTCATGCAAAGGATTGTTACCTGTAACCAGAATTTCCAATGCA
TP17113	A/C	14	TGCATCTAGGTCCACCAGTAGCTAGAGCTGAGATGTATGTAGGTCCCCCAGTAGCTAGAGTTGA
TP17114	A/T	61	TGCATCTAGGTCCCCCAGTAGCTAGAGCTGAGATGTACCTAGGTCCCCCAGTAGCTAGAGATGA
TP17125	C/G	25	TGCATCTAGTCCCTACATTTGAAGCAGTCATAAGTATTTGTACAAATTCACTTATATGGTATTA
TP17126	A/G	27	TGCATCTAGTCCCTCCATTTTTTCATAAGCATTTGGACAAATTCACTTAGTGAATACCTTATTT
TP17138	A/T	8	TGCATCTATAAAGATACCTACATATGAGCTCCTGCATAGCATGACATTAATGTGCTATAGATAT
TP17139	A/T	10	TGCATCTATAAAGTCCTATACATGATTTCTGAAGCCTCTATTAAGTCCTATACATGATTTATTA
TP17174	A/G	54	TGCATCTATAGCCTCAGTTACACCTGGCACCTAAATGTGACTTCTGTCATCTGATCACTCCAAG
TP17180	C/T	23	TGCATCTATATGGAGTTTGTAGCGGTGTGTGTATACCTATGTCATCATTCAACTGGGCATTCCC
TP17189	A/C	51	TGCATCTATCAAAAGCTCAACATCAAAGGGCTACCCAGACCCCTCTTTTAAGCTGCTGCTACTC
TP17194	A/G	34	TGCATCTATCATCACTTTTGCAGACTAATGTAAAATAGGAAGACAGACTACTATTCCTAATGTG
TP17198	A/G	8	TGCATCTATCCCTAGTGCAGCTCCAGTTCATTTGTAGCATGGCTCAATACATTTAAAAAGCCAT
TP1721	C/G	61	TGCATAATACACACTATCAAGTCACAACCAGGCCGACTTCCAGTGACCACATCCATAAGGCCCG
TP17227	G/T	34	TGCATCTATGTATGAAACTCTTAAAAGGGAATCGTATAGCAAATATTTGGGAAATGTGTATTTA
TP17238	C/T	40	TGCATCTATTAAGATACCTAAAAATGACATCTTGCATAGCATAACATGAATGTGCTATAGATAT
TP17252	C/G	51	TGCATCTATTCCTTCCATTTGAAGAAGTCATAAGAATTTGGACAAATTCACTTGTAGTGTATTA
TP17276	A/G	8	TGCATCTATTTATGTACTGTACATGTGCACCTCACTCAGGTTTCAACTCAGGTTGCATGGCCTT
TP17284	A/G	25	TGCATCTATTTTCTGATTTGACAGATCTAAAACCACTATATGTGAAAAACATAAACAGATGCCC
TP1729	A/T	60	TGCATAATACACGCTATCAAATCACAAAATACAAAAGGAAAAGGAAATCTACACAATATATTTT
TP17294	A/C	64	TGCATCTCAAACAGGAATATATATAACATTTAATGAATACACCATTGTAATATTACAATGATGA
TP17297	A/T	31	TGCATCTCAAAGTTCTAACATAAAGACTTAATTGTCAACACGAATGACAATGGATGCA
TP17300	G/T	64	TGCATCTCAAATGGAACCCTATTCCCTAGTAGTGCACTATATATGCTTTTTTGGTCGCACACAG
TP17312	A/C	19	TGCATCTCAACCAATAGAAATGAAGCATTCTGTCTCATGGTTGCTTCTTGACCAATAAGAATGA
TP17327	C/G	55	TGCATCTCAATAGCAGGCCTGTTCCCCTGGCCTAACTAGCACATCCCAATAGCACGCCTGTTTT
TP17329	C/T	14	TGCATCTCAATAGCCTGAAGTGGCATCCTCTCCTCGTCTCCTTTCTTTCATCATCACCAAGAGG
TP17331	C/T	17	TGCATCTCAATAGTATCGTCTGTCTTTTCAGATCGCCATGCACTACAATATTCCCCCTCCTCCT
TP17348	C/T	21	TGCATCTCACACCCCAGACCCTCTGTACCCTGGTCCTGATGCA
TP17351	A/G	39	TGCATCTCACATCAACCAACCATGACTGCAAACTGCATAAAAGTGTGAGATTGTAATGTGTTGC
TP17369	C/G	53	TGCATCTCACTGCTGGAACAATTTGCAGACCTCATTAGAATTAGATGTTCTGCTACCACTCGGA
TP17385	C/T	49	TGCATCTCAGACATGTATGTATCTGCCATATATCCTCTCATTCACAGGCGTCTCAATAAACCTG
TP17400	A/C	32	TGCATCTCAGCCAGCCAGTGTGCGCCCTGGGATAAAATGCA
TP17408	A/C	23	TGCATCTCAGCTCTACTCTCTCATTCGCTCACTCATGCA
TP1742	C/T	42	TGCATAATACATGGCTATGGAATATTGCATTATGAAAAGGGCCAACCTCATCAAGACTTGTTTT
TP17441	C/T	34	TGCATCTCATCAATTGAAATCACAGGTAGATGCCTATGGTTTTCAGATATACTGCATTTCCTTT
TP17451	G/T	21	TGCATCTCATGTTAATCCCAGAATTTGATAGGAATACCAAACCAAAATACCTTTCATACCTTTC
TP17456	A/G	31	TGCATCTCATTATTGGTGGGGGGGTTTATTAGAGTGACATGCA
TP17461	C/G	45	TGCATCTCATTGAATACCAAACAGTCTTATAATTATAAATGTTGCCTTAACTATGCA
TP17466	A/G	64	TGCATCTCATTTCACTCAATAACTAAATATATTTTGACATTTGCGATGATACATTTGAATCTGA
TP17486	A/T	39	TGCATCTCCACTCTCCCTCTCGTGATTCTTGCATGGTGAGTCTGTCTGTTCATTCTGCAGACTG
TP17489	A/C	32	TGCATCTCCAGTTAGGGTTATGAGATACACAATATCCACATACTATACAACATACCACAATACA
TP17507	C/T	61	TGCATCTCCCAACTCACAAAACCAGCTGGGTTCCATTTCTTGCTCCGCAACTGAAAAGAACTGT
TP17509	A/T	62	TGCATCTCCCAGATGTGAATTACAGATTCATTTTCTCCAAATCATTTCACAGATGTTTGGTATT
TP17585	A/G	15	TGCATCTCGAAAGAATAGTTTCTGTGGTGGTCTGTCCAGAAACAACCACTCACCCCTACCCCTA
TP17597	G/T	55	TGCATCTCGCTTAACAAAACTTTCCAAAGATTAGGAGTCATGCTCAGAAGATGTGTGTACTGTT
TP17606	A/G	37	TGCATCTCGTTATTTGGATATTCGATGAGGGATGTTAACATCAACCGCCTGTATTCAATGGAGA
TP17611	A/G	10	TGCATCTCTAAATGTGAGTAAAGGCTTTGTTGAAAAGGTTTGGGATATTTTGTACAGATCTAGT
TP1765	A/C	16	TGCATAATACTGAGAATCTATAGCAATGACGTGAGATAATGGCTTGGGTTAAACATGATCATGC
TP17660	A/C	37	TGCATCTCTATCATGACCAAAGAGCTGATCTAATGAACCTGAAGGATATGCA
TP17670	A/T	19	TGCATCTCTATTGAAAGAAATACAATCAGAAAATTCTGAGCACTATTTTAACAGTAATATATAA
TP17672	A/G	45	TGCATCTCTCAAAGTACAACATCCTAAAAAATCTTATTTTACCCATTTGATTCATACATTTATT
TP17675	A/G	27	TGCATCTCTCACACAACCGTGGGCCTACTGTGTGCCTGCAGAATAAACTAATGGACATGGTGTT
TP17677	A/T	11	TGCATCTCTCACTACGCAAGCAAATTCTCTTAAAATGGAATCCATAAAATTACACATTCTTGAA
TP17678	A/G	11	TGCATCTCTCACTCTCTCCCTCTCTCTCTCTGATGAGGGCCTCAGCCCCAATCTGGAGGAAACT
TP17680	C/G	8	TGCATCTCTCAGTCCTCTGTGCGCACAGTGGGGAGAGGGAGTGAGTGAGTAGCTGACAGCCAAA
TP17734	C/T	25	TGCATCTCTCTCCCTCACTCTCTCCCTCTCTCGTGTGTGTCTGTATGCA
TP1774	A/G	28	TGCATAATAGCTGATGTTGGGGATGGGAGCATCTTTTGATCAAGTGTTTCTTAAACTTTGTTGT
TP17784	C/T	6	TGCATCTCTCTTGATGAGAATTTATTGTATGTTAAAACATGGTATCACTTAAAAGCATATTGTT
TP17785	C/T	8	TGCATCTCTCTTTATTGTTAAAAATGGCCTTGAGTCAAATTAATGTTTATTAAAAAAAGAATGC
TP17795	C/G	64	TGCATCTCTGACAGTAACTTATTGGATACGACTGGGTATAGAAACACGTGTGATGAAGTCGGCC
TP1780	C/G	27	TGCATAATAGTATATTTCATAATGGTCCGCTAGTTGTATTCAACTATTTAAAACAATTCATGCA
TP17810	C/T	28	TGCATCTCTGATGGGATTTCCACTGGCCTCTCTCTCTTCCATCCTCTGCATTCCTCTTATAGCT
TP17822	A/G	48	TGCATCTCTGCCGTACTGTTTGACTCACTTACAGCACTGTGCCATCAAAGCACAATTCCAGCCT
TP1783	A/G	60	TGCATAATAGTGATAATACCGGTATGCCATTTAGTAGACACTTGTATCCAAAGCGACTTACATT
TP17857	C/T	42	TGCATCTCTGTATGTGGAGTAAAAGTGCTGTAGAGTTTTTTCCCTCTGTGGTTGCACATGTGAC
TP17869	A/C	53	TGCATCTCTGTGTGTAGTATAGGTGATCCAGAGTTATTTTCCCTCTGGTTGCACATTTAACATG
TP17876	A/G	28	TGCATCTCTGTGTGTGGAGTAAAGGTGATCTAGGATTTTTGGTAAATTTGGTAAAACGGATTTA
TP17879	C/T	48	TGCATCTCTGTGTGTGGAGTAAAGGTGGTCTAGAGTTTTCTTTCCCTCTGGTTGCACATTTAAC
TP17883	C/T	30	TGCATCTCTGTGTGTGGAGTAAATGTGGTCTAGGATTTTTTTTCCCTCTGGTTGCACATGCGCA
TP1789	A/G	19	TGCATAATATAAATAGGCAAAAGAGTTGCCTCAGTCTGTGGGGAGGGAGAAGTTAACAAATTAA
TP17958	C/T	54	TGCATCTGAAATGGTACCCTATTCAGAGCCCTGTGGGCCCTGGTCAAAAGCAGCGCACAATATA
TP17974	A/G	51	TGCATCTGAAGTAAGCTATTCCCTCCTCCTCACTGTGGAATAGAGTCCAGATTCTCTTTGAGTC
TP18005	A/C	30	TGCATCTGACCCTTTAGACACTGTGTTAAAAAACCTCCAAACAAGCTTCAATGCCATACAACAC
TP18037	A/G	12	TGCATCTGAGAAGTTTCATGTAATATATTAAAAACTTCTCAGATGCA
TP18039	C/T	36	TGCATCTGAGAAGTTTTTAATATATTACATGAAACCTCTCAGATGCA
TP1805	C/G	45	TGCATAATATATTACCCATTTTTTGATAAGTACAACTTTAACTTCTCTAGAAACTCTAAAGTAC
TP18050	A/G	56	TGCATCTGAGCTCAACCTTAGGATGCACCTGAGCTCAACCTTAGGATGCACCTGAACTCAACCT
TP18055	G/T	59	TGCATCTGAGCTCAATTTCGAGTCTCATATCAAAGGATCTAAATACTTATGTAATTAAGTATTC
TP18074	C/T	48	TGCATCTGATCATTTATTTGAGCTGAAATCTGAGGTGCAGTTAACTTCTTGTCAATACGGGGGC
TP18082	A/T	48	TGCATCTGATGCTGTCTGGACAGAAATAGTATGACATTTCTGGACTCATTTGGTCCAGACAGCA
TP18093	G/T	62	TGCATCTGATTGGCTAATATTCCCAGGCGGGGATCTTCCTGCTAATGTGCCCTCTTGAAACGGT
TP181	G/T	26	TGCATAAAATATTAACCATGCACACGATATATAACTTTTAAAATGGCTTAGTCTTTTTCCTATT
TP18100	G/A	33	TGCATCTGATTTTCAATCTATTAACATCAAGAGTTGCATTAAATAGGCTTACTGATGCA
TP18103	C/G	41	TGCATCTGCAAAAATCAACTAGTATTCTGAGGACTAAGATCTCTTATTTTAAATACATTGAACA
TP18116	A/T	17	TGCATCTGCAATTGATAGAATTTGGGCCTTAAGGCCATATACAGATTGTATGTGGTTATATCAA
TP18117	C/T	38	TGCATCTGCACAAATCAACTTTTATTTCGAGGACTAACATGTGTCTTATGTGAAATACATTTAA
TP18123	G/T	23	TGCATCTGCACGACCAGTTCAAGAAGGACCTATTGAGTGCTAAAAGGCCAGTAGAAGCATACAA
TP18163	C/G	24	TGCATCTGCGGAATCTTGATCCTCAACAATCACACACTCATGAGATGCA
TP18169	A/T	43	TGCATCTGCGTTTACGCATTTACCATGGTCTTACAGAAGTTTATAATCAAACCTTGTATCATTC
TP18181	A/T	30	TGCATCTGCTGAACAAAAATATAAACGCAACATGCAACAATTTCATTGATTTTACTGTTACAGT
TP18198	C/T	6	TGCATCTGCTTCTATTACAGCACTGTCATAGGCCGGGTGACAAGATTGGTGTTGGCTACACTCA
TP18225	A/G	13	TGCATCTGGAGCACTTCTACTCGATATAAAGAATGGTACACTGGATAGAAGGGGTCCATAAACA
TP18228	G/T	16	TGCATCTGGAGCTTTGGAAAGAGAGACAATATCAAAAAAAATATACAATAGATTTTCATTTGGC
TP18238	A/G	34	TGCATCTGGCACAAGATCAGGCAGACCTAGAGGATATGTATTTGTCTTAATCACAAGTTAATGT
TP18240	C/T	49	TGCATCTGGCAGTAACACAGTGTATGTTTCTCGGTTCCCAACTTCCCACTGTTCCATAACTGAG
TP18250	G/T	19	TGCATCTGGCCCTTCTTTGGATACTGTGTTAACAAACCTCAAACGAGCTTCAATGCCATACAAC
TP18255	A/G	41	TGCATCTGGCTCACAGGCGTGGGGTTAATTGACACACAGTAATTAGCTACACCTCTCTTGATAT
TP1831	A/T	61	TGCATAATATGCGGTAGGCTATGTATTGTATAATGGCACAATCATTATTTTAATTCAGGTAATT
TP18316	A/G	38	TGCATCTGGTTGCAAGTATACCAAGGAAAGCTCGTTAAGGTAAAGTTTTTAAACAAAGTCCACA
TP18340	C/T	23	TGCATCTGTACAAACAATAGTACGCAAGTATAAACACCATGGGACCACGCAGCTGTCATACCGC
TP18354	C/G	53	TGCATCTGTACTGACCACGCCTTCTGGATGTTAGCTGGGTGAACAGGCAGTGCCTCGGGCAGTT
TP18378	A/T	24	TGCATCTGTATATGCAGTATTAAAATATCTACATTACATACTGTAGATACAGATGCA
TP18379	A/C	30	TGCATCTGTATCAAGGATCAGTATATGTTAATTTATTCATTATCAACACAGTATTGTAGCGAAC
TP18381	A/T	34	TGCATCTGTATCTACAGTATGTAATGTAGATATATTAATACTGCATATACAGATGCA
TP18386	C/T	40	TGCATCTGTATCTCCCTCTCTCTCTCTTTTTCTCGCTTGCTCTCTCAGAAATGAAAGTGTATTG
TP18409	A/G	22	TGCATCTGTCATAATTACCCTACGGGACACTACCCTGGCCATGAGAACCCCCTGCAACAGCAGT
TP1843	A/G	31	TGCATAATATGTTCCCAAGTATGCCCATGCAATATATGTTCCCAAGTATGCCCATGCA
TP1844	G/T	50	TGCATAATATGTTCCCAAGTATTCCCACGCATAATATGTTCCCAAGTATGCCCATGCA
TP18463	A/T	64	TGCATCTGTGACTGATATATTAACAGACCCAGTGATGGGGGTTATGTATCTGTGACTGATATAA
TP18472	G/T	62	TGCATCTGTGCACAGGTGATGTGTATGTGGGCGCATATAGTGTGTGTGTGTGTGTGTGTGTGTT
TP18479	A/C	16	TGCATCTGTGCTCTAAATTAAGGTTATATTGTGGTTACTGCTTAGAACTTTCTATGAACTCAAT
TP18480	C/G	34	TGCATCTGTGCTGTTTTCTAATGGGTCTCTCTCCTGGCTCTGGCCTAATTGGCCTCCTGCTGCC
TP18489	C/T	30	TGCATCTGTGGGTCTCGCCAATTAGCAAACGATATCTTTGTTGGCTCTCTCTCTCATGCTATTT
TP18521	A/T	26	TGCATCTGTTAATCACAGATAACTTAAAAAAAACAAAAAAACAACTGGTGTGACCATGATTTGC
TP18557	A/G	21	TGCATCTGTTGGTCACAGAAACCTTAATGAAAAGGTAGGGGCGTGGATCAGAAAAATAGTCAGT
TP18559	A/T	37	TGCATCTGTTGGTCACAGACACCTTTACATTTTCTGAAAAAAAGTCGGTGTCGGGTGTGACCAC
TP18589	A/G	30	TGCATCTGTTGGTCACAGATACCTTAGAAAATTTGGGCCTCACATTGGGTTCGTCACGGCATCT
TP18616	A/T	50	TGCATCTGTTGGTCACAGCTACAGTACCTTAAATGGTGTGACCATTTCCATCGCATAGAGTTGA
TP1862	G/T	47	TGCATAATCAACACCACCCCGACACCTTCTTGACCCCCTCCAATCTGCATACCGGTCAGAGAGA
TP18632	A/T	30	TGCATCTGTTGGTTACAGATACCTAATTTAAAAAAAAATGGGCCTCATAACGGGCCTCAGGATC
TP18647	A/G	12	TGCATCTGTTTATCATTATTGACCCCTCTCTATGTACATGTACATGCA
TP18662	C/G	22	TGCATCTGTTTTTATTATTAGCCCTACGTTTGAATGTTTTTATTACCCTACCATTATTACAATT
TP18671	G/T	64	TGCATCTTAAATATGGAATACAGGAACAGAGGCAACCTTTGGAATGACGAATGCAGTTAAAAAG
TP18683	C/T	11	TGCATCTTAACTCTTCTCTACAGTGGGCTGGGGCCATCAGTGAACCCAAGGTATGCTATGGTAA
TP18693	A/T	41	TGCATCTTAAGTTTGACTTTGACCTCTAGAGCATGGTGATAATAAACAATGATTCATTTAAGAT
TP18695	G/T	34	TGCATCTTAATCACCAAAGCTTTATTCAAATATGAAGTTTGAGAGGAGTAAAACAGTGAGCTGA
TP18709	A/C	51	TGCATCTTACCTTTGAAGCATGGATACCTTTGTGTTATTTGTGCAGGTCTAATTTTTAGGAGTG
TP18721	A/T	39	TGCATCTTAGAAGAAAATTGAAATTCTAGGATATTGGGATTGATTCCCGGACCACCCATACGTA
TP1875	G/T	38	TGCATAATCACATTTACGCTCACTTTGTAGAATGGTGGTTTCGCGCAAATTAATAGCATTTTGG
TP18752	G/T	29	TGCATCTTATATCAGAGGTGTTGCCTTAGCGACGGGCCACTCTACAGGCTGAGTTTACTGAAAG
TP18753	A/G	12	TGCATCTTATCATAGCGTGTACCCGATAAAACGTGTATTTTCCGCCAAGACGGCAAATGCA
TP18774	C/T	12	TGCATCTTATTCATCACACCCGTACAGCATATAGAGCCTTTGAGCTGCTGCCGCGTCACACACA
TP18780	A/T	60	TGCATCTTATTTAGCACACCCGTGCAGAATACAGATACAGAGCCTGCTGCTGCATCTCAAATGC
TP18786	C/T	56	TGCATCTTATTTATTGCACAGATGATGATTACGAATAGCGGCATGTCCTTCACTGCTTCTGCTG
TP18787	G/T	32	TGCATCTTATTTTAATGGAGTGCGGATGTGTGGCTGTAGAGTGCGGTGGGCTCTGCTTGAATCA
TP18789	C/G	9	TGCATCTTCAAAATTTCCGTGTTGACAGATAGTTACACCTACACGTTTTTCCTCCTAGTGGTTA
TP18799	G/T	63	TGCATCTTCAATCTTCTGTTAGTGGAGGGATGCAGCCACCCCTGGGCAGCAGAGGACAAAGAGA
TP18803	A/C	27	TGCATCTTCACAAAGCTAACTACATTACACAAACTGTCTGGTAAAATTCATAAACTGGTAGCAA
TP18808	C/G	11	TGCATCTTCACCATTATCTCTGACCCATGATCTCATAAGTAGCTGAATCTGTTCTAGGCCTACT
TP18814	A/T	42	TGCATCTTCAGCCAGTAGTACTGTGGGGAAGACTGAGACACAGGCAGGGGACAATGATGCCAAA
TP1882	A/C	32	TGCATAATCAGAAGGATAGCTAAATATTTACAAGGGGAAATTCTTCAGCAAATAACACAAGCAT
TP1883	A/G	35	TGCATAATCAGAAGGATAGCTAAATATTTACCGGAGAAAATTATTCAGCAAATAACACAAGCAT
TP18862	A/G	20	TGCATCTTCGACTAGCTCCAGAGGTGGTCAGGAATATCTAATCACGATCAGATCACAATGCGTC
TP18863	G/T	28	TGCATCTTCGAGAGAGGTGGTCAGGAAGATCTAATCATGATCAGATCACAATGCA
TP18886	G/T	51	TGCATCTTCTGTATTTCCATCTAAACATTTACATTAAGTGTTGAATTTCCGTTAAGTGTGGCAT
TP18904	A/G	23	TGCATCTTGAAACTTGAAAAACATAAAACATACAGAAGCATTTTGATAACTCGTTTACATTCAA
TP1891	G/T	56	TGCATAATCAGCGCGACTACAACATAATGGAATAGAACTATAAAATGTGAAAAATGTTGCAAAA
TP18915	C/T	39	TGCATCTTGAGATAATTAAATGCTCAGTTAGATACCATCTGTAGAGGTGCGGTCTTAATCATAA
TP1895	A/G	43	TGCATAATCAGGTGCGTGTTCTTACTCAACATTGACAGAAGCACTCCAAACAAAAGACAATAGC
TP18953	A/G	53	TGCATCTTGGAAGAAAGCAGACATGACTGATATAACACAGACAGAGGAAGTGATTCCTCTTGTG
TP18957	C/T	59	TGCATCTTGGCAATAGATCACTTTTAAGAACTCAAGGGAAAATTCCACTCAAAAACGACCCTTT
TP18974	C/T	32	TGCATCTTGGTAGAGCATTTAAACACCCATACGTAAAAATGCA
TP18991	A/G	18	TGCATCTTGTATGCAACAAAGCACTAAAGTAATACTGCAAAACAATTGTTAAGGAATACACTTT
TP18992	A/G	26	TGCATCTTGTATGCAATAGGGCAATAATGTAATAATGCA
TP18994	A/G	13	TGCATCTTGTCAATATATCTATAATCTTTGGCCCACCCATCCCTGTGAACATAATGACATGCCC
TP190	A/C	8	TGCATAAAATCATAATAAAAAATCTTCTCATAGACAAAGTCAGATTCACTCAAAATTTGCTCTT
TP1901	A/T	45	TGCATAATCATATGAACGTAATGTCAATGTATTATGTACGTGGAAGTACTGTATATGACAGTTT
TP19035	G/T	26	TGCATCTTTAAAAAAGTACAAAAATGTTATCTTCAGCAACACAAACACAGATAATGCA
TP1904	C/T	32	TGCATAATCATGACATTTCTGCTGTACCTCCCACTCGTAAGGTCTTGGTGACCACCTCAAAATT
TP19042	G/T	20	TGCATCTTTAAATTTACTAGTCACAGGAATACTTTAAAGGTTCTCCATTGAGCATGCA
TP1906	G/T	55	TGCATAATCATGGCAGCAATTTCAAGGGGAACATTTTGGAGATTATGGGAAAATGATTAGACTA
TP19073	A/T	60	TGCATCTTTATATCTCCCCTAACTAATATTTTCATCTCGGGCACCACTCGCGCATGAGGAGTGC
TP19077	A/C	10	TGCATCTTTATGTGTTTCCTTGCCTGTGTTGTGGTATGAGTCAATGAGACATGATAATATAAGG
TP19078	A/C	42	TGCATCTTTATTAAGCAGGTCACAGATAATAACATCTTCCAAATATAATGTAACCAGTGCTGTA
TP19089	A/T	36	TGCATCTTTCAATTGCTGTCCAACCTGTATTTTTTAGTCAAGTTTACATTTACATTTACATTTA
TP19090	A/C	28	TGCATCTTTCACAAAACAATCACAACAAAACACGTACAATGCA
TP19115	C/T	61	TGCATCTTTCATTTTCATATACTGTGGGGACCTAGAGAATAGTTGACAGCTCACTATGGGCGTA
TP19133	A/G	43	TGCATCTTTCGCTTCAATCTCAAAATAAGCGCATCTACTCACAACTGCTCATACTGTAAGCACA
TP19138	A/G	58	TGCATCTTTCTTACAAAACGGCCGAAGACGTAACATGCTTTTCCCAAAACACCACGCAGAAAGA
TP19141	A/C	26	TGCATCTTTCTTCAACACAAAATCCACCACAGGTGTGTATGGCCAAAGTGATTTTCATGTCATC
TP19144	C/T	19	TGCATCTTTCTTTCGACGCAAAACTCACCACTGTGTGCATGGTCGAGGGAACTCTATTTTCATG
TP19147	C/T	21	TGCATCTTTGAAAATGAGCTCAGACTTACCTACTGAATACAGCACAGCTTTGGTGACACCCTTG
TP19159	C/T	35	TGCATCTTTGCCCATCTTTAGGTGTAGTAGAGTCCTGTACTAGTAGGGGTTAGAGGTCTTCACG
TP19165	A/G	31	TGCATCTTTGTAACGCATGTTTAATTTCTTAGTATTATCTTTAACCAGATCTAATGTGTTATGT
TP19179	G/T	24	TGCATCTTTTAAAGGTAATTTATGCTTGAGCCGATCTATGCA
TP19188	C/T	14	TGCATCTTTTAATCGTCTACACCTGTCTGGAAATGTGGGCACAATCAGAATGTGGACAAGATCA
TP19195	C/T	44	TGCATCTTTTACCGTATTTGTGGTCTCCGTGAACATGAAAACACTGCCTTTAAAATATGCA
TP19204	C/G	6	TGCATCTTTTATTCGATAAAGTTCATATTTATATCCCAAAATCTCAGTTTACATTGGCGCGTTA
TP19216	A/G	43	TGCATCTTTTGATTTTCTTCATGGGTTTGTGCAGGTGACTGTATATCATGACCTCCCCAGTCAA
TP19219	C/T	25	TGCATCTTTTGGTCACAGATACCTCAAAGGTAGGGTGTGGATCAGAAAACCAGCGCAACACATC
TP19234	A/T	15	TGCATCTTTTTTTTAGTCAATAATGCAGATTGGCATGGCCATTTAACCCGTTAGATTTGAGGAC
TP1924	G/T	41	TGCATAATCGACGTAACATGTTACATTGTAATCCCATATTGTAGGGGTGGGGGCGGTGGGCTAT
TP19248	A/C	37	TGCATGAAAAAGGCTTCCAAATTCTTGATGAAAGTTATTTTTAACTGCATTCGTCATTCCAAAG
TP19255	A/G	10	TGCATGAAAAATGTCAATAACCTAGCATCTATTAACATCTGAGGGTGATCACAAATGTGTGCAC
TP19258	C/T	27	TGCATGAAAACAAAGACAACCTTACACGTGTTAAATGAAAAGCCACTGTTCGTTTTCCATTCCA
TP19269	C/T	17	TGCATGAAAACGTTCACAGTAACTGCTACAGACTGTATGCA
TP1927	A/G	31	TGCATAATCGAGAGCATCTTGTCTGGGTGTATCACAGCCTGGTACGGCAACTGCTCCGCCCACA
TP19280	A/C	9	TGCATGAAAACTCCTTCTGTAGTTTACAGACCCTGGCTCTGAAATACCTGCGGAGTGGCTAGTA
TP19288	A/C	19	TGCATGAAAAGCTTTTTTAAAAAAAAATGTGTGCAAAAATGTATTTACAGCCCTATTAGTGAGC
TP19293	A/G	41	TGCATGAAAAGTAAAATTTGTTTTTTGGTCTTCATTTAAAAGTTAAGCACAAAGTTATCAATGT
TP19295	C/T	51	TGCATGAAAATAGGACAATTTATGACAAACATTACTCCTCTTTCAAAACACATGCA
TP19305	G/T	33	TGCATGAAAATGAAAGGATTAGAGGGAGAAATGATGGGGGTGATGGGATGCA
TP19319	T/C	33	TGCATGAAACACCTACATTTAAATATGTTTACTATGTCCACATTTTCTTTCCTCGCACTATATT
TP19321	G/T	60	TGCATGAAACAGTTAAATTAGACATTGAACTTGATTTTTTTGTATGGAGATCTCAGAATGTTCC
TP19328	A/C	34	TGCATGAAACATTCAGAATAGTTTAAAGACAACAGTTTTATGCA
TP19333	A/G	57	TGCATGAAACATTTCATTTTGTCCTCATACCGCTAGTATTTCCATGAAATACTCACAGGTTTTA
TP19337	A/G	53	TGCATGAAACCAACATCACCAGAGGAGCAGAGGAGGAATAGGATAAGGGTACAGCTAAGGGCTA
TP19340	A/G	56	TGCATGAAACCAAGACTTTTTCAGTTACAGAAGTCAACAAATGAGAGTGCCTGGGAACACACAG
TP19348	A/T	21	TGCATGAAACCAAGGCTTTTATGGTTACAGAAGTCAACAAATGAGAGCATCTGGGGAGTAGGAG
TP19378	C/T	56	TGCATGAAAGACTCACAACACACTCTCAAAGCTGTGAATGGATGGATTGTGTGTGCTTGCGCAT
TP19379	A/T	55	TGCATGAAAGAGAGAGCGAGATTGTGTGTGTGCGTGCGTGTGTGCGTGCGTGCGATCCAAGCCT
TP19397	A/T	8	TGCATGAAAGCAGGAACTAGCACATGTAGACTTGCATGCA
TP19409	A/G	37	TGCATGAAAGGAAATGCAGTATATCTGAAAACCATAAGCATCTACCTGTGATTTCAATTGATGA
TP19414	G/T	44	TGCATGAAAGGTAGGGGCGTGGATCAGAACCAGTCAGTATCTGGTCTGCAGCGGGATCAAGCTG
TP19423	A/G	9	TGCATGAAATAACTCCTCCCCTATTCTTGACAAAATGATAGTTATTTAACGTACAAATCTGAAG
TP19427	G/T	6	TGCATGAAATAATTGTTGTTGACACTGGCACAACCACACACAGACCTTGTCAGTTTCCTAAAAC
TP19435	A/T	9	TGCATGAAATATTTGATGTTTTACGTTGTACACGTAGGATTTTTTTGCAGAATTCTGCATGCA
TP19446	A/T	62	TGCATGAAATCCACACACACAAACCACAAACAGTACACACACACACACACACAAAAAACACATA
TP19447	C/T	41	TGCATGAAATCCATGTCTGCATGTTTTTGGTGACCTACTCCTATTGTATGGAGATATTACAGTG
TP19452	C/T	30	TGCATGAAATGACCATCAAAGTTATGTAACCCATTTCTCTTGTCACATGGTGTACAGTATTTGT
TP19489	A/T	21	TGCATGAAATTGGAAACTACATTGAATAGTAACACATGCA
TP19508	A/G	31	TGCATGAACACAAACACACACATTTCTGACATAACACTAACACACACACACACTGGATTCACAT
TP19513	A/G	12	TGCATGAACACACACAAATTAACACACTTACACTCTCCACACACTTACACACGTACCCATGCA
TP19529	C/T	17	TGCATGAACACAGACGCCTCAATAAAGTTGTCTATTTCAAACGGACATTTTGTGATGAATGTGT
TP1953	C/T	43	TGCATAATCTCCATGATAGGATTTTGATTTCTATTATATCGTCAACACACAAGGTTTTCTGGCT
TP19561	C/T	23	TGCATGAACATATAGCCTAAGCCTATTCATCCGCAATTTCAGTCTGAGGACATCGGTCAAACAC
TP19564	A/G	15	TGCATGAACATGAAATGCCCTAAAAATGTAATAGATCATAGTCTCGCCCAAAAAGATCAGACTA
TP19582	G/T	55	TGCATGAACCAGTATTGGTTGGTCACATAAATTAACCAAACGTTAAGGATGAATGAATTATGAT
TP19596	A/G	40	TGCATGAACCGTTTAGAAATGACAGCACTTTTGTACAAAAGTATTGGGACAAACTCGCTTACTG
TP19609	C/T	15	TGCATGAACGCACCCGGACAACACGAGCGCATGCGCACACTAGTATTTATATACGTACGTACAC
TP19612	A/G	29	TGCATGAACGCATGCAACATGAGACGCTATTGGTTTACGACCCCTACGCTAGTTCCAACTGCAT
TP19624	C/T	9	TGCATGAACGTGTGTATGTGCATGTGTGCTATGTGTGTGTGCAATGCA
TP19627	C/T	20	TGCATGAACGTTACATGTGCGACAGCACTCGGTACCTAAGTAAACAAAAGATTGCATTTTGGCC
TP19628	A/G	62	TGCATGAACGTTTCACACATAAAACGTGAAGAATTATCATTCACGTTTGGAAGTGATGATGACC
TP19648	A/C	62	TGCATGAACTCTAACGAACTGTTTCGTATGGGAAGCATGCGGACGCCTTTATCCAGAAAGTATT
TP1965	A/C	43	TGCATAATCTGTAATTGAACAAGCGTAATAATAGTCAATAGAAAATAAAACATGCA
TP1967	G/T	11	TGCATAATCTGTTACCAGATCTAATGTGTTATATGCTCCTACATTAATTTCACATTTCCACAAA
TP19673	A/T	7	TGCATGAAGAAACTTAGTATGGAATCATCCCATTCATGAGCTATTCATGCTGAACGAAGGATAG
TP19675	A/T	7	TGCATGAAGAAAGTATGGTTGAATGTAGGCTACACATTTAGAGTGATATAACATGCA
TP19687	C/G	53	TGCATGAAGAAGCGATCTCTGGTGAGTAGGGAAGACATTATTAACACAGGCTCTGTTCCCATAA
TP19689	A/C	26	TGCATGAAGAAGGAAAAAATTCCACAAATGAACTGTTAACAAGGCACACCTGTTAACTGAAATG
TP1969	C/T	35	TGCATAATCTTACTCCATATCCCGTAACACCATGCCAGCATCATATCAATATAGCTGCTCAGTT
TP19690	G/T	31	TGCATGAAGAAGGAAAGAAAATCCACAAATGAACTTTTATGAAGGCACACCTGTTTATTGAAAT
TP19691	A/T	37	TGCATGAAGAAGGAAAGAAATTCCACAAACTAACTTAAAAAAAAGTCACACCAGTTAATTTAAA
TP1970	A/C	24	TGCATAATCTTCAGAGAAAAAAAACGATATTTCCAATTTTGACTGTTTTAGATAATTCCAAATT
TP19703	A/T	12	TGCATGAAGACAAGTTTCATTGTCATGCAGGAATCCCTGCTCAGCTTATGTCTATTATTATGTA
TP19704	C/T	11	TGCATGAAGACAGCCAGTCAGCCAGCCTCACCCACGTTCCCCCGTAGGCACTGGCATCATTATG
TP19712	A/C	57	TGCATGAAGAGCTGCTCCTTGACAGAGTCCTCGCTCAGCTTGTCGTCCACTCCCACAAGCAGCC
TP1973	C/T	40	TGCATAATGAAAATAATTAGTTAATATTATTCCGATGCTCTAGCTTGGGCAAAATAAGAGACGA
TP19739	C/T	44	TGCATGAAGCATGCTATAGGACCATTTTTGGCAACCTTTGTTTCAGCCTCAGTTGTATCACGTC
TP19755	C/T	41	TGCATGAAGCTCCACTGAGGGAGTGCACTCAGACAAAGAGCTGGCAGTGAAGACAAATAGCATC
TP19757	C/T	60	TGCATGAAGCTTCATTGTCATGCAGGAATCCCACTGCTCAGTTTATGTCTATTATTATGCAAAG
TP19759	G/T	19	TGCATGAAGGAAAGAAATGAACCTTTAAGGCACACGTGTTACTTGAAATGCA
TP19767	A/T	40	TGCATGAAGGAACATTATCCTCCTCATTAAATATTACCAAAAACATTAAGTTGTCTTATACGAT
TP19786	G/T	39	TGCATGAAGGCCTCCTTGAGTTCATGGGATAATATTTTGTTTCTCAGTGGAGGTTGAAGGTTAC
TP19798	A/G	30	TGCATGAAGGTGTCTGTAATAGAATAAACATTGCAAAAACAAATGTTGACATTAATAAATGCA
TP19799	C/T	14	TGCATGAAGGTGTCTGTAATAGAATAATCGTGTCAAAAACAAATATAGACATTAGTAAATGCA
TP198	A/T	54	TGCATAAAATGATGAAGCGTAGCCTTCAGTCATATAGCCATTCGAAGGAAATAATTTCTTTAAA
TP19802	G/T	41	TGCATGAAGGTGTCTGTAATATAATAAACTTATCAGAAACGAATGTAGACATTAATAAATGCA
TP19820	C/T	18	TGCATGAAGTCAAGAGTCTCACCTAAAGGACAGATATTAGTGCTGAGCGATTAGTTCCTTTTGA
TP19829	C/T	27	TGCATGAAGTGGTATTCACAAACACTCACACTGCCATGCA
TP19872	C/T	11	TGCATGAATACCATGTGGTTAATTTCAAAGATTAAAATGCA
TP19875	G/T	35	TGCATGAATACGATGGTTCACTGTTCGTTGAATTGAAATGCA
TP19877	A/C	31	TGCATGAATACTCTAGACCCTTTTACTGCTAATTTCTATGCAGATTGCAGAAGCTAGTAAAAAC
TP19879	A/G	30	TGCATGAATACTGTATCTTAGTATATCACATTAGAATGTTCACACTTCTGTGTAGGAATGAAAA
TP19888	A/G	13	TGCATGAATAGCATCTTGTTTTCTTATACCTAAAGGGATTTGAATATATAAGTTCCCTACATTT
TP19898	A/G	10	TGCATGAATATATACAGCGGAGATAGAACACAAACAACACCACTAGGAAAATGCA
TP19916	G/T	6	TGCATGAATCAATTCCCCAGTCTTCCTGTGGGCCTGATTCATTAATCAATTCCCCAGTCTTCCT
TP19923	A/G	51	TGCATGAATCATAAGGAAAAAATGGTTTGAAGAGTCTTTACACAATAAATATATTGAGGAATCA
TP1993	A/T	10	TGCATAATGAATGTTTCCTTGTTCATCTCCATATATAATGAATGCCACCCATACTTATTAGTCA
TP19930	G/T	58	TGCATGAATCGAATGGCTTGAAACAATTCAAATAACAACTAAATATCCTGGTACTGGGTAAAAG
TP19935	A/G	49	TGCATGAATCTATCATCTTATTTGCGGTCCGAGGAAAAATAACCTTGAATAAATGCA
TP19937	C/T	62	TGCATGAATCTGCAACAGATGCACTTTGTAGTAGAAAAATAAGCAAGCCAACCACAAAGTTCGT
TP19940	A/C	44	TGCATGAATGAAATAACCAACTTCAAAAAGTAGACAAAATATAAATTGTCAAGAGCAACTATTG
TP19945	A/C	53	TGCATGAATGAATCAATTACACGTTTTTTTTTACCAATCTAACATAAAAGGTAATCATTTACCA
TP19947	G/T	51	TGCATGAATGAATGTCTTTAGTGTTAGCTGGACTACTGACATTGCTACACGGTGTATTTACATG
TP19960	T/A	33	TGCATGAATGCACAACACAATCAGATAAAAAATATATATTTTTAAAGATAACTTAGATATGTAT
TP19976	C/T	51	TGCATGAATGGGAGTGTGAGGGATGGTGAATATGAATATGTGTAGGAGGGCGGGCGGGAGAGAA
TP1998	A/T	46	TGCATAATGACAAGCGTTGGCTGGAGTGGTGTAAAGCTCGCCGCCATTGGACTCGGGGAGGATG
TP20013	A/T	40	TGCATGAATTAATGTTTAAACTCATTTTTGGCACATTTAATATATTACAGAGACCTTAATGCA
TP20016	A/C	53	TGCATGAATTACATTTCAGATAAATGTAATGCAGTTTGGCATATGCCACACAAATAGCAGGTGG
TP20028	A/G	47	TGCATGAATTGAATAATCCAATCAATTGCTATGGCACTAAAAAAGCACTAGCTGCAATAATCAT
TP20033	C/T	45	TGCATGAATTGCATTTGCGATCACTTTTGAGAATGGCGTTTTCCCGCTAATTGATTGCATTTTG
TP20040	A/T	51	TGCATGAATTGTGTTTATAAAAGGCCCATTTTTCCCTTACCCTGCAAAAAAAATCTATGAAAAT
TP20041	C/G	38	TGCATGAATTGTTTTAAATAGTTGAATACAACTAGCGCACCATTATGAAATATACTATTATGCA
TP20050	A/C	29	TGCATGAATTTGTTGTCTGAGAAAATATAATTCTGTAATATAGCATGCA
TP20054	A/T	17	TGCATGACAAAAAAATAAACAAATGTTTCCTGATCTTTCTTATATCGCTCAGATACAGTGGTTC
TP20057	A/G	11	TGCATGACAAAAATTACTGGTGTGTATTCATTAATCCACTTGTACATGCA
TP20069	A/G	10	TGCATGACAAATAATATTTAAGTGACGTTTGCATTAAATGTGGGTTTTAAAACATGTCCCAAGG
TP20085	C/T	8	TGCATGACAACGACCACACAAAACAGATAGAGCTATACACACCAGCAATGGGTGTGAAACCCAA
TP20100	G/T	37	TGCATGACAATCACTGGATTAGGTTGCATATGAAAAGATTTGGAATCATGCA
TP20149	C/T	40	TGCATGACACTGAGAAATACCTAATGTCCAAAACAAGCTCAGGATCACTAGTAAAGACTCAATT
TP2016	C/T	54	TGCATAATGAGTGCTGTAACTCCACCTAGTGGTGGTCTGGAGTAATGAAGCCGCGACGCTGGGT
TP20160	C/T	28	TGCATGACAGATAGATACTTGAGCATGCGTCATCAAAAGTGACTACACCTCAGCAATTTATAAC
TP20164	A/C	11	TGCATGACAGATTGAAAGATGTTTTGGGCACTACAGTGAAAATGGTTAACCTCTCTTGGGTAGG
TP20166	A/C	56	TGCATGACAGCAGGATATCAGTCTCCTAAGACATTGGCTTCATCCCAAATTGTACACTATTTCC
TP20176	C/T	61	TGCATGACAGCTTGAAAGACGTTTTGGACACTACAGTGAAAATGGTTAACTTTGTTAAAGCAAG
TP20180	A/C	18	TGCATGACAGGGGCCTAAATTTGGACAAAGATGTATTTTGAATATCTATATGTCACCACCTATG
TP20189	A/C	38	TGCATGACAGTGGGTGACTCGGTTCACATATTTCTGCAGCATCAGTATGCA
TP20196	A/G	47	TGCATGACATAATAAAGAGAGGGAGAGGAGGGGAAGAGAGGGGAGAAAGAGAGATTGAGAGAGA
TP2020	C/G	26	TGCATAATGATATACAATAAAAGATCCCAATAGGACCAGGTCAAAAGGACACTGGGTGAAAAAA
TP2021	G/T	38	TGCATAATGATATGTAATTTTTTGCCCCACCAAGATTGACATGCTAAAAACATGCAAAATGGAT
TP20213	G/T	52	TGCATGACATATCTTCTTGTGACATCATGTATGACATATCTTCTTGTGACAGCATGTATGACAT
TP20255	A/T	15	TGCATGACATTTTCAGATTTATGTAAAATAGCCTACTATTCGTAATGTGATGAGTAGATTGGAT
TP20257	G/T	31	TGCATGACCAAAGCTGGGGTCACTGTGTAAGATGTGGCAATGTCTATTACTCACTTCCTTGATC
TP20266	C/T	20	TGCATGACCACAGGTGTGACAGCATTACACGCCACCAGATGGCACTGTTCAGTCTGTGAAATGA
TP20269	A/G	27	TGCATGACCAGACGACCCAAGTCTCGAGCCCTGCAAAGGAACATTTTAAAGGCCACACCACTTG
TP20273	A/G	21	TGCATGACCAGGCTAACTATAGTATATAAAAACTAAAACAGCGTAGAAACCATGCA
TP20275	A/G	10	TGCATGACCATCAATACAATTCCTCTTGGCCTTTACAATGCA
TP20280	A/T	32	TGCATGACCATGATAAAAAAAACTGTAAATTAAAAGAAAATGCA
TP20286	A/C	40	TGCATGACCATGTGTCATCCCTTGCCCTGGTGTATTTATATTTTATGCA
TP2029	A/C	50	TGCATAATGATGCAGTTATAGTACCGTGCATAATGATGCAGTTATAGTAACATGCA
TP20290	A/T	48	TGCATGACCATTTGATGTTGGCTAAACTGAAAGGAAAAGAGAACCCAAAGAGTATAACTGTGTT
TP20297	A/G	57	TGCATGACCCAGTATTGGTTGTCACATGAATGAAGCAAACATGAATTATGAATGATATATAAGC
TP20301	A/G	34	TGCATGACCCCTTATGCAGGCATGCACTTGGGGAATCCCAGACACGAGAATCAGAGAGATAAGT
TP20311	A/C	33	TGCATGACCGCCCACCTCTCGGACACCATGTCAAACAACGAGGTCACCGGCACCATGCAGTATC
TP20333	A/T	41	TGCATGACCTGACCTGATCCTATGAGAATACTATTCTGTAAGTTTTTAATAGTGTTTGTATGGA
TP20336	A/C	37	TGCATGACCTGTGATTGAATCCTTCCAATAGTTGAAAACTGACTAGTACTTATAGTGGATCAAA
TP20348	A/T	23	TGCATGACCTTAAATCCCTGGGACATTTGGCATTATAAAGATGATAATACCAGATACTGCAGGC
TP20354	C/T	31	TGCATGACCTTGAGTCTGAGCCCTGGCACCCAGCTGCTTGCCTTCGAGTGAGAAACCCATTAAA
TP20358	A/C	28	TGCATGACCTTTCCACACAGAGCATAAAAACTGCATATACGCTAAGGGGCTTACACCAGGTCTA
TP20359	C/T	58	TGCATGACCTTTCTGTTGGCATTATAACACAAAGGTGAGGGACTAGTGCAATAACTCCGTGTTG
TP20373	A/T	36	TGCATGACGACACATTGTATCGAAGTCAAGAAGGCATGTAGAACGGACTGCTTATCTGGGACTG
TP20385	A/G	35	TGCATGACGATGTCTGCTCTGAAATAATAAAAATACACTATCTTGAGTTTATACGCATGACACT
TP20389	G/C	33	TGCATGACGCACACACTCCGCTCCTCAGAGGGGTTGGCATTGAATGCA
TP20392	C/T	52	TGCATGACGCAGACAACTACAAGTACCACCTTCAGGCTGTGTGAAGAAAATCCAGACAATCAAT
TP20400	G/T	17	TGCATGACGGCATTGAGAATGAACATTTTCTCATTGACAAGGTCAATGTCCTTGAAATGCA
TP2041	A/G	46	TGCATAATGCACATTCCTACTTATTTGAAAAAAAGTATGTCCCAGATGGCATAATGCA
TP20415	A/T	16	TGCATGACGTCCTATAACTTTCAGGCTTGTGTGATTCTTGTATTATGGATACTCAGGTGGGTTT
TP20442	G/T	28	TGCATGACTAAGTGAAAATGTGAAAATGAAGTGGAAGGTATAATTCGCCCCATAATGATGACAT
TP20443	A/G	15	TGCATGACTAAGTTACTTCGGATAAAAGCGTCTGCTAAATGGCATATGTTATTATATTATCCCC
TP20458	C/T	41	TGCATGACTAGAGAACTCTCTCAAACACCAGAACGTATCCCTCACCACACAGAAAACAATTATG
TP20479	G/T	6	TGCATGACTATTTCATATATATTTAATTGTTTCCAATTAATTTCATCTTAGTTACATGCAATCC
TP20483	A/G	59	TGCATGACTCAATTCAACCAGTGATATGAAGGTGTCGTGTGGCTGGTTGACTCCCAGTAGTTTA
TP2049	A/T	7	TGCATAATGCCAAGCGTCGGCTGGAGAGGTGTAAAGTTTGCCGCCATTGGACTCTGGAGCAGTG
TP20492	A/T	26	TGCATGACTCATAGGAAAGCAGGAGATTGATGTTGATCACCATATAGAAGACTCTGAAACTGGA
TP20493	G/T	46	TGCATGACTCATCATGACAAACAGTGAAGTGGTTCTATGTATGACGCATCATGACAAACAGTGA
TP2051	A/G	61	TGCATAATGCCACATGTTCAATATCCCCTGACAGTGTGACAAAGAGGGGAGAGGGCAGTCAGAG
TP20526	A/C	32	TGCATGACTGAGCTAACAAGAACAAACCAAAACACAACTTGTGCAGGCTATTAGAAATCTTAAC
TP2053	C/T	37	TGCATAATGCCATGCGTCGGCTGGAGTGGTGTAAAGCTCCCCGCCATTGGACTGTGGAGCAGTG
TP20544	A/G	21	TGCATGACTGGTATCCATCCAGCCAGGCCATCCCAACTTCCATCAATCATAGCTGTCTTATGGA
TP20554	A/T	54	TGCATGACTGTAGTGTTAACCTGTACTGTAGAAACATGACTGTAGTGTTAACCAGTACTGTAGA
TP20555	A/C	45	TGCATGACTGTCATTCGTTTTGGATGAAAGCATCTGCTAAATGGAATTCATTATATTACTACAA
TP20578	A/G	35	TGCATGACTTGATGACACTGGGTTCTGCTGAAAAAGGATAAAAGTCTATATGCA
TP20595	C/T	50	TGCATGACTTTCCAGCAAGACGGGATGATTTTGTGACAATCGCAAGTTCCTCAGTTTTCCCTAA
TP20601	G/T	21	TGCATGACTTTTCAACAAATGTATAATATTTGGAAATACAAAGATCCCAAATCACCAATACATG
TP20606	G/T	54	TGCATGAGAAAAACTGAACAGACATTGGTATTAAAAGAAAAAAAAATCAAATTGATTTTTTGTG
TP20619	C/G	37	TGCATGAGAAATGTACAGTTTTGATAGGAATATTAACCTTGTAAACCATAATGATGCTAAGACA
TP2065	A/T	58	TGCATAATGCGTAGCACTAACAAAACACCAGTTTTGATCAAAATGTACAACTTTTTTAATTTTT
TP20653	C/T	38	TGCATGAGACACAACAAAATGTGACAAGTTCAAGGGGCTTAGACTTTCTATAGGCACTGTAAAT
TP20675	C/G	63	TGCATGAGACGCCATTTCTTGCAGTATAGCATTGCGTTATCGCAGCCTGTATTGCGCAGTAACG
TP2069	A/G	32	TGCATAATGCTACTGACTTTTGAGTGCCGTGAATTAGTTTGTCTCCTGTACTATGCCTCCTAAT
TP20692	C/T	26	TGCATGAGAGAGAATGAGCAATCGGCATGAGAGAATGAGCACTAGGCATGAGAGAGAATGAGCA
TP20722	C/T	14	TGCATGAGAGCACCAGCTGTTCCGGACGACTGTGTGATCACACTCTCCATAGCCGATGTGAGCA
TP20731	C/T	13	TGCATGAGAGCACCAGCTGTTCCGTACGACTGTGTGATCACGCTCTCCGCAGCCGATGTGAGTA
TP20732	A/T	43	TGCATGAGAGCACCAGCTGTTCTGGACGACTATGTGACGACTATGCTCTCCGTAGCCGATGTGA
TP20733	G/T	36	TGCATGAGAGCACCAGCTGTTCTGGACGACTGTGTGATCACGCTCTCCGTAGCCGATGTGAGCA
TP20738	C/T	60	TGCATGAGAGCACTAGCTGTTCCAGACGACTGTGTGACGAGCTAAATGCCTTTTATGCTCGGTT
TP2074	A/G	6	TGCATAATGGAAATTGTAATATTCCCCTTAGTTCCTGATTTTAAGGGTAGACTACTTGTAGAGG
TP20740	C/G	62	TGCATGAGAGCAGCAGCTGTTCCAGAAGACTGTGATCACGCTCTCTCCGTAGCCGATAGTGCTG
TP20742	C/T	27	TGCATGAGAGCATCAGCTGTCCCGGACGACTGCGTGATCACACTCTTCGTAGCTGATGTGAATG
TP20750	C/G	27	TGCATGAGAGCATCAGCTGTTTCGGACGACTATGTGATCACACTCTCCGTAGACTGTGTGTAAG
TP20757	G/T	61	TGCATGAGAGCCAGTTTCATCATAGCGCTTGATGGTTTTTGCGACTGCACTTAACTTCAAGAAC
TP20766	C/T	56	TGCATGAGAGGAATCTGTGCTTTCAGGGGGAAACTTTGCAATGCTTCCTCCAGCACTGTATATA
TP20771	A/T	26	TGCATGAGAGGTCAGCCTTTTGTTCATAGGAAGTTTCAACAACTTACTGACAAGACTTTTTGTA
TP20773	A/G	56	TGCATGAGAGTAAGATGGACAACTGTTTTGGATAAGAGCGCGTGAGTATGCGTGCATACGTGTA
TP20781	A/T	15	TGCATGAGAGTGTGAGGGCTTACTTGTGTTTCACTTTGTATGTGTGTGTGTGTGTGTGTGTATG
TP20793	G/T	59	TGCATGAGATCGGAAAAACAGCTGAAGAATTGTGTTCAGCCGTGTTAGAGTGTTAATTGTTGTG
TP20795	G/T	61	TGCATGAGATCTTCTGTAGCATGGGGGGATACGTTCTTAAACCTCACTTAGTCTATTGTAGGGT
TP20801	C/T	19	TGCATGAGATGTTATTTACCTTTAAAATAAAGGTACATAATTGCATGCA
TP20843	C/T	63	TGCATGAGCATGAGGTGATATAAAGAGCAGCTTTTGCTTCGCGAGTTCTCTACCTGAAAATACA
TP20850	A/G	14	TGCATGAGCCACTACTCTCAGATGAATACCTGATACCTCTCAATTGAAACGTTGAATGCA
TP2087	C/T	31	TGCATAATGGATGATGGTAAACAACACTGGCATACTTCCCTATCGGTGATGCCATAAAGAATGT
TP2089	G/T	29	TGCATAATGGCACAGCATTTTCATAAACGTTATTGTGGGAAAGTTGATATGCTTCAGTTTGCTG
TP20943	A/G	44	TGCATGAGGATTAGATGGCAATCAGAATGCTGCTGTTTCTATGATTGTGTTTTTATGAGATTAC
TP20946	A/T	47	TGCATGAGGCAAATCATGGTCACACCAGTTGTTTTTTTGTTTTTTTAAAGTTATCTGTGATTAA
TP20966	A/G	12	TGCATGAGGCAAATGGTGTTAACACAAGATACTGACTGGTTTTCTGATCCACGCCCCTACCTAA
TP21010	A/G	12	TGCATGAGGGCAAGTGAACAAGTGCACACTTCTAAAGAGTGTATAGAGTCAGAACGCAGCAATT
TP21015	G/T	54	TGCATGAGGGGGGGTCATGATATTCATGAGGGGGGCCATGATATTCATGAGGGGGGTCATGGTA
TP21020	C/T	43	TGCATGAGGTAAATATTCCAAATCCCGGCACGTTCCTAGACTCGTTCGTATCCCAATCCAACAC
TP21027	A/T	17	TGCATGAGGTGTTCCTAACAAGTTCCGTTTGCTGCAGAGTCCAGAGTATCCTCGCAACATGAAT
TP21032	A/C	21	TGCATGAGGTTGTTTATTTGACTTGTGCATACATCCATTTCCCCAGCTTAGTGAGCCTGGATCC
TP21040	G/C	33	TGCATGAGTAACTTCACTGGCAGAAATGTGTAGTGTATCTGAATTATGCA
TP21041	A/T	11	TGCATGAGTAACTTGACTGACAGAAATGTGTACTGTACCTGAATTATGCA
TP21044	A/C	33	TGCATGAGTACACGTCCTGGTAATCCGTCTGGACCTGCGGCCTTGTGAATGTTGACCTGTTTAA
TP21045	A/C	35	TGCATGAGTACATTACTACTGAAGTACTAAAATTACACCATCCCCATTCATCTTTAACTTCTTA
TP21046	C/G	23	TGCATGAGTACGATGGCTCACTCTTCGTTGTTGGCATTTCCTGCCTAAGTTTGCCCACTTTACC
TP21065	G/T	63	TGCATGAGTCAGGGCACTGGTCTCTGTACTGCAGTGTTGCTACCTTCCCCTCACCTCCTCATGT
TP21067	C/T	37	TGCATGAGTCATAGATATTTGGACATTATGCAACTACGAATAAATACAAACCAAAATGTATCAA
TP2107	A/T	60	TGCATAATGGTTAAAAAAAAATACTACAAATACATTTACAATAACAAGCATACTTTTCCAAAAT
TP21072	G/T	57	TGCATGAGTCCATCCACTGCTGAAGAAAGAGAGAGAGAGAGAGAGGCAGGTTTAAAGGGAGCAC
TP21087	A/G	25	TGCATGAGTGAATTGTTCTCCATAATGGTAAGGATTTTGGTGAATTTCAAGTTTTGCCGATGCA
TP21088	G/T	17	TGCATGAGTGAGCGAAGGAGAGAGTAGAGCTGAGATGCA
TP2109	A/T	46	TGCATAATGGTTTTGGTGCAGTTTTCAGTAAGTGAATAGCTCAATAGACGGCGACAGATTTCCC
TP21091	A/G	60	TGCATGAGTGAGTGTGTAAGAGTTGGAATAGAGGAGAATCATTAAAGGTGTTGAAATCCATCCA
TP21094	C/G	28	TGCATGAGTGCACAAGCGAACATTACACCCATCAATGGTGATGCA
TP21108	C/T	24	TGCATGAGTGGAGAAGAGAGTCTCATTTCATACAAGCACATTTTCGTCCACGTTCCGTCTCCAC
TP21128	C/T	60	TGCATGAGTGTCCGAGCTGTGTGCCAGTAGTTTAAAAACAGAAACCTCAGTGCATTCAGCATGT
TP21130	A/G	7	TGCATGAGTGTCCGAGCTGTGTGCTAGTAGTTTAAAAACAGACACCTTGGTGCATTCAGCATGT
TP21131	C/T	60	TGCATGAGTGTCCGAGCTGTGTGCTAGTAGTTTAAACAGACAGCTCGGTACATTCAACACGTCA
TP21132	C/G	43	TGCATGAGTGTCCGAGGTGTTTGCCAGTAGTTCAAACACACACCTCGGTGCATTCAACATGTCA
TP21136	G/T	31	TGCATGAGTGTCTGAGCTGTGTGCCAGTAGGTCTCTCCTCCAATTTCAGCCAGGAGAGCTTGAC
TP21137	C/G	41	TGCATGAGTGTCTGAGCTGTGTGCTAGTCATTTAAACAGACAGCTCGGTGCTTTCAACATGTCG
TP2114	C/G	30	TGCATAATGTAACTTCTCAGTAGTGCTTTCATTTCTGAGATGCTATGGCAATAGCTTTCTACAA
TP21144	A/G	49	TGCATGAGTGTGTGTGTTTGTGACTGCAGTGACACTGTGTTTGCTGATAGTGCCATGCA
TP21148	A/G	20	TGCATGAGTGTGTTTGTGCATTCGTGCATTTGTGATTGCGTGCATGCA
TP2115	A/G	6	TGCATAATGTAAGAAAGACATTAGGCTACATCCTGCCTCCTATTTTGGTCTGGCCACAGCACCA
TP21168	C/T	32	TGCATGAGTTGCACGATCGTTTGGATATGTGCACTGAACGCGCTACCAAAAGTAGCTATTTGGA
TP21172	C/T	15	TGCATGAGTTGTCACCAGTACTTGAAAACATGTGAATAAAACAGTAAATGCA
TP21181	G/T	8	TGCATGAGTTTGGATTTGCTGTATCCCATCTGTTTAGTAACATCCAAACACTTTTTAATATATT
TP21183	C/G	57	TGCATGAGTTTGTACATGATTGTCAGTGCATGTCTACTGGGGCAACATCAGTATTACTTATGTA
TP21188	C/T	16	TGCATGATAAAAACCCAACACAAGCAAGTGGGAACAATCTGACTACTTCGAGAAAACTGACAAG
TP21191	A/G	9	TGCATGATAAAATGGATACAGGTACTGATGTAATCCTTTGCAAATGCTTTCAAAACAAGGGAAA
TP21207	A/T	32	TGCATGATAAACAGAGTCCAGTCTCTGTAAGACAGAGGAGGCTGCATATGCA
TP21217	A/G	34	TGCATGATAAACAGATTCCAGTCTCTGTAAGACAGAGGAGACTGCATGCA
TP2123	C/T	32	TGCATAATGTACATTCACTAATAATGACTAACTTCTTGTAGCATGCA
TP21247	A/G	55	TGCATGATAACTCGGTTCACTGAAGATGGTACAATTGGGAAAAGTCATGATGTGAGCTGGGTTG
TP21253	A/G	61	TGCATGATAATATGAAGAGTGGTACTCAGAGATGTGTTGTGTTGGATTTGCCCTAAACATAACA
TP21306	A/C	40	TGCATGATAGCAGTAGCAGGGAAGACTACACCACAATATAATCTAACTTCTGCACAAATGTGTG
TP21313	A/G	14	TGCATGATAGGCTAAATACAGTACCTTGGTAGACAAGAGCGACGAGGAGGGCACACAGACAGCT
TP21316	G/T	56	TGCATGATAGTACCCAGGCAGGGAGTCCCTGTGCTCTCCACCTCCTCTCCATCCCGGTTTCCGC
TP21324	A/C	11	TGCATGATATAAATACTGGGTGTGTACACTATATGTGTATGCA
TP2133	C/T	18	TGCATAATGTAGCACTTCTGACGTGCTGCTTGTGAACAAGCCACACTATAAATATCATACCTGA
TP21331	A/G	9	TGCATGATATATACAAAAGTTGTTGACGGGCAGATCAAGTTTAAATAACATATGTGTCGTGTGT
TP21335	G/T	27	TGCATGATATATCGGTGAACATATCGGAATTGTCCGATATTAGCTAAAAATGCCAACATCGGTA
TP21343	C/T	11	TGCATGATATCGTAGCGTAGCGTAGCATCACTATCCAGGATGCA
TP21352	A/C	49	TGCATGATATGTACCATGATATACTGTACCATGCCTTATATACGGTACAATGATATAATGTACC
TP2136	A/C	41	TGCATAATGTAGTAATTATAACGGCAATACTGCAGCCATTAATTTCCCATACATTGCCATCCTT
TP21381	C/T	9	TGCATGATCAAAAAGTCTAATGAGTATTATAGTGCACTCATGCAGGCATTGATGTATTGTTTTT
TP21387	A/C	33	TGCATGATCAACCATGACCATGGTCTAACTCCACCACCACCATGCCCTGACAGGGAAGACAGAA
TP21391	A/C	44	TGCATGATCACAAATCCCTGCAAACCAGCTTGCTTTGTGGAGTAAAAAAATCTGAGCATCTCTA
TP21398	A/G	59	TGCATGATCACCATCACTCACACTACTCATTAGACACATTACACGAACACACTCACGCACACAC
TP21406	A/G	19	TGCATGATCAGAAGGATAACTAAATATTTGCCGGGAAAGATTCTTAAGCAAACAACCCAATCAT
TP21407	A/T	63	TGCATGATCAGAAGGATAGCTAAATATTGACCGGGAAAGATTCTTAAGCAAACAACCCAACCAT
TP21419	A/T	59	TGCATGATCATTTAAATCAATAAAACAATGTTTCCTGTGTGTAAGAGACTATATTGAAAATTAT
TP2142	A/C	6	TGCATAATGTATTATTATAGCCATACTTGTTTGGAAACAGAGACAATATAGTTTTTAGACACAT
TP21426	A/C	7	TGCATGATCCATACATAAACTACCAACCCAGGTTTATGACTGAACGATTCCCAGCCCTAATGCA
TP21429	A/G	56	TGCATGATCCATGAATGAGCTGTGCTCTGTCTGTCAATAAACAGTCAACAAGGCCAAGGCTAGG
TP21436	C/T	50	TGCATGATCCTGTACCAAGCTGGGAGGTAGTTACATATTTGACAGTTCCCTTAATTACCAGTCA
TP21444	A/C	63	TGCATGATCGGAAGGATAGCTAGATGTCTACCAGGAAAGATTCTTAAGAAAACAGCCCAAGCAT
TP21446	A/G	37	TGCATGATCGTTTCACTGAAGATACACTAAGTTCAGAAAAAAAATTCTTAGATGTAATGGATCC
TP2145	G/T	40	TGCATAATGTCAAGATAAAAAAAAGTTGAATCTAATGTCGGCCTGTAGATATTACACAGTCTGC
TP21482	G/T	32	TGCATGATCTTTGGTGTAGATACTAAGCACAGTATTACTCAATAACACTAACTGCATAAAGCAG
TP21492	C/T	43	TGCATGATGAAGGGGGTGTGTCATCTACCATCGTTCACATCCCACCATTCACTTCCGGAAGTTC
TP215	A/T	18	TGCATAAAATGTTTTTCATTCAGTAGCCTAATCATGAATGCCAAAGTTTTGATTTGGGATAGGC
TP21500	A/C	27	TGCATGATGAATGAGGCCAGACTTTCAAACCTCACTTTGTTTTGTATTGAGCGGGAGACATTGA
TP2154	G/T	25	TGCATAATGTCTGTATGCAAACTGGAAAAGCAGAATACATGTATGTGTTACTAGTGAGTATCAA
TP21547	G/T	25	TGCATGATGATGTAGAGAGAACAAGGATCTAAACACACATGCA
TP21579	C/T	41	TGCATGATGCTACCAGGGGTGTATTCTTCAGTGCACACCGCAGCAAAATGTTTTGCAACAACAA
TP2158	C/G	60	TGCATAATGTCTTGTGGAGTTGTTCTATAATATCAAAGGCTGGGAATTCAACTAACTTGCTCCT
TP2165	C/T	19	TGCATAATGTGATTAAAACGCAGTTTTAAACAAACAAAACAAATCGGTACATATAATTGTTTTA
TP21652	C/T	50	TGCATGATGGTACTAAACACAGGAAAGCCACGTCTGCAGAAAGCACAGACTAGAGAAACCAAGA
TP21674	G/T	40	TGCATGATGTACATATGACTCAGAATGTGTTATTCTGTAGTACAATTAATTTCACTACCACGTA
TP21678	A/T	30	TGCATGATGTACTGTTGAACTGGATCACTAAAAGGTGTTTTAATATGCA
TP21707	C/G	43	TGCATGATGTGACTGTGTGTCAGTGTTGTTTCAGGCTCAGAGCTTAATGCA
TP21720	A/T	41	TGCATGATGTGCTCGAGAGCCCTTGTTTGTTTTTTTATATATTTTTTTATTATGCA
TP21727	A/G	42	TGCATGATGTTCCTAGTAACGAGTAGTAGAGTGGCCCTATAAGTTCAAATTAAATATGCA
TP21747	C/T	38	TGCATGATTAACATGAAACACTAACCTAGAATTGAATCCAACAATGCA
TP2175	A/C	38	TGCATAATGTTAAGGGAAAATACCACCCAAAAACGATATTTTGGTATTTCTTTCATTAGTCCAC
TP21753	A/G	60	TGCATGATTAATATAATTCACCAATACATATATTGGTAGTCTGAAGAATATTGCTATCGAGTTG
TP21762	A/T	41	TGCATGATTACGCAATATAATTACCTTTCATTCTGTGCATAAATCGCAAGCCATCGAATGCA
TP21772	C/T	13	TGCATGATTAGGCAGCCTTGAGTAGTTTGCTCAGCAGGTTTCAACCTGCCATGCTTCAGTCAGT
TP21780	A/G	14	TGCATGATTATGGACGCATATATTGAAGCCCCTTTGATTGATGCA
TP21800	A/C	16	TGCATGATTCCAAATATTTTCATATGCAACCTAATCCAGTGATTGTCATGCA
TP21820	C/T	21	TGCATGATTGATCATTATGCCATAGCCGCCCTTTTATAGAATTGTAGGTGTCTGTTGTATCATC
TP2183	A/C	24	TGCATAATGTTAGGCTGCATTACATCCTTCAACAATGCCCAATGTTAGGCTGCATTACCTCCTT
TP21837	G/A	33	TGCATGATTGTATCCATGTGCTGGTGCAAGAGGATAACCAAATTTAAATTAGGCTTACTATACA
TP21850	A/G	14	TGCATGATTTAACAGAAAGCAGCAAACAGAAACATTGTTTAACATGCTTTAACTTCTTTGGGAC
TP21852	A/T	35	TGCATGATTTAATTGTGAAGCATCTATGTAGGCCATATGCA
TP21860	C/T	64	TGCATGATTTAGCCATGTCACTCAATGTTGCTGGGCAACAGAGGAAGAATAGCGCCTATGTTAC
TP21873	A/C	21	TGCATGATTTCAGCAGACTGACAGATTGTTATGGATTGGTCTTGGCTGCTAAAAGCTGCCCTCT
TP21877	C/T	50	TGCATGATTTCCAATGTCTCTCAGACTTTGCTGTGAGATGTTGCATCAACGTTGTGTCTGTAGT
TP21893	C/G	49	TGCATGATTTGTCACCAGAACTTGAAAACGTGAATAAAATAGTAAATACATTAAGCTCCATGCA
TP21896	G/T	19	TGCATGATTTGTCACCAGGACTTGAAAATGTGAATAAAGCAGTAAATACATTATGCTCCATGCA
TP21901	C/G	55	TGCATGATTTGTCATCAGTACTTGAAAATGTGAATAAACAGTGAATACATAATGCTCCATACAT
TP21920	A/G	16	TGCATGCAAAAACATAAGTGTTAGGGGAAATTCACAATGCA
TP21937	A/T	20	TGCATGCAAAATTTGGACTAAGGAACAGGAGTGGAGAAAGATGATTGATTTCTTTCAGCATCTT
TP21966	C/T	26	TGCATGCAAACTTAAATCAGTTTTACCAAATTTTTACCAGCATGTAACATGTGCAACCAGAGGG
TP21985	A/C	31	TGCATGCAAAGGGCTCTGACTGTGTTATACATATTCTATTTCTAAAAGGGAACCTGAGGTGCGA
TP2199	A/G	32	TGCATAATGTTTATGCACAATCCTTCCAAATAGGTCTTGTTTGAGGCTACTGAGATGGCATAAA
TP22011	A/C	22	TGCATGCAACACATTATTGACAGTTTCAAGAGGGCACATTAGCAGGAAGATCCCCGCCTGGGAA
TP22018	C/T	36	TGCATGCAACACTCGTCTTTGTATAGACAGTAATACCACCACAACAAACCAATTCCTCTTCAGG
TP22054	A/G	8	TGCATGCAACCTTTCATCTGAAAGAGAGTCGCCCTGCAGTGAGGAGTAGCACTCCAGCTGTGAA
TP22059	A/C	26	TGCATGCAACGTCTCACTTTTGCAAAATTTTTCACATTTTATAGTTCTATTCCATTATGTTGTA
TP22066	C/T	36	TGCATGCAACTACAGTAGCCCTTAATACAATACATCTCAATTGTATCAGACAAAGACCAGGACT
TP22076	C/T	53	TGCATGCAACTTCTAAGCAGTGGAAAGCGCCCACGTTCCCCTGCTCAGACGTCGCATGCTTTAA
TP22139	A/C	52	TGCATGCAATAATACCATTATTTTTATCACCATCATCATGTCAAAAATGTTAAATCCCGATGCC
TP22144	A/G	61	TGCATGCAATAGTACTAAGCATATAGGAAACATTGTTATAACAGAAAACGGCCATTAAAAACAA
TP22145	A/T	54	TGCATGCAATATCCCGTTGTCATCCAACACCATGAAGAAAACAAAATAACTGAAATGAACAGTT
TP22151	G/T	40	TGCATGCAATCACAGAATGGTGAGCTTTCCAGGAAAAAAGTATGGAATGGAATGGCACAGGCAA
TP2216	C/G	51	TGCATAATTAACGAGAACTACCAACTACCACTCATTACCATGTAACAACACTTTGCAGTGTTGA
TP22162	C/T	57	TGCATGCAATGAAACAATCAGAAAACACAAAACTAAATTAGGATACTGAAAACATTCGATTTTG
TP22164	A/C	59	TGCATGCAATGACTCTCCCTCCTGATATCCACGAGATAGAAATAAATGCTATTAACTAAGTTTC
TP22170	A/C	62	TGCATGCAATGCCCTGGTACATGTAGTGCTTAAATCTCTGACAGCTGAACCGTGAGGTGGAAAA
TP22172	C/T	14	TGCATGCAATGCTCTATTATAAAGGTATTTTTTCCTATGCA
TP22175	C/G	26	TGCATGCAATGCTTTACTATAAAGGCGATTTTTCTCCCCCCGCACACCCCTCCTTCCAGCACCC
TP22198	A/G	64	TGCATGCAATGGGCTTTTGCAATGCTAGCTAGTCCAAGCTACATTTCACTGTCAGACAGGACAA
TP22199	A/T	27	TGCATGCAATGTATGGGCGATTGAAAATGTTGCAGACAATTACATTGATGGAAGCCACAATATA
TP22204	C/G	7	TGCATGCAATGTTGCTCCATTGCAAGGTTGCACAAATGCAAAGGCAGTATTGTCTCATAAAATT
TP22207	C/T	54	TGCATGCAATTACTCCAATGCAATTATAAAGAATAGAGTAATGACTTGCATTGCTAAATTATAC
TP22209	A/G	31	TGCATGCAATTATGTACCTTTATTTTAAAGATAAATAACATCTCATGCA
TP22212	C/T	60	TGCATGCAATTGTTATTTTAAATGGCCGTCTGTGAAAGCTGGTCCCGAGGTCTGCGGAGCCACT
TP22217	A/G	38	TGCATGCAATTTTTCCCATTGGCAGGCCTAATGGTATAAATTAGTATTGAGAAATGTGTAGCTC
TP22219	C/T	22	TGCATGCACAAAATATAAAATCGTCTCAATGCAACGAAGGAAGCTAGGCAAAGCAGCAAGGCCT
TP22232	A/C	44	TGCATGCACAACCATGAAGCAAAACAGATGGGGTTGGCTTCGAATCAAAGAAATGTTTACATGT
TP2224	C/T	28	TGCATAATTAATCTGAGGATGTCTATGCGCTATTTATGTGACCATATGATGATGGTTGATATGC
TP22247	C/G	61	TGCATGCACAAGTATATACTATTTATTCAACTGCACAACCAGAAGACACTACCCACTTTACATT
TP2225	A/C	15	TGCATAATTAATGCAACCTCAAAAGCAGCAATAATGTATGCTCTATTGAACTCCTTTATTCATC
TP2227	A/C	10	TGCATAATTAATTTTCTTTATTGTGTACAGTATTTGTATTAGGCTATTATTATTATTTTCAAAA
TP223	A/T	30	TGCATAAAATTCTTATTTCAGTTGTGAAAAATTGTATGACTATGATGACAAAATAGATGTCCTC
TP22325	A/G	18	TGCATGCACACACACATATGCGGGCGTACAAATATGCACACAAACATACACAAAATGACAAGGC
TP22369	C/T	25	TGCATGCACACACGCACACACACACTCGCTCACATTATGCA
TP2237	C/T	29	TGCATAATTAGAGGAGGAGAGTTACAAACTCATTCAAAATATCCTCCTTCATCAGTAAATATAG
TP22378	A/C	16	TGCATGCACACACTCATATTGAATATGATTTCACCTGTATTGTGATTAGGCCTATGCCATCTTA
TP2238	G/T	34	TGCATAATTAGAGGTTGTAGTAATATAATGAATGCCATTTAGCAGATGCTTTCATCCAAAACGA
TP22384	C/G	57	TGCATGCACACACTCCTATTGAATGTACGTTAGCCTGTATTGTGAAATAGGTCTAGCCTACATC
TP2240	A/C	49	TGCATAATTAGGATTGAATGATGGTGACTAATTATGAATAATGGTGGTAAGTGGTAGAACAATG
TP22400	A/C	40	TGCATGCACACATACAGTAGACTCAAACACATGCACCACAACACACAGTGCAAGAGCGGTAGAT
TP22419	C/T	7	TGCATGCACACCCACACACACTCCACCACTAGTATAATTGACTACAGTCTGATGGGGTGTATGC
TP22428	C/T	32	TGCATGCACACGCACTCACACACGAATAACTCATTCAGAATTAGGCTGCATTTGATCCTGCTTT
TP22436	G/T	47	TGCATGCACACTGGCACTACTCATGCAGAGCTACGCACTTTATAATGTCAGTGCATAACCCAAC
TP22440	A/G	30	TGCATGCACAGACAAGTGCGCTTTTATATAAATAAAAACACAGTAACCCTCACGAATACACACA
TP22445	A/G	46	TGCATGCACAGATTCACGCACATAAACACACACATGCGTGTATGCACACATACATGCA
TP22456	A/C	49	TGCATGCACATACACACACAAACCTGTGTCCACCACACAGACATAAAAAATGCA
TP22494	A/T	52	TGCATGCACATGTGCACGTACGCAAACACACACACACGCACACATACGTTTAAAAAAATGACCT
TP2250	A/C	35	TGCATAATTATGAGGCCTATTAAAATTCACCAATAATTTGTGTTTATGCGAAGTTACCCCTAGA
TP22503	A/G	37	TGCATGCACATTGCAACCAATGTGTTTTTCAGTTGAACAAATAATTAAGGTATTGACACCAATG
TP22536	G/T	47	TGCATGCACCCCCTGCTGCTGACTAGATCACTACTGAAGAGTTGCCGAAGGAGGGCTGTGTATG
TP22537	G/T	41	TGCATGCACCCTAAGCCCCACGGTGATAGATCCAGAGCTGGGGGTAAACATAATGTCAGGGGGT
TP22546	G/A	33	TGCATGCACCTGTCTCAACACAGGCAGGGGGGGAAAAATGCA
TP22550	A/T	43	TGCATGCACCTGTGACAGGTTAAAGGAAATACTAATAGCCTGATATGCA
TP22554	A/T	24	TGCATGCACCTTATCAAAATGACAAATTCAATATTGCACCATCCCATTCTCTGGGCTCTGTCTG
TP22556	C/G	15	TGCATGCACGAACACACACACACACACACACACTGCTCCCCTCCCCACATGCACATTAACAGTC
TP22564	A/C	29	TGCATGCACGCAAGTACCCACGCAGGCAAACACATACCAAATAGAGCCACTAACTGTGAGGATG
TP22565	C/T	29	TGCATGCACGCAATCACAAATGCACGAACGCACAAACACACTCATGCA
TP22574	C/T	13	TGCATGCACGCACACACACCTGTGCATGTGTTCCTGTGTGTCCTTGTGTGTGCATTTGTTTCTA
TP22581	C/T	63	TGCATGCACGCACACTCACACAAACATGCACTCACACATGCACGCATACACACACATATGTGCA
TP2259	C/G	59	TGCATAATTATGGATATGAATGTCATTCTTCTCATGGACATCACAGCGCAGCACAGCACAGCAC
TP22599	A/C	56	TGCATGCACGCATTTCTGCAAAGTAATTCACTTCCCTATGTGTACAATGATGTAGAATTAGATA
TP22603	C/T	31	TGCATGCACGCGCTCACACAAACACATATACACTTACGCGCATGCA
TP2261	C/T	14	TGCATAATTATGGCTATGAATATCATTATTTTCCTGGTGATGTATCCTGAATAGATACACAAAG
TP22627	A/T	41	TGCATGCACGTTGCTTTCGGTACAGTGCATATGATGCACAAGGCAGACACATGACCGACCTATA
TP22629	A/C	15	TGCATGCACTAAAAAACAATGATTTTTAAAATGAGGGGGAGTGAAAATGTACCAACTTCTGAAG
TP22635	A/C	58	TGCATGCACTACTGTAAATTCCTTTGGATAAAAGTGTCTGCTAACTGGCATATAGTAAATTTTT
TP2264	C/T	51	TGCATAATTATGTTTATTTCTGTTCTTCTTTCATGAAGACTGTTCCCAAGCAGAACAAATCCTA
TP22646	A/G	39	TGCATGCACTCACTTACAAATCTATTCGAGAACACAGTACTGAAGAGTTATTGGTCTGTAGGAG
TP22647	G/T	49	TGCATGCACTCAGAAAACCTTTTTTAATAGCACCAAGCCTGTACATCCGCAGTCCTAAACCAGA
TP22655	A/G	51	TGCATGCACTCCGCTCTCCAGAATGTGCTCCGATGTCTCTGCTAATTCTTACACGTTCATTATT
TP22664	A/T	60	TGCATGCACTGATAAAAGCCCACTCGAATGCTCCCTTTGTGGGTTGACTAATTTCACAAAGTGT
TP22665	C/T	45	TGCATGCACTGATGCACACACTCACAGTTTCGTTACACTTATGACTCACACACCCGCCTCTTCC
TP22687	A/G	8	TGCATGCACTTCCACCAATGTGACAGGCTGAGAAGCACTGCACAGCACTTCAACTAGAAGCCTG
TP22690	C/G	46	TGCATGCACTTGCGTAACGCCTCGATCACACCGATAGCATCATTGCATTTTCGTACACCAGAAG
TP2270	C/T	37	TGCATAATTATTGAAGAACCACGTTAATGACAGTACCGATTTTAGGTTTTAAGTATTAAGGTGA
TP22711	C/T	27	TGCATGCAGAACCAGAATAGAAACAACTATAGTGACACCCCACCATTAAACTATGATAACGCCC
TP22713	A/T	39	TGCATGCAGAAGCACTGGAGAGATTAGTCAAATCAAATAAATTTTATTTGGAAAGATGAGTAGA
TP22720	A/T	55	TGCATGCAGAATTCTGCAAAAAAATCCTACGTGTACAACGTAAAACATCAAATAATTCATGCA
TP22734	C/T	18	TGCATGCAGACAACTGCCATCTAAACTAGTTGTATCTAGTGTAAGAACCATAGAGTGAGGATGC
TP22749	A/G	8	TGCATGCAGACCATGTGTACATTTCAGATTGAGTGTACAATCTTGTTGCTCACCTGAGAGGACC
TP2275	A/G	32	TGCATAATTATTTTAGAACCATGTTAATGACAGTATCAGTTTAGGTTTTAAGGTGACTCTTTTG
TP22751	C/G	47	TGCATGCAGACTAGGTCAGTCAGTCCACAGACACTATTCTCTCGAGCCTGTGTGGAATCTTACA
TP22758	G/T	11	TGCATGCAGAGAGAAACCTGATGTTGAGGCATTACATGTCTGGCCAACAGTTGGCTAGCTTCAG
TP22772	A/C	22	TGCATGCAGAGTGGAATTAGGACGATACCCGCTAATTATCAAATCCAGAATTTCCGCCTGTCTG
TP22786	C/T	55	TGCATGCAGATCACTAAACTATGTATCATCTCTGGGCGTACAGAGCATGTGCTACGGAGCATTA
TP2279	C/T	36	TGCATAATTCAAAACTAAGTTTAAATTGTGTGCAGCGCAGTGGACGTATAATGCA
TP22797	A/G	34	TGCATGCAGCAACAATGACCTGTACAAAACAGCAGCTGTGGTTGAACCAGGAAAAGGTCATTGC
TP228	A/T	30	TGCATAAACAAAATATTTTCCCTTTAAAAAATATTGTGTAGATTTCCTTTTCCTTTTGTATTTT
TP22806	C/T	26	TGCATGCAGCAGCAGCGGCAGGCTGCCCCTAAGTGATTACCCTTTCATGCACCATGTGGTGGAG
TP22813	C/T	37	TGCATGCAGCCAAGTAAGGAGTGAACTATAGAAGGGCTATGTTAAAATGCA
TP22828	A/G	8	TGCATGCAGCCTCCTCCGTCTTAGAGGCTGGACTCTGTTTATCATGCA
TP2283	A/C	39	TGCATAATTCAAGACCTAAGTTTAAATTGTGTGCAGCAAAATAGACACAATGCA
TP2285	C/T	50	TGCATAATTCAAGTAAGCGACGAAGGTCTGACAAAAATAGACCATACAACTCACTCTGATTAAA
TP22864	A/C	48	TGCATGCAGGACCGCACGCAGGCAGGCAGGCAGGCAGGCAGGCAAAAAAAATAAAAAAACTTCT
TP22876	A/G	26	TGCATGCAGGCACACACACACACACACATGCACACACACATGCACAGTGCACACATGCA
TP2288	C/G	18	TGCATAATTCAGATACACTACACATTTCTGCCAGTGAAGTTACTCATGCA
TP2290	A/T	40	TGCATAATTCAGGTACAGTACACATTTCTGTCAGTCAAGATACTCATGCA
TP22911	C/T	17	TGCATGCAGGGCAAAACGTAAGTACACACTCCCCTACTCCCAGGATACACGCAGGGCAAAACGT
TP22912	A/C	48	TGCATGCAGGGCAAAACGTAAGTACACACTCCCCTACTCCCAGGATGAAGGCATGCA
TP22924	A/G	45	TGCATGCAGGGTTAGCCATTTATACATCAATGAGTCTATATCCCACGTAAACCACTGAAATGTA
TP22951	C/T	36	TGCATGCAGTACGAGATCACATATAACACACACTCCCTCCTACACACCTTAACATGCA
TP22980	A/G	53	TGCATGCAGTCCTTGGGTGAAATGCAAGAGGGGCATTTTGGGCTTCAAGCTGATCTTCTCATTC
TP22982	A/G	64	TGCATGCAGTCCTTGGTTTCACAGTCCTTCAGTGGTCATTACTTTTGCTGGTTCTGTTTGATAA
TP22984	C/T	17	TGCATGCAGTCTCCTCCGTCTTACAGAGACTGGAATCTGTTTATCATGCA
TP22990	A/C	63	TGCATGCAGTGCCTTCAGAAAGTATTCATACTCCTTGAATTATTCCACATTTTGTTGTGTTAAA
TP22995	C/G	17	TGCATGCAGTGTGCAGCAAGCCTTGGCCTATATGGTGCAATATAATACTATCTAGTCTATCCCC
TP23000	T/C	33	TGCATGCAGTGTTTTTATTTGTTTATATATTTTCAAACAGTGGACACCTAAGCCTTTTGGTCTA
TP2301	C/T	64	TGCATAATTCCAGCACAAAGAGTGATCTTAAACAGTCAAACATAGGAGTAAGAATTTTAAACAC
TP23011	A/G	46	TGCATGCAGTTAGGTTTGTACAGTCTGGTGATATACCAGGGACTGAGGATGCAGTCTGGTGATA
TP23031	C/T	50	TGCATGCAGTTCCACGGGGTAATGTGATAGGTCACATGGTTTCATATCTCAGACAAAGAGAAGT
TP23034	A/G	52	TGCATGCAGTTGTGAACAGCACACAAAATAATCAGTATACATTGATTTACAATTGTCACAGTTG
TP23072	C/T	20	TGCATGCCAACCATTTGATCCAATCAGTTTCATGGGAATATGCA
TP23086	A/C	64	TGCATGCCAAGAATGTATGTGTTTTGAATTTCTTGTCTTGTCTATACTTGTCTTGCTTGTTTTA
TP23098	G/T	26	TGCATGCCAATCAGGCCTATGAAATGAACCGCGATGATTGCGTATTTAATGGGTGTGTTGATGT
TP23108	C/T	21	TGCATGCCAATCTCTCCTGGCTCAAAGTGGAAGATACATTGACTTCATCACTACTTGTATTTAT
TP23116	C/T	45	TGCATGCCAATCTCTCTTGGCTCAAAGTGGAGGAGAGATTGTCTCAATCACAACTTGTATTTGA
TP23130	C/T	12	TGCATGCCACACGCAGGGAGTTGAGCCAACTCGTCTGACAATCGTTGTCATGCGATATATGCA
TP23168	C/T	17	TGCATGCCAGATCTTACGCCTGGATAGGTATTTTACGTATCAGCTAACCACATCATGTTATAGC
TP23189	A/G	36	TGCATGCCAGCAATGCCACTATAAAACACAACCCTAAACAATACATGCA
TP23190	A/G	20	TGCATGCCAGCACACGCACAAAGAAACATAGACTACGACACAGAAATAAGTATGCA
TP23194	C/T	11	TGCATGCCAGCTAGATGTTAATGACAGTTTACTGGGACTTTATTAGAAGGACCCTATTTTCACT
TP23198	A/G	30	TGCATGCCAGGAAAGCCACTACACAACACAAAACATTACATTAATTGTAGTGGCGATCTTAGCA
TP232	A/C	48	TGCATAAACAAACCAAGGTAATATTTATCAAGGGGAAAACATTGTGAATATATCAGAAAATATA
TP23202	C/T	40	TGCATGCCAGGTAAGCGATGTGTTCCCATTTTGTTTTTACACTGCTGCTACTCGCTGTTTATTA
TP2321	A/T	12	TGCATAATTCTACAAAAATATCCTATGTGTACAACGTAAAACACCAAACAAAATGCA
TP2322	A/T	14	TGCATAATTCTACAAAAATATCCTCAGTGTACAATGTAAAACACCAAATAATGCA
TP23235	A/C	32	TGCATGCCATGACTGCTAAACAAGACTACTAAATAGCTAATCGAATGGCTACCCGGACTACCTG
TP23238	C/T	12	TGCATGCCATGCGCCCCACATCAAAATATTTTTCCACCAGCACAGGCTTCATAAAATCACAAAT
TP23275	G/T	6	TGCATGCCATTTACATATTAATCCAGTCAGTGTATATTTGAGCTCCATTAGGGAAAGGAAAGGG
TP23303	C/G	35	TGCATGCCCAAATTAAACTGCCTGCATCTCGGGCCCAGAAGATATTTTATGCA
TP23306	C/T	36	TGCATGCCCAAATTAAACTGCCTGCTACTTGGACCCAGAACATATGATATGCA
TP23342	A/G	40	TGCATGCCCAATTTAAATTGCCTACTTCTCGGGCCCAGAAGATATGATATGCA
TP2335	A/C	47	TGCATAATTCTGCAAAAATATCCTCTTTGTACAACGTAAAACACAAAATAATGCA
TP23358	A/C	51	TGCATGCCCAGACAGGAGAGACCAGGTTGTGCTGTCACTGTATAACCCCAATCTACCTAAATAA
TP23365	C/T	19	TGCATGCCCAGCCCAGTCCAATTGGTTTGGTTTGGCTTAGCTAAGTAGAGTGAAATCACAACTT
TP23381	A/C	23	TGCATGCCCCAATACAATGCTTAATTCAAAGTAGAATGCA
TP23383	A/T	47	TGCATGCCCCACTTTTCCGTTTTTATTTTTATTCTTTGAAACAAGTAATTTTTTTAATTTCACT
TP23402	C/T	22	TGCATGCCCTATCAAACTGACCGAGCCATGCCCTATCAAACTGACTGACCCATGCA
TP23405	C/T	42	TGCATGCCCTCTCAAGTTTGGAAGCTGTAAGTATGATATGACATACTTGAAGTCTATTCTAATA
TP23408	G/T	44	TGCATGCCCTTATATGGGGAGGCCGGGGGAAGCTGAGAGTAGGGTATGTACATGTACAGTATGC
TP23416	G/T	16	TGCATGCCCTTTGCGGTATGCAGACCATATGGTGTCAGCGCGCATAATCTGCAGCTGAATGCTC
TP23417	C/G	54	TGCATGCCCTTTTAACTTTCAACAACTTTTTTGGCATTCCAATTTTTATGATACGCAGGAAGAT
TP23426	C/T	55	TGCATGCCGAGATCTACCGCTCTAATTTTGTATTAACATGACTTAAAAGGTAAGCCTATGCAAC
TP23433	C/G	22	TGCATGCCGCTTACTCAGAAACGTAACTGATAGCCTAAGTTATGTACTGTGGATAACATGTGCA
TP23473	C/G	8	TGCATGCCTACACATGCACACACACATGCGCACACACACAGACCCCATACACATAGATGTATGC
TP23478	C/T	38	TGCATGCCTACCAGATGAGCTAAATGCCTTTTATGCTCGTTTCGAGGCAAGCAACACTGAAGCA
TP23484	G/T	27	TGCATGCCTAGTTTGTTAATTTACCCGAGCAGATGCTCTTATATTCCCATGCCCTAATCACAGT
TP23498	A/G	54	TGCATGCCTCAGAGTGTGAGAGTGTGAGAGTGTGAAAGAGTGTGAAAGAGTGTAAAGAGTGTGA
TP23504	C/T	38	TGCATGCCTCATATTGTGTTGTTACCATATGTGACTGCTATTACCACGAGTAAACTAATACAAT
TP23505	C/T	24	TGCATGCCTCATCTTTATTTACGCAGGAGGTTATTCTCACTGAGAGAGTTTTCAAAACCCCTCG
TP23539	C/T	7	TGCATGCCTGACTACCTCCTGAGGTTGTCTACACCCATCTAAAAATGTGGACACACATTTGTCC
TP23540	C/T	8	TGCATGCCTGAGCAGCCGCACACAAGCTTAAGATCACCATGTGCAATGCCAAGCATCGGCTGGA
TP23545	A/C	28	TGCATGCCTGATTTACAATGAAGACTCATTACAAGGACATATTGCACAGAACCAATAGTGTAGA
TP23551	G/T	10	TGCATGCCTGCATCCTGGGAGTAGGGGAGTGTGTACTTACGTTTTGCCCTGCATGCA
TP2356	A/G	11	TGCATAATTGAGGTGATATAAACCTATAGCAACATGATTTTATTAGGATACTACCTAAAAAATA
TP23566	A/G	59	TGCATGCCTGGAGAAGCACAGAGGAAAGTTATATTTCTAAGATAGCCCCTGGGATTGTATAAAT
TP23569	G/T	59	TGCATGCCTGTAAAAGGAAAAAAAGAGATGTTGGTAATGGATGACAGTTTCTCCAAATGAATTG
TP2357	A/C	53	TGCATAATTGAGTTATGCCTTGATTTGGACTCTCAGGTCAGGCTGAGCAAGAACCCATACAATC
TP23571	G/A	33	TGCATGCCTGTATTTCCTTAAACCTTTATTTTGGCAATGCA
TP23572	C/T	32	TGCATGCCTGTCTGTCTGTAGTAGCAGTGAACGGTAATCACACTTTTCTTTATTCAGTTTTGTC
TP23581	A/G	35	TGCATGCCTGTGTGTGTGTGTGTGTTGTGTGTGTATGTGAAGGAAAGAGCCTGACACTGTGATT
TP23592	A/T	40	TGCATGCCTTACCCAGCCATATTTGTATTTGCACTGTACATTACATATTTGAATTTCACAAACA
TP23594	A/G	19	TGCATGCCTTATCTAGATACTCCACACCTTATCTTTCACAAATTCATTTTGATATCTTCTCTCT
TP23597	C/G	55	TGCATGCCTTCCTCCCCAATATCCCTATCCATTCAAATCATTGACGCGGGTAGCCATTCCTGAC
TP23602	A/C	35	TGCATGCCTTGGTAATTGTTGTGGACATTTTTACAGAAGCCCTCTACAGTAAAGGGTTGTGAGT
TP23612	G/C	33	TGCATGCCTTTCTGTAAACAAATATCTAACAGGTAGAATTAGCGCGTATTCCTCCAATATTTCT
TP23629	A/T	49	TGCATGCGACAACGTCAATGCAGACCAATGTCAAGCTTGGATTTGCCAAGCCAAAACATTTTTC
TP23639	C/T	7	TGCATGCGACGCGTGTACAGTGGTTCTTCCGTCCCCGACTCTTCTTATCAGCCAATATCCACGC
TP2364	A/T	18	TGCATAATTGCAATGTAAAATACATCAGTGAAAAAGTTGTAAAAATTGTCTGGGGACTAGACAT
TP23662	C/T	25	TGCATGCGATTGTGTATGTGCATGCGATTTTGTATGTGCATGTGATTTTGTATGTGCATGTGAT
TP23667	A/G	18	TGCATGCGCAAACACACAAACACACACACACACGTATGCA
TP23689	A/G	18	TGCATGCGCACACACACATAAACCTTTGCTTTGCTGCATCTATGAGGGCCTGTGTATGCGTTTT
TP2369	A/G	64	TGCATAATTGCCTGTGACCAGAACTATAGCCTAATCAATGAACACAGTCAACCACAAAGATACA
TP237	A/G	16	TGCATAAACAACACCACTGCTACAGTCATAGATGCCAGATCAGATGACTGAAATTAAGATGTAA
TP23700	A/G	28	TGCATGCGCACTTGCATTAGTGTGTATACCCCGGGTCTATCTGTCAACCCTGTGTCAGCAAATG
TP23712	C/T	38	TGCATGCGCCAACGACGCACTTAGAGAACGTTCTTTCCGCGTGGTGTTTTGGGAAAAGCATGTT
TP23713	A/T	48	TGCATGCGCCAAGTTTTGCTCAGTGGATGGATCTCTACAGAAGGTGTAAATAGAACAGCCAAAT
TP23721	C/T	34	TGCATGCGCCTCCCAGTGTGTCTGACTTTTATGCTATTTGAAAACAACCTCACAGAATTGTTCA
TP23743	A/G	16	TGCATGCGCGTAAGTATATATGTGTTTGTGTGAGCGCGTGCATGCA
TP23750	G/T	38	TGCATGCGCGTTGGGATTTGTTCCCCAAAGTAAAAATGTGCATATACTGTATTTACATCCTCCG
TP23778	A/G	34	TGCATGCGGAGAGAATAGACGAGCTTCAGAGATAAAGAATGATGCA
TP23780	G/T	32	TGCATGCGGAGGGAGCCCAAGGAGAGAGCACGGGTTGCCATAGCAACGAGAGCAATGTGGGAAC
TP23786	A/C	30	TGCATGCGGCTATGATTTGAAAAAGTCCCACCAAAAAATGCA
TP23792	G/T	9	TGCATGCGGGTGTGTACATTATATGTGCATGTGACAGATATACTGTATCTTCACCCCAGGTCAC
TP23834	A/G	37	TGCATGCGTATAATTCAATTGAACACGTTCTCCTTTATCATATGTCATTATTTGTTTGTATCCA
TP23843	A/T	51	TGCATGCGTATGTGCTTGTGTGCATGTGTGTGTGTTTGTGAGTATATTTTAGTGTGCCCCCAAC
TP23852	C/T	46	TGCATGCGTCACTATATCTCTACTCTGCTAAGGGAAATGTTTTGTCGTTTTATAGAGTCTTTAA
TP2386	C/T	13	TGCATAATTGTTCAGAACAGAATATAGAAAAGGCTAAACTAAAAAGTAAATAGCATGAAAAGGA
TP23873	C/T	36	TGCATGCGTCTGTTAATGCGGGCTGACAGTTGCCCCTCTGCCCTCCCTTTCTGTCATTTGTAGC
TP23924	A/C	63	TGCATGCGTGTCACATGTTTCCAACGACCATGACATGTACATTGCCATAGATGACAGGTGATAA
TP23927	C/T	7	TGCATGCGTGTCTGGGAGGAGAGGACAGGCCATATATTTAGGTCCAGGATACATCTCTTGATTT
TP2395	C/T	44	TGCATAATTTACGCAGTGCTTGTCAACTACCAGATGGGGGAGTCCACGCCATCTCGAAGTGGTC
TP23970	C/G	41	TGCATGCGTGTGTTGCAACAGAATTCAAACTGCAGATTGCCGTATCATTTTACTCTTTTAAGTT
TP2398	C/G	62	TGCATAATTTAGCATTTTGGTGGATAACCTTACAATATCAATTTGCCATGTCTCACGTTCACGT
TP23995	A/C	34	TGCATGCGTTTGAGACCTGTGTGTGTGATTTTGATTAAAATGCA
TP23997	A/G	20	TGCATGCGTTTGCTTGTCAATGTGTACATTGTCCTGTTTGTTTGTGTTAGTGTGTGTGTGTGTT
TP24	C/T	34	TGCATAAAAAATAAAAAATGCTTATTGACAAGCCCTTAACCAACAATGCA
TP24009	G/T	13	TGCATGCTAAAAGATTATGTAACAAGTTCATTATTCTTTTGTTTATTTTTGTCAGTTTTGTCAA
TP24024	G/T	31	TGCATGCTAAGACAAAAACAACACCGAACCGTGCATGAGGGCCCCCCGCCGACCCAGGGATCTG
TP24025	A/C	49	TGCATGCTAAGATCTACCGCTCTGATTCGTTATTAACATGACTTGAAAAAGGTAAGCCTATGCA
TP2403	G/T	45	TGCATAATTTATGATACGGGATGGGGCTGAGTCTCTGATGTACGGCTGCTCAGGCCAATGAAGA
TP24047	A/G	16	TGCATGCTACAAGAAATTAGTCATTATTAGTGAATGTACATTATGCA
TP24053	A/T	25	TGCATGCTACACTTACACAGGTATACTGTAGGACTACATGCA
TP24055	A/T	45	TGCATGCTACAGAAGGACTATGACAGTGGTATCCATGCTACAGAAGGTCTATGACAGTGGTATC
TP24068	A/C	60	TGCATGCTACATTTGGATATATGTTGGGTTCCGCAGACACACATATCTTAAACATTTGAACAGG
TP24081	A/T	9	TGCATGCTACCGTGCTGCGAGCACGCAAATTGGAGCACAGGGGGGACGAGTATGAGTCCAAATC
TP24086	C/T	7	TGCATGCTACGTGCATTTTTAATGGTCCGGTAATCAGACCCCTGTGAGGGGAAATAGAGCCTTC
TP24098	G/T	6	TGCATGCTACTTATCTATGATACGTATCTATTCTACTTATGCA
TP2411	A/T	6	TGCATAATTTCGCTTAATACTTTGGGATACTAGTGCACTTGTAATCAGAAAGTCTTTTTCGTGT
TP24126	A/T	37	TGCATGCTAGGGTGTAGCACCATTAGTTTATGCACAAATTCATTCTCATAAAATGGGAAATGGG
TP24128	A/T	21	TGCATGCTAGGTTTCTGGAAAATTGTTCCACTACCTAGTATAGAAAATAATGTAACTGCATCTA
TP24129	A/T	15	TGCATGCTAGTAGAAACCTATAGACTTCCAGTCTTTTAGTTTAGTTTATTAATTCGACCATTTA
TP24133	A/G	9	TGCATGCTAGTCTGCCGGTCTGTCTCTATGTCTTTGAGACACAGGAAACCACATTGGAGGATGG
TP24144	G/T	21	TGCATGCTATATTACAGAATGATATTTTCTCAGACAACAAATTCATGCA
TP24146	A/T	45	TGCATGCTATATTCTAGAATGATATTATATTTTCCCAGACATAAAATGCA
TP24156	C/T	44	TGCATGCTATCGTGTACAGACCAAAGGCAAATGTGTAGCCTACCCTTTGTATCTAGGGTTTTGT
TP24160	A/G	47	TGCATGCTATCTTGAACAAGCACGCTTTATATGATTACATAAGAAGAAATGCA
TP24175	A/C	52	TGCATGCTATTAGTGGAAATAACACATTGAGCAAGTATTGAGTGGAGTCATAAAGTTCCATGTA
TP24181	A/C	60	TGCATGCTATTTGTAACAAGGCACTAAAGTAATACTGCAAAAGATGTGGCAAAACAATAAATTT
TP24184	A/C	56	TGCATGCTATTTTTACGTAGTTGGCAATTAAATGTTATTATAATTTTTTATTGAAATGTTCTGT
TP24190	A/T	57	TGCATGCTCAAATGTTCTGTTTTTTTTTGTGTTATTTCTTGTTTGTTTCACAATTTAAAAAAAT
TP2420	A/T	7	TGCATAATTTGGCAGGATTGACCAGCCTGAGTAATATTATACATTTCTAAAATATGCA
TP24203	A/G	46	TGCATGCTCAAGTTCTGTTTTCTTGTCTTACTACTTGTTTGTTTCACAATAAAATATATTTTGC
TP24208	G/T	44	TGCATGCTCAAGTTTTCTTTTTTTTGTGGCTTATTTCATGTTTGTTTCACAATAAAACATATTT
TP24210	A/C	39	TGCATGCTCAATGGAGAACCTTTAAAGTATTCCTGTGAATAGTAAATTTAAAGATGCA
TP24223	G/T	51	TGCATGCTCACTAATAGGGCTGTAAATACATTTTTGCACACATTTTTTTTGAAAAAAGCTTTTC
TP24228	C/T	43	TGCATGCTCACTGTCTGCAGTTTCACGTTTTTCAATGGAGTGCTGCAAGCATTGGGCAAAGTTC
TP24232	C/G	49	TGCATGCTCAGATTACAGATGCAGGTCATGAAACAACTACAGGCTGGGCATGTTCACTATAGAG
TP24244	C/G	9	TGCATGCTCAGTGCTGATTACTGAGTGGTACTGTGGTTTTGGGGCATTGTATTAAACCCCATTT
TP24258	A/C	50	TGCATGCTCCACCTAACTACCTCACTGCTGCATGCTCCACCTCTAACTAACTCACTGCTGCATG
TP24261	C/T	10	TGCATGCTCCCACTATTGTGAAGCTCAAAACCTACCGGCTGATCGGTTTACATTTCCCTTCAAT
TP24287	C/T	18	TGCATGCTCGGAGTACACGTCCAAGTAATCCATCTGGCCCTGCGGCCTTGTGAATGTTGACTTG
TP2430	A/C	7	TGCATAATTTGTTAGCTTGCTGAGCTAAAGCCTATATATGCA
TP24308	C/T	7	TGCATGCTCGTGTGTGTGTGTTTGTGCCTGCGTGTATGCGTGTATGCA
TP24319	C/T	57	TGCATGCTCTCAGCTCTCCAGAACGCCTGCTCTCAGCTCTCCAGAATGCCTGCTCTCAGCTCTC
TP24324	A/T	30	TGCATGCTCTCATTGTGTAGCCTACTCCAAGTAGGCCAGAGTAGACTGATAAGACACCGTTTTA
TP2433	A/C	6	TGCATAATTTTAAATTATCTTGCGCTCAACATTAAAAAGAAGAATACATAGAAAAATGTTCCTT
TP24337	C/T	9	TGCATGCTCTGAGTACACGTCCTGGTAATCCATCTGGCCATGCAGTCTTGTGAATGTTGACCTG
TP2437	A/C	56	TGCATAATTTTCAGCTTTAAGTTCCTGGTTCTTAAAACTAAAATATAGAAATGTGACCTCTTAA
TP24373	C/G	30	TGCATGCTCTTCCTGGTACAATAGTGCCACTAAGATAATTCAAAACAAGCTGCAGACATCTCAG
TP24402	C/T	13	TGCATGCTGACACGGTCGCCAGTTGTACGGTGTTTCCTCTGACACAATGGTGCGGCTGGCTTCC
TP24405	G/T	55	TGCATGCTGACATGGTCACCAGGTGTACGGTGTTTCCTCCGACATAATTTTTTTGGGGGGTGGA
TP24406	C/T	20	TGCATGCTGACATGGTCACCGGGTGTACAGTGTTTCCTCTGACACATTGGTGCGGCTGCATTCC
TP2442	A/C	6	TGCATAATTTTGTGGAATTAAATTACCACATTTATATTTGTTATGCA
TP24439	G/T	22	TGCATGCTGAGTTCATGAAGCGCCAGCCTTTGGGAATCTTGCTCCAGTTAAATTGGGCATGCTC
TP24495	A/T	41	TGCATGCTGGCAAGAGAGCCAATGGAATGCCAATCACTGAATCAGGGATATCTAGCTAGCTCGC
TP24516	A/G	61	TGCATGCTGGGAGTCCCTCAGAATGGATTGCACCTTACGCATGACTCCCGTCTGATACAGATGA
TP2452	A/T	20	TGCATACAAAAAACACATTAAATGTAAAGACACCTATTCGTTATTCTAAAATAAAATCAAACAT
TP24522	C/T	64	TGCATGCTGGGCCGGGCATGGCATGAGCTCGTGAAGTGAGCACCACTGAAGTGAAATTGGAGCC
TP24537	G/T	6	TGCATGCTGGGTTTCACTTGATCGTCTGTCGGACCAAAGATGCTATAGCAAAATGAGTAAGGGT
TP24546	A/C	25	TGCATGCTGTAACGTTAAGATTTCACTTCACTGGAACTAAGGGGCCTAGCCCAAACCATGAAAA
TP24551	A/G	35	TGCATGCTGTAGCAACTGGCTTTCTCTGTCACACAAGATCACTATTTACTCAAACAACAAGTGT
TP24552	A/T	40	TGCATGCTGTATCTGAAAAAGCAATAAGGACAAAAGTTTAAAAAAAAATTATGTACAAGACAAA
TP24555	C/T	24	TGCATGCTGTCAATTCACCTGATCGTAACATAGCTGACGTTAATTGGTAGCTAACTAGCAAATA
TP24561	G/T	64	TGCATGCTGTCTAAGTTTAGAGATGCTGGTCTCCTTAGCTCCAGTCTGGCTGGGGACTAGAGTG
TP24562	A/G	32	TGCATGCTGTCTAATTATCAAAAATGGGAAAAGATAATCGAAAAAGAAAATAAGTACACAACAT
TP24566	G/T	17	TGCATGCTGTGAAAACGATGCAATGCAACCCCCTATGAATTTGAATACCCAAAATGCA
TP24570	A/T	59	TGCATGCTGTGACTCCGGTAGGATGGTGATTGATTACGATGTGATCATAGTGAACGCAAGCTGT
TP24582	C/T	23	TGCATGCTGTGTGTTCACAATACATTTGGCATGATATTGATGGGGTTAAACCAAAGACATTCAA
TP24598	G/T	45	TGCATGCTGTTTGCAGGAAGGCACTAAAGTAAATCTGCCAAAACGTTATGTCCTGAATTCAAAG
TP2461	A/G	21	TGCATACAAAACCCACAAGTATAAGCACACACAGACACGTACAGAAGCACACACGCAGAAATGC
TP24624	C/T	29	TGCATGCTTACGTGAGTGCACACAAGTTCGTGTGCATGCA
TP24634	A/G	22	TGCATGCTTATATGTACAAACAGAGTAGGCATTCAAGAAGTGACCTCCATTTCGCATACTTTGA
TP24644	A/G	52	TGCATGCTTCAAAAATGTGTAGAAATGAAGTAGCATCCGAGAAGTGCCCTCAGTGCTCCGTTTC
TP24647	C/G	64	TGCATGCTTCAAAATAGGTACAAACAGAGTAGTGCCCTCCGTGCTTGATTTGGACTCATACTCC
TP24659	A/C	24	TGCATGCTTCAAAATATGTACAAACGTAGTACGCATTCGAGAAGTGCCCTCCGTGCTCTGTTTT
TP24674	A/C	23	TGCATGCTTCAGACACAACCATAATTTACGTTACGATCTGGCTTTGTTATTGGAATGCCGGTCA
TP24688	A/G	31	TGCATGCTTCAGTGTTGCTTGCCTCGAAACAAGCATAAAAGGCATTTAGCTCATCTGGTAGGCA
TP24696	C/G	22	TGCATGCTTCAGTGTTGCTTGCCTCGAAGCGAGCATAAACCCATGTTCAAATCCCCTACCCCAA
TP2470	A/G	14	TGCATACAAAATAATATACTTACCTGTTGTATCTTCAAAAAAATCTTTGGAAATTAAAGTGAAA
TP24700	C/T	25	TGCATGCTTCAGTGTTGCTTGCCTCGATGCAAGCACAAAAAGCATTTAGCTTGTCTGGTAGGCT
TP24705	C/T	55	TGCATGCTTCAGTGTTGCTTGTCTCGAAGCGAGCATTAAAGGAATTTAGCTTGTCTGGTAGGCT
TP24708	C/T	25	TGCATGCTTCAGTGTTTCTTGCCTCGAACCGAGCATAGAAGTAATTTAGCTCGTCTGGTAGGCT
TP24728	C/T	42	TGCATGCTTCCGTCAAATCTGTGTTTACATGTATGCTATAGCTTACATGGCAGGGATCTTTCAA
TP24735	A/G	31	TGCATGCTTCGGAATTGCTTGCCTCGAACCAAGCATAAAAGGCATTTAGCTCGTCACACAGTCG
TP24753	C/G	20	TGCATGCTTGACTACCTCCCGGGGTGGTCAGAAAGATCTGATCACAATCAGATCGCAAATGCGT
TP24774	G/T	64	TGCATGCTTGCGTCCGTGTGTTGGTGTGTGTGTTGGTGTGTGTGTGTTGGTGTGTGTGTGTGTG
TP24777	A/T	14	TGCATGCTTGGGGATATCATCTTGCTGGAAGATCAACTTGCAGACAAGTTTCAGCCTCCTGAAC
TP24783	C/T	53	TGCATGCTTGTCCAAACCAAGCACCCAAGCTAACTGTCAAAAGTTGGCTGGCCTGCTAGCTAGC
TP24787	C/G	64	TGCATGCTTGTCCCAACCCACGTTTTGACAACTGAATGGGGACTGCCTGCCCGCCCATTTGATC
TP24790	A/T	53	TGCATGCTTGTCTAAATTGGCATCGCGCCCACATGTCGAACGTACCCATCAAACGTGTTCCACG
TP24796	A/G	40	TGCATGCTTGTGCGCGCATGCGTGTGTGCATTCATGTGTACATGCA
TP24798	A/C	43	TGCATGCTTGTGCGTTAGAGTGTGTGTGTGTGTGCAGGGCGCACGTGGTATCTACTTTATGTCA
TP24808	G/T	6	TGCATGCTTTAAATATGTACAAACGGAGTACACATCCGAGAAGTGCCCTCCATGCTCTGTTTCG
TP2482	A/G	58	TGCATACAAACACACAATAACATACGCACTATACACACACGTACACACGGATTTTGTATTGTAG
TP24821	A/T	62	TGCATGCTTTACATAATAATAGACATAAGCTGAGCAGGGATTCCTGCATGACAATGAAACTAGT
TP24823	C/T	36	TGCATGCTTTACATTTAGCCTGGGCCAACTCTCCTCCTGGAGAGCCACTGGATATGCA
TP24838	A/C	32	TGCATGCTTTATTTTATTGATCAAAGTCATTAATCTTATCTTGCAGGCCTCTCCATGCACCGAA
TP24841	G/T	6	TGCATGCTTTCAAGTGGTTGCTTTTTGAAAATGTTACTGTTCATACGGTAGTTAGCACAGCTGT
TP2485	A/G	39	TGCATACAAACACACGATAACATATGCACTACACACACAGATTTTGTGTTGTAGATATGTGGTA
TP24868	A/T	21	TGCATGCTTTTCAACCAATCAACAAAATAGCTTCCAATACTCTACTCAGCAAAGTGGATGCA
TP24883	C/T	36	TGCATGCTTTTTTACCATATCTAATGTGTTATATTCTCCTACATTAATTTACCATTTCCACAAA
TP24893	G/T	60	TGCATGGAAAACCCAATTATATATTATCCATGTCGTCGTTCAGCCACGACTAGGTGAAAGGTCC
TP24895	A/C	33	TGCATGGAAAACCCAGCCAACTGCATATTATCAATGTCGTCTTTCAGCCACGACTCGGTGAAAC
TP2491	C/G	64	TGCATACAAACACGCTGGAACACACACTCTCTTTCTATTCAATCAGTGTTGGGGCAAGAGCAAC
TP24914	A/C	45	TGCATGGAAACGATGACCCCTTCCTCTTAGGGTCAAACTCTAAGATCTAGCTTGAGGTCTGTGC
TP24916	G/T	52	TGCATGGAAACTTAAATCAGTTTTACCAAATTTCTATCAGCATGTTAAATGGGCAACCAGAGGG
TP24924	A/C	16	TGCATGGAAAGCACTACTTTTGCCATTTGTAATTTCCTGTGTGATTATGCTCTAAATTCATCAA
TP24934	A/T	45	TGCATGGAAAGGGTACAGTACACCCTGATGGTCAATATAAAGCAACCACATTACCTTGTATGCA
TP24964	A/T	16	TGCATGGAACAGATCAACCCCTTAGACTTGCTTTCGATGAGTGCCTCTAACTCACATTTCTATG
TP24970	A/T	46	TGCATGGAACATAATGTATTTACTGTTTTATTAATGTTTTCAAATACTGCTAACAAAACATGCA
TP24971	G/T	32	TGCATGGAACATTCTGGGTTGTTGGAGAAAGGGGACATCTAAGCAGGCATCTAATACCCACGCA
TP2498	A/T	35	TGCATACAAACATTCACACTGGCCTGGAAAAGCCAACATATGTTCTTTTCATTCATCAGTATAA
TP24990	G/A	33	TGCATGGAACCATTCCCCAAATCATTGTGAAGGAGATATACTATGGAACATGGCCAAATCATTT
TP24997	A/G	50	TGCATGGAACGTTAGATGCACTTCTCCTTAAAACCTCTTAGCACTTGGGATCAGATTATTATAA
TP25	A/T	6	TGCATAAAAAATAAAACTCAAATACCTAATTTACATAAATATTCAGACCCTTTGCTATGAGACT
TP25001	A/G	18	TGCATGGAACTCTCCTTATACTATTAATAGCTTCCACCAGGCTGTATTAACATGCA
TP25004	G/T	36	TGCATGGAACTGCAGGTAATAGTATAATGTGAACAGTCACATGCA
TP25039	A/C	17	TGCATGGAAGTCCGAGATGTGTGCTAGTAGTTTAAACAGACAGCTCGGTGCATTCAGCTTGTCA
TP25082	C/G	53	TGCATGGAATCCTTATTTGATGTGTATTTTGTGTATTTTGTGCACTTTAGCACATATTCTATAT
TP25108	A/G	46	TGCATGGAATTAAAGATATACTTCTCCTTAACTTCTTATGGCTGGAGGCGCTATTTTCACATTC
TP25127	A/G	29	TGCATGGAATTTAACACTAATGCAGTACACACAACTGTGATACCACACTGTAATCATTGAGTTC
TP25133	A/T	51	TGCATGGAATTTTAAATCCACTTCTCCTTAATGCAACCGCTGTCAGATTTAAAAAAAACTTTAC
TP25143	G/T	51	TGCATGGAATTTTAGATGCACTTCTCCTTAAAACTTGTTATGGCTGCAGGGGGCGTATTGAAAA
TP25144	A/T	34	TGCATGGACAAAATATTTAATTGAAAATCATTTAAAAAAATAACTATATACTAGTATAGAATAT
TP25175	A/G	40	TGCATGGACACTCCCACAAATGTAGTCTATGATTACTACATTGTAGCAATTTTGAGTTTATTAA
TP25201	A/T	38	TGCATGGACAGTTTGAATAAGTCATACAAATAAGCATAGCATATTAAATGCTCCAGGAATCAAC
TP25204	G/T	6	TGCATGGACATGAGGGCCGAGCACACCTGGTGACATAGAAATTGACATATACACAAACAAGCAC
TP25214	A/T	23	TGCATGGACATTGGAAACATGTAAATATCTGTAGCACGTATGCA
TP25220	C/G	14	TGCATGGACCAAACAACAGCATACAGTCAACAGATTTTTCCAAACATGCTTACCACTTTGCTTC
TP2523	A/T	64	TGCATACAAAGCTCTCACCTGCCCTCCATTTAGCAAATCTGACCACAATTATATCCTCCTGGTA
TP25233	C/T	15	TGCATGGACCGATTCGATGTCCAGCGTGAACAGTCTAAGGCAAGAAACAGCACATGCA
TP25245	A/G	20	TGCATGGACGGGGGACAGGATCTGATCCTGGACCAGCTCTCCTACTCTGAGGCTTTATGAATAC
TP25267	T/C	33	TGCATGGACTGTAGCGGTCTGTACCTAACCACTGGGGTGTACTAGTACAGCTGACAGGTGGTGT
TP25271	C/T	28	TGCATGGAGAAAGGAGAGAGGATAGCTCTATGGTGGGTTAACCTCTCTACCCTTATGCA
TP25273	C/T	25	TGCATGGAGAACAAAGTGGGGAGACGGGATTCAGCATGCAGGCCAGCACAGAAACTTTCACACA
TP25276	A/G	47	TGCATGGAGAAGCCCGGTGGCTGAACCTATTCCTACAACATATCCCAAGAGAGCCATGTTTCCT
TP25304	A/C	43	TGCATGGAGAGGGGTTGGAGGTGAGGGAAAAACAAATAAGTGATAACAAATATAAAAATATGCA
TP25307	A/C	19	TGCATGGAGAGGTTGGCCACAGTTGACATACAGTACTGTTCATCAAATAAGCTCTAAGCCCTAC
TP25317	C/G	53	TGCATGGAGATGACGGCAGCCTACAGGACCCAGCCATCTAGCTAATAGCTAGCTACATTGCTTA
TP25333	A/C	46	TGCATGGAGCATAATGTATTTACTGCTTTATTCACATTTTCAAGTACTGGTGACAAATCATGCA
TP25335	A/G	50	TGCATGGAGCATCAGCATGCCAACCATTTGATCTCAATCAGTTTCATGAAAATATGCA
TP25338	C/T	41	TGCATGGAGCATTGTGTGGACTTTGTTTAAAAACTTTACCCTAACGAGCTTTCCTTGGTATACT
TP25366	C/G	16	TGCATGGAGCTTAATCTATTTACTATTTTATTCACGTTTTCAAGTTCTGGTGACAAATCATGCA
TP25373	G/T	10	TGCATGGAGGACACAGTGTGTTTATTTGTCATATACATGGAGGACACAGTGTGTTTATTTGTCA
TP25389	G/T	45	TGCATGGAGGCCTGGAGATGTTAATTAAAGGTCGACACACTGAGGAGTCTCCCTTTTCTGGTTG
TP25393	C/T	36	TGCATGGAGGGAAAATGGTCAAGGACAAAGCACCCCAGAAAAAGAAGAAATTCCCCATAGAAAT
TP25405	A/G	64	TGCATGGAGGGATGGATGGGGGGATGGATGGAGGGAGGGATGAATGGGTGGATGGATATGGATA
TP2543	C/T	19	TGCATACAAATACATTTACTTTCACCTAAGCCACATGTAACCACTATTGCAATGAACATCACAA
TP25443	A/G	27	TGCATGGAGTGACCTATTGCATGCAGAGCATAAACAAACCATGTCATATTTTTTGTTGTTGTAA
TP25492	G/T	21	TGCATGGATACATGGAACTTGATGACTCCACTCAATACTTGCTCAATGTGTTATTTCCACTAAT
TP25493	A/T	63	TGCATGGATACATTTTTCTGCATCTGTTTTTCTGTATCTGTTTTTTTGCATCAGTTACATGAAG
TP25500	A/G	50	TGCATGGATAGGAGAGACCATTGGCTGTAGTGAACTGAGTGTGATGTGAACAGACAGAAACCAG
TP25531	A/G	50	TGCATGGATCTAGAATGTGTATCCAGGGCTCGTGGAGGTGGGCATGTGTATTTTTATAGGAGAG
TP25574	C/G	17	TGCATGGATGTCCGAGCTGTGTGCCAGTAGTTCAAACAGACCGCTCGGTGCGTTCAACATGTCA
TP25581	C/T	19	TGCATGGATGTTACCCCCCCCACCTAACTGAATGCTAATGCA
TP2559	A/C	29	TGCATACAAATTATACCAATCCACCCCCAAAAAAAATTATGTCGGAGGAAACACCGTACACCTG
TP25614	C/T	54	TGCATGGATTTTAATAACGCCTTTTTTTGAAATTCTAATATAGGCTTGTCCTTCAAGATTGGCT
TP25617	A/C	11	TGCATGGCAAAATTTGCTGTTAAAGAAAAATACCCTTTATAATAAAGCCACAATAGCGTTTGCC
TP2563	A/C	45	TGCATACAACAAACCCACATTCTGACAGACAGCCAGTGGGCGCTACTCACATCTTTGTACAGAT
TP25633	C/T	38	TGCATGGCAAGCAGAGAAATAGAGGGAGAGGGATGGGCAGAGGATGAGTGCATGGCAAGCAGAG
TP25637	G/T	38	TGCATGGCAAGGCTAGAAGCATCAGAACCCTAGAAATGTAGTTCTAACCTTGAATATGACTGGG
TP25644	A/G	9	TGCATGGCAATGCAGTTTTGGCAGGACTGGCAGGACTGAGGAGAAATAGAGAGCACAAACAGAG
TP25653	C/T	34	TGCATGGCACACGTTAACCCTATGTTAACCCTACGTTAACCCTATGCTTGGCACACGTTAACCC
TP25656	C/T	10	TGCATGGCACAGTGTTATTTTTGAAGCGTGTATAAAATGCA
TP25660	C/T	11	TGCATGGCACCATCAGCAAACACAGTGTCACTGCAGTCACAAACACACACACTCATGCA
TP25663	A/G	46	TGCATGGCACCCACCAGTTGGCCTAGCTCTGGCTAGCCCGTCAGCAGACTACAGTGGTTGCCCA
TP25673	C/T	31	TGCATGGCACGCGATATCACCCGCTGCGTGCCCTCCTTTGGCCCAATGATATCCATGTTTCCCT
TP25675	C/T	10	TGCATGGCACGGTTGTAGTCTAATCTGAAGAAGAATTGGTTGTTTTCTCTATTCTGAATACGTT
TP2568	C/T	10	TGCATACAACATACATATTAAGTACTGTATATTATTTTCATCACACCCTGGTGTTAGGACAATA
TP25682	C/T	30	TGCATGGCAGAAAAACAAAAAAGATAAGACTGTCTTTGGTACATAATTGGTCTAACCAATACTC
TP25691	A/G	9	TGCATGGCAGAAGTTGGAGTAGCAGTGGTCGAGTGTGTTACTCGCTCGTGTACTGCAATCGATA
TP25704	C/T	17	TGCATGGCAGCTTTGACATCGGTTTTTAACATCGGTGTTAAACTAGATACCGATGTTGGCATTT
TP25708	C/T	27	TGCATGGCAGGGGCAGCAGGATGGCACACACACACGTGACATTACTATAACACCCCTACACTCT
TP25709	C/T	44	TGCATGGCAGGGGCCTAGTCGATGAGAGTTGGCCGATGTGAGACATACATATTTAAAGTTCCGA
TP25711	A/G	28	TGCATGGCAGTCAAACAGGACTCTAAGAGTATATAGACATCATTTCACGGTGATGCA
TP25716	A/G	14	TGCATGGCAGTGTAAGTGTTTGTGAATACCACTTCATGCA
TP25718	G/T	7	TGCATGGCAGTGTGAGTGTGTGTGAATACCATGTCATGAATGGCGGTGTGAGTGTGTGTGAATA
TP25765	C/T	57	TGCATGGCATTTTATTTTGTAGTGATTATGTTCAAAGGGAGAAAGATTCAGGTGTACTATCTAG
TP25769	A/C	48	TGCATGGCCAAAATTAGGGGGCAGGGAGGAAACTTGCCAGAAGTGAAAATGGTAGTACACTAGT
TP25806	G/T	59	TGCATGGCCATCCTATTTATTTTTAGGACTATCATAGAAAGAGTGTAGGCAGCTACATGTCCTA
TP25812	A/G	46	TGCATGGCCATGTCACAAGGATTTGTTCTTAACTCCTGGAAGCTGAAAATTTACCAATTCTGCC
TP25814	G/T	48	TGCATGGCCATTCTAAACAGAGACATTCTCCTCAGACATTTACTCTCGACAGCACACTTCTCAG
TP25819	A/C	11	TGCATGGCCCAATGTCACAAGGATCAGTTCCTGGAAACGGAATATGTCCTAGTTCAAATCACAA
TP2582	C/T	50	TGCATACAACCGTGCTCGATGCGCGGCGTGCATTCCTCGACACCGTTCTCTTGAGTATGGTTCT
TP25836	C/T	55	TGCATGGCCCCATGTCGCAAGGAACTGTACACAATTCCTGCAAGCTGAAAATGTCCCAGTTCTT
TP25864	C/T	9	TGCATGGCCGTGTGCTCGATTTTATACACCTGTCAGCAACAGGTGTATAAAATCGAGCACACAG
TP25898	T/C	33	TGCATGGCCTGAATACTCACTACAAGACATGTTTGGTGAGATATACATGGCCTGAATACTCACT
TP25905	C/T	31	TGCATGGCCTTAAAACGGGCAGACAGACGTCCATGCAGTGTAAAATCAAATGTTGTGAGTTTTT
TP25915	C/T	50	TGCATGGCCTTTTTTGTCCTCATGATACAGTGATGTTTTTTTTTTACAACGGTGTTATTCTGTC
TP2595	C/T	32	TGCATACAACTCTCCTTCTGTGGCCTCCATCCACTCTTAAACACTAGTTAAACCAAATGCA
TP25970	C/T	26	TGCATGGCGTCGGTTGCTCTCAATGCCACTTAAATTCTTGCTGTTGTTGTGCTACACATGTGCA
TP25996	G/T	60	TGCATGGCTACCAGTTGTGGAATAAAGTGGTCTAGGGGTAACTTCGCATAAACACAAATGATTG
TP260	A/C	7	TGCATAAACACACACGGATACACACACACACACACACGGATACACACACACACAAACAGATATA
TP26012	C/T	47	TGCATGGCTAGTCAAAGCAATGACCTTTTCCTGGTTCAACCACAGCCGCTGTTTTGTACAGGTC
TP26019	G/T	41	TGCATGGCTATTACAGTATGAATTGAAATTTCCACAAACAGCTTCCCAAATGTCATCAAGCCCA
TP26025	A/T	42	TGCATGGCTCAGATACTGGGAATTTGTTTTTGAGGATATTGAGTTGGTGAGATTGAGATTGGAA
TP26032	A/C	23	TGCATGGCTCATAGTGGAAGAGAGATTGACTTCATCACAACTTGTATTTGTAAGACGTGTTGAC
TP26037	A/G	57	TGCATGGCTCCCCTTGTATCTTTATAAACAAAGAATGAAATGACAGCATCCATCACAACTGTGA
TP26051	C/G	20	TGCATGGCTCTCTACTGAGCTGGTCTGTGCACAATCACTAATGGGAATGCTTGACAAATGTTTA
TP26063	A/G	50	TGCATGGCTGAACAACACAGAAGACATTTAAACAGCTCAAGGTATACATAAACTGAGAGACACT
TP26082	G/T	34	TGCATGGCTGCCAATGAGATAAGGATGCAACCAGGGCTGACACGGACACCATCCAGAAAATCAT
TP26114	A/C	52	TGCATGGCTGTATGTTCTGTATCATCTGGACATAGTGTTATGGCATGCTTGATGTAATGGCAAG
TP26117	C/T	52	TGCATGGCTGTCAAAGCTGTGTGATAATATTTTAAACAGACAGCTCGGTACCTTCAGCTTGTCA
TP26121	C/G	8	TGCATGGCTGTCCGAGCTGTGTGCTAGTATTTTAAACAGACAGCTCAGTAACTTCAGCTTGTTA
TP26127	A/G	64	TGCATGGCTGTGAATTTGTTCAGCGCATCATTAAATCTGTGAAAGAGTAGGCGTTCCCCAATCA
TP26129	C/T	13	TGCATGGCTGTGCGCTCGATATTTTACACCTGTCAGCACTGGATGTGGCTGAAATAGACAAATC
TP26137	C/T	22	TGCATGGCTGTGTTTTGTGAGCGGTGAACAGGGAGCCTGTGTTGTTTGTCACAGCTGCATGTAT
TP26141	A/C	20	TGCATGGCTTAATGACATAACAAAAATGATTGTGCATGCAATTACATTATGGAAATTATATATA
TP26151	C/T	8	TGCATGGCTTCAGTGCCTCTCATTGCCAAATACACATAGCATCAGCAATCCAGGGTTTATACAC
TP26170	A/T	37	TGCATGGCTTTGAGCACTCCACTGGTTAGCCTGCATACTGTCCCTACACCATCCCATGCA
TP26207	A/C	9	TGCATGGGAATACTTGGGAACATATTATGCGTGGGAATACTTGGGAACATATTATGCA
TP26211	A/G	31	TGCATGGGAATAGAGAGGTCTCAAAAACAGAGCCACTTCCTGGATTTTCCTCAGGTTTTTGCCT
TP26220	G/A	33	TGCATGGGAATTATAATAATGGTAGGCTAAAGGAAACGTTAAAATGTATAGGCCTAATGATAAA
TP26237	A/T	61	TGCATGGGACACTGTCTGGCTGGCTGTCTGTCTGTCTGACTGGCTGGCTTAGTGACTGACAGGC
TP26241	A/G	21	TGCATGGGACAGACTATGATAGAGTCACAGCATAAGGGTGCAATGCA
TP2625	A/C	25	TGCATACAAGGAACGGACATTTTTAGTTAAGAGCTTAATGAAAACATCCAACAATAGCAAGCCT
TP2630	A/G	32	TGCATACAAGGCCCTCCCTCGTCCTCACTTTAGCAAATCTGACCATGACTCTATTTTCTCCTGC
TP2634	A/T	20	TGCATACAAGGTAATGTGGATGCTTTATATTGACCATCAGGGTGTACTGTACCCTTTCCATGCA
TP2635	A/C	49	TGCATACAAGTAAACACATTGAGATCTGCTGACCTTGAACATGTTTAAATTTTTCTTTAGTATT
TP26357	G/T	7	TGCATGGGAGTGTATAGTAAGACACAGTGGGTTATGGGGAAGTGAAGGTGTGAACTGTGTATTC
TP2636	A/T	9	TGCATACAAGTAGAACGATTGCTAGCACTTTGCTAAATGTTTAACAATGTTACCGTAAAAATCC
TP26366	A/T	44	TGCATGGGAGTTTATTTGAGTCAGTTTATTTGATTTTTTTTTTAAAATATACTTTCCAAGTGTA
TP26391	A/G	45	TGCATGGGATGACTTCGACTCAATAGTGTACATGCCTTGGTAATAAAGTGGTTTCAGTACAGGG
TP26403	A/T	14	TGCATGGGATTACACCCCATGAGGGACTGACATGTTTCAGCTCTCCCTTTTCAGGTAAAAGTCT
TP26410	G/T	63	TGCATGGGATTTTAGATCCACTTCTCCTTAATCTTAGCGCTAGGGGTCAGAATTTCTTTTTTGT
TP26416	C/T	23	TGCATGGGCAACCACTGTAGTCCGCTGACGGGCTAGCCAGAGCTAGGCCAACTGGTGGGTGCCA
TP26422	C/T	53	TGCATGGGCACATACATTCAAACATGCACACACACACTCACAGAAATACACACGTAAAAAAATG
TP26426	C/T	47	TGCATGGGCACCTTCTATGAGTAGCTAGTTCTATGTGTAGATATCCCGTGTATGCA
TP26432	C/G	9	TGCATGGGCAGGGAGTTACTAGATGTTAAAATACATGGGGAGGGGGTTACTAGATGTTGAAATG
TP26451	C/T	27	TGCATGGGCCAGAGACATACTGTAGACTGCATCCAAAATGGCACCCTATTCCCTATATAATGCA
TP26462	A/C	53	TGCATGGGCCTTAAAATAGCCTAAACCTATACATTTTTATAACTGACACTCCATAACTATATTG
TP26499	A/G	56	TGCATGGGCTCTGTAAACAGGTGAGATGCAGGCTAGAGTCTGCAGATAACCTGAGAGTAGATCA
TP26540	C/T	58	TGCATGGGGACCAGTGAGTTGAGGTTTAACGTTCTCAAAGCTCTCTTCAAATATTCACGCCCAA
TP26564	A/G	10	TGCATGGGGAGTGGGACAAAAGAGCTATCTAAGGCATGTTGAGCAGGACTGGGGGTCTACAGTG
TP26569	C/T	40	TGCATGGGGATATTTCTGGGGCAGGGCATATTGTACAATCAATGATGCAATCAAAGAAACTGTG
TP2657	C/T	60	TGCATACAATATAGCTCCTACCCCCAAGCCATAAGACTGCTGAACAATCAAATGGCCACCGGAC
TP26578	A/T	23	TGCATGGGGATTTTCATAGATTATTTTTGCAGGGTAAGGGAAAAATGGGCCTTTTATAAACACA
TP26585	G/T	33	TGCATGGGGCAGGGGCTACAGTCCACTAAGGAGTATAAAGGAAGACACAGCCATGATCTGCCCA
TP26590	G/T	62	TGCATGGGGCCGACCCTGGTGAGGTGAATCTGACTCTGAGACTATGTGCGTATTGGAGAGAGAG
TP26596	C/T	10	TGCATGGGGCGGCCAATTTATGTTATCCTTTCCATGTTGTGTGTGACTGACTTCCATTATTGTG
TP26603	C/T	22	TGCATGGGGCTGTTGTGTACACACTGTTTCTCTAAACATGAAGCTGTATGTATCGGAGGGGCTG
TP26609	A/T	34	TGCATGGGGGAGTGTAATGCAGTTTACTCTGTGAATAGATGAATCACTACAGTAGCTGGTTTCT
TP26611	A/G	15	TGCATGGGGGCATTATCATGCTGAAACAGGAAAGGGCCTTCCCAACTATTGCCACAAAGTTGGA
TP26615	C/T	32	TGCATGGGGGCTGTGTAATAATTTGCTGCTACTGTAGGCTGAATGATAGAACAGCTATTTCCAT
TP26637	A/G	34	TGCATGGGGTACCGGTACAGAGTCAATGTGGAGACTATATGCA
TP26645	G/A	33	TGCATGGGGTGGGCGATATTGTATATTGGGAAGAAATGGATCATCCTCATCACTTCAATCAATC
TP26650	G/T	24	TGCATGGGGTGTGGGGACTGGTGGGTACATGGATGGGGTGTGGGGACTGGTGGGTACATGGATG
TP26665	C/T	52	TGCATGGGTACGTGTGTAAGTGTGTGGAGAGTGTAAGTGTGTTAATTTGTGCGTGTTCATGCA
TP26682	A/G	10	TGCATGGGTATACGAGAGACAGCTCGGTGCATTCAACATGTCAATACCTCTCATAAATAAAAGT
TP26688	A/G	43	TGCATGGGTATCTGAGCTGTGTGACAGTAGTTTAGACAGCTCAGTGCATTCAACATGTCAATAC
TP26691	C/T	42	TGCATGGGTATCTGAGTTGTGCGCCAGTAGTTCAGACAGCTCGGTGCATTCAACATGGCAATAC
TP26700	A/G	35	TGCATGGGTCAGTCAGTTTGATAGGGCATGGCTCAGTCAGTTTGATAGGGCATGCA
TP26702	C/T	15	TGCATGGGTCCAGGCGAGGCTACGGGCCCTAAACTGACCTGGGATCAGCCGTCCCGGGGGATCC
TP26709	A/G	59	TGCATGGGTCTGGTAAATCTCTTAAATGTCTGGTAAATGTAAATGCTACCGGTCAAATATCTGG
TP2672	A/C	22	TGCATACAATCAGGTACTATAATGTACACCAAATGGAAAAAAATGCA
TP26723	A/G	61	TGCATGGGTGATCTCTTCTGTGGAGGTGTAGCCTATATGTGTGTTCACCCATGGTTACTTATGT
TP2673	A/T	37	TGCATACAATCAGGTGTAAAGTGGCTGAGCAGCAGGATAAAAAAAATTGTAGCAGCAATGTATG
TP26731	G/T	47	TGCATGGGTGCCTAAGCTGTGTGCCAGTAGTTCAAAATGACAACTCGGTGTATTCAGCATGTCA
TP26743	G/T	34	TGCATGGGTGGATCCATCAGTTGATTGGTGGAAGAATTATAGATGAATGGAAAAGGTGGGTGGA
TP26750	A/G	40	TGCATGGGTGGTAAAATGGTGAAATGCAATTCCTGAACTAAAAATCAACCCATTATTTTCAAAG
TP26752	G/T	6	TGCATGGGTGTACAAGCTGTGTGCTAGAAGTTTAAACAGACAGCTCGGTGCATTTAACATGTCA
TP26754	C/T	14	TGCATGGGTGTACCGAGCTGGTGTCATGTTTTGTGTGGTATGCA
TP26760	A/G	18	TGCATGGGTGTCAGACAACTCGGCACCTTCAGCTTGTCAACACCTTTTACGAAAACAAGTAATG
TP26761	G/T	60	TGCATGGGTGTCAGAGCTGTGTGCTAGTAGTTTAAAAAGATAGCTCGGTGCATTCAGCCGGTCA
TP26763	C/T	63	TGCATGGGTGTCAGAGCTGTGTGTCAGTACTTTAAACAGACACCTCGGTGCATTCAGCATGTCA
TP26777	A/G	14	TGCATGGGTGTCCAAGCTGTGTGCTAGCATTTTAAACAGACAGCTCAGTACCTTGTCAGCTTGT
TP26779	C/G	14	TGCATGGGTGTCCCAGCTGTTTGCCCGGTAGTTCAAACAGACAGCTCGGTGCATTCAACATGTC
TP2678	A/G	9	TGCATACAATCTGTAATACCTACATGTTTCAAGCAGACCACCATAGTCCCTGCGCCCAAGAACG
TP26780	A/G	28	TGCATGGGTGTCCCGAGCTGTGTGCTAATATTTTAAAAACAGACCGCTCAGTGACTTCAGCTTG
TP26782	A/T	22	TGCATGGGTGTCCGAACTGTGAGCCAGTAGTTTAGACAGGTAGCTCGGTGCATTCAACATGTCT
TP26783	A/C	25	TGCATGGGTGTCCGAACTGTGCGCAAGTAGTTCAAACAGACAGCTCGGTGCATTCAACAATACC
TP26784	A/G	16	TGCATGGGTGTCCGAACTGTGTGCAAGTACTTTAAAACAGACAGCTCTGTATTCAGCTTGTCAA
TP26795	A/G	36	TGCATGGGTGTCCGAGCTAGTAGTTTCAAACAGACACCTCGATGCA
TP268	A/C	15	TGCATAAACACAGAAAAAAAACACACATAGACAAAGTTTACAGGCAATGACATTGATAAAGTCG
TP2682	A/C	35	TGCATACAATGGTATTTTGCAACACTATCTAGCTAGCTACTCCATAGTCCAAGCTACGGTATGA
TP26820	G/T	27	TGCATGGGTGTCCGAGCTGTGCGCTAGTAGTTTTAAATACATTCAGCTTGTCAACACTTCTTAC
TP26824	C/T	13	TGCATGGGTGTCCGAGCTGTGTAGCAGTAGTTTAAACAGACAGCTTGGTGCATTCAACATGTTA
TP26842	G/T	43	TGCATGGGTGTCCGAGCTGTGTGCCAGTAGTTAAAACAGACAGTTCGGTGCATTCAGGTTGTCA
TP26845	A/T	59	TGCATGGGTGTCCGAGCTGTGTGCCAGTAGTTCAAACAGGCAACTTGGTGCATTCAACAAGTCA
TP26847	C/T	13	TGCATGGGTGTCCGAGCTGTGTGCCATTAGTTCAAACAGACAACATGTTAATACTTCTCACAAA
TP26853	A/T	53	TGCATGGGTGTCCGAGCTGTGTGCTAGTAGTTTAAAATGACACCTAGGTCCAATCAGCACGTCA
TP26854	G/T	27	TGCATGGGTGTCCGAGCTGTGTGCTAGTAGTTTAAACAGACAGCACGGTGCATTCAGCATTTCA
TP26857	C/T	51	TGCATGGGTGTCCGAGCTGTGTGCTAGTAGTTTAAAGAGACCACACGGTACATTCAGCTTGTCA
TP26858	C/T	13	TGCATGGGTGTCCGAGCTGTGTGCTAGTAGTTTAAATGGACAGCTCGGTGCATTCAACATTTCA
TP26865	G/T	43	TGCATGGGTGTCCGAGCTGTGTGTTAGTAGTTTAAACAGACAGCTTGGTGCATTCAGCTTGTCA
TP26867	C/G	24	TGCATGGGTGTCCGAGCTTTATGCCAGTAGTTCAAACAGACAGCTCAGTGCATTCAACATGTCA
TP26871	C/T	20	TGCATGGGTGTCCGAGTTGCGTGCTAGTCGTTTGAACAGAAAGCTCAGTTCTTTCAACATGTCA
TP26873	C/T	54	TGCATGGGTGTCCGAGTTGTGTGTTAGTATTTAAACAGACAGCTCTGTACCTTCAGTTTGTCAA
TP26876	C/G	34	TGCATGGGTGTCCGGCTGTGTGCCAGTAGTCTACACAGACAGCTCGGTGCATTCAACATTTCAA
TP26881	A/T	25	TGCATGGGTGTCCGTGCTGTGTGCAAGTAGGTCAAACAGACACCTCGGTGCATTCAGCATGTCA
TP26888	G/T	6	TGCATGGGTGTCTAAGCTGTGTGCCAGTAGTTTAAACAGACAGCTCGATGGTTTCAACATGTCA
TP26892	C/T	32	TGCATGGGTGTCTCAGCTGTGTGCTAATAGTCTAAAACAGACAGCTCGGTACATTCCGCTTGTC
TP26894	A/G	27	TGCATGGGTGTCTGAGCAGTGTGCTAATAATTTAAACCGCAAGACAAGTAGTGATGCAGGGGAG
TP26895	A/G	18	TGCATGGGTGTCTGAGCATTTAGACTGACAGCTCGGTGCTTTCAACATGTTAATACCTCTCACA
TP26897	G/T	7	TGCATGGGTGTCTGAGCCTCTCCAGCCATCCTTTCGATGTGCTCACAACAGTGATGTCACAGAG
TP26900	A/G	30	TGCATGGGTGTCTGAGCTCTGTGCTAGTTATTTGAATAGACAGCTCGGTGCTTTCAACATGTCA
TP26901	A/G	30	TGCATGGGTGTCTGAGCTGTATGCTAATAATTTAAACAGACAGCTCAGTGCATTCAGCTTGTCA
TP2691	C/G	17	TGCATACAATTTCACTCAATGTATAACAAAGTAACAAATATTTAACAATGTTTAAATGTTTTGT
TP26915	A/C	24	TGCATGGGTGTCTGAGCTGTGTAATAGTAGTTCAAACAGACACCTCGGTGCATTCAGCATGTTA
TP26922	A/G	64	TGCATGGGTGTCTGAGCTGTGTGCCAGTAGCTCGGTGCATTCAACATGTCAATACCTCTCACAA
TP26923	C/T	25	TGCATGGGTGTCTGAGCTGTGTGCCAGTAGTTTAAACAGACAGCTCGGGACATTCAGCATGTCA
TP26925	C/G	63	TGCATGGGTGTCTGAGCTGTGTGCCAGTAGTTTAGACAGCTCGGTGCATTCAACATGCCAATCC
TP26936	C/G	48	TGCATGGGTGTCTGAGCTGTGTGCTAGTAGTTTAAACAGACAGCTTGCTGCTTTCAACATGTAC
TP26942	A/T	26	TGCATGGGTGTCTGAGCTGTGTGCTAGTATTTTAAACAGACAGCTCGGCACATTCAGCTTGTCA
TP26949	A/T	59	TGCATGGGTGTCTGAGCTGTGTTCTAGTAGTTCAAACAGACAGCTCGGTACCTTCAGCATGTCA
TP26951	G/T	7	TGCATGGGTGTCTGAGCTTTGTGTTTTAACAGACAGCTTGGTTCATTCATCATGTCAATACTTT
TP26953	C/G	24	TGCATGGGTGTCTGAGTTGTGTGCCAGTAGTTCAAACAGACTGCTCGGTGCATTCAACATGTCA
TP26959	C/T	62	TGCATGGGTGTCTGTTCTGTGTGCTAGAGGTTTAAACAGACACCTCGGTGCATTCAGCATGCCA
TP26960	A/C	25	TGCATGGGTGTCTTAGCTGTGTACAAGTAGTTCAAACAGACAGCTCGGTGCATTCAACATGTCA
TP26971	C/T	51	TGCATGGGTGTGTGAGCTGTGTGCTAGTAGTTTAAACAGACACCTCGGTGCTTTCAACATGTCT
TP26978	G/T	7	TGCATGGGTGTGTGTGTGTGTGTGTGTGTTTGTTTGTGTGTCACAATTGTATAGAATATGCA
TP26980	G/T	7	TGCATGGGTGTGTGTGTGTGTGTGTGTTTGTTTGTGTGTCACAATTGTATAGAATATGCA
TP26983	A/C	37	TGCATGGGTGTTCCAGCTGTGTGCTAGTATTTTAAAAAGACAGCTCGGTACCTTCAGCTTGTCA
TP26991	A/G	21	TGCATGGGTGTTTGAGCTGTATGCTAGAAGTTTAAACGGACAGCTCCGTGCATTCAACATGTCA
TP27002	A/C	36	TGCATGGGTTGCTTTGGTTTTCTCAATTGACAAGTACACCATCATGTACTTTATTTATCCTTAG
TP27008	A/C	25	TGCATGGGTTTCAGAGTTGTGTGCAAGTAGTTTAGACAGACAGCTCGGTGCATTCAACATGTCA
TP27010	G/T	43	TGCATGGGTTTCCGAGCTGTGTGCCAGTTGTTCAGACAGATCGGTGCATTCAACATGTCAATAC
TP27011	A/G	47	TGCATGGGTTTCCTTGCTGTGTGCCAGTGGTTCAAACAGACAGCTCAGTGCATTCAACATGTCA
TP27042	C/T	17	TGCATGGTAACGAATCCTCAATGGATGTAGTCACAATCCAATGACTGGATACACTTGAATAGTC
TP27055	G/T	34	TGCATGGTAATAGAGACAGCTCTATAGAGACTAGAGACCCCCACCATGATGCA
TP27069	G/T	55	TGCATGGTACAGTATATCATGGTACCGTATATCAGGCATGGTACATTATATCATGGTACCGTAT
TP27076	G/T	7	TGCATGGTACTATAACTGCATCATTATGCACGGTACTATAACTGCATCATTATGCA
TP27080	A/T	24	TGCATGGTACTGGGGTTGAATTTAAAAAAATACATTTGGTAACACGACAGGTTTAATGCA
TP27083	G/T	58	TGCATGGTAGAAAAACAAAACTGATTTAAGATGTCTTTGATACATCATTTGTGAAATGTCTTTC
TP27108	G/T	61	TGCATGGTAGGAAAAATGACCACAAACAGTGTGTGTGAACCTCAAAGCCCTCCCTAACCGGCTG
TP27113	A/C	22	TGCATGGTAGTATTTCCACTGATAAGGTATTCAACTTCGATTTTGACAATCCCAAAAATGCA
TP27126	G/T	24	TGCATGGTATACATTCTACTCCCGATGTAAGGGCCTGAGACTGCTATGAATGGGTGCACTCAAC
TP27166	G/T	17	TGCATGGTCAAATCAAGGCTAGCGGACTAATCTCCACTCTATCAATGCA
TP27168	C/T	56	TGCATGGTCAACAATGCTTCTTTCTGTATCATTAATAAACTCAAAATTGCTACAACGTAGTAAT
TP27178	A/C	36	TGCATGGTCACTTCACAGAGGCCTGAGATTTGTTTATATTGGTCACCTGGATGTTTCTGACTAA
TP27215	A/C	13	TGCATGGTCCTAATTAAATTTGCAACAAAAAAGGGCATTTTCATAGACAAACTTGAAAGCCAGA
TP27235	C/T	23	TGCATGGTCTATGGATGTATGGCGTATGGATGTATGGCCTATGGATGTATGGTCTATGGATGTA
TP27236	C/T	58	TGCATGGTCTATTGCACTGGTTGGATGCCTGGTCTATTTGACTGGTAGGACACCTGGCCTATTT
TP27278	A/G	10	TGCATGGTGAACAGGGGGATAAAGATGGGTAGGGGGATGCGAGATCGGAAGAGCGGTTCAGCAG
TP27300	G/T	29	TGCATGGTGACATTGGGAAGTTCCAAATGACCTATCACTTTACATGGGAGGGAACATGGTGATC
TP27320	C/T	12	TGCATGGTGATCCTTTTTGCTTTACATGTACATAAATGTTTTGCTTTATGCA
TP27322	A/C	36	TGCATGGTGATCTGATTATGATCAGATCTTCCTAAACACCTCCGGAGGTAGTCAGGGATGCA
TP27335	A/T	26	TGCATGGTGCATTCTGAATGGCCTCATCAAGTTGTGTTAATATTTCAGTTCTCCTCATTGCTGT
TP27341	A/T	61	TGCATGGTGCGAATGTACTAAGAATCATGGCCATTAATTAAAGAACGAAATTGCATCAGTAACA
TP27362	A/T	28	TGCATGGTGCTATTTGGAAGGCAGCCCATGCGTATGAAGCGTGATCTCAGCACTCAGCCCAGGG
TP27370	T/C	33	TGCATGGTGCTGTCCTGTACTGAGCCTCACAGTAGACTACAGTATGACTCCATGCA
TP27372	A/C	37	TGCATGGTGCTGTCCTGTACTGAGCCTCACAGCAGAATACAGTATGACTCCATGCGTGGTGCTG
TP2739	C/T	42	TGCATACACAATGTGTTCTTCCAGGTTGTGATCAAATGCTCCGCTTTCATGGTTTCGATATGTT
TP27409	C/T	15	TGCATGGTGGGCCTCGTTATAAATGGGTGGGCCTCGTTATAAATGCACGGTGGGCCTCGTTATA
TP27425	C/T	38	TGCATGGTGGGGATCCAGGGGATGCAGGGTGGGGATCCAGGGGATGCA
TP27433	A/G	32	TGCATGGTGGGTTGCACTTTCAGTTTTGTGCAAATGATGGGATCTATCCATGGTTTCTGGTTTG
TP27435	C/T	64	TGCATGGTGGTATTGGGGACAAACTGGTGGAGCTCATCTAAGTGAGAATTTGCCAAATAGACTC
TP27436	A/G	62	TGCATGGTGGTCGTTTCAATTATTAAAAACATCAGGTAACGTTACTGCTAACGTTACATTGATG
TP27437	A/T	18	TGCATGGTGGTGAGATAATCTGTAGCTAAAGGTAATGTGTCAGCCTATTAATTATGAAAATATA
TP27450	A/C	40	TGCATGGTGTAACCTACAGTTATTAGTCACCCTGACTTTATATCAACTATTTTATATGGTTAAA
TP27457	C/T	38	TGCATGGTGTATGGATGTATGGTCTATGGATGTATGGCCTATGGATGTATGGCCTATGGTGTAT
TP27504	A/G	22	TGCATGGTGTTCTTACCTGAGAGAAGACACTGGATTTATGCA
TP27505	A/G	60	TGCATGGTGTTCTTACCTGAGGGAAGACACTGGATTTATGTATGGTGTTCTTACCTGAGAGAAG
TP27507	A/C	51	TGCATGGTGTTTTGGCAAATGTATGTTATATCTTCAGCCGTTGTAGGAAAAATGCA
TP27510	C/G	61	TGCATGGTTAAAACGTGTTTCATAAGAATAACCCATATTAGCACTTCACAAGAGGCCATCCCCA
TP27512	A/G	12	TGCATGGTTAAAATACGTGTCAAGGAGGTAGAGATTTGGTGAACAGAGTGGCAGAGAGATACAG
TP27513	A/T	10	TGCATGGTTAAAATGAGAACAGAAATCATTGCACATGACATGATGAATATGATCATGCTAGCCT
TP27522	C/T	42	TGCATGGTTACAACCTCTGTGTTGCTAAGCCTGCATGGTTACAACCTCTGTGTTGCTAGGGATG
TP27526	C/T	31	TGCATGGTTACAGAATAATCATTTTTACATCACTGTCCTTGGAACATACAGTATTTATGTAACT
TP27571	A/C	15	TGCATGGTTATTCAAGTGGGGAAAACAACCCATTGGTTTAAAACACACCCTCTGGCTATTATTT
TP27598	C/T	31	TGCATGGTTCTCACTATTGGAACACAGCCACCACTCCGGTGACTCCTGAGTTATCAGACGCCTA
TP27611	A/G	49	TGCATGGTTCTTTTTCAAGCAGGGCACAGTTTCTTTGATTGCATCATTAATTGTACAATATGCC
TP27613	A/T	48	TGCATGGTTGACATTCTAGACTAGTGAATGTTTAACGGTACCTACATAACAACTAGGAGGTGTT
TP27623	A/G	30	TGCATGGTTGGATGTGATCCATAGTAGGAAAGGCAACTGAGATATTGTGTAGAACTTCCCATTT
TP27628	A/C	44	TGCATGGTTGGTTGACGTGTAGGAGTCTGCTCTCTCTTACAGGACCGGCATTCCACAGTGCTTT
TP27635	C/T	59	TGCATGGTTGTCCACATCGTGTGATGGAGTGTAGGTAATGGAGGCAGGAAGAACGTTGCTGCCG
TP27652	A/T	31	TGCATGGTTTAGTATTTTAATGGTTATTTGAAAAAACTCAAATTGTATTTGAGAGTATTTTCAA
TP2766	A/G	19	TGCATACACACAACTTCTAGTGGTTGATCAATTGTAATGCAAGCAAATATGCCTATTTTTCTTT
TP27661	A/C	43	TGCATGGTTTATTGGTTTATTCTCTCAAACAACATATAGATTAATCTTCAGTCTCCTAGAATTG
TP27676	C/T	36	TGCATGGTTTCTACGCTGTTTTAGTTTTTATATACCATAGTTAGCCTGGTCATGCA
TP27683	G/T	22	TGCATGGTTTGCAGAGGAACTGTCTGACCTTTTCTGTGGGTTTTAGTTGCAGCTGAGAATTCAG
TP27684	G/T	22	TGCATGGTTTGGACAGGCCAGGCATCAGCACTATCTGCAGTGCCTCTATTCAAATGATTCTCCT
TP27708	A/G	31	TGCATGTAAAAACATCAGCTGTGCTTCTTGATGGTCTTGACTTACTAGGCCTAGGGCCTACATG
TP27721	A/G	31	TGCATGTAAACAACATCACCACAATCCAATACAGGGAGAATTTGTCTCCTATTTTCATGATTTA
TP27754	C/T	45	TGCATGTAAATAAGGTATTCACTAAGTGAATTTGTCCAAATGCTCATGAAAAAATGGAGGGACT
TP27768	C/G	14	TGCATGTAAATATCTCATGGCTCAGAGTGAAGGAGAGATTGGTTTTATCACTACAAGTGTTGAC
TP27769	A/C	17	TGCATGTAAATATGCTAGTGCCACTGTTCAGTAGCATGTTAGCTAGCACAACAGCTAAAGTTGC
TP27778	C/T	21	TGCATGTAAATCTCTCAAGGCTCAAAGTAGAGGAGAGATGTACTTGTTTTTGTAAGAAGTGTTG
TP27785	C/G	63	TGCATGTAAATCTCTCATGGCTCAAAGTGCGTGAGAGATTGACTTCAGCACTACTTGTTGTTCT
TP27786	A/G	8	TGCATGTAAATCTCTCATGGCTCAAAGTGGAAGAAAGATTGACTTCATCACTACTTGTTTTTGG
TP27791	A/C	45	TGCATGTAAATCTCTCATGGCTCAAAGTGGAGGAGAGATTGATCACTCCTTGTTTTTGTAAGAA
TP27796	A/T	53	TGCATGTAAATCTCTCATGGCTCGAAGGGGAGGAGAGATTGACTTCATCACTACTTATTTTTGT
TP27803	G/T	57	TGCATGTAAATCTCTCGTGGCTCAAAGTGAAGGAGAGATGGACTTCATCACTACTTGTTTTTGT
TP27812	G/T	12	TGCATGTAAATGAGTTTGGTCCATCTCCTTCCATCTCTCTCCAAAAACACGCCCTCCCTCCAAA
TP27816	G/T	6	TGCATGTAAATGGAACAAAAACACAACAATTTCAGAGATTTTACTGAGTTACAGTTCATATAAG
TP27818	C/G	32	TGCATGTAAATGTGGCTCAGCCAGCAGTGGTCTGACTGCTGCTACTCTTATGCA
TP27826	A/G	8	TGCATGTAAATTTCTCCTTGCTCAAAGTGGAAGAGAGATTGACTTTATCACTACTTATATTTAT
TP27842	C/T	10	TGCATGTAACGCAGGGACCACTGACTCGTTGCATTTTTCTATTATCAAGACACCTGATGGTAAC
TP27846	G/C	33	TGCATGTAACTCACATTTATTCCTACATCTCCGGTTGATATCAATGCA
TP27853	A/C	58	TGCATGTAACTGTGTACGACTGTCGGATAACAACAGTGCGGGAGACACAGATGCTCGAGCCAAC
TP27868	A/G	55	TGCATGTAAGATGTTTTGATTTCTATATATTATCAGAAAGAGCAGATTATGAGGATACCAAAAC
TP27892	G/T	19	TGCATGTAAGTCTCTCATGGCTCAAAGTAGAGGAGTGATTGACTTCATCACTACCTGTTTTTGT
TP27902	A/G	8	TGCATGTAATAGGCCGATAGCTTGTAGCCTAGGCCTACTCTTCGCCGCTACGTGCTGCACCGAA
TP27909	A/G	32	TGCATGTAATCCCTTAAAATGTTTTCCAGAGATGTATGTACAATCATTTGCTTCTTTGCTTAAA
TP27916	A/C	8	TGCATGTAATCTCTTTAAACTTGTGTCATAAACAGAATTTACCAAGGCCGTCCACACTACCATG
TP27932	A/G	37	TGCATGTAATGCTTTTATTATAAAGGAGCATTTTATAGTGAAAATATCTTCCCCAGTGGCGATT
TP27934	G/T	47	TGCATGTAATGCTTTTATTATAAAGGTGTATTTTTATGGTGAAAATGATCTTCCTCAAACTTAA
TP27959	A/T	8	TGCATGTAATTATGTGTGTCTATGCACAGACCCCACTGTTCCATAAGGTGTATTTTTATCTGTT
TP27964	C/G	24	TGCATGTAATTGATGTGTGTAGCCTACAGAAAATTATTTGATAGAGGATGTTATTGCGTTTCCA
TP27979	C/T	40	TGCATGTACAAGTGGATTAATGAATACACACCAGTAATTCTTGTCATGCA
TP27984	A/T	40	TGCATGTACACAAACACACAGCTTCACACACACACAAATACACTTGATACTACTCTATACAAAT
TP28012	A/G	46	TGCATGTACACACTCAAACACACACACACACACAAACACTAACGCACACACAAACAAACACACA
TP28015	C/T	63	TGCATGTACACAGGTTACGTATTCTCACAACATTAAGTACTAAATATGTACACAGGTATATACG
TP28024	C/T	49	TGCATGTACACATGTATTTGACCAGTATTTCTCTCATATGAGGTTGTACTGACTCCATGTGTTT
TP28026	C/T	29	TGCATGTACACATTAACACACATATATACACACACACACACACACACATGCACGCACACATTCA
TP28030	A/G	30	TGCATGTACACCCAATGTTTCAGTCTGTTACGGCGATATTACACTGAATGCA
TP28042	A/G	44	TGCATGTACACTGAACAAAAATATAAACGCAACAATTTCAAAGATTTTATTGAGTTACAGTTCA
TP28077	A/C	8	TGCATGTACAGTTGAAGTCGGAAGTTTACATACACCTTAGCCAAATGCA
TP28088	A/G	14	TGCATGTACATAGACCCACTTAGGATTATGGTAAAAACTTTTACACTAAACATGGTCCTATGTC
TP28100	A/C	46	TGCATGTACATCTCTCATGGCTCAAAGTTGAGGAGAGATAAACTTAATCATTACTTGTTTTTGT
TP28112	C/T	37	TGCATGTACATGTACATAGAGAGGGGTCAATAATGACAAACAGATGCA
TP28117	A/T	50	TGCATGTACATGTGCATGTGTTTGTGTGATAGAGAAACATCACACACGTATCACCAGTGATAAT
TP28122	A/G	41	TGCATGTACATTAGCATCGTCTCTTATTTTGCCCAAGCTAAAGCATCGGAATAATATTAACTAA
TP28125	G/T	61	TGCATGTACATTTCTCATGGCTCAAAGTAGAGGAGAGATTGACTTCATCACTACTTGTTTGTGT
TP28137	C/T	38	TGCATGTACCAAACCAGAGCTTGCAGATATCCAATTTCTTTTTTTTTTTAAATGCA
TP28141	G/T	35	TGCATGTACCACACACACACACACACACACAAATGAGGTAATTTGGGTTAATTGGTCATGCA
TP28145	A/G	60	TGCATGTACCAGGTGATAGAAATGTCAACTTCAGTACCGGCGCTCTAAAAAGTTGGATAAGCAA
TP28189	A/C	25	TGCATGTACGTACAAGCCTTTTACAGAGTAGTTATATCGATTATTGCACTGTTAGTTACACTGG
TP28193	G/T	47	TGCATGTACGTTCACAATGCCTGCCCACTTACAAATGTCCATAGGCGAGAAATGAAATGCCCAC
TP28199	C/T	51	TGCATGTACTAGAACCTAGTTAAATAGGCATGTATTAGAACCCAGTTTATCATGCA
TP28214	G/T	38	TGCATGTACTGAACACTATCTGTGTGTGAGGGAATGGGATGTCATCTGGAGGAGTGTGTGTGCA
TP28230	C/G	41	TGCATGTACTGTTAACACTCAATATCTAATTAGTCTCTCTCTCAGTCTGTGACCAGGCAGTAAT
TP28232	C/T	32	TGCATGTACTTAAGCATTGTCTCTCATTTTACCCAAGTTAAAGCATCCTATGCA
TP28256	G/T	51	TGCATGTAGAAGTGGGTAACCTGTAGGAGTGTGAGCTGTGAAATGGAAATGTATTTTATGCA
TP28272	C/T	40	TGCATGTAGAGAATGACAGAGCAGCAGAATATTTTAGTGCGAGTCGTGAGGTTACTTTTCACGA
TP28277	C/T	35	TGCATGTAGAGCTATCTCATCATGGTAACCTTTTCCCTTGTGACAGGTAGGCCTACATTTGCTG
TP28285	A/G	46	TGCATGTAGATAATATCCCCATAATCTATAACGGACATAAAAGTAACTTGCACAATTTGTCATC
TP28286	G/T	59	TGCATGTAGATAATATTCCCATAATCTATAACAGACATGAAAGTAGCTTGCACAATTTGTCTTC
TP28294	G/T	48	TGCATGTAGATGGAACACTAATGTATGTAGATGGAAAACTAATGTTTGTAGATGGAACACTAAT
TP28319	A/C	34	TGCATGTAGCCAGTCTCCTTATTGTAAATACATAATTTGCTTTGAATCTCTCCCCCAGAAATGC
TP28321	C/T	18	TGCATGTAGCCTAGCCTCGGCCTTGTTGACTGTTTATTGACAGACAGAGCACAGCTCATTCATG
TP28355	A/T	15	TGCATGTAGGCCTAAAACACATAATAGAAGGATCTTTGACGCGTGCTTTATACTCTTCACTGCA
TP2836	A/T	52	TGCATACACACACACACACACACACATACAAAGTGAAACACAAGTAAGCCCACACACTCTCATG
TP28370	A/T	24	TGCATGTAGGGGAAACACTGCGAACACACATATGCACTACTTTGTGTGGGGAACTTTGTTTTCT
TP28385	C/T	11	TGCATGTAGTCATATATTTGCTTCACTGCTATTGCTACAAATATAGACCTAGAAACGGACTGAG
TP28387	A/T	18	TGCATGTAGTCCTACAGAATACCTGTGTAAGTGTAGCATGCA
TP2840	A/T	50	TGCATACACACACACACACACACATACAAAGTGAAACACAAGTAAGCCCACACACTCTCATGCA
TP28400	G/T	31	TGCATGTAGTTGATTTTATTAGAACACATAGGGTGTGTCTATATATGGAAAAATACATGTTTAA
TP28430	A/T	26	TGCATGTATACATTGTACGTATGGGAGGTACCCGGAATCGTTGCAAACGCATTGCTCTACCAAC
TP28432	A/T	61	TGCATGTATACGGTATGTGTGTGCATTTGTGCATACTGTATGTACAACAAACCACCCAGTATGA
TP2844	A/C	14	TGCATACACACACACACACACTACACACACACACCCACACACACCCACACACACACACTACATA
TP28485	A/T	10	TGCATGTATATTTGCTAATACAGTCTTCAAACAATTGGTAAAAAATATATAAAAAATATGCACA
TP28487	A/T	44	TGCATGTATATTTGTGTGTGGCATAGGATATGTGATTTTTTTTAATGTGTATACATGTTTATGC
TP28524	A/C	24	TGCATGTATGAACTACACATTGAAACATCCAGGCCAAAGGGGAGATTTTTTTTAAACGTACTAG
TP28531	A/G	22	TGCATGTATGAATGCGCGCAAACATATTGAGCGAGCGTACGCAGCGAGTCGATGGAACCATCCG
TP28558	G/A	33	TGCATGTATGCTCGTGTATCAGCTAAGTTAGAGTAAGATGAAGTATATGCA
TP28562	C/G	13	TGCATGTATGGACCATTATGTATTCACTGTTTATTCACATTTTCAAGTACTGATGACAAATCAT
TP28606	C/T	13	TGCATGTATGTGCGCATACACGCATGTGTGTGTTTATGTGCGTGAATCTGTGCATGCA
TP28618	G/T	10	TGCATGTATGTGTGTGGTCTCTACTGAGTAAGTGTGGTAATGCA
TP28630	C/T	55	TGCATGTATGTGTTTGTGTGTGTATGTGTGTGAATGCGTCCATGTGTGTGTGAGCATGTGTGCA
TP28641	A/T	57	TGCATGTATGTTTTGTTCGGTGAAGTTCATATTTATATCCAAAAATCTGAGTTTACATTGGCGC
TP28647	A/G	14	TGCATGTATTAATATCTACATTTGTTTTAGCCACATTTGTTCTATTAAACACTTTAATGCA
TP28648	A/G	36	TGCATGTATTAATCGCCAGTGTCTGAGTGATGTGTATGTGTGTGTGGGGCGGTGTAATGCCTGA
TP28649	C/T	28	TGCATGTATTAATGCCTACATTTGTTTCTGCCCCATTTATTCTATTAGACACCTTAATGCA
TP28698	G/T	53	TGCATGTATTATGTATTTATAACACCTGGATAATGAACCGTCAATAAAGCGTGTCACATTCTCC
TP28737	A/C	46	TGCATGTATTGGTGATTTGGGATCTTTGTATTTCCAAATATTATAAATTTGTTGAAAAGTCATG
TP28744	C/T	14	TGCATGTATTGTTCAGGGTTGTGTTTTATAGTGGCATTGCTGGCATGCA
TP28781	A/T	32	TGCATGTATTTTGCAGTACCTGAAGGTTTTTATTATGCA
TP28785	A/T	8	TGCATGTATTTTTCTTTGTATTCTCTTTTTTAGATCTAATGTGTTATATGATCCTACATTAATT
TP28792	A/G	21	TGCATGTCAAAAGATTTAGAATAATAAAACTATGGAACGCTATTATGATAAATAATTGTCAGTT
TP28793	C/T	42	TGCATGTCAAAATTATTCAAACGATGCCCCAGTCAATGTCACAGCATTTATCTCAATTGAATAG
TP28823	C/T	57	TGCATGTCAACATCAGAAGCCTCCTCCCTAAGTTTGCCTTACTCACCGCTTTAGCACACTCTGC
TP28827	C/T	11	TGCATGTCAACCTCTCATGGCTCAGAGTAGAGGAGAGATTGACTTTATCACTACTTGTTTTTGT
TP28838	A/G	42	TGCATGTCAAGCTCTCATGGCTCGAAGTGGAAGATAGATTGACTTCATCACTGCTTGTTTTTGT
TP28840	A/C	39	TGCATGTCAAGCTCTCCTGGCTGAAATTGGAGGAGAGAACTACTGGCACACAGCTCAGACACTC
TP28844	C/G	58	TGCATGTCAAGTAACTATACTCCTGCCATGTAACTACTGTGAAGAAAAGAGAGGAGTCCCGTGT
TP28858	A/C	9	TGCATGTCAATCACTCCTGGCTCAAAGTGGAGGAGACATTGACTTCCTCACTACTTGTATTTAT
TP28882	C/T	49	TGCATGTCAATCTCCCCTGCATCACTACTTGTCTTGCGGTTTAAATTACTAGCACACTGCTCAG
TP28921	C/T	14	TGCATGTCAATCTCTCATGGCTCAAAGTAGAGTAAAGATTGACCTCATCACTACTTGTTTTTGT
TP28932	A/G	17	TGCATGTCAATCTCTCATGGCTCAAAGTGGAAGAGAGTAAGACTTCCTCATTACTTGTTTTTGT
TP28936	A/T	56	TGCATGTCAATCTCTCATGGCTCAAAGTGGAGGAGAGATTCACTTCCTCATGACTAGTTTTTGT
TP28937	G/T	37	TGCATGTCAATCTCTCATGGCTCAAAGTGGAGGAGAGATTGACTTCATCACCACTTGTATTGGT
TP28943	G/T	42	TGCATGTCAATCTCTCATGGCTCAGTGGAAGAGAGATTGACGTCCTCATTACTTTTTAAGAGGT
TP28969	A/C	21	TGCATGTCAATCTCTCCTGGATCAAAGTGGAGGAGAGATTGACTTCCTCACTTATTTTATTTCT
TP28982	C/G	30	TGCATGTCAATCTCTCCTGGCTCAAAATGCAGGAGAGATCGACTTCATCGCTACTTTGATTTAT
TP29008	C/T	52	TGCATGTCAATCTCTCCTGGCTCAAAGTAGCGGAGAGATTGACTTCAGCACCACTTGTATTTGT
TP29012	C/G	35	TGCATGTCAATCTCTCCTGGCTCAAAGTGCAGGACAGACTGACTTCATCACTACTTGTACTTGT
TP29021	C/T	21	TGCATGTCAATCTCTCCTGGCTCAAAGTGGAGGAGAGATTCATCAATACTTGTATTTGTGAGAG
TP29031	A/G	36	TGCATGTCAATCTCTCCTGGCTCAAAGTGGATGAGAGATCGACTTCTTAACTACTTCTATTTAT
TP29039	A/G	40	TGCATGTCAATCTCTCCTGGCTCAGTGTAGGAGAGATTTAATTTCATCACTACTTGAATTTGTG
TP29057	A/T	64	TGCATGTCAATCTCTCCTGGCTGAAAGTGGAGGAGAGATTGACTTCATCCCAACTTTTATTTAA
TP29062	C/T	57	TGCATGTCAATCTCTCCTGGCTGAAGTGGAGGAGAGATTGACTTCATCACTACTTTCGTTTATG
TP29077	A/G	10	TGCATGTCAATCTCTCCTGTCTCAAAGTGGAGGAGAGATTGACTTCATCACTGCTCGTCTTTAT
TP29080	G/T	41	TGCATGTCAATCTCTCCTTGCTCAAAGTGGAAGAGAGATTGACTCACTACTTGTATTTATGAGA
TP29100	A/C	36	TGCATGTCAATCTCTTCTTGCTGAAATTAGAGGAGAGATTGACTTCATTACTACTTTTATTTAT
TP29103	C/G	22	TGCATGTCAATCTGGCTCAAACTTGAGGAGAGATTGACTTTATCACTACTTGTATTTGTGAGAG
TP29132	A/G	20	TGCATGTCAATTAACAGGTATGCCTTGTTAAAAGTTAATTTGTCAAATTTCTTTCCTTCTTAAT
TP29139	C/G	27	TGCATGTCAATTTCTCATGGCTCAAACTGGAAGAGAGATTGACTTTATCAGTATTTGTTTTTGT
TP2915	C/T	53	TGCATACACACACATGATAACATACACACTATACACACACGTACACATGGATCTTGCAGTGTAG
TP29163	C/G	30	TGCATGTCACATCCACAATGTGTGATATTCTAATAGGCTCAAATGCA
TP29173	A/C	9	TGCATGTCACCCTGGCTCCAGGCCCTACATACACACACATACAGAGACACGCACACTGCTGGAT
TP29180	A/T	57	TGCATGTCACGTCAAATTCGAAAATACGCTGAAGGTAGCTTACTGGATCCCCAACCAAGGGATA
TP29183	C/T	45	TGCATGTCACTACTGCTACAGGACCCCAGAGAGCACTGTTCCAGCTGAAGTCTTTAACATAACT
TP29216	A/T	51	TGCATGTCAGCGTGTGTCAGCATGTTGATCTTTGGAAGAATGTGATTTCCAGGTGTGCAAACAT
TP29217	C/T	20	TGCATGTCAGCTTGGACATCGATTTTGCACATAGCCGTTAAACTAGACATCGGGCCGATACCGA
TP2922	G/T	55	TGCATACACACACATGGATTTTGGGTTGTAGATATGTTGTAGTGGTGGAGTAGGGGCCTGAGGG
TP29231	A/T	9	TGCATGTCAGTCTCTCCTGGCTGAAAGTGGAGGAGAGATTGGCTTCATCACTACTTTCATTTAT
TP29252	A/G	42	TGCATGTCATAAAATATATTCACCCCACCCAGTAATGTAATAAAAACTTACCAGAAAGCATGTA
TP29253	A/G	28	TGCATGTCATAAAATGCCCAGTGCTTCAAGCCTCCTTCACCCTCTCTTGCTCTCTCCTCACCAC
TP29254	G/T	19	TGCATGTCATAACAAAAAGATGTCTGGAGCGTCAAAGAAAGCCTCCTCCTCCACCCGCAGAACT
TP29259	A/C	28	TGCATGTCATAACAACAAGATGCCCAGAGCTTCATGTTCAGTGCTCTCCTCACCCGCAACACTT
TP29260	C/G	58	TGCATGTCATAACAACAAGATGCCCAGCACTTCAAGCCAAGCCTCTTCCTCCACCCTCTCTCGC
TP29261	G/T	63	TGCATGTCATAACAACAAGATGCCCAGCGAATCATGCCCAGCGCTCTCCTCACCCGAAAAATGC
TP29269	A/G	19	TGCATGTCATAACAAGATAACTAGGGCGCTCTATCCACCTGTAAAATTTCAGTCACATCTTGCG
TP29270	A/G	19	TGCATGTCATAACAAGATACCCAGCACTTCAAGCATCCTCCTTAACCCACTCTCGATCTCTCCC
TP29287	A/C	48	TGCATGTCATAACAAGATGTCCAGGGCTTCAAGCCAAGACTTCTCCTAAGACCTCGGTCTCTTG
TP29316	A/G	19	TGCATGTCATCACAAGATACCCAGCGCTTCAAGCCAAGCCGCCTCCTCCACCCTCTCTCGCTCT
TP29317	G/T	33	TGCATGTCATCACAAGATGCCCAGAGCATCAAGCCAAGCCTCCTCCTGCACCCTCTCTCGATCT
TP29332	A/T	24	TGCATGTCATCTCTTTCAGTCATACATGTCATCTCTTTCAGTCATGCA
TP29338	A/G	9	TGCATGTCATCTTCTCTGTTCATTTTGCATCATATTATCTGAATAAAAGGAAAATGAAAGCCTA
TP29352	A/T	55	TGCATGTCATGTTGTCCTTGAAACATTTAATAAAAAATACTGTAGAATTCAATTAATTCCTATG
TP29359	C/T	8	TGCATGTCATTACAGAGGTAAGTAGTGGGGTTGGTATGAATGTTAATACAGAATGAACTGGAGT
TP29360	A/C	17	TGCATGTCATTAGAAGAAGCAGGAATTGCCAACCTCGCCCCCTGGACTATAAAGACAGTGAATC
TP29370	C/T	58	TGCATGTCATTCCAAACCACATTTAAGTATGAGTATTGAGAGAGCCTGTGGCACATACGATGGG
TP29371	C/T	8	TGCATGTCATTCTCTACTGGCTCAAAGTGTAGGAGAGATTGACTTCATCACTGCTTGTATTTAT
TP29421	G/T	6	TGCATGTCCACCTCTCACTCCATCAGTGTTGCTCTGTCTGCATCCTAATCCTCTACCTACCTCT
TP29427	C/T	56	TGCATGTCCAGCAGAGATGAAAAACACAAACAACATGTCGAAGCCTCCCAATATACTGTAAGTA
TP29463	A/C	57	TGCATGTCCCCCGCTGCAGGTTAGCCTATTCCATCCACACCTCTCCTTTTTGTTAGATTTTCAT
TP29471	A/T	19	TGCATGTCCCTCTCCCAGAGTTAAGATTTTGTTAAATAAACCAATAATGGTCCCTTTACCTAGA
TP29484	A/T	41	TGCATGTCCGGTCCTCAGAGCTTGGCTTATGGCCCGTTGTAGTGAGAAACATGTGCTTCCCAAA
TP29494	A/G	25	TGCATGTCCTACGTTACATAGGGGATGTAACATGCTCAACAACAGATGACACCCTGCATTAATA
TP29522	C/T	8	TGCATGTCCTGTTAAGATGAATTGCCATGAACTAAATGTCATTCTGAACACCGTGGGTGGACGC
TP29523	A/G	19	TGCATGTCCTGTTTACCTACGTTTTATTTCACACAACACGTATATCCTCGTAATTACAGTCTCT
TP29538	C/G	35	TGCATGTCGACTGTACGCGTGTGTCTGGGTGGGTCTGCAAGTCTATGATGCA
TP29553	C/G	62	TGCATGTCGATGTCGGGAACATGATGCAGGCATATCTCTATCTTTGTCTTGGTCTCTCTAGCGC
TP29560	A/T	54	TGCATGTCGCCTATAGCTGCTAAACACTGCCAGCACATTCTGAAAGATTGTCTATTCAACAATT
TP29608	C/T	59	TGCATGTCTACGTGTGGTCCTGTGTGGCTCAGTTGGTAGGAACATGGAGCTAGCCAGGCCAGGA
TP29609	A/T	10	TGCATGTCTACTAAACTACAAGCTGTGTTAGAAATTAAATAGATTATGATGCA
TP29618	A/G	24	TGCATGTCTAGGTACTAGGTACTAGGTACTCAGTGTTATAATGCA
TP29620	A/G	10	TGCATGTCTAGTTGCGATCACATCTGATTATGAGCATTTTTATGCA
TP29628	A/T	43	TGCATGTCTATCTCTCCTGGCTCAAAGTGGAGGAGAGATTAAATTCACTACTACTTGTATTTGT
TP29629	A/G	34	TGCATGTCTATCTCTCCTGGCTCAAAGTTAGAGAAGAGATTGACTTAATTACTACTTGTATTTG
TP29646	A/T	36	TGCATGTCTATTCCCAGTCATGTGAAATCCATAGAATAGGACCTAATGAATTTATTTCAATTGA
TP29651	C/T	8	TGCATGTCTCAAAGAAACGCCCATCAAGATTAGAGTGGAGCTGAATGGAGAGAGAGCGTTCTCT
TP29668	C/T	10	TGCATGTCTCCCAATCCATTCCTTGTGGACACTTAGGACAGCACATTCACATTCCAGCCCTGTA
TP29701	C/T	20	TGCATGTCTCTCTCTCTCTCTCTCCCGCCATCTCTCCCGCCATCTCTCTATGCA
TP29728	C/T	48	TGCATGTCTGACCGCAGTTCACAAACTTCCCCCAAGTGATACGCCTGCGGTGGATGAACAAAAC
TP29743	A/C	39	TGCATGTCTGAGTAAAATGACCGGTTGTCTAGATTTGCAGACCGAGATAAACGGAGGTTAGTCA
TP29772	G/A	33	TGCATGTCTGGTGGGGTAAGTATATCTGTCAGGGCTATATGTAAGTTGATTATACAGACAATTT
TP29798	A/C	16	TGCATGTCTGTCAGGACATATGGGCGCCGTTGTATGCCTGCTTTTTCCATCTCTGCCTGGCATA
TP29805	A/T	59	TGCATGTCTGTCTCTTACAAACATCAGCCCCCTGCAGTACCAGAGAGGAGAGAGGGCTAGATGC
TP2983	G/T	17	TGCATACACACAGGCAGGCACTTATACTCAAACACGCCTGCGGAGAGGGACGGACACACGCACA
TP29831	A/G	42	TGCATGTCTGTGTGCGTGTGTCGGTGCTTGTGTGCATGTACAGTATGCA
TP29852	A/G	17	TGCATGTCTGTTTCCTACTTTCCCACCTATGTCCACCTGCTTGGTTCTGTTCCCTTCCTGCAGG
TP29863	G/T	38	TGCATGTCTTATCTGATATCAACATAACAGACTACTAGATACTACCGCAATATGCA
TP29885	G/T	29	TGCATGTCTTGCCTCACTTTTAGGCTTGGGTTGGTCATGCA
TP29896	A/G	13	TGCATGTCTTTAACCCTCAGAGGATGTGCTCCAAACAGTTTCCTTTCCTCAGAGTCACACAGTG
TP29899	A/G	28	TGCATGTCTTTATTGTTTCTCATTGGCATTACTGATGGGGCTAACCAGTACTTAATGACCATTG
TP29930	C/T	23	TGCATGTGAACACAATGTTCTGCTGCTCGTCATACTTGTTTGAGCTGATGCAGACTGTTTCGTC
TP29934	C/T	32	TGCATGTGAACAGGCACACCTAAATAGTTTTCTTTGGAAGTGGCCAGAAAGCCACATGCA
TP29961	C/T	54	TGCATGTGAATACCATACACACTTTATATTGCATGTGAATACCATACACACTTCATATTGCATG
TP29972	C/T	32	TGCATGTGAATGGATAAATAGCCTTCTGGGGCATCACGGAGAAACAGACTCTCTGTAGTACTCG
TP29977	A/C	10	TGCATGTGAATGTTCACATTATACTATTACCTGCAGTTCCATGCA
TP29978	A/G	49	TGCATGTGAATTACATGGTTAAATACATCTCTTTACTCTCCCCTGATGATGCTAGAGGTGACAT
TP2998	A/T	31	TGCATACACACATGATAACCTCTCTTGGTTAGGGGGCAGTATTTTGAATATTGGACTAATGAGG
TP29993	A/G	19	TGCATGTGACAGAGGGTAACAAAGACATGCAACCCTGTCATACTAAACTGCCATGACAGACCTG
TP30004	A/C	28	TGCATGTGACATTAACTTGAAATGGAAAATTCTGAGATCTCCATACAAAAAAATCAAGTTCAAT
TP3001	A/G	51	TGCATACACACCAACACCAAACTTAGACAGACAAAACTCAACTAGAAAGCACAGGCCTGGTGGA
TP30012	T/C	33	TGCATGTGACCTGTTCAGTGTGTGTGAAACCTTTGAAACGTAACTGTCTAGCTCCCGGCATCGG
TP30014	C/T	48	TGCATGTGACGAGGGAAGACAAGTGTGCGTAATGGATGATAGGAGTGCGTGATGCAGGGCAGCC
TP30022	A/G	34	TGCATGTGACTATGATTTGAAAAAGTTGAGGGGAAAAAATGCA
TP30048	A/C	31	TGCATGTGAGAGTGATTGAGACTCTCAGAAAATGAGGAGGTGAGGGGAAGGTAGCAACACTGCA
TP30050	A/G	25	TGCATGTGAGAGTTGGGTTGTGAGAATACATCTGTAATCTCATACGTTCCTCGTAACTTGGGTC
TP30077	C/G	32	TGCATGTGAGTGTTTTTGAGTAAGTGTTTTTCAGTATTTCAAATACTTTCCAAGTATAAATCTC
TP30086	C/T	56	TGCATGTGATAACGACTTGAACGCAAGCATCAACTAGATCGGCTCTGAGTCGTTGCACTTTGAC
TP30101	C/T	59	TGCATGTGATGAATGTCAAATACTCTCTGTTATGAGACTATGTACCACTATGTATTTACGTTAA
TP30104	A/C	35	TGCATGTGATGCTCCACCTGCAACATTTTTTCTGACTATTTGTGATGAGCCATATGCA
TP30141	C/G	30	TGCATGTGATTTTTACTTGTTTGTTGCAACAACAATGTTCTGTGTGGGCCATGAGAACCCTGGA
TP30156	A/G	26	TGCATGTGCACACACACACCTGCGCACACACTCACTATTATAAATCAAGACAAAGGGTATATCT
TP30161	C/T	17	TGCATGTGCACACGCTCACTCGCACACAGACACATATACAGGTACATGCACATACATACACACA
TP30190	A/T	59	TGCATGTGCATATTTTTTATATATTTTTTACCAATTGTTTGAAGACTGTATTAGCAAAAATACA
TP30199	G/T	26	TGCATGTGCATGCGTGATTTTTAAAGAAAAAATAGGAAACAAACTCAAAACAAGCTTTTTTTTA
TP302	C/T	23	TGCATAAACAGTTTTAGAAACTCCAGAGTGTTTTCTATCCAAATCTACTAATACTATGCA
TP30211	A/G	17	TGCATGTGCCAGCTTGATGAAGTGATCAGTAATCACTAGGACATCCACAGACTTGTCTTCAGCA
TP30214	A/T	32	TGCATGTGCCCGGCCAACGGCGTGGAACACGATTGATGGGTACGTTCGACATGTGGGCGCGATG
TP30216	G/T	48	TGCATGTGCCTATACTGCCAATCCACTTTTCTGAACACTTGATGAAGGCAGTATATTTTGGGGG
TP30226	A/G	47	TGCATGTGCGACGAATTACTGTAGTTGTCGCCAGGCTATTAGAGCAACACAGCGGCTAACTGTA
TP30230	A/G	18	TGCATGTGCGCGCGTTCACGATTGTGTGCATTGTGATGGCCAAGAAAGTATCTTTGATTAACCT
TP30251	G/T	16	TGCATGTGCGTGTGTGTGTAGAAGCATCAGTAAACAGTGTGTGTGTATGTGTGTGTGTGTGTCT
TP30263	A/T	34	TGCATGTGCTACTGAATGGAACTATTAATTAAAAGTGGAACAGGTTCTTATTTTAGTGGAAAGT
TP30268	G/T	19	TGCATGTGCTATGGTCAGGACTGCACACCTCGATAAACGGATGGTTCCATCGACTCGCTGCGTA
TP3027	C/T	19	TGCATACACACTACAGCACCTAGGAAACTGTTTGCATTGGGCCTTCATCAATCTGGTGCTCGTT
TP30272	C/T	55	TGCATGTGCTCGGATAAGCGAAAGGAATATTAGCACCCCACTTCTTTTACCAATCCAACCCTCC
TP30290	A/G	44	TGCATGTGCTGTTTCTTGCCTTAGACTGTTCACGCTGGACATCAAATCGGTCCATGCA
TP30364	A/G	63	TGCATGTGGCATTCCGTCAACTTTGAGAAAAACAACTTAGTTGTTGTGTCTGTTGTTCAGAAAT
TP30372	C/T	42	TGCATGTGGCCTTTTCTCCTAAACGGAAAATATTTCGAAGACGTAATGGACAGTTGGCCCCGAA
TP30378	C/T	24	TGCATGTGGCTCGCCACAAGCAGCGGGAGAGGAGGGGGGCAGACCCGACACACTGCAATACACA
TP30384	A/G	22	TGCATGTGGCTGTTGGATAACACTGCGTTTTTAAATAATATACTGTGATGCA
TP30385	A/G	29	TGCATGTGGCTTTCTGGCCACTTCCAAAAAAAACTATTTAGGTGTGCCTGTTCACATGCA
TP30407	G/C	33	TGCATGTGGGTAATAGAATGATTTGTTTTGGAGATGACTGTTTTACATAGTTTTGTAATGGAAT
TP30437	G/T	20	TGCATGTGGTTAAGGTGAGGTAGGGGTATGCGGTGAGTTAGGGGTATGCA
TP30443	A/T	53	TGCATGTGGTTAGCATCTGCGCCAGAGAGTCAGAAGTTGTAGTGCTATCGTTATCCATCACCTT
TP30455	A/T	22	TGCATGTGGTTGGGGGCACACAAAAATATACTCACAAACACACACACATGCACACAAGCACATA
TP30465	C/T	36	TGCATGTGTAAAGTTCTGGAGCCAAAGTCTACGCCCCTTTGTCTGCGATTGGTCAACAGTAGCG
TP30484	C/T	62	TGCATGTGTAATGCTAAGAGAGAGGTAATAGACACAATTGAGAGTGGTGTGTGTGTGTGTGCGT
TP30485	G/T	30	TGCATGTGTAATGTGATCTAACTGTGATCGAGCTCAGAGTAGGGCAATATGGCCAAAATATCAT
TP30507	C/T	50	TGCATGTGTAGATAGTCTACTGTGTAGGGGCACTGTAGTCACTCAAGACCGTGTAGTGGTGGAT
TP30509	C/T	58	TGCATGTGTAGCTCCCCGCATCCCTTCTGGTTGCGTTGACAATCTTCAGTGTCCCGTCGGCAAG
TP30511	A/G	38	TGCATGTGTAGGATTTATCTAAGCATAGTTTGCATTCATCGTCAGCTGTTTAATGCACCGGTTA
TP30513	C/T	51	TGCATGTGTAGGATTTATCTGGCATCATTTGCATTCGCAGTCAGCTGTTTCATGCA
TP30527	C/T	48	TGCATGTGTATATGCAAGTGTGTGTGCATGTCTGCATAGGTGCATACCGTCTGAGTGTACCATA
TP30532	C/T	64	TGCATGTGTATATTATTGACATGGAATTATAGCCAAGATGTTTGCACAAAAAGTAGTTGAATAC
TP30534	A/G	48	TGCATGTGTATCGATTACATACCAATTAAAACCCCCTTTTACTTCACAGTCCAAAGGGCTGTAA
TP30535	A/T	27	TGCATGTGTATCTGCCTATGTTTTTTAAAATCTAATTTTACTCCTTGCATCAGTTACTTGATGT
TP30536	A/C	37	TGCATGTGTATCTGTAGTTGGTGTTCTTCAACTCTAAAATGCA
TP3055	A/G	10	TGCATACACAGGATATCTACACATAGAACTAGCTACTCATAGAAGGTGCCCATGCA
TP3060	A/G	34	TGCATACACAGGTGGAGCACAAACAAGCCTGTCATGGAAAGTCTGTTTTTGCCCACATATGCA
TP30603	G/T	15	TGCATGTGTCTAAAGAAACTATTATTTACAGAAAGTACTGTTCATTCAAATCAACTATTTTCTA
TP30608	G/T	32	TGCATGTGTCTATGTTTATGTTGCTTCACAGGGTCCGATGTTCAATAAGGTGTATTTTTATCTG
TP3061	C/T	63	TGCATACACAGTACAGCATACATACACAGTACAGCATACATACATAGTACAGCATACATACACA
TP30617	G/T	63	TGCATGTGTCTATTTCTTGACAGTTTCTTTGGATTTGTAGAAGGCAATCTCTTGGAGTAAATGT
TP30630	A/T	64	TGCATGTGTCTGTAACAATGTTTGTGTTGCTTCACAGTCCCCGCTGTTCCATAAGGTGTTTTTA
TP30634	C/T	50	TGCATGTGTCTGTACCTTTCTGTGTGTCTCTTCATAATCTCTGTTGTTCCATAAGGTGTATTTT
TP30638	A/G	14	TGCATGTGTCTGTATCTTTGTATGTTTTACCTGATTTTTAAATCTGATTCTATTGCTTGCATCA
TP30644	C/T	23	TGCATGTGTCTGTGCCAATGTTCGTGTTCCTTCACAGTCCCCCCTGTTCCATAAGGTGTTTTTC
TP30664	A/C	54	TGCATGTGTCTGTGCCTAAGTTTGTGTTGCTTCACAGCCCCCGCTGTTTCATAAGTTTTTTTTA
TP30666	C/T	38	TGCATGTGTCTGTGCCTATGTTAGTGTTGCTTCACAGCCCACGCTGTTCCCTAAGGTGAGTTGA
TP30694	G/T	8	TGCATGTGTCTTAAAGGTAGTTTTCACATAAAAACCTTTATATGTCCGAAACAAATATGAATCC
TP30717	C/T	17	TGCATGTGTGAGTGTGCATTGTGTGTTTGAGCGTATGTAGTGTATGTTGGAGTGCCAGTGTAGT
TP30719	C/T	63	TGCATGTGTGATAAGACTCCCAGCTTAGTGACGCATGTGTGATTAGACTCCCAGCTTAGTGACG
TP3072	A/T	19	TGCATACACATAAAAAAAATTGAATGACACATAACACATACAAGGTTATAGAGACAGTAGATAA
TP30727	A/T	41	TGCATGTGTGATCGGGTGGATTCTGTAAGATCATACGCCCAATCATGGAATCTTTGTGCCCCGT
TP30745	C/T	34	TGCATGTGTGCACTGTGCATGTGTGTGTGCATGCGTGTGTGTGTGTGTGCCTGCATGCA
TP30756	A/C	23	TGCATGTGTGCATGTGTGTATTATTTTAAGAATGTGTTGTTAGTTTAGCTACCAGTAACATATT
TP30764	C/T	11	TGCATGTGTGCGACTGATAGAATCTTCCGCCCAAAAGTAAAAGTGCCTTCAACTATACTTGCTG
TP30765	A/C	54	TGCATGTGTGCGAGCTGTGTGCCAGTAGTTTAGACAGACAGCTCGGTGCATTCAACATGTCAAT
[truncated: 2,430 more rows]

## Sheet: PSV_SNPs
SNP	Polymorphism (query/hit)	bp_SNP_location	Sequence
TP10026	A/T	6	TGCATATGGGTAGCACGCGTGAGAATTTAGGACATCCATATGGGTAGCACGCGTGAGAATTTAG
TP1006	C/T	21	TGCATAACCATGACCCATAACGCTGTGCTACATTACCTTACATATCATGCA
TP10061	A/G	19	TGCATATGGTTCATTCTAACAGGAGAGGGCTCGACAGACTACGTTTCCCTGTCAACAGGTCTTT
TP10068	A/T	30	TGCATATGGTTTCTTACTTGGATTTGGCTACTGTTTAAATGTATTAATAATGCA
TP10177	G/T	57	TGCATATGTGAGCTAACACATTAGACCCCAGAGACCGAAAGCTCTCATAGATATCAGGGCCATT
TP10203	A/T	47	TGCATATGTGGTCTCAATGTCTAAATAGTGACGGCAGGGCTAGTTCAAACTGCAGGACTTGGTG
TP10285	C/T	41	TGCATATGTTTTCATATTTCTTCTGTAAGAAACATTTCAACTTAGCCCTATGCA
TP10293	A/T	25	TGCATATGTTTTTCCCCTGAGGAGAAGCTGGCGTGTGTGTTTCGTGTTGATGCA
TP10398	C/T	10	TGCATATTACTATTGGATAGAAAACACTCTCAAGTTTCTAAAACTGTTTGAATTATATCTGTGA
TP10399	C/T	35	TGCATATTACTCTCAGAGACTGAATTATCATGATCCATGCCTTATCAATGCA
TP10413	A/G	13	TGCATATTAGACAGAGGACATATCAGAGGGAGGACCATTTCATATTAGAGGGAGAACATATTCA
TP10459	A/G	22	TGCATATTATATATTCATTCAAAATAGAATAGAACAGCATGACTTATTGGTTAAGTGCTCCTAA
TP10469	C/T	24	TGCATATTATCATTATCTAGTAGCATCAACTCACATTGATGCA
TP10511	A/T	50	TGCATATTATTAGTATTGGATAAAAGACACTCACAGACATGATTCAAACAGTTTTAGAAACTTC
TP10538	A/G	9	TGCATATTATTGGATAGAAAACACTCTCAAGTTTCTAAAACTGTTTGAATTATATCTGTGAGTA
TP10583	C/T	52	TGCATATTCACTTTAGGTTGATATCACACTATCTCTGTACATAATGTATATCCACTTTAGGTTG
TP10588	A/C	10	TGCATATTCAGCCCATATTAATTAGTTCTGTTTACTGTTAAGTGATGTGAGTTAATGCA
TP10593	A/G	25	TGCATATTCAGTATTAAAAGATCAATCAGAGGGTCGTGAAATATGCA
TP10601	A/C	33	TGCATATTCATACATTATATTACAGACACCTTAATGCA
TP10641	A/C	35	TGCATATTCCAGCATCTGGGCCTGAGAAATAGTCAGTTTACCTTGGGAACGTTATTTTTCCAAA
TP10700	A/G	29	TGCATATTCTACAGGCTACCTCTATCCTAAATGTTACCTTTATGTTCAGTGGGAATGAATCACA
TP10701	C/T	26	TGCATATTCTACAGGCTACCTCTATCCTAAATGTTACCTTTATGTTCAGTGTCTCTACTTGAAT
TP10741	A/G	32	TGCATATTCTAGTCATCTATTGAGAGGAGAGACACCTGTTGACAGGGAAACGTAGTCTGTCGAG
TP10789	G/T	64	TGCATATTCTGTTAGAGCCTAAAGAAATGTATGAGAAATGTCTCAAAGTGAGAGGGACATATGG
TP10852	A/G	37	TGCATATTGAATGGCGAGGATGTGCGCCCGATAGGCATCTGCCGTCTGCTCAGGTGCGCAGGTG
TP10877	A/G	6	TGCATATTGACGAACTTTGCAAACGGCTAAAAATCAAGCTAGGCTTCCTCTATAGAAACAGGAA
TP10917	C/G	35	TGCATATTGAGAAACACCCAGTGACTCAGGGGAGCACGGTAGTATGCTTATTGAGAAACACCCA
TP10986	A/C	51	TGCATATTGCTCTTGCACGCGCACACACACCATACATGCTGATCCATCTCAGGCACTTCAAATG
TP11014	A/G	29	TGCATATTGGATGACTGTCATTTGTATTACATATTGGATGCA
TP1114	A/T	41	TGCATAACGATAAACCCCAGAAAGTGTAACACCAGTACACAAATACAGAAGGATGCA
TP11254	C/T	23	TGCATATTTCACGACCCTCTGACTGATCTTTTAATACTGAATATGCA
TP11261	A/T	6	TGCATATTTCATCACAGGTAAGAACTTTTCTTCTAAAATGATGTACTTTTTACCATGTTTGTTT
TP11278	C/T	25	TGCATATTTCTACTTGTGTACCTACTTAGGATACATCACCATGAAGAGAATGACATTCATATCC
TP11308	C/T	56	TGCATATTTGACATGATTGTTTACCTAACCAAGAACAATGTTTGCAGAAGGATTGCTAAATGCA
TP11347	A/G	19	TGCATATTTGGGTGAGCAATGTCAGAGCGGCATAGACCAAGATACAGTAGAATAGGATAGAATA
TP11592	A/G	51	TGCATCAAAGCGTCCTTTGGTGGACAAAAGAGCACCCACAGGCCTGAAAGACATGGCTTGAAAG
TP11707	A/G	43	TGCATCAACACACCCCTTAACCCTCCAGACCACATTATTAACACATCAACACACCCCTTAACCC
TP11708	C/T	16	TGCATCAACACACCCCTTAACCCTCCAGACCACATTATTAATGCA
TP11720	A/T	30	TGCATCAACACGAAACACACACGCCAGCTACTCCTCAGGGGAAAAACATATGCA
TP11744	A/G	25	TGCATCAACAGTGTGCCCCATGGGAAGTCAGTTGTCAGTATTCATTTACATGCA
TP11772	A/C	28	TGCATCAACCAATCATTATGTGATGTTACAACAGGTAGCAATGCA
TP11932	A/C	26	TGCATCAAGCCTTCAGCGTTACACAACGTAGACTACATACCCAGTTCACAGCTCACAGCTCACC
TP11936	A/G	48	TGCATCAAGCGTCTCAGAGTAGGACTCCCGATCTAGGATCAGGTCCCACCCTATCTTTATTCAG
TP11943	A/C	8	TGCATCAAGCTCAATACACATCCAACTATTGTCCTGATGCA
TP11974	A/T	8	TGCATCAAGGGGGTTGTGTAGTCACTGCCATGATGCCATGATGCA
TP1198	A/G	31	TGCATAACTCATTCTGTCACAGAGTAGAATACACAACTCATTCTGTTCCAGAGTAGAATACATA
TP12035	G/T	54	TGCATCAATACACCTGGAATGTTACTGTAAAATATAATGCAGCAATACACCTGGGCTGTTACTG
TP12045	A/T	7	TGCATCAATACAGTGGTTTCCCATTTCTAACTAACCATGAAATGCA
TP12047	A/G	12	TGCATCAATACAGTTAATACATGCAACAATACGGTTAATACATGCA
TP12056	A/T	50	TGCATCAATACGGTTAATACATGCAACAGTACAGTTAATACATGCAGCAATACAGTTAATAAAT
TP12066	C/T	53	TGCATCAATAGTCTATACGAGCTGGGTGGATACAACTCCCAGAGTGTCATGGCGAGTTCATGCA
TP1208	A/G	21	TGCATAACTCTCCCCTGTGAATATTTTGCTAGATTGAGTCATGTTTACTATGCTTTGTACTATG
TP12105	C/T	21	TGCATCAATCTAATGCCACTCCTCTGGGTGTTGCCACATCTCTCCTGGGGAGAGGACAAAGGCT
TP12144	A/G	25	TGCATCAATGTACCATGGTAACATACCAGGGTAATGCACCAGAGTAATGCA
TP12148	A/G	8	TGCATCAATGTATTGTTTAGTGTTGTGTTGTGGTTTTGCTAGCATGCA
TP12152	A/G	20	TGCATCAATGTGAGTTGATACTACTAGATAATGATAATATGCA
TP12254	A/G	9	TGCATCACACAAAGCAGCAATAGAGGGAATATTATAGAGGCATATGATAGAGGAATATGATAGA
TP12286	A/G	52	TGCATCACACCTCTTAGTGTAGACTGTCTGTATAAATAGGTTGTTTTAAAGAGAAGTCTTATGA
TP12390	A/G	47	TGCATCACATTATAGTAGTAGTAGTTGGGTAGTCAGCCTGGTATCAATTTATATGCA
TP12402	C/T	41	TGCATCACATTGTAAAAGTATTAGGTGTCAAGGTGCTAGACGTAATTTGGATTGAATGAAAGGA
TP12410	A/C	18	TGCATCACATTTTTTGCACCACCAAGATTTACATGCTAATACTGCCGCTGGTCTTAATGCA
TP12416	A/T	54	TGCATCACCACACCTAACCACTGGAGAGCTCTGTCACATCACAGCATAGCTCCATCTAACCATC
TP12429	C/T	9	TGCATCACCAGAGGCCCTGGGTGGAAGGGAGATAAGGAAAGAAAGAGAGTGAGAGGCCACTGGG
TP12479	A/G	7	TGCATCACCCATTTTTAACAGAGGGTGACCACCAGTGATGCCACCTGCACATACAGCCACATCA
TP12486	C/T	45	TGCATCACCCCCTTTAATGCCAGCAGCACTATACCCACCCCATTCACATGACAATGCA
TP12514	G/T	40	TGCATCACCGTAGGGATAGTGTCAGGTTTCCTCCAGATGGGATGCTGCCACCACCATGCA
TP12531	C/T	28	TGCATCACCTAGTCAGCTCTGAGATTCCAACCAGACAGATGTATCACCTAGTCAGCTCTGAGAT
TP12599	C/T	39	TGCATCACTAAAGCCAGGCCTGCTTTGTAGATGGTGGCCACAGCTGCACAGATGGAATGCA
TP1261	A/G	32	TGCATAACTTGACATTTCTGCCATCCATTGTAACATTCTGGGAGGATAACCAACCTTCCAATTA
TP12633	A/G	26	TGCATCACTAGCCACTTTAAACTATACACTTTTATGTTTACATACCCTACATTACTCATCTCAT
TP12666	A/G	18	TGCATCACTCAGTCCGCATGGTTGATATAGCTATATATAATACTCACACACAGAAACTATATGC
TP12707	G/T	38	TGCATCACTGAATGTGTGATGGTAAGTGATGCACCACGGTATGTGTGATGGTAAGTGATGCA
TP12722	C/T	62	TGCATCACTGCATTTTTCCCCACATAGGACTGCAAGATTACCTCAAACCGGTGGCAGAGGACGC
TP12797	C/T	20	TGCATCACTTTCCATCACACATACAGTGATACATCACTTTCCATCACACATACAGTGATGTATC
TP12820	G/A	33	TGCATCAGAAATGACTATTCTAACTTGACACTGAACACAATGCA
TP12864	A/G	43	TGCATCAGACCAGGCATATAGTGTGATAATGTATCAGACCAGACATATAGTGTGATAATGTATC
TP12873	A/G	57	TGCATCAGACGATGTGAATCAGTAATCTTACCCTGCAGGTACATCAGCTTATAATAACCTATGA
TP12885	C/T	42	TGCATCAGACTTCAGGAATTTCGGTCCTGTACTGAATTTTCCACTGAAATGCTGAATGATCTGA
TP12899	G/T	36	TGCATCAGAGAGGGGGATGTCATCTGGGACAAATAGCAATGCA
TP12978	C/G	58	TGCATCAGCACACTTCTAATAAAATGCCATGTTCATTAGCACTATTTTTCAATTGGACTGAACC
TP13087	A/T	34	TGCATCAGGAAGCAGCATTACCTAACTGGGACTACACACACAGCCTAGAATGCA
TP13091	A/C	18	TGCATCAGGAAGCTCTAACTATACTATAATAGACAGTATGCA
TP13101	G/T	34	TGCATCAGGACAATAGTTGGATGTGTATTGAGCGTGATGCA
TP13114	C/T	50	TGCATCAGGACATTACTACATTATGACGCATCAGGACATTACTACATTACGATGCA
TP13136	A/G	7	TGCATCAGGAGACTGGACTGGACCACTGGTCCATTATATAGGGGTGTTTGGGATGCA
TP1322	A/T	25	TGCATAAGACAAATAAGAATATTGATACTGAATGCAGCTTGTGTGTGCTTTGTGCTCCCTCGCC
TP13251	A/C	55	TGCATCAGTCACATAACATACTGAATACTGCCAGATGTGGGACAGGCTGGGGTGAAGGGAGAGC
TP13263	A/C	61	TGCATCAGTCCCTAACCCACCTCTATGCTGCATCAATCCAGTCCCTAACCCACCTCTATGATGC
TP13276	C/T	62	TGCATCAGTCTGCATCTCACAACCCTTCCTGCATCAGTCTGCCATCTCACAACCCTTCCTGCAT
TP13336	A/G	46	TGCATCAGTGTATTGTTTAGTGTTGTGTTGTGTTGTGGTTTTGCTAGCATGCA
TP1340	C/T	61	TGCATAAGACTCTCTTCTCCACTTTAAGCTCTCTAAAGGCTTTCAACGTGGGGAAATAGCCGAG
TP13456	C/T	6	TGCATCATAATACTGTTATAACGCATTATAAGACTCATCATGAGCATGTATGACCCATTTATAA
TP13493	A/G	7	TGCATCATAATGTAGTAATGTCCTGATGCGTCATAATGTAGTAATGTCCTGATGCA
TP13513	C/T	10	TGCATCATACACCCTGTACCGTAGAGATGGACAGGTAGTTGGACAGGTAGTTGGACATGCA
TP13536	C/T	32	TGCATCATACCCTGTGTCGTCCTGAACACAACGAGCCTGTTTGATCCACAGTTACAAGGATGAC
TP13589	C/T	40	TGCATCATAGGGCCCTGAGATAAGAGAAAAAAATGAAACCGTTTATGCA
TP13678	A/C	54	TGCATCATCAATATTAATATGAACATTCATTTTGGCCTATGTAGATACTGCTAAACTGGAATGG
TP13693	A/T	64	TGCATCATCACCAACAGCACCATCAGCTCGTCCATCAGCAGCGAGCCCCTCTCTGTGAGTCTCA
TP13734	A/T	35	TGCATCATCATGAGTAGCCTAGCTATAGTTAGCTAGGTCAACCAATACATCATCATGAGTAGCC
TP13770	C/T	57	TGCATCATCCCCTGTGCTGTGCCACATCTACCCAACACAATGAATCATCCCCTGTGCTGTGCCA
TP13771	C/T	22	TGCATCATCCCCTGTGCTGTGCCACATCTACCCAACACAATGCA
TP13846	A/C	50	TGCATCATCTTAAATTCCAAACAGCATTTGTTCTTTCCCTCCAATGTTCAGTCCTCTTTTTAGA
TP13869	C/T	21	TGCATCATGACATGGACAGACACCCATTGATAGAACTGGTGTTTGGTCGACCTCAATTCCCAGG
TP13872	A/G	7	TGCATCATGACTCAGCCTCCCCCTCGTCTATATGGAGGTGTGCAAAACATCACTGAAAAGGTTA
TP13877	G/T	61	TGCATCATGACTGTTCACAGGTTTAGTTGGCTTGGTCTCAGGTTTTGCAGTGCTCCTAATGGAA
TP13915	C/T	49	TGCATCATGCCACAATATTCTATTTGTGTTTGGTTTGTGTATTTTGGACGGTTGTTTTGGAAAC
TP13916	C/G	34	TGCATCATGCCGTATTTACCTAGCCACAGTCCGCATGCA
TP13941	A/T	38	TGCATCATGGCATCATGGCAGTGACTACACAACCCCCATGATGCA
TP14056	C/T	31	TGCATCATGTTAGCTCCCCACAGCCTGCACCGGGAGTCTAGAATGCA
TP14078	C/G	6	TGCATCATGTTGTGCCACTTCTTATTGACAGTGAAGATGTCTGTTAATGGCTCCTTCAGCATTT
TP14124	G/T	31	TGCATCATTACATGTCAAGCACGCTATAACGCATCATTAAATGTCAAGCACGCTATAACGCATC
TP14163	A/G	58	TGCATCATTCACAGATATACAGATTGGTCTTGTCATGTCACAAATGCAAGGCTACCAATATCAC
TP1417	G/T	61	TGCATAAGCAATGTAAAGAGATGGGGTGAATGAGTGGGGAAAAGTACATTTGACACAAATGACC
TP1422	T/C	33	TGCATAAGCACAGGAAGCCACTGTGGAAAATATATAAGCACAGGAAGCCACTGTGGAAAATGCA
TP14263	C/T	63	TGCATCATTTCAGATAGCAATTGAACTAACATTTTGTCACCGTTCCTTCTAATTTCATGGTGCA
TP14338	G/T	23	TGCATCCAAATGCTACTGTGCTGCCGACTCATTTTCCAGCTGTTGTTTTCACAGCTGTCCTTCC
TP14357	A/G	17	TGCATCCAACAAGTGTATAGAGTCACAAGCTTGATGTAATCACTGCAACCAAGAATACTTTGTC
TP14363	A/C	19	TGCATCCAACAAGTTTGTAGAGTCACAAGCTTGATGTAGTCATTGTGTGCTAGGAATATGGGAC
TP14425	C/T	14	TGCATCCAATATGCAATACAAATGACAGTCATCCAATATGCA
TP14435	C/T	11	TGCATCCAATCTATTTAGTCAGGCAATGTCCACATTATTCTCACATATTTTATAATGTAATAAT
TP14470	A/G	13	TGCATCCACACAACTACCGTATACATAGAGTCCTGTTGCTATGTATCCACACAGCTACCGTATA
TP14496	A/G	45	TGCATCCACAGATCGTTAAAAGTCAGATCATTCAGCATTTCAGTAGAAAATTCAGTACAGGACC
TP14531	C/G	9	TGCATCCACCACTATGCTTGAAAATATGAAGTGGTACTCAGTAATCTTTTGGATTTGCCTGTCA
TP14615	C/T	6	TGCATCCAGATGTTTCAAGATAGAAACAGAGAATCACATGCA
TP14757	A/G	11	TGCATCCATCACTACTGAGACATTCCTGGGCTGGCTATGCA
TP14760	C/G	28	TGCATCCATCACTACTGAGCTATTCCTCGGCTGGCTATGCA
TP14804	C/T	34	TGCATCCATCTGTCTGTCATCTCAGTTAGTTGGCTACCATGCA
TP14813	A/G	15	TGCATCCATGAACAACATTATAAAGGGCTCATAAGCTTGACCATAAGATGTCAACATGCA
TP14832	A/T	26	TGCATCCATGGACAAGTCAATATACATTGTGTACTAGTATGCA
TP14921	C/T	51	TGCATCCCAAACACCCCTATATAATGGACCAGTGGTCCAGTCCAGTCTCCCGATGCA
TP14950	C/T	54	TGCATCCCAAATGGCACCCTATTCCCTTTGTAGTGCACTACTTTTGACCAGAGCCCTATAGACA
TP14979	A/G	47	TGCATCCCACAATTACATTTTTTAATTACATTAACATGCTAAAACCACCACTGTAGCTGAGGTG
TP15112	A/C	54	TGCATCCCCACCCTGCATCCCCTGGATCCCCACCATGAATCCCCACCCTGCATACCCTGGATCC
TP15120	C/T	13	TGCATCCCCAGCCTCCCTTACAGTTATAACTACAGAATGCA
TP15126	A/T	29	TGCATCCCCAGCTTCCCTTACAGTAAGAACAACAGAATGCAGCCCAAGCTTCCCTTACAGTTAT
TP15177	A/G	34	TGCATCCCCGACCACCTTCTTTATCCTGATCGCATCCAGACGGAGGAGAAACCCTCACACAATG
TP15211	C/G	16	TGCATCCCCTTAGAGCAATTACTGCTAATTACTGATCATCATGCA
TP1522	G/T	16	TGCATAAGGCTGGGGGATGGGATCCAGAGGTCATGTATAAGGCTGGAGGATGGGATCCAGAGGT
TP15452	C/G	7	TGCATCCGTATGTCTGTCCACTGTGTGTGCATCGGTATGTCTGTCCACTGTGTATGCA
TP15463	A/G	31	TGCATCCGTGAGTTTGGATTCTTGGACTTCATTGTTCGTTTTTTAAATGCA
TP15477	G/T	8	TGCATCCGTTCCATAGTCTAAGTGTTATAGACTTTAGCTAGCTAGTTAGCATAACAACTGTGTG
TP15494	A/G	13	TGCATCCTAAATATCCTCCTGAACACATCCTAAATGTCCTCCTGAATGCA
TP15509	A/G	35	TGCATCCTAACTCCTAGTCCCCAAGCCCTAACATAATGCA
TP15529	A/G	58	TGCATCCTAATATGTAGTAAAACATTCCGGTTTCAAACAATTAAGTATATGTTTCAAAATGCA
TP15531	C/T	14	TGCATCCTAATGACGTTCATCACAGGCGTGACAGAGCAGAGTAGAGCAGGCGACAGAGATGAGA
TP15546	A/C	60	TGCATCCTACCCCACCTGAACCCTGGGCCACTAAGCAGCCTGAGCAGGAACAAGGCCAAAACCG
TP15573	G/T	11	TGCATCCTAGGCATATTAGCAACCCATTCTAGTCATATTAGCAATGCA
TP1560	G/T	16	TGCATAAGGTTTCTTGGACATCTCGTGTCACCTTAATTTCAATGCA
TP15614	C/G	7	TGCATCCTCAAACCATGATAAAGAGAGAAAACTGCTGTTGGAAGTTTACTATCTAAATCCTCAA
TP15680	A/C	12	TGCATCCTCCCACATACATCCTCCCCCATACATCCTCCCCATGCA
TP15711	T/C	33	TGCATCCTCCGGTGCTATGGCTCTTTGACATTTATCCTCCGGTGCTATGGCTCTTTCACATTCA
TP15724	A/G	22	TGCATCCTCCTCCGTCTTACAAAGACTGGACTCTGTTTATCATGCA
TP15827	C/T	18	TGCATCCTGCTGTTATCCACATGCTACAGTAATAACACTGTATTCCAACATCATGCA
TP15838	C/T	12	TGCATCCTGGACCCATCCCAATACGGGAAAATAATATACTCCTGAATGCA
TP15840	A/G	34	TGCATCCTGGAGAATCTCTTTGGCTTCGTTGGCAGTCAGGCTGCCCCAGTACCAGCCTGTTAGG
TP15886	A/G	57	TGCATCCTGGTAATCTGTCTGGCCCTGCGGCCTTGTGAATGTTAACCTGTTTAAAGATCTTACT
TP15909	A/G	15	TGCATCCTGTATTGAGTGTGTGATAGATATGTATCCTGTATTGGGTGTGTGATAGATATGTAAC
TP15944	C/T	6	TGCATCCTGTTTACAACAAGGCCCTAAAGTAATATTCCAAAACATGCA
TP15989	A/T	53	TGCATCCTGTTTGCAACAAGGCAGTAAAGTAATACTGCAAAACATGAGGGAAAGCAGTTAACAC
TP16016	A/G	57	TGCATCCTGTTTGCTATAAAGGCACTAAAGTAATACATCTATCCTGTTTGCTATAAAGCACTAA
TP16067	A/G	16	TGCATCCTTATTGGCAAACTATAAGAGGTGGGATGAGTGGTAGTTTCCATGGCAGCATAGAGTG
TP16094	A/G	11	TGCATCCTTCATAACAAGTATCCATCATAACAAGTATCTTTCGATATACATCCTTCATAACAAG
TP16134	C/T	48	TGCATCCTTCTATTTAAAACATGCTTAGTTTTAATTGTATACTATAACAGTTATCCATATTCTT
TP16142	A/T	17	TGCATCCTTCTGTATTAGTGTACTGGTGTTACACTTTCTGGGGTTTATCGTTATGCA
TP16203	G/T	11	TGCATCCTTTGTCGTGATCTTGTCCACATTCTGATTGTGCCCACATTTTCAGACAGGTGTAGAC
TP16293	A/C	49	TGCATCGACGATAGCTAGTAAGCTAATGATAAAAACAATAGCAGAATTAGTCCGGAAGTCATCA
TP16307	G/T	7	TGCATCGAGCTACAGTTAACAGATCGTATGGTAGGCTAGCAGACCACTCAGTCAGAATGCA
TP16386	A/G	39	TGCATCGCACGCGCATGTGTTTGCTCATGACCGAAGACACGTGCACAAGATGGAAGTACATGCA
TP16389	A/G	18	TGCATCGCAGCACATGGACAGTCACGTTACAGCACTTCCTGTTTTAGAAATGCTAACGACGCAT
TP16390	A/G	26	TGCATCGCAGCACATGGGCAGTCACATTACAGCACTTCCTGTTTTAGAAATGCTAACGATGCA
TP1641	A/T	11	TGCATAATAAACCCCAGGAAGAGTAGCTGCTGCCTTGGCAGGAACTAATAGGAATGCA
TP16414	G/T	48	TGCATCGCCCAGGATGCAATTTGTATGTAAAATAACAGAAGATTAAAGAATATGTTTTAAGTGC
TP16489	G/T	31	TGCATCGCTGTACCCCGGTGCCTCTATGTAGCGCTGTACCCCGGTGCCTCTATGCA
TP16500	C/T	31	TGCATCGCTTCCCAACAATGAGCCAGCGAGCCGTTCAACTGGAAGAGAGACGGGAGGGAGAAAG
TP16523	C/T	6	TGCATCGGAGCCTAAAGAAACACAATTTATTGGAGCCTAAAGAAACAATGTATTGGAGCCTAAA
TP16558	A/T	12	TGCATCGGCCTACATGCACAATCAAATCATTTCTCATACAGGCACCGGCACCGAACATGTCCCT
TP16620	C/G	6	TGCATCGGTGCATTCAACATGTCAATACCTCTCATAAATACAAGTAGTGATGAAGTCAATCTCT
TP16708	G/T	63	TGCATCGTCTGCCCTGGGTGCTTAGGGTACAGCCTGTTGGTTAAAGCCGTGTCTACCCTGGGGG
TP16745	A/G	20	TGCATCGTGGTTGGACGAAACAGTTTGTGATTAATTCCATGCA
TP16784	C/T	38	TGCATCGTTAGCATTTCTAAAACAGGAAGTGCTGTAACGTGACTGCCCATGTGCTGCGATGCA
TP16785	C/T	38	TGCATCGTTAGCATTTCTAAAACAGGAAGTGCTGTAACGTGACTGTCCATGTGCTGCGATGCGT
TP16789	A/G	30	TGCATCGTTAGGTCGTAGGTGGAGAAACAAGAAAGCACTGTTGTTTTTTTAATGCA
TP16791	G/T	60	TGCATCGTTAGGTTCTGTAATAAAGAGATGATAAAGAGATATTATACTTTTCTAAAGCAGTGTT
TP16800	C/T	6	TGCATCGTTCACTTCACCTTGCTAATCAATAGGTGATTACATAATTAGCCTATGCA
TP16822	G/T	64	TGCATCGTTGTATTCTTTCCCCATGCCACCACACTTGTTTCCACTTTCGCTCAATCATAAGATG
TP16826	C/T	28	TGCATCGTTTATAAGGCATTATAAATGCCCTCATAATGCA
TP1685	A/G	35	TGCATAATAATACAGTCCACACTCAAAGGCCATTACTATAATTGTTTTAATTTTGGAGAATAGT
TP16857	A/T	52	TGCATCTAAAACGTTTTCTTTTGTTTGTTTCAGCCAACAAGATTTAAATGCAAAAATCGCCAGT
TP16889	C/T	14	TGCATCTAACAGACGGGATACACAAACAAAACTGTAGACAAGCTACATTCCTTGCCAAATCACG
TP16892	C/T	44	TGCATCTAACATAATAGTAATGACATGGATAGACTGTGAGTAACTTTTTAATTACAGATGCA
TP16937	A/C	11	TGCATCTACAAACTGGTGGTTGTCATTTTTTTCAGCTGCTATTTCAAAGGTAAAAGGAATACCA
TP16980	C/T	13	TGCATCTACAGCCTACTACAGTGAGATGCAGTCTACAGCCTACTACAGTGAGATGCAGCCTACA
TP16982	C/T	61	TGCATCTACAGCCTACTACAGTGAGATGCAGTCTACAGCCTTCTACAGTGAGATGCAGTCCACA
TP17056	A/G	8	TGCATCTAGAATGTTATGCTTCTAGAATACTATGCTTCTACAATGTTATGCA
TP17062	C/T	28	TGCATCTAGACTTATAAATAGCCACATCACAGACACAATGCA
TP17140	A/G	8	TGCATCTATAAATGTTAGATTATAGCCTGACCCTACATCCAGTATAGGTTAAAGACTCCTTCAC
TP17166	C/T	25	TGCATCTATACTCAGAACTAGAGACAGTATATTGATTAGATATGCA
TP17170	C/G	49	TGCATCTATAGACAGCCAGACATGATGGGTCTATAGACAGCCAGACATCATCCATCTATAGACA
TP17246	G/T	30	TGCATCTATTATCATATTGTTTGTATTCAGTTACATATTCAGTCATCCATGCA
TP17261	A/C	19	TGCATCTATTGCGGGGGTACTCTAGTACTAGTTAAAGCATGCA
TP17301	C/G	8	TGCATCTCAAATGGTACCCTTTTCCCTATGTAGTGCACAACTTTTGACCAGAGCCCTATGAGAA
TP17315	G/T	33	TGCATCTCAACCCGTCCCTTCACCCAAACGTGGAGACAACACATAGCCTGGTGCTTCTGTAGCC
TP17370	A/G	24	TGCATCTCACTGTAGTAGACTGTAGACTGCATCTCACTGTAGAAGGCTGTAGACTGCATCTCAC
TP17423	A/C	57	TGCATCTCAGTGCACTAGGGATTAGGGAACGTAACTGGCACTATCACTATGAATTCACAGATTT
TP1745	A/G	17	TGCATAATACATTATCACAGTATTTCTAATACATTATCACAGTATGCCGTACCTACTACATTAT
TP17528	C/T	57	TGCATCTCCCTGTGTCTCCATGTGTCTCCCCATGCGTCTCCCTGTGTCTCCCCGTGCGTCTCCC
TP17635	C/T	62	TGCATCTCTACACTGGACTCTGTGGTTCTGTACCGATGCTTGTCTCAGCTCTACACTGGACCCT
TP17639	A/G	64	TGCATCTCTACCTCAGTGACTGTCTACTAGAATGTAACTGTTGCACCTTGGCTGCAGTACAAGA
TP17666	A/G	10	TGCATCTCTATGTGTAGAGTAGAGGTGATCTAGAGCTTTGTATGCA
TP17715	A/G	38	TGCATCTCTCTACTGCTCCTGCTCAGGATGTAGCCCTAGCCTCCCTCAGACTGCTATAGGTTCT
TP17867	G/T	42	TGCATCTCTGTGTGGAGTAAAGGTGATCTAGAGATTTGTATGAGTCTCTGTGTGGAGTAAAGGT
TP1787	C/G	41	TGCATAATATAAAAAGTAGTACATTGCACAAAAAACATGTCGCCTTTTAAGCCTATTATGAATT
TP1791	C/T	12	TGCATAATATACAGCCTAATGAATGGCCACTATGTATAAAATATAGCCTAATGAATGGGCACTA
TP17936	A/C	55	TGCATCTCTTTAAATCACTCTCTATGTTATTTTATTTCAAAGGGTCTTTGAGGAATGCCATAAA
TP17942	A/T	23	TGCATCTCTTTTATCTTTGAGGAGCTTTTTCACAGACACCCTGTTTTGACTGCCATAACTCACA
TP18000	A/G	27	TGCATCTGACACGGGCCTAATCACCCACAGTGGGATTCAAGACCCCTCTGGCAGCGGGGAACAA
TP18028	A/G	36	TGCATCTGAGAAAGAGAGAGAGAGAGAGATACAGAAAGAGCATGCA
TP18079	A/C	52	TGCATCTGATGAGAGAACAGATATGGATAGATTATGACCATGGGGAGACACATCATCTCATAGG
TP18110	A/G	58	TGCATCTGCAACAAGTTCAATGGCATCTACAGGAGAGGACAATGATGAGGTCCTTCAAGTCATC
TP18128	A/C	17	TGCATCTGCAGGTCAGATTTTAGAGCAAACGTTTCACCACAGTCACAGCAGCGGAGAGTTTTTA
TP18133	C/T	24	TGCATCTGCATCTACACGTTCTGCCATATTCATCTGCATCTACACGTTCTGTCATATATATCTA
TP18217	A/G	59	TGCATCTGGACTGGGGTGAAACACCTTGATTGTTTCCCACATTAGCATAATTGTCATTAATGCC
TP18299	C/T	15	TGCATCTGGTGATACTGGTAGCCTTGCATTTGTGACATGACAAGACCAATCTGTATATCTGTGA
TP18336	A/G	19	TGCATCTGTAATTAAAAAATTACTCACAGTCTATCCATGTCATTACTATTATGTTAGATGCA
TP18347	A/C	64	TGCATCTGTACAGTTCCTCCAAACCATTTGGGACTTTACTATGATCCATCTGTAGAGTTCCTCA
TP1841	A/T	24	TGCATAATATGTTCCCAAGTATAACCATACATAATATGTTCCCAAGTATGCCCATGCA
TP18413	G/T	24	TGCATCTGTCCACAGCTCTCCCTGCACCCCAGCCTGTCCCACATCTGGCAGTATTCAGTATGTT
TP18424	C/G	46	TGCATCTGTCCTCACCTTAGGTAAGGTATTGGTCCTCTCCCCTGTCTTCTCAGACCCCTCCTCT
TP18486	A/C	48	TGCATCTGTGGCCATGTGTCTGTGGTCATGTGTCTGTGGTAATGCGTATGTGGTCATGTGTCTG
TP18497	C/T	54	TGCATCTGTGTCAGTTTGGATGATTACAATGTATCTGTGTCAGTTTGGATGATCACAATGCA
TP1851	A/G	9	TGCATAATATTAGGCTGCATTACCTCCTTCGACAATGCA
TP18546	C/T	12	TGCATCTGTTGCTAGTGCGTGTCTGTTGTTAGTTTGTGTATGTTGTTAGTATGCA
TP18636	A/G	46	TGCATCTGTTGTGTGTAAAGGGAAGATTACAAAGCTGGTGAGTATAAATATGTTGTGTGTAAAG
TP18640	T/C	33	TGCATCTGTTGTTAGTATGCGTATGTTGTTAGTATGCGTATGTTGTTAGTATGCA
TP18686	C/G	54	TGCATCTTAACTGCCTTGAAAATCTCCCCTGTCAAACACGAGTCGGCTAAACTCCCTTGAAAAT
TP18714	A/C	31	TGCATCTTACTTTTATAGCATGCTGTGCAAATTGAATAGTTTGTCAGTAAGTTAAATTAATAAT
TP18902	C/T	6	TGCATCTTGAAACATATACTTAATTGTTTGAAACCGGAATGTTTTACTACATATTAGGATGCA
TP18960	G/T	17	TGCATCTTGGCTTTGCGACTGCTAGTACAGTAACTACCAAAAATGCA
TP19000	C/T	25	TGCATCTTGTCTTCCAAATTTTACCGTTCACCTTAATTCTTTAGTAATGTCAATGCA
TP19027	G/C	33	TGCATCTTGTTTGACAGGAGACATTTTCAAGGGAGTTTAGCCGACTCGTGTTTGACAGGGGAGA
TP1914	C/T	20	TGCATAATCCACGCCTGCACACAGCACTGTAGTGTAAATTCAGAATGTTGATACATTAATGCA
TP19187	C/G	23	TGCATCTTTTAATCGTCTACACCTGTCTAAAAATGTGGGCACAATCAGAATGTGGACAAGATCA
TP1919	A/G	7	TGCATAATCCCTGGTATATCACCAGACTGCATACCAACCTAACTGCATCCATAGTCCCTGGTAT
TP1928	C/T	9	TGCATAATCGAGTCAAATTAGACTTTGAACAGATTCCCCTTCACAACGATCATGAGAAATCAAT
TP19282	A/G	28	TGCATGAAAACTTAATCATTCGCTCAGAGTGGAGGCGAAGCAAATAGGGAATGCA
TP19325	C/T	28	TGCATGAAACATGGGATTTCTGGCTGACCTGAATGTATGCCAATGCCAAATCTATTTCTCTCAC
TP1935	C/T	9	TGCATAATCGTTCTACAAATTCATATGGATTTTAATGCA
TP19356	C/G	51	TGCATGAAACCAATTGATTTATTATCGATAACATCTCACATTCTCTTGTGCTTTTGATTTACTC
TP19392	A/T	8	TGCATGAAAGCAGGAAACTAGCACATGTAGACTTGCATGCA
TP19419	C/G	24	TGCATGAAAGTGAAATGCTGCAACCAAGACAAACCTATTACCATGTTTACTGTATACAGCAATT
TP19439	C/T	14	TGCATGAAATCAACAGACATTTCAATGTACAGTAGCACACATGCA
TP19456	A/T	50	TGCATGAAATGCAGTTAAGTCTCGCAAATCAGTAGCTAAATACCAAGTTAGACTACGCATAGTT
TP19642	A/G	12	TGCATGAACTCACCATGACACTCTGGGAGTTGTATCCACCCAGCTCGTATAGACTATTGATGCA
TP19753	A/C	12	TGCATGAAGCTAGGCCCACCATGACTTGTTGTACTTCTAGACTGCTGTTCTACTGAGAAAATGT
TP19788	A/C	53	TGCATGAAGGGACCATTTCAGGTTGTCAGTGATGTGTTGGGCTGACCACACCACCCTCTGGAGA
TP19791	G/T	11	TGCATGAAGGGTTGTGAGATGGCAGACTGATACAGGAAGGGTTGTGAGATGGCAGACTGATGCA
TP19795	A/C	37	TGCATGAAGGTGTCTAATAGAATGAACGTGTCAAAAACGAATGTAGAAATTAATAAATGCA
TP19797	C/T	29	TGCATGAAGGTGTCTGTAATAGAATAAACATGTCACAAACGAATGTAGACATTAATACATGCA
TP19826	A/T	31	TGCATGAAGTGAGTTCAGAACAACTGAATGAATGAAGTGAGTTCAGAACAACTGAATGCA
TP19876	A/G	63	TGCATGAATACTAGGCCAGATACATTACGTTAGACCAGCCAGTGATAACTAACAGGCATATTAA
TP19939	C/G	10	TGCATGAATCTTACTGTACAATATGTTTCCATAATGAATGAATGTTACTGTACAATATGTTTCC
TP19969	A/T	57	TGCATGAATGCTAAATATTCCCATTAAAGACCACTGACAAAGGAATGATATTCTATAGGAGATG
TP20095	C/T	8	TGCATGACAATAACGCATGGTACAAACGCATGATAATAACACATGGTAATAACACATGATAATA
TP2011	A/G	16	TGCATAATGAGTACAAACAGTGCGTACTGCATGACCGCATGCA
TP20156	A/G	60	TGCATGACAGACAGGACACCTTCATAATACTGTACATGGTGCTTGGTTGGATTTCTAACAGTGT
TP20157	C/G	8	TGCATGACAGAGCAACTGAAGGAGATAGGAGACAGAGAGGGAAAGAGTTCAAGAGACCAATATA
TP20202	A/C	9	TGCATGACATACTCTCTATTCTTCAAAGCTCTGGTATTCTACCATACATGACCTACTCTCTATT
TP20265	C/T	26	TGCATGACCAATTATCACCCTGGACCTATTCATGACCAATTATCACCCTGGACTTATTCATGAC
TP20350	G/T	23	TGCATGACCTTAGTAGAGAGGGGTTACTGTGATGCCTGACCTTAGTCGAGAGGGGTTACTGTGA
TP20412	C/T	53	TGCATGACGTATGGATGTATGGTCTATGGGTGAATGGTCTATGGGTGAATGGCCTATGGGTGAA
TP20502	A/G	31	TGCATGACTCCATGTTTCACAAAAGATCGAATGACCTTTCTCCTCAAACACTGTGGTCCAAGTT
TP20566	A/G	22	TGCATGACTTATTTGTGCTGGAAAATTGGCCCACATTAATATTTATAGGTGTTTTTTAATCTCC
TP20645	A/T	18	TGCATGAGAATTTTTTTAGCCTTTATAATAAAGCATTGCATGCA
TP20660	C/G	10	TGCATGAGACAGACATTAGTCAGTTAGTCAATGAGGCCATGCA
TP20705	A/G	53	TGCATGAGAGCACCAGATGTTCCGGACGACTGTGTGATACAGTCAGACATATACCAACACACTT
TP20725	A/G	60	TGCATGAGAGCACCAGCTGTTCCGGACGACTGTGTGATCACGCTCTCCGTAGCCGATGTAAGTA
TP20758	C/G	11	TGCATGAGAGCGTGTGGCCCTTGGCCCTTAACCATCATGCA
TP20800	A/G	36	TGCATGAGATGTATGTGTGATACATGTAAAAGCCTATACATCCATTCTGTGTGACTGCTCAGTA
TP20880	C/T	28	TGCATGAGCTCTCCAGCCCTGTTCCTGCAGCTACCCAGTGTTTAATTTGTAACATTGCACAATC
TP2092	C/T	11	TGCATAATGGCATGTGTCGGAAGCACTCAGTGGAACTAGGAATCCATACATGTCAAGATGGACG
TP20921	C/T	63	TGCATGAGGACTAGGTTACCTCAGGTAGTATGTATGAGGACTAGGTTACCTCAGGTAGTATGCA
TP20992	A/G	51	TGCATGAGGCTGTGTCTGGGCTATGTCTGTGTCAGCTGATGAATCCTAACATGTGTATTTAGCT
TP20993	G/T	6	TGCATGAGGCTGTGTCTGGGCTATGTCTGTGTCAGCTGATGAATCCTAACGTGTATTTAGCTGT
TP21025	A/C	36	TGCATGAGGTCCATAGGCCTACTTGCGAACATAAGAAAACATTTACATTTAAACAGGTTCTCCT
TP21052	C/T	12	TGCATGAGTATCGTGATGTATTCTTCTTAAAGTTATAGGCCGTCATCATTTAATACTCTGTAGT
TP21068	G/T	20	TGCATGAGTCATGACTGAAGAACTTTTTATAGTTCCCTGATCTGAGAACTTTCCCTTTGAGAAA
TP2111	A/G	35	TGCATAATGTAAAGTACTGTAAAACTGTGGATTTACTGTATTTTAGAGAGTAATGGAGATGGAA
TP21120	A/T	24	TGCATGAGTGTAGGCAGTGGGACAGTGTTATGACAAAGAGGGAGAGTGTATGCA
TP21211	C/T	25	TGCATGATAAACAGAGTCCAGTCTCTGTAAGACGGAGGAGGATGCA
TP21222	G/T	38	TGCATGATAAACAGTCCAGTCTCTGTAAGACGGAGGAGGTTGCATGCA
TP21233	A/T	30	TGCATGATAAAGAGTCCAGTCTCTGTAAGACAGAGGAGGTTGCATGCA
TP21252	C/T	55	TGCATGATAATAACCCATGGTACAAACACATGATAATAACACATGGTAATAACACATGATAATA
TP21257	C/T	13	TGCATGATAATGCAGCCAGTAAGGATTCTCAGCAGCAGAGGGTCCCATGCA
TP21263	C/T	13	TGCATGATAATGCAGCCAGTAAGGATTCTCAGCAGCAGTGTCCCATGCA
TP21350	A/G	31	TGCATGATATGTAAGGTAATGTAGCACAGCATTATGGGTCATGGTTATGCA
TP214	A/G	22	TGCATAAAATGTTGTGAGATTATGTTTGAGGGTTGCATAACATGTTGTGAGATTAGGTAGGAGT
TP21432	A/T	30	TGCATGATCCTACTACTACACTGAGGCCTATAATGTATGATCCTACTAGTACACTGAGGCCTTT
TP21434	G/T	55	TGCATGATCCTCCTCAGTCAGGGTTTTGAACCGCCAATAGAATGCTTTCTCTCTGCACTTTCAA
TP21470	A/G	48	TGCATGATCTGTATCGGGGCAATACTATTGCATTGACGCAAAACTTCAAGCCTTTCTCTTGTGC
TP21502	A/G	7	TGCATGATGAATGTGCATAATCACCAGGTGTCTCAATTATCACCCCCATGCA
TP21537	C/G	30	TGCATGATGATCAGTAATTAGCAGTAATTCCTCTAAGGGGATGCA
TP21659	C/G	43	TGCATGATGGTCTTTCTCCTGAGGAGAGGAGGAGGGAAGGAACAGATGCA
TP21663	C/G	31	TGCATGATGGTTAAGGGCCAAGGGCCACACCCTCTCATGCA
TP21666	C/T	41	TGCATGATGGTTAATGGTGTTTTATTCGGTTGTAGTTCCACGTATTTCTTAAAAAATAAACGTG
TP21667	A/T	16	TGCATGATGGTTAGAAGGAGCTATGCTGTGATGTGACAGAGCTCTCCAGTGGTTAGGTGTGGTG
TP21731	A/G	40	TGCATGATGTTGGAATACAGTGTTATTACTGTAGCATGTAGATAACAGCAGGATGCA
TP21786	C/G	10	TGCATGATTCAAACAGTTTTAGAAACTTCAGAGTGTTTTCTATCCAAATCTACTAATAATATGC
TP21988	A/G	29	TGCATGCAAATAAACATGCTGAAGCAAAAGCAGACACACACTGTCCACAGTATCAGAGAAATAC
TP22026	A/C	11	TGCATGCAACATCCTCCGTCTTACAGAGACTGGACTGTTTATCATGCA
TP22045	A/T	19	TGCATGCAACCTCCTCTGACTTACAGAGACTGGACTCTTTATCATGCA
TP22122	A/T	34	TGCATGCAAGTCTACATGTGCTAGTTTCCTGCTATCATGCA
TP22157	A/G	9	TGCATGCAATCCTTGGTTTCACAGAGTCCTTCAGTGGTCATTACTTTTGCCGGTTCTGTTTGAT
TP22181	A/T	27	TGCATGCAATGCTTTATTATAAAGGCAAAAAAAATTCTCATGCA
TP2220	A/C	32	TGCATAATTAAGTTATCAAATACTATAGTAAAGATAGTACAATAACGATAGTACGTGAATGCA
TP22271	A/C	25	TGCATGCACACACACAAACATCGAACTATAGAGATGCTATAACCTGGGTTTTAAATGCA
TP2232	G/T	35	TGCATAATTACCTAAGCCTGTCCATCATCCTCTTGGCACGTACTTGAGATCACACATGCA
TP22360	C/T	18	TGCATGCACACACATTGCTTGTGCTGCAGGTCAGAGGTAAGAACGAGGAAGGGTGGCTCACATG
TP22454	G/T	41	TGCATGCACATAATCATCCACCCAGAGTAATATTGTTCCTGTTCATTCAAGCCTTCATTAGACA
TP2247	A/T	17	TGCATAATTATGAAATAACACCAACCTCTTTTCTCTTTGTCCGTAGCTCTGTCGGCCCCTTTGA
TP22493	C/T	50	TGCATGCACATGTATTAGCGATCCTAATATTGGGCCTAAGCTTTCATGGCTAGCCATCTAACAA
TP22506	A/G	19	TGCATGCACATTTCTATGACGCCACATTTCTATGACGCCACATTTCTATGCA
TP2258	A/G	51	TGCATAATTATGGATATGAATGTCATTCTCTTCATGGTGATGTATCCTAAATAGGTACACAAGT
TP22724	C/T	34	TGCATGCAGAATTCTGCAAAAATATCCTCCGTGCACAACGTAGAACACCAAATAATGCA
TP22997	A/G	16	TGCATGCAGTGTGTTACATTTCAATAGAAAACTCCGGAACATGTTAACCTTCAGCTATCATGCA
TP23002	G/T	61	TGCATGCAGTTACCTGTCCTCAATGGCCTGAGTGTTAGCTGTCAGCCTGGCTCTGTGCTAGTCT
TP23016	C/T	42	TGCATGCAGTTAGGTTTGTAGTCTGGTGATATACCAGGGACCATGCA
TP23081	C/T	25	TGCATGCCAACGTTTTGTTTTGTACAATTATTGCAATTATGCCAAGGCCTATGCA
TP2317	C/T	10	TGCATAATTCGTGAACTTATTCAGACATTAGGGAAATGTATTAACAGAATGCA
TP23172	C/T	8	TGCATGCCAGCAAAACCACAACACAACACAACACTAAACAATACACTGATGCA
TP23250	C/G	21	TGCATGCCATGTAAAACTAACCCTATCCAAGTCATGTAAAACTAACCCTATGCA
TP23272	A/G	14	TGCATGCCATTTAAGCAGACGTTCTGTTGTATACTATGCA
TP23283	A/G	20	TGCATGCCCAAAGTAAACTACCTGCTACTCAGGCCCAGAAGCTAGGATATGCA
TP23325	A/G	47	TGCATGCCCAAATTAAATTGCCTGTTTCTCGGGCCCAGAAGATATGATATGCA
TP23341	C/T	45	TGCATGCCCAATTTAAACTGCCTGCTTTTCGGGCCCAGAAGATACGATATGCA
TP23343	C/T	58	TGCATGCCCAATTTAACTTCTTTCAGCTAGGGGGCAGAATTTTTATGTTTGGAAAAACAACGTT
TP23363	C/T	29	TGCATGCCCAGAGTAAACTGCCTGCTACCCTGTCCCAGATGCTAATATATGCA
TP23369	A/G	26	TGCATGCCCAGTCGTTACCTCACAGAGAGAGAAGTATGCA
TP2344	A/G	47	TGCATAATTCTGGGGGATGGGATCCAGAGGTCATGTATAAGGCTGGAGGATGGGATCCAGAGGT
TP23486	A/G	12	TGCATGCCTATACACCATGAAATTAGAAGGAACGGTGACAAAATGTTAGTTCAATTGCTATCTG
TP23518	C/T	47	TGCATGCCTCTATGTGTGCCGCTATGCGTGCCTCTATGTGTGCCTCCATGCGTGCCTCTATGCG
TP2365	A/T	7	TGCATAATTGCCAATTTAATTTGGAATAATCCATCAGTTATTTGTTTTGACAGTCAAAACAACT
TP23770	C/T	7	TGCATGCGCTTCTTGCTGGGAAAGAATGAAAAAGGTAAAGATGGGCGACCAGAAGTGGAGAATC
TP23806	C/T	28	TGCATGCGGTCATGCAGTACGCACTGTCTGTACTCATTATGCA
TP23907	G/T	22	TGCATGCGTGCGTGGTTGTGTGGCTGTGTGTGTGTGTGTGTGTGTGTGTGTGTGTGTGTGTGTG
TP24003	G/A	33	TGCATGCGTTTGTGTGTTTGTGTGAGAGAGAAGCATCACACGGGTATTGCCAGTGATAATGCA
TP24046	A/C	27	TGCATGCTACAAATGTTTCCTCTGAAAGATGTAGAAATAGCCAGGTTCCCTTGCAGCCCCATTT
TP24110	C/T	41	TGCATGCTAGCAAAACCACAACACAACACTAAACAATACACTGATGCA
TP24153	G/T	46	TGCATGCTATCCGCACATAGCAAAGTATTGCGGTCTGTGGGCTTTGTGTATAAATCTATGTGTA
TP24226	A/C	26	TGCATGCTCACTGCATGCAAGCTCAAACACTCAATGCCTGCTCACTGCATTCAAGCTCACACAC
TP24249	A/G	49	TGCATGCTCATCACTGAGGTAGGACCACACAGACACAAACATACACACACCTCACCATGGCCTC
TP24289	C/G	19	TGCATGCTCGTAGTCATACCCAGGCACACCCACCTACACACGTGTGTTTATATAGATTAAAATG
TP24320	T/A	33	TGCATGCTCTCAGCTCTCCAGAATGTTCCCTCTGCTCTCCAGAATGCA
TP24344	A/G	41	TGCATGCTCTGGGACAGGAGCATGAGGAGCATCTGCAGAGACACTGACTGGGCCTGGTTAGCCA
TP24535	A/C	42	TGCATGCTGGGTGCATGAGTTGAACTGTAGTAGGGCTGCTGATACTGGGAAGAGGAGGGACAGA
TP24558	G/T	19	TGCATGCTGTCCTAGTATGTGCCAGACAGGTGCTTTGACTGGCCTGGCATCTCAATGCA
TP24584	C/T	32	TGCATGCTGTGTTAGCTACATACATGCTGTGCTAGCTACATGCA
TP24596	C/T	13	TGCATGCTGTTGCCTCTTGATAGGCCGAGCTTGACAAGAGTTGAGCAAGTAATTCAAAGGCTCT
TP2473	A/T	8	TGCATACAAAATAGCATTTGATTAAATGCAGAAGACACATTATCGGTTGAATGCA
TP24805	A/G	60	TGCATGCTTTAAAATACGTACAAACAGAGTACGCATTCGATAAGTGCCCTCCGTGTTCCATTTC
TP24815	G/T	25	TGCATGCTTTAACTAGTACTAGAGGACCCCCGCAATAGATGCA
TP24967	A/G	21	TGCATGGAACAGTCTATAATACAGGGAATAGAGTCTATAATGCAGGGAATAGAGTATCTAATGC
TP24981	C/T	31	TGCATGGAACCACCCTACCACCTGACTATTCATGGAACCACCCTACCACCTGACTATGCA
TP24984	C/T	40	TGCATGGAACCACCCTACTACCATCTATACATGGAACCACCCTACTACCATCTATGCA
TP25010	A/T	26	TGCATGGAACTTCCTTCCATCTCATATTGCTCAAATAAACAGCAAACCTGGTTTCAAAAAACAG
TP25018	A/G	9	TGCATGGAAGACAACGGAGAGGAAGACAGGTTGGGGGAAAGAAGAGTGACAGGGAGGGAGAATG
TP25065	C/T	15	TGCATGGAATAGAGCCTATAAAGCATGGAATAGCGTCTATAATGCA
TP25112	C/T	24	TGCATGGAATTAATCACAAACTGCTTCGTCCAACCACGATGCA
TP25129	A/G	49	TGCATGGAATTTCTTGACGCCCCACACTAGCGCCAGTGCTTCTTTGTCAATTTGTGAGTAGTTT
TP2515	G/T	24	TGCATACAAAGCAGTATTTTGACGAATGAGTTGGGATTCATAAAATGCA
TP2521	C/T	37	TGCATACAAAGCTCTAGATCACCTCTACTCTACACACAGAGATGCA
TP25295	C/G	53	TGCATGGAGAGAAATATGCAGGGAGAGAAATATGCAGGGAGAGAAATATGCACGGAGAGAAATA
TP25340	C/G	29	TGCATGGAGCATTTTGTAGTTGCAATGCCATCAAAACAGTTATGTTCCAAAAGGTAAATCACAG
TP25347	G/T	16	TGCATGGAGCCTACTGCAGTTGGTCCAATGTGTCATCAATGCA
TP25371	G/T	54	TGCATGGAGGACAAAGGAGAGGAAAGCAGGTTGGGGGAAAGAAAAGTGACAGGGAGAGGGAGAA
TP25372	C/T	47	TGCATGGAGGACAAAGGAGAGGAAAGCAGGTTGGGGGAAAGAAGAGCGGCAGGGAGGGAGAATG
TP25468	A/T	48	TGCATGGATAAGTGTTAAAGAGGTTATAGATGGATGGAGAAGTGTTAAAGAGGTTATAGATTTA
TP25538	A/C	24	TGCATGGATGACTGAATATGTAAATGAATACAAACAATATGATAATAGATGCA
TP25575	A/T	8	TGCATGGATGTCCGAGCTGTGTGCTAGTATTTTAAACAGACAGCTCGGTACCTTCAGCTTATCA
TP25595	A/T	20	TGCATGGATTATATTCTTCATGGACTGTGTAAAATGTCTTATGTTAATTTCTCTAAATATACAT
TP25727	A/T	15	TGCATGGCATAGGCAACATTCTGGAGCGCAGACCCTTTGTTTTCCACTTGATTGTATTGTACAC
TP25772	G/T	32	TGCATGGCCAACTCTCTATTCTTCAAAGCTCGGGTATTCTACCATGCA
TP25776	A/G	20	TGCATGGCCAAGTTATCCAACAAATTCCTGAGGGTGGACCATTCATCAACTCTGCATTACTGTA
TP25823	G/T	54	TGCATGGCCCAGTATTGATGTTACAGCATACCTGAATGACATGGCCCATAGGCGATATGCA
TP25891	A/T	28	TGCATGGCCTCATTGACTAACTGACGGACTGTCTCATACATGGCCTCATTGACTAACTGACTAA
TP25892	C/G	34	TGCATGGCCTCATTGACTAACTGACTAATGTCTCTCTCATGCA
TP25982	C/T	28	TGCATGGCTAACCAGGCCCAGTCAGTGCCTCTGCAGATGCTCCTCATGCTCCTGTCCCAGAGCA
TP26096	C/T	35	TGCATGGCTGGACTTGTAAAGGTCTAGACTACATCAATGGATCAATGCA
TP26162	C/T	13	TGCATGGCTTTACCCCTCTTCTGCACATTAAACTGCAGGCACTTACCAAGCCCAGAGGACACCC
TP26202	A/G	39	TGCATGGGAAGTGGATTGTGTCATTTAAACTAAACTAAACGATACAATCAATGCA
TP26234	A/G	37	TGCATGGGACACTGCTGCTGAGAATCCTTACTGGCTACATTATCATGCA
TP26255	A/G	39	TGCATGGGACCCTCTGCTGCTGAGAATCCTTACTGGCTACATTATCATGCA
TP26420	A/G	10	TGCATGGGCACAGTTGCTATATGCGTGGGCGCAGTTGTTATATACATGGGCACAGTTGCTATAT
TP26445	C/T	61	TGCATGGGCATGTCCCAGAGCCCACTCATAGTGAGTGTAGCAGAATACTTCCTCAGTAGGCGTT
TP26559	G/T	34	TGCATGGGGAGGATGTATGGGGGAGGATGTATGGGGGAGGATGCA
TP26629	C/T	46	TGCATGGGGGTGATAATTGAGACACCTGGTGATTATGCACATTCACCATGCA
TP26648	A/G	15	TGCATGGGGTGTGGAGACTGGTGGGTACATTCATGGCGTGTAGGGACTGGTGGGTACATGCA
TP26653	G/A	33	TGCATGGGGTTAATATGGATATAGAATATTCTGTTAATGCACGGGGTTAATATGGATATAGAAT
TP26672	A/G	10	TGCATGGGTAGGTGGATATAGATGGATTGACGTATATCTTGGTAGATCAGTCACAGTGACAACG
TP26693	A/G	57	TGCATGGGTATGTGAGCTGTGTGCCAGTAGTTTAGACAGACAGCTCGGTGCATTCAACATGTCA
TP26698	C/T	43	TGCATGGGTCACCTTGATAACATGCTCCAACTTGCGGGGCTGCTCCTCAACCTTTGCAGCCAGG
TP26735	C/T	11	TGCATGGGTGCCTGAGCTGTGTGCTAGTAGTTTAAACAGACAGCTTGGTGCATTCAGCTTGTCA
TP26778	G/T	22	TGCATGGGTGTCCACACTGTGGGCCAGTAGTTTAAACAGACCTCTGGTGGCATGTCTTGTGGGG
TP26790	C/T	37	TGCATGGGTGTCCGAGATGTGTGCTAGTAATTTAGACAGACAGCTCGGTGCATTCAACATGTCA
TP26794	C/G	55	TGCATGGGTGTCCGAGCCTTGTGCTAGTATTTTAAACAGACAGCTTGGTACATTCAGCTTGTCA
TP26819	C/G	64	TGCATGGGTGTCCGAGCTGTGCGCTAGTAGTTTTAAAAACAGACAGCTCGGTACATTCAGCTTC
TP26904	C/G	30	TGCATGGGTGTCTGAGCTGTGAGCCAGTACTTCAAACAGACCTCGCTGGCATGTCTTGTGGGGT
TP26943	A/G	30	TGCATGGGTGTCTGAGCTGTGTGCTAGTCATTTAAAACAGACAGCTCTGTGCTTTCAACATGTC
TP26965	C/T	37	TGCATGGGTGTGCATTCAACATGTCAATACCTCTCACAAATACAAGTAGTGATGAAGTCAATCT
TP26994	A/G	15	TGCATGGGTTAAATACCTGGGTTAAATACCTTGGTTAAATGCA
TP26996	A/C	56	TGCATGGGTTAAATACCTTGGTTAAATGCCTGGGTTAAATACCTGAGTTAAATACATGGGTTAA
TP27025	C/T	63	TGCATGGTAAATATACTACGTTCATGACCATGTATGGTAAATATACTACGTTCATGACCATGCA
TP27027	A/G	37	TGCATGGTAAATATACTACGTTCATTAGTACCATGTATGGTAAATATACTACGTTCATTAGTAC
TP27035	A/G	10	TGCATGGTAACCAACTAACTGAGATGACAGACAGATGGATGCA
TP27089	A/G	20	TGCATGGTAGAATACCAGAACTTTGAAGAATAGAGAGTAGGTCATGTATGGTAGAATACCAGAG
TP27114	G/T	22	TGCATGGTAGTCAAAATAATTGGAATTTCTATACATGACCCTATGCA
TP27133	A/G	55	TGCATGGTATAGATGGATGGTATAGGTGCATGGTATAGGTGGATGGTATAGGTGAATGGTATAG
TP27176	A/G	23	TGCATGGTCACTATAGCAACAGAGTGTTGTGATGCAGGGTCACTATAGCAACAGAGTGTTGTGA
TP27244	C/T	22	TGCATGGTCTCTACTCAAACCCTAGCCCTCTCGGTAATCGAGGTATGCA
TP27311	G/T	44	TGCATGGTGAGCTGTGAGCTGTGAACTGGGTATGTAGTCTACGGTGTGTAACGCTGAAGGCTTG
TP27314	A/G	10	TGCATGGTGAGGCCTCGTTTCACAGGAGCACTGTAAAATAAATGCA
TP27332	A/C	32	TGCATGGTGCATCTCAGTACAACCAGCAACAAGGCTTGGGGACATGTTGTCATATGACCTTCAG
TP27334	C/T	41	TGCATGGTGCATTCTGAATGGCCTCATCAAGTTATGAAGTCAAATCTTCAGCTAATATTTCAGT
TP27339	A/C	14	TGCATGGTGCCGGAACTGGTGGTACTGGGCTGAGGACACGCACCTCAGGGCGAGTGCGGGGAAG
TP27419	G/T	37	TGCATGGTGGGGACAGACAGCCCATCTCAGTATGGAGAGCAGTTCACCATGCAGGGTGGGGACA
TP27440	A/C	21	TGCATGGTGGTGGCAGCATCACATCTGGAGGAAACCTGACACTATCCCTACGGTGATGCA
TP27527	C/T	11	TGCATGGTTACAGCTCTACCCCCAGTTACTGCTAGAGGAATGACCACTGTGCTCAACAATGACT
TP27534	C/T	37	TGCATGGTTACTGAGCAGTCACACAGAATGGATGTACAGGCTTTTACATGTATCACACATACAT
TP27540	A/T	10	TGCATGGTTAGGACGGACCAGTCATCAGCACTATCTGCAGTGCCTCTATTCACATGACTCTCTC
TP27545	A/G	20	TGCATGGTTATAACATACTACATGTTCATAACATACTACATGGTTATAACATACTACATGTTCA
TP27560	A/G	21	TGCATGGTTATGCCTGATACAAGAGGTAATGCAGTATGCA
TP27566	C/T	30	TGCATGGTTATGTCTGATAGGAGAGGTAACGCAGTATGCA
TP2765	A/G	12	TGCATACACACAACCACTCACTTGCATCACTTATTGGTAGCTTGTCACTGAGCTAGATGAATAA
TP27664	A/G	16	TGCATGGTTTCAGACAAGATGAATCATCTATTTTAACAAAAATATCTCCAGCCTAGTCTGAGTA
TP27688	G/T	26	TGCATGGTTTGGGATAAAGTAGGTAGAATGTGTGGTTTGGGGTAAAGTAGGTAGAATGCA
TP27709	A/G	43	TGCATGTAAAAAGTCACTATAAGTAGCCTACATCACCCTTTTATTGTTGTGTGCAGAGAATAAT
TP27793	A/C	25	TGCATGTAAATCTCTCATGGCTCAAAGTGGAGAAGATTGACTTTATCACTACTTGTTTTTGTAA
TP27809	C/T	30	TGCATGTAAATGAATACTGACAACTGACTCCCCATGGGGCACACTGTTGATGCA
TP27855	C/T	41	TGCATGTAACTTGGACCACAGTGTTTGAGGAGAAAGGTCACTCGATCTTTTGTGAAACATGGAG
TP27856	A/G	12	TGCATGTAAGAAGCCCTGGGAGAGAATGTGTAGACTAGTGTAAACATGCA
TP27873	A/C	8	TGCATGTAAGGACTACTGCTACTGTATTTGTGAGTGTATGCA
TP27910	A/T	36	TGCATGTAATCCTTTAATATAAAGATGCAATTTTAAGGTAAAAAAATTGCTTCTACCAACTTTG
TP27976	A/C	17	TGCATGTACAACATGCAGCCAGTCCACCTTGTCTTCAGTCTGTCTGAGGATATGTGTCTCTGTG
TP2800	C/T	7	TGCATACACACACACACACACACACACACAAATGTACATGCA
TP28130	A/G	36	TGCATGTACATTTGTGTGTGTGTGTGTGTGTGTGTATATGCA
TP28155	C/T	48	TGCATGTACCCACCAGTCCCTACACGCCATGAATGTACCCACCAGTCCCCACACCCCATGCA
TP28197	G/T	32	TGCATGTACTAATGCAAATCCATGTTACATGGGGTTACATTTATGCTACCGATCCTTTATACAG
TP28327	A/G	13	TGCATGTAGCTAACACAGCATGTATGTAGCTAACACAGCATGCA
TP28371	A/G	55	TGCATGTAGGGGATGGGATTGAACGGACTGGCCTGAAGAGAGAGAGATTCATCAACATACATGA
TP28466	C/T	32	TGCATGTATATCTGTGTATAGTGTGTACTAACGACTACTATGCA
TP28468	C/T	32	TGCATGTATATCTGTGTATAGTGTGTACTAACGACTACTGTGCATGTATATCTGTGTATAGTGT
TP28529	A/G	25	TGCATGTATGAAGTTGACCTTAACATGTATGGGATTAGTTGTTTAGTCCCTGTGCTCATAGTCC
TP28570	A/G	8	TGCATGTATGGGTGTGACTAGGGTGGGCATTCTAGTTTCTTTATTTCTATACATGTGTGGGTGT
TP28616	T/C	33	TGCATGTATGTGTGTAGTACCAGAGGGAACCATAGTATTACTATGGCTCCCTCTGGTTTTAGTG
TP28644	C/T	35	TGCATGTATTAACCGTATTGTTGCATGTATTAACCGTATTGATGCA
TP28662	A/G	35	TGCATGTATTAATGTCTACATTCGTTTGTGACATATTTATTCTATTACAGACACCTTCATGCA
TP28686	C/T	21	TGCATGTATTACTTTAGTGCCTTATAGCAAACAGGATAGATGTATTACTTTAGTGCCTTTATAG
TP28700	C/T	64	TGCATGTATTATGTATTTATAACACCTGGATAATGGACTTTCAATAAAGCGTTACACATTCTCC
TP28738	C/T	64	TGCATGTATTGTAAAGATACAGCTGTAAACTGGCGTGGGTGTACTGTATCTATCTACCCTGTGC
TP28822	A/T	9	TGCATGTCAACAGGAGTAATAGTGACCAGTAGCAGGATACATAGATAAATATATACTAATATAT
TP28832	A/G	43	TGCATGTCAACTTTGATCGTAGTTAAGCTAGACATCCGGCCGATGCCGATGTTTGCATTTTTAG
TP28859	A/G	29	TGCATGTCAATCACTCCTTGCTCAAAGTAGAGGAGAGATTGACTGCATTACTACTTGTCTTTGT
TP28961	C/G	26	TGCATGTCAATCTCTCCTCCACTTTCAGCCAGGAGAGATTGACATGCA
TP28983	C/T	21	TGCATGTCAATCTCTCCTGGCTCAAAATGGAGGAGAGATTGACTTCATCACTACTTCTATTTAT
TP29019	A/T	36	TGCATGTCAATCTCTCCTGGCTCAAAGTGGAGGAGAGACTGACTGCATCACTACTTGTCTTTGT
TP29023	C/G	23	TGCATGTCAATCTCTCCTGGCTCAAAGTGGAGGAGAGATTGACATGCA
TP29027	C/G	23	TGCATGTCAATCTCTCCTGGCTCAAAGTGGAGGAGAGATTGACTTCATCACGGCTTGTAGTTAT
TP29034	A/G	10	TGCATGTCAATCTCTCCTGGCTCAAAGTTGAGGAGAGATTGAATGCA
TP29052	C/G	32	TGCATGTCAATCTCTCCTGGCTGAAAGTGGACGAGATTGACTTCATCACTACTTTTATTTATGA
TP29055	C/T	51	TGCATGTCAATCTCTCCTGGCTGAAAGTGGAGGAGAGATTGACTTCATCACTACTTTATTTATG
TP29067	A/G	31	TGCATGTCAATCTCTCCTGGCTTAAAGTGGAGGAGAGACGGACTTCATTACTACTTGTATTTGT
TP29085	A/C	53	TGCATGTCAATCTCTCTGGCTCAAAGTGGAGGAGAGATTGACTTCATCACTAATTGTATTTGTG
TP29277	C/T	25	TGCATGTCATAACAAGATGCCCACCGTTTCAAGCCAACCCTCCTCCACCCTCTCTCGCTCTCTC
TP29329	A/G	38	TGCATGTCATCCTTGTAACTGTGGATCAAACAGGCTCATTGTGTTCAGGACGACACAGGGTATG
TP29396	A/G	52	TGCATGTCCAACTACCTGTCCAACTACCTGTCCATCTCTACGGTACAGGGTATATGATGCA
TP29404	A/C	27	TGCATGTCCAATATGTTGTTCTATACAGCATGCTGTACTGTACTGCATGCTAACATTGTACGGA
TP29407	A/G	21	TGCATGTCCACACCGCGGCCACTCTGACGTCTCCCAGTGGCCTCTCACTCTCTTTCTTTCCTTA
TP29452	C/T	36	TGCATGTCCATTTTAGGGCTTAAAATGTACTGTTTCAAGCCCTAAAATGGACAAGTGTTATGTC
TP29602	G/T	40	TGCATGTCTAATAAGAGAGTAATTTAATTAATACATGTCGAATAAGAGAGTTATGGACTTGATA
TP29626	C/T	34	TGCATGTCTATCAATTAGAAAAGCCTGTTATAACAATGTAATAGCATCGTCAATAGGAGAAAAT
TP29664	A/T	59	TGCATGTCTCCACTGGCATTTTACAATGGGATTTGTCTACCACTAAGTTCTCATCTTTATAATC
TP29676	T/C	33	TGCATGTCTCCTAGACGACCCTGTAACAGTGATATGCA
TP2971	A/G	40	TGCATACACACAGAGACAGGGATGTGAAGGCATACACACAGAGACAGGGATGTGAAGGCATACA
TP29733	A/G	30	TGCATGTCTGACTGTCTGCTTGTTGCCTGACTGGATGCCTGCTTGTTGCCTGGCTGGATGCCTG
TP29735	G/T	30	TGCATGTCTGACTGTCTGCTTGTTGCCTGGCTGGACGCCTGTCTGACTGTCTGCTTGTTGCCTG
TP2975	C/T	28	TGCATACACACAGCTGACTCAGAGGGTCGGTGGCTGACTCAGAGCCCAGACATGCA
TP29766	C/T	12	TGCATGTCTGGCAGAAAGGCCCTATTGCATTGATATTCTCCCCCAGGCAGAGAAGGAGAGGGGT
TP29965	A/G	10	TGCATGTGAATCTATGTTTCTATCTTGAAACATCTGAATGCTTGTGAATCTTTTTCTATCTTTG
TP300	A/G	10	TGCATAAACAGTTTCATTTTTTTCTCTTATCTCAGGGCCCTATGATGCA
TP30042	G/A	33	TGCATGTGAGACATGACCAACAAGGCAGCCTGGGATAGCTCGAGCAGCCCCCCGAGCAGCATGG
TP30128	A/G	37	TGCATGTGATTCTCTGTTTCTATCTTGAAACATCTGAATGCA
TP30149	C/G	13	TGCATGTGCAATCGATTCCAAATCCTTAAATAATAAAACATTGTTTCTTTACTTTTGTCCAGAA
TP30317	A/G	61	TGCATGTGGACATGGATGGTAGACTGGAGTGATTAGGAAGACTAATCGATAGACAGATGGAATG
TP30349	A/T	18	TGCATGTGGATTAGTATAAACTGTCTCTACATACTGCATGTGGATTAGTATAAACTGTCTCTAC
TP30367	C/G	43	TGCATGTGGCCGCTAAGGGGATCTAATGGCTCGGCTGGAACACTGCTCCCTGGGCCTATGCA
TP3044	C/G	57	TGCATACACAGAGATATTGGACCAAAGGACCAACACACATCACCCAAACCAAAGAGCACACACA
TP30458	G/T	6	TGCATGTGGTTTGCTAACCTGCTAGCTAAGTGGCTAGATGTCAGCTATGCA
TP30615	A/C	48	TGCATGTGTCTATTCCCCCTAAAACAAATCTCACATAACGTAATATTAATCAGAAAATGTACTT
TP3066	C/G	52	TGCATACACAGTGGACAGACATACCGATGCACACACAGTGGACAGACATACCGATGCA
TP30725	C/G	26	TGCATGTGTGATAGAACATGTGTGTCCTCTTTGGTTTGGGTGATGTGTGTTGGTCCTTTGGTCC
TP30729	A/C	26	TGCATGTGTGATCTCAAGTACGTGCAAAGAGGATGATGGACAGGCTTAGGTAATTATGCA
TP30780	A/G	32	TGCATGTGTGCTACTGTACATTGAAATGTCTATTGATTTCATGCA
TP30785	C/T	30	TGCATGTGTGCTCATGTTAAGTGTGTTGGCATATGTCTGACTGTATCACACAGTCGTCCGGAAC
TP30813	A/T	43	TGCATGTGTGGTCTATGAAATAGGGACATTTAATGGAGGGATACATTTTGACCGGGCGAATAAA
TP30878	A/T	55	TGCATGTGTGTGAAGACTATTGGAGAGTGTGTGTACATGTGTGTGTGTGTGAAGACTATTGGAG
TP30906	C/T	13	TGCATGTGTGTGCGTGCTTGTGGGGGTGTTTGTGTATGCA
TP31085	C/T	30	TGCATGTGTGTGTGTGTGTGTGTGTGTGGCGTCAATATGCA
TP31090	C/T	32	TGCATGTGTGTGTGTGTGTGTGTGTGTGTGGCGTCAATATGCA
TP31133	G/T	24	TGCATGTGTGTGTGTGTGTGTGTGTGTGTTCGTGCGTGTATGCA
TP31183	G/T	6	TGCATGTGTGTTTAGTGAGTCTGCCAGACCAGAGGCAGTAGGGATGATCACGTGTTCTTTTGAT
TP31244	A/T	22	TGCATGTGTTGGGTTTGGAATAGATCACTCTGCCTTCACTACTAGGTTATATTGTCATCCCTTG
TP31407	A/G	9	TGCATGTTACATGAGGAGTCCAGTTAGACAGTGGACAATGCA
TP31416	A/G	20	TGCATGTTACGCACCTGAAAATCCTGAGCAGTCGACGGATAATGAACTTGAAATTGATCCTGAC
TP31436	G/T	50	TGCATGTTAGAACTAACGGTCTGGTAGACAACAGAGTCATTATCTAGGAGATGCA
TP31487	C/T	31	TGCATGTTAGTGCTTTTGGTATGTGTCAAACACAATAAAAATGCA
TP31523	A/C	44	TGCATGTTATCGTATCTATCCCAGGCCTGGTGTATCTATCTCTATATATCTATATGCA
TP31524	A/G	27	TGCATGTTATCTATCCCAGGCCTGGTATATCTATCTCTCTATATCTATATGCA
TP31535	C/T	54	TGCATGTTATGAACATGTAGTATGTTATAACCATGTAGTATGTTATGAACATGCAGTATGTTAT
TP31639	A/T	32	TGCATGTTCATGCCTGACCTCTCCTGCCCCCAGTTGGTCTTCTGTAGTAATGCA
TP3166	A/C	21	TGCATACACGCACGAACACAAACACACACACACACACACATGCA
TP31664	A/G	28	TGCATGTTCCCATGCTGTGTAGTGCAGACAGCGGGATAATGCA
TP31669	C/T	23	TGCATGTTCCCATTGTCTTTATCTGTAATTAATGTTAGCTCATGTATGTCTTTCGGTGGAATCC
TP31689	A/G	35	TGCATGTTCCTTGCAACAAAGTTAAAGGAGAGTCATCCATTAACTGCAGAAAAGCTGTGCATGT
TP31714	A/C	26	TGCATGTTCTCATATCAAACCATTGATGTTAGGATAATGCA
TP31719	G/T	25	TGCATGTTCTCCTGACTTACCATAGCTCCACAGGATGCA
TP31734	A/T	13	TGCATGTTCTGTAAATGAATTACCATGATATCCCAAATGTGATTTCTGTCATTCTGAGAACTGT
TP31735	C/T	46	TGCATGTTCTGTATTTCTCTGATACTGTGGACAGTGTGTGTCTGCCTTTGCTTCAGCATGTTTA
TP31849	C/T	46	TGCATGTTGACATCTTATGGTCAAGCTTATGAGCCCTTTATAATGCTGTTCATGGATGCA
TP31853	G/T	29	TGCATGTTGACATTCTAGCCTGTATCCAGAGAGGTTCTGTTATATTAGAATGCACGTTGACATT
TP31857	A/T	20	TGCATGTTGACCCAGTTTAACAGACTTTTACCTGAAAAGGGAGAGCTGAAACATGTCAGTCCCT
TP31876	C/T	17	TGCATGTTGATAAAGACGGAGCAGAGAGCAAGTGAAATCAAATGCA
TP31884	A/G	19	TGCATGTTGATGAGAGGCAGTCCTGGGGTTAGTCATGCA
TP31918	A/C	30	TGCATGTTGCATTCTGAATGGCCTCATCAAGTTGTGAAGTTAAATCTTCAGCTAATATTTCAGT
TP31926	A/G	28	TGCATGTTGCCAGGCTAATGTACTACCATTCACCATGCA
TP31967	G/T	6	TGCATGTTGGAGGGGAACCAAGGCACCTGTCAGTGGGCAGGTGGAGGTTTTAAGTGGAGCATAT
TP31976	A/G	50	TGCATGTTGGATTCCACCGAAAGACATACATGAGCTAACATTAATTACAAATAAAGACAATGGG
TP31979	G/T	19	TGCATGTTGGCAGTCACTGTCAGTATTCAGTCTGATGTTGGTGTAATGCA
TP320	A/G	63	TGCATAAACATGACGGAAGAGCTTAAGTAGAAAATGAGATCTGATGCCTTACTGAAGAAGAAAC
TP3200	A/C	26	TGCATACACGTGCACACACACACACACACATACACAGGAATGCA
TP32077	A/G	64	TGCATGTTGTTGCTGGACATTAGATGTTACATACATGTTGTTGCTGGACATTAGATGTTACATA
TP32110	A/C	35	TGCATGTTTAATACACAGAGAATGTAAATGAATGACTGTTTAATCCACAGAGAATGTAAATTAA
TP32111	A/G	23	TGCATGTTTAATAGTGGAATAGATGTGGTATGAGGGCTGTATGCA
TP32124	C/T	39	TGCATGTTTACACTAGTCTACACATTCTCTCCCAGGGCCTCTTACATGCA
TP3217	G/T	35	TGCATACACTCACAAATACAGTAGCAGTAGTCCTGACATGCA
TP32255	A/C	30	TGCATGTTTGACAGGTTCAGGTGACATGTAATTTCAGATTATGCA
TP32373	A/T	23	TGCATGTTTTAGTGCCTTGTTGAGTACAGGATACATGTTTTAGTGCCTTGTTGTGTACAGGATG
TP32431	A/G	43	TGCATGTTTTGGAATATTACTTTAGGGCCTTGTTGTAAACAGAATGCA
TP3245	A/T	31	TGCATACACTCTCCCTCTTTGTCATAACACAGTCCCACTGCCTACACTCATGCA
TP32496	A/T	15	TGCATGTTTTTTCTATGTATTATCTTTTACCAGATCTAATGTGTTATGTTCTCCTACATTAATT
TP32638	A/T	49	TGCATTAAACAAGTCATCTGTCCTCCATATTAACCTCTGGTGTGGACAAGACCAGGATAATGCA
TP32667	A/T	36	TGCATTAAACATGTGCTTTTCACTGTCTATGGAAAATATAGCTTTGAATCTCAAACTGTATGCA
TP32712	C/G	32	TGCATTAAAGAAGGAAAGAAATTCCACAAATCAACTTTTAACAAGGCACACCTGTTAATTGAAA
TP32736	A/C	8	TGCATTAAAGGAGCATTAATAACACCTTCTATTCATAATGCA
TP32753	C/G	13	TGCATTAAAGTACACCCGCAAGGTTACTCTGTCTGTCTGGAGCTCTGTACGACCACACGTCTGG
TP32761	A/G	9	TGCATTAAAGTGTCTGTAATAGAATAGACATGTCAAAAACGAATGTAGACATTAATAAATGCA
TP32798	A/G	19	TGCATTAAATATGTTATAAAACTGCCAAATCTTATCTCCACCCTATGGCAAAATGTGTAGAATT
TP32845	A/G	12	TGCATTAAATTATTATATTTTTCATGACATAATCTCTTCTGTTTAATTCAAATGCCTTTAGTGA
TP32876	A/G	43	TGCATTAACAAGTATGTTGTGCTGTGCCTGTGAGAAAGCTACAGAATAGAAAATAGATTCTATG
TP32972	G/T	55	TGCATTAACATCACAGAATGTATTAACATCACAGAATGTATTAACATCATCACAGAATGTATTA
TP33001	A/C	45	TGCATTAACCATTGGTTAGACTCTGACAGGGTAATGCAGTAACCATTGGTTAGACTCTGACAGG
TP33011	A/C	60	TGCATTAACCCCTTGGTTAGACTCTGACAGGGTAATGCAGTAAACCCCCTGGTTAGACTATGAC
TP33058	G/T	50	TGCATTAACTCACATCACTTAACAGTAAACAGAACTAATTAATATGGGCGGAATATGCA
TP33083	A/G	19	TGCATTAACTTCTCTAGGATAGGGGGCAGCATTTTCACGTTTGGATGAAAAGCATACCCAAATT
TP33159	G/T	31	TGCATTAAGAAGAAAATAAATTCCACAAATGTACTTTTAAGAAGGCACACCTGTTAATTAAAAT
TP33160	A/T	14	TGCATTAAGAAGAAAATAAATTCCACAAATTAACAAGGCACACCTGTTAATTGAAATGCA
TP33185	G/T	22	TGCATTAAGAAGGAAAAAAATGCACAAATTAACTTTTATCAAGGCACAACTGTTAATTGAAATG
TP33204	A/T	19	TGCATTAAGAAGGAAACAAGGCACACCTGTTAATTGAAATGCA
TP33243	A/C	18	TGCATTAAGAAGGAAAGAAATTCAAGGCACACCTGTTAATTGAAATGCA
TP33264	A/G	11	TGCATTAAGAAGGAAAGAAATTCCACAAATACATTTTTAACAAGGCACACCTGTTAATTGAAAT
TP33281	G/T	31	TGCATTAAGAAGGAAAGAAATTCCACAAATGAACTTTTAACACCTGTTAATTGAAATGCA
TP333	C/T	63	TGCATAAACATTGTCTATGTTGATCCCATCAAGGGTAATGTATAAACATTGTCTATGTTGATCC
TP33431	A/C	20	TGCATTAAGAAGGAAAGACATTTCACTTTTAACAAGGCACACCTGTTAATTGAAATGCA
TP33480	A/G	45	TGCATTAAGAAGGAAATAAATTGCACAAATGAACTTTCAACAAGACACACCTGTTAATTGCAAT
TP33528	A/G	29	TGCATTAAGAAGGAATTCAATTCCACAAATTAACTTTTAACAAGGCACACCTGTTAATTGAAAT
TP33583	G/T	44	TGCATTAAGACCAGCGGCAGTATTAGCATGTAAATCTTGGTGGGGCAAAAAATGTGATGCA
TP33589	G/T	44	TGCATTAAGACGGAAAGAAATTCCACAAATTAACTTTTTACAAGGCACACCTGTTAATTGAAAT
TP33624	A/T	58	TGCATTAAGAGGGAAATCAATTCCACAATTAACTTTTAACAAGGCACACCTGTTAAAATTGAAA
TP3365	G/T	9	TGCATACAGCACTGTGTTATTGAGGGTAATGCCCACCACACTGGGTTATTGAGGGTAATGCA
TP33723	A/T	49	TGCATTAAGGAAAGAAATTCCACAAATGAACTTTTAACAAGGCACACCATAATTGAAATGCA
TP3388	C/T	23	TGCATACAGCCCTCATACCACACCTATTCCACTATTAAACATGCA
TP33903	C/T	11	TGCATTAAGGCGTGTGTAATATAATAAACGTGGCAAAATCAAAGACGTAGACATTAATAAATGC
TP33943	A/T	16	TGCATTAAGGTGTCTATAATATAATAAATGTGTCAAAAACGAATGTAGACATTAATAAATGCA
TP33973	G/T	22	TGCATTAAGGTGTCTGTAATAGAATAAATGTGTCAAAAACGAATGTAGACATGAATAAATGCA
TP33985	C/T	40	TGCATTAAGGTGTCTGTAATATAATAAATGTGGCAAAAACGAATGTAGACATTAATAAATGCA
TP34006	A/C	27	TGCATTAAGGTGTCTTTAATAGAATAAATGTGGCAAAACGAGTGTAGACATTAATAAATGCA
TP3402	G/T	36	TGCATACAGCTACAGCACGATACTGGAAGGCTATGGAGATGGGATGCTCTCTATGCA
TP34079	A/G	30	TGCATTAATAATGTGGTCTGGAGGGTTAAAGGGTGTGTTGATGCA
TP3411	C/T	53	TGCATACAGCTGAGTACATACAGAACGCATACAGCTGAGTACATACAGAACGCATACAGCTGAG
TP34129	A/T	30	TGCATTAATCCTGCATCATAATGTATTATACCTGCATCATAATGCA
TP3415	C/T	18	TGCATACAGCTGCTAGACGTTTAGAGGGCCATTCATTTCAATGCA
TP34191	A/G	44	TGCATTAATGTATCAACATTCTGAATTTACACTACAGTGCTGTATGCAGGCGTGGATTATGCA
TP34217	A/C	11	TGCATTAATTAACTTTTCTGTCTATCAGGTATTTCATGGAACTCCCAGACATTGACTATGAAGT
TP34359	A/G	36	TGCATTACAATATGTAATTTACTGTAAATGTAATGATAATGCA
TP34403	C/T	10	TGCATTACACACAGACTTATACACAAAGCCCACAGATCGCAATACCTTGCTATGTGGGGATAGT
TP34427	A/C	24	TGCATTACACATAGATTTATACAAAAAGCCCACAGACCGCAATACTTTGCTATGTGCGGATAGC
TP34434	A/C	32	TGCATTACACCAACATCAGACTGAATACTGAAAGTGACTGCCAACATGCA
TP34446	T/A	33	TGCATTACACTACAATACAATCTACAATACAATATGCA
TP34502	C/T	50	TGCATTACAGTAATGCAGAGTTGATGAATGGTCCACCCTCAGGAATTTGCTGGATAACTTGGCC
TP34510	G/T	25	TGCATTACAGTAGAGAGTAGACTTGTGCGTTACAGTAGAGAGTAGACCTGTACATTACACTAGA
TP34513	C/T	8	TGCATTACAGTAGAGAGTAGGCCTGTACATTACAGTAGAGAGTAGGACAGTACATTACAGTAGA
TP34524	A/C	23	TGCATTACAGTGTGTTTCTAGGACAACCAACTGAATTCCCACCCTGACTGACTGCATTACAGTG
TP34646	C/G	11	TGCATTACCACATAGGCAGTCAGGCTAGAGAAAGGGTGTCAACAATGCA
TP34684	A/T	10	TGCATTACCATAGACCGCTGCACCACTGAGATGCAGTACCTTAGACCGCTGCACCACTGAGATG
TP34701	C/T	8	TGCATTACCATTACATTTACAGTAAATTACATATTGTAATGCA
TP34719	A/C	54	TGCATTACCCTCAATAACCCAGTGTGGTGGGCATTACCCTCAATAACACAGTGATGTATGCA
TP34732	G/T	28	TGCATTACCCTGTCAGAGTCTAACCAAGGGTTACTGCATTACCCTGTCAGAGTCTAACCAATGG
TP34733	G/T	16	TGCATTACCCTGTCAGAGTCTAACCAGGGGGTTTACTGCATTACCCTGTCAGAGTCTAACCAAG
TP34798	A/G	19	TGCATTACCTTCTACTGTACTGTCCTCTCCCAGCCATCACTATGCA
TP34819	C/T	8	TGCATTACGAAGAGGATATTCATAGGAAGTGTTATAATGAATAATGAAGAGGATATTCATAGGA
TP34920	A/T	23	TGCATTACTACAGAAGACCAACAGGGGGCAGGAGAGGTCAGGCATGAACATGCA
TP34964	A/T	30	TGCATTACTCATCTCATTTGTATATACTGAATTCTATCCTATTCTACTATATCTTAGTCTATGC
TP34985	C/T	27	TGCATTACTCTGGTGCATTACCCTGGCATGTTACCATGGTACATTGATGCA
TP35087	A/C	33	TGCATTACTTTTGACCAGGGCCCTATGGCACCATATTCCCTATATAATGCA
TP35130	A/T	28	TGCATTAGAATGCACTAGAATGCCTTAAAATGCTCTACAATGCA
TP35150	C/T	42	TGCATTAGACAACACATGTTGTAGTCTACAGGGCTAGCTAGCCATATGCA
TP35177	A/G	41	TGCATTAGACTAGAAACATGATTTAAGTAAAGGCTGATTTATAATTCATATATACAGAAAAAAA
TP35190	C/G	20	TGCATTAGAGACCCAGCAACACCCAGGACTGGCTAATGCA
TP35214	C/G	19	TGCATTAGAGATGTGTGTCTGTGTGTGTGTGTGTGTGTGTGTGTGTATTAGGTATGCA
TP35220	A/G	27	TGCATTAGAGATGTGTGTGTGTGTGTATGTGTGTGTGTGTATTAGGTATGCA
TP35225	A/G	29	TGCATTAGAGATGTGTGTGTGTGTGTGTATGTGTGTGTGTGTATTAGGTATGCA
TP35276	C/T	45	TGCATTAGATACTCTATTCCCTGCATTATAGACTCTATTCCCTGCATTATAGACTGTTCCATGC
TP35313	A/T	56	TGCATTAGATTTGCCCAAACATAACTTTTCATCCTGAATACAAAGTGTTAACTGCATTCCCTCA
TP35339	C/T	40	TGCATTAGCAGTTGTGGCTTTGTTGCAGGCAGCAGAGCACTCCAAGAATGGTTTAGTCAAGTGA
TP3534	A/C	26	TGCATACAGTATGTCTACAGTATGTATACAGTATGTCTACAGTATGTCTACAGTATGCA
TP35374	C/G	21	TGCATTAGCCAGTCCTGGGTCTTGCTGGGTCTCTAATGCA
TP35422	C/T	20	TGCATTAGCTCATTACCTGCTTGGTCCAGAAAGGACACAGGCCCAATGCA
TP35499	A/G	55	TGCATTAGGATTGTGATGTCATCTCCAGTCTAGTTAGTTAATACCACATCATGTATTAGGATGG
TP35514	A/C	12	TGCATTAGGCCAGGTAGCGTTCTGCTGGCATCCACCAAACTTTACAGTTGGCACAATGCA
TP35658	G/T	33	TGCATTAGGTAGGCCGTCATTGTTGCAAACTGGATGCA
TP35666	G/T	33	TGCATTAGGTAGGCTGTCATTGTTGCAAACTGGATGCA
TP35677	A/G	17	TGCATTAGGTCTATGTATTGAACTGACTCCCCATCTAAATACATTAGGTCTGTGTTGAACTGAC
TP35680	A/T	37	TGCATTAGGTCTATGTGTTGGACTGACTCCCCATCTAAATGCA
TP3585	A/G	26	TGCATACAGTTTGACGCATACGTTCAATAAATCCAATGCA
TP3591	A/T	29	TGCATACAGTTTGAGATTCAAAGCTATAATTTCCATAGACAGTGAAAAGCACATGTTTAATGCA
TP35913	A/T	20	TGCATTATAACACTTCCTAAGAATATCCTCTTCATTATTCATTATAACACTTCCTATGAATATC
TP35914	C/T	32	TGCATTATAACACTTCCTATGAATATCCTCTCCATAACGCATTATAACACTTCCTATGAATATC
TP35949	C/T	19	TGCATTATAACTGCATCACCTGTTTGGAGTTGGCCAGGTAGAGTTTGTCAGCCAGGAGATGGTT
TP36116	A/G	32	TGCATTATAGACGCTATTCCATGCTTTATAGACTCTATTCCATGCA
TP36139	A/C	61	TGCATTATAGCGTGCTTGACATTTAATGATGCGTTATAGCGTGCTTGACATTTAATGATGAGTT
TP36149	C/G	61	TGCATTATAGGGAACCCCTTTAGACTACTGAGATACATTATAGGGAACCCCTTTAGACTACTGA
TP36162	C/G	40	TGCATTATAGTCCACTGCCTTGTTACAGTCAATTCCCTACACACATACACTTTGGCTTGTTCTG
TP36185	G/T	19	TGCATTATATAGGGAATAGGGTGCCATAGGGCCCTGGTCAAAAGTAATGCA
TP36230	A/T	35	TGCATTATATGTCAACAAACATGGCTCTATACATAGCTGGACTTAGCTTAGCTCATCATAATCA
TP3625	C/T	19	TGCATACATACAAACATTCACAAATGATTTGAATGCACATGTATTATGTAGAAGTCTAGATATG
TP36254	C/G	62	TGCATTATATTGGTCTCTTGAACTCTTTCCCTCTCTGTCTCCTATCTCCTTCAGTTGCTCTCTC
TP36262	C/T	34	TGCATTATATTTTCATAGGCAAGTTTTGCACCGCTATGATCAGTATGCA
TP36264	C/T	63	TGCATTATATTTTCTAAGGCCTATACATACAACATCCAGTGGTAGATGATGGGACTGTGATGCA
TP36304	C/T	31	TGCATTATCACTGGCAATACCCGTGTGATGCTTCTCTCTCACACAAACACACAAACGCATGCA
TP36376	A/G	63	TGCATTATCCCCCATGTATACAGTATGTATGTAGTATGTGGGCTACCCTGACCTGTTTTTGTAT
TP36378	C/T	16	TGCATTATCCCGCTGCCTGCACTACACAGCATGGGAACATGCA
TP3640	C/T	7	TGCATACATACAGTTGAAGTCGGAAGTTTACATACACCTTAGCCAAATGCA
TP36402	A/T	16	TGCATTATCCTGGTCATGTCCACACCAGAGGTTAATATGGAGGACAGATGACTTGTTTAATGCA
TP36429	C/T	42	TGCATTATCTAAACTTCCTGCTGGTCTAGTTGTAGCCATGACCTTCTTAGAGCTGATGAATTAT
TP36470	C/T	59	TGCATTATCTCTCTGTCTGTACTACACAGCATGGGAACATACATTATCTCTCTGTCTGCACTAC
TP36532	A/G	47	TGCATTATGAAGAGGATATTCATAGGAAGTGTTATAATGCGTTATGAAGAGGATATTCATAGGA
TP36558	G/T	35	TGCATTATGAATAGAAGGTGTTATTAATGCTCCTGTAATGCA
TP36600	A/G	13	TGCATTATGAGGACATTTATAATGCCTTATAAACGATGCA
TP36615	A/T	17	TGCATTATGATGCAGGAATAATACATTATGATGCAGGATTAATGCA
TP36641	G/T	57	TGCATTATGCACTGCTGTTGTGTGTGTTTGTCCAGTGAAATCACATTTGAAGTGCCGGAGATGG
TP36686	C/G	63	TGCATTATGGAAACATATTGTACAGTAACATTCATTCATTATGGAAACATATTGTACAGTAACA
TP36758	A/T	26	TGCATTATGTACAGAGATAGTGTGAAATCAACCTAAAGTGAATATACATTATGTACAGAGATAG
TP36770	A/T	57	TGCATTATGTATAACAATAATAGCACCCCTTTCAAGGAGTGATAGGAAATCCTTTAAATTGATG
TP36833	G/T	9	TGCATTATGTTAGGCTATAGGCTTTATATAGGCTGAACATGACAGGTTGTCAATTAGGCCTATG
TP36859	A/G	32	TGCATTATGTTTCTTTAGGCTCCAATACATTATGTTTCTTCAGGCTCCAATGCA
TP36883	A/T	25	TGCATTATTAATACATTTAAACAGAAGCCAAATCCAAGTAAGAAACCATATGCA
TP36897	C/T	58	TGCATTATTACAGCATGGAGTTGATCATGTTTACGCCAGACATTTAATACATTATTACAGCATG
TP369	G/A	33	TGCATAAACTAGATCACTTTACTCCACACACAGAAATGCA
TP36945	A/G	57	TGCATTATTATACGCATGAGCGGCATGGAGGTTGAACATAAAAGACTATTCTAATGATGTCATT
TP37143	C/T	50	TGCATTATTTCTACTCTACTCTCAGGCCTCCCTGGCCCTGGGGGCCCTGCTCCCCCTATCTCCC
TP37180	A/G	26	TGCATTATTTGGTGTTCTACGTTGTACACGGAGGATATTTTTGCAGAATTCTGCATGCA
TP37186	A/C	45	TGCATTATTTGGTGTTTTACATTGTACACAGACGATATTTTTGCAGAATTATGCA
TP37280	C/T	18	TGCATTCAAACAAACTACTGAACTAGTTTGAATTAAATGCA
TP37402	A/T	48	TGCATTCAACCGATAATGTGTCTTCTGCATTTAATCAAATGCTATTTAGTATGCA
TP37489	A/G	42	TGCATTCAAGTAGAGACACTGAACATAAAGGTAACATTTAGAATAGAGGTAGCCTGTAGAATAT
TP37534	C/T	38	TGCATTCAATCTCTCCTCAACTTTGAGCCAGGAGAGACTGACATGCA
TP37585	A/C	26	TGCATTCACAAGTGCAATACACCAAATTAAAGCTTAAGGAAAGAAATTCCACAACTTAACTTCT
TP37716	G/T	32	TGCATTCACGTACTATCGTTATTGTACTATCGTTACTATAGTATTTGATAACTTAATTATGCA
TP3774	A/G	26	TGCATACATGGTGCATACATGGAAGAGGAAAATACAAACATTTCCAGGGAGAGGAAAATGCA
TP37811	A/T	31	TGCATTCAGAACCAGTTCATGTCTTGTTGCAACTGTGGCCATAGATTCAGAACCAGTTCACATC
TP37849	G/T	14	TGCATTCAGAGGAGATCATTAGATGTAAAACTGTGAACCATCGTAGGAATGACCCTGATATGCA
TP37933	C/T	38	TGCATTCAGGAGGACATTTAGGATGTGTTCAGGAGGACATTTAGGATGCA
TP37935	G/T	21	TGCATTCAGGAGGACATTTAGGATGTGTTCAGGAGGACATTTAGGATGTGTTCAGGAGGACATT
TP37940	A/G	39	TGCATTCAGGAGTATATTATTTTCCCGTATTGGGATGGATCCAGGATGCA
TP37965	A/G	34	TGCATTCAGGGCAAGGCCATCCAGATGTCTAGTAGCAATTGGAATTTAAAAGCTTTTTTTGCTT
TP38097	A/T	58	TGCATTCAGTTGTTCTGAACTCACTTCATACATTCAGTTGTTCTGAACTCACTTCATACATTCA
TP382	C/T	47	TGCATAAACTGACTCACACAGGAGAGAAACCATTTAGCTGTGGAGACTGCGGGAAAAGCTTTAA
TP38218	C/T	25	TGCATTCATCTAACCATCTATCTCCATACAGACAGAGAGATATACATTCATCTAACCATCTATC
TP38324	C/T	61	TGCATTCATTATAGTGGAGATCAATAGAGCATGTATTCATTATAGTGGAGATCAATAGAGCATG
TP3833	A/T	29	TGCATACATTCCATAACCTTCTCTGGGAATTTAGTATGCA
TP38357	C/T	28	TGCATTCATTGCTGCTTTCAAGCCATGCCTTTCAGGCCTGTGGGTGCTCTTTTGTCCACCAAAG
TP38368	A/C	12	TGCATTCATTTAATTCTACTCTCAGTAATGCTACATTAATTTAATTCTGCTTTCAGTAATAATG
TP3838	A/T	64	TGCATACATTCTACAAATACACATGTGATCCTACAAAGTAGGTACAAACTATGTTGGATTGGAA
TP38611	A/G	23	TGCATTCCATCTGTGCAGCTGTAGCCACCATCTACAAAGCAGGCCTGGCTTTAGTGATGCA
TP38636	A/C	22	TGCATTCCATTCCAGCCTCCTATGCAGTAGCAGTGACATATTATGTAGGGTTATATGCA
TP38683	A/T	19	TGCATTCCCAGGAATCCTAGTTCGACAATAAATTGTTGTTTTGTTCGATAATGTCAATTATTTA
TP38721	A/C	53	TGCATTCCCCTGCCTTGTGTAATGAATATTCAAACATTTCCAAACTCTGTGTAAGGTCTGTTGT
TP38731	G/T	12	TGCATTCCCTAGGTATTCCCTATATATGCCCTTCACATTCCCTATGCA
TP38740	C/T	28	TGCATTCCCTATTTGCTTCGCCTCCACCCTGAGCGAATGATTAAGTTTTCATGCA
TP38803	G/C	33	TGCATTCCCTTATCTCTCTATCTCACCCTCTTGATGCA
TP38835	A/T	45	TGCATTCCCTTTTCACCAGTGTGGATATGCAGCAGGCGCTCCTCATTGAGATGCAGAGCTGCAC
TP38851	A/T	46	TGCATTCCGATTCCTGCACAGATTGTAATGGGCACATATGTGGGTAAAATACTTTTTTGAAGGT
TP38862	C/T	55	TGCATTCCGATTCTTGCATAGATTGTAATGGGCACATAGTGTGTGTGTGTAAAACACTTTTTTG
TP38895	A/T	11	TGCATTCCTAATAGTTCCTGCCAAGGCAGCAGCTACTCTTCCTGGGGTTTATTATGGATCCCCA
TP38916	A/T	48	TGCATTCCTATTAGTTCCTGCCAAGGCAGCAGCTACTCTTCCTGGGGATTATTATGCA
TP38925	C/T	10	TGCATTCCTCAGGAGTAAAACAGTTATTTGTAAAAACAAATGTATTGGTGTTGTTTTTTCTAGC
TP38980	G/T	19	TGCATTCCTGTGTATGTGGGTGTGTGTGTGTGCACGTGTATGCA
TP3899	T/C	33	TGCATACATTTTAATACATGGCTCTGGGCCTATGTATACCTCGTCCACTATTTTACTTTGCTCT
TP39029	A/G	44	TGCATTCCTTTTGTCCAGGTGTGCGTGCAATGGCGTTTGCGTCATCCGTGGATCTTCTGGGCGG
TP39048	G/T	24	TGCATTCGAGATTTCCTCATTTGGGAAATTCGCAGGGGTCAGCACAGCCACAGTGCAATGGCTG
TP39131	A/G	56	TGCATTCGGGCAGGTAGCGTTCTCCTGGCATCCGCCAAACCCAGATTTGTTCGTCAGACTGCCA
TP39176	G/T	30	TGCATTCGTATGGTTTATAAGTATCATAGGTAAAGGTATGGTTTATAAGTATCATATGCA
TP39281	C/G	51	TGCATTCTACAACTAGATAGATCAGATTAAGATTAATCCAGATCAGTGTACCTATGCA
TP39295	C/T	22	TGCATTCTACATGGGACACAGCTGTCTACATAGGGAACAAGGTTCCATTTAGGACAGTATGCA
TP39309	C/T	38	TGCATTCTACCTACTTTAACCCAAACCACACATTCTACCTACTTTACCCCAAACCACACATTCT
TP39347	A/G	17	TGCATTCTAGACTCCCAGTGCAGGCTGTGGGGAGCTAACATGATGCA
TP39368	A/T	21	TGCATTCTAGGCTGTGTGTGAAGTCCCAGTTAGGTAATGCTGCTTCCTGATGCA
TP39425	C/T	7	TGCATTCTATGGTCCTAAACAGTTCACGCTTTACACTAGACCCAAATGCA
TP39443	G/A	33	TGCATTCTATTTACCAGTCAATATTACCATGGGTACAGGTTCCCAGCCTGTTCTATGCA
TP39547	A/G	20	TGCATTCTCCCTCCCTGCCACTCTTCTTTCCCCCAACCTGCTTTCCTCTCCTTTGTCCTCCATG
TP39548	C/T	58	TGCATTCTCCCTCCCTGTCACTCTTCTTTCCCCCAACCTGTCTTCCTCTCCGTTGTCCTCCATG
TP39549	A/C	15	TGCATTCTCCCTCTACCTGTCACTTTTCTTTCCCCCAACCTGCTTTCCTCTCCTTTGTCCTCCA
TP39571	C/T	50	TGCATTCTCTAAAAGCTTTATCTTGAGACAAACTGCTAATCTCATATTACAATACATTGAGCCA
TP39769	C/T	62	TGCATTCTGAACACAGGTAGTATACATTCTGAACACAGGTAGTATACATTCTGAACACAGGCAG
TP398	A/T	29	TGCATAAAGAAATATGGATGAAGGAAGAAAGGATGGATGCA
TP39800	A/C	55	TGCATTCTGACTGAGTGGTCTGCTAGCCTACCATACGATCTGTTAACTGTAGCTAGATGCA
TP39807	T/A	33	TGCATTCTGAGAAGCACGGAGGAGGGAGGGAGTGATGCA
TP39848	A/G	49	TGCATTCTGATTATTGCATAGATTGTAATGGCCACATATGATGTGTGTAAAATACTTTTTTGAA
TP39852	C/T	46	TGCATTCTGATTCTTGCAAAGATTGTAATGGACACATATGATGTGCGTAAAATACTTTTTTGAA
TP39907	A/T	16	TGCATTCTGGAGAGCAGAGGGAACATTCTGGAGAGCTGAGAGCATGCA
TP39988	C/T	34	TGCATTCTGGGTGTCACGTAAACATCTGTCAGACCAAAGATGTTATAACAAAATGAGGTGAGGG
TP39997	A/G	60	TGCATTCTGGGTGTCACGTATCTGTCACACCAAAGATGTTATAATGAGGTGAAGGAATGATTCA
TP40051	C/G	7	TGCATTCTGTAGTAATGGGTTTCCTACAGCCCCACCCAACCGCTATGCA
TP40057	A/G	29	TGCATTCTGTAGTTATAACTGTAAGGGAAGCTGGGGATGCA
TP40063	A/G	52	TGCATTCTGTAGTTCTTACTGTAAGGGAAGCTGGGGCTGCATTCTGTAGTTATAACTGTAAGGG
TP40098	G/T	11	TGCATTCTGTGATTACTAAATGCGTTCTGTGATTACTAAATGCA
TP40123	A/G	44	TGCATTCTGTTAATACATTTCCCTAATGTCTGAATAAGTTCACAAATTATGCA
TP40361	A/G	28	TGCATTGAAATGAATGGCCCTCTAAACATCTAGCAGCTGTATGCA
TP40373	A/C	31	TGCATTGAAATTAAGGTGACACGAGATGTCAAAGAAACCTTATGCA
TP40443	A/G	40	TGCATTGAAGTACTTGGCAAAACCAGTAAACTGGTGACTAGTTCCTGCGTCGTGTCCGCCCATG
TP40463	G/T	23	TGCATTGAATAAGTAAAATAATGATCTGAGACTTCAAACGATGTCCATAGCAGGCTATTTTTGG
TP40573	G/A	33	TGCATTGACATTACTAAAGAATTAAGGTGAACGGTAAAATTTGGAAGACAAGATGCA
TP40599	C/T	9	TGCATTGACCTCACCTGGTTTAATTGATGTCTCTAGAGACAATACCTCTCTCATCATCACTCAA
TP40732	A/C	41	TGCATTGAGATGCCAGGCCAGTCAAAGCACCTGTCTGGCAAATACTAGGACAGCATGCA
TP40829	G/C	33	TGCATTGAGTGTGTGAGCTTGAATGCAGTGAGGAGGCATTCAGTGTGTAAGCTTGCATGCAGTG
TP40830	G/T	47	TGCATTGAGTGTGTGAGCTTGAATGCAGTGAGCAGGCATTGAGTGTGTGAGCTTGCATGCAGTG
TP40861	A/G	18	TGCATTGATAAGGCATGAATCATGATAATTCAGTCTCTGAGAGTAATATGCA
TP40883	C/T	21	TGCATTGATACTATGAATGACTGTTGTGTTACGTTTCAGGCCACCGAAACCTTTCTGGTGAATG
TP40890	G/T	11	TGCATTGATAGACAGCTTGCTGTAGATTGTATGTAACACATGATTTAGTTACATACAATCTACA
TP40919	A/C	8	TGCATTGATATTTGTCCCAGATGACATCCCCCTCTCTGATGCA
TP40928	A/G	15	TGCATTGATCCATTAATGTAGTCTAGACCTTTACAAGTCCAGCCATGCA
TP40936	C/G	61	TGCATTGATCCTTGAAGATTACTGATTGCATATAATGTAGAATGTCAGGTAAATACATTTCCTG
TP40942	C/T	58	TGCATTGATCGGACAACAGACTTTACACAGAGTTTGGAGATTTTTGACTAGTCATTACACCATG
TP40944	A/T	38	TGCATTGATCGGTGTGATCTAGAGCCATGCGTTTTGAATTTAAATGCA
TP40969	A/C	28	TGCATTGATGACACATTGGACCAACTGAAGTAGGCTCCATGCA
TP41082	C/T	24	TGCATTGATTGGACAATAGACTTCGCAAAGAGTTTGGAGATGTTTGACTCTTCATTACACCATG
TP41087	C/T	17	TGCATTGATTGTATCGCTTAGTTTAGTTTAAATGACACAATCCACTTCCCATGCA
TP41090	C/T	41	TGCATTGATTGTTTTTTGTCTTTGTTTCCTTGTATGCTGACGCTGTTCCTGTCTCGTTCCATGT
TP41138	C/T	16	TGCATTGCAACACATCCCATCTGTCTATCGATTAGTCTTCCTAATCACTCCAGTCTACCATCCA
TP41165	C/T	23	TGCATTGCAATTAACAGGTGTGCCTTGTTGAAAGTTCATTTGTGCAATTTATTTCCTTCTTAAT
TP41172	C/T	10	TGCATTGCACACAACGCTATCACTAGTTGTGCCATCCCATGTTACGGTTATTTTGCTCACTACA
TP41247	A/T	47	TGCATTGCATACCTGTGAAGGTTAAAGCTAACTGTTCTACAAGTTAAGTATGGTACACTGTAGT
TP41252	C/T	20	TGCATTGCATAGTGAAAGGCATTTACTTCACATGAACATGCA
TP41312	C/G	27	TGCATTGCATTTCTATCTGAAATATTCACTGATGTTTTGGCCCATTGGGTCGTTATCACCACAG
TP41458	A/C	36	TGCATTGCGGGGTCGAGGGGGACACCATGCTGACTAATGCA
TP41478	C/T	35	TGCATTGCGTGCATGTACTTCCATCTTGTGCACGCGTCTTCGGTCATGAGCAAACACATGCGCG
TP41489	A/C	56	TGCATTGCGTTGGATTTGCCCCAAACATAACTCTTTGTATTCAGGACATAAAGATAATTTCTTT
TP41499	A/C	38	TGCATTGCTAATATGACTAGAATGGGTTGCTAATATGACTAGGATGCA
TP4151	A/C	16	TGCATACCCCACAAGACACCAGAGGTCTCTTCACAGTCCCCAAGTCCAGAACAGACTATGGGAG
TP41513	G/T	18	TGCATTGCTACCTGTTGGAACATCACATAATGATTGGTTGATGCA
TP41571	A/G	32	TGCATTGCTCTATAGTAGTTTTGTCTAGTATAGATAGCTCTATAGTAGTTTTGTCTAGTATGCA
TP41585	C/T	8	TGCATTGCTCTGTGGCCTTATCAATTACCACTGTATACCGATCCTAACGGTATGCA
TP41611	A/C	45	TGCATTGCTGGTTTGCCAGACCTTAGCATAGTAAGGCAAAAAAAACACAAATGACCTGACAACA
TP41620	T/C	33	TGCATTGCTGTCATACCGGCTCTGATGACCTCTTAGGATGCA
TP41627	A/G	19	TGCATTGCTGTGATTACAATTGGACCCCATCAGCTGCTTCACACCCACACGTTCCCCGACACAC
TP41628	C/T	45	TGCATTGCTGTGGATGACCAGAGAGAATTACAATAGGTCACCAACTCAGATGAATCAATTATGC
TP4171	A/C	49	TGCATACCCCACAAGACATGCCACCAGAGGTCTGTTTAAACTACTGGCACACAGTGTGGACACC
TP4178	C/G	40	TGCATACCCCACAAGACATGCCAGCGAGGTCTGTTTGAACTACTGGCTCACAGCTCAGACACCC
TP41818	A/T	13	TGCATTGGAGAAAGCTAATTCTATTAGCGTCGATTAGCGGTGGGCACGATGAGAATGGAGGATG
TP41844	C/T	56	TGCATTGGAGATAATATAAGACAAGTACTGGAAACAATAGAACACTATGAAAAATCTGGGAAAC
TP41853	C/T	23	TGCATTGGAGCCTGAAGAAACACAATGTATTGGAGCCTAAAGAAACATAATGCA
TP41921	C/T	15	TGCATTGGATTTATCGAACGTATGCGTCAAACTGTATGCA
TP42014	A/C	25	TGCATTGGCTTAACATGGCCAAAAACTTGATAGCGGAATGAAGTGTTGCAGTGGTTAGGTATGC
TP42105	A/G	31	TGCATTGGGCCTGTGTCCTTTCTGGACCAAACAGGTAATGAGCTAATGCA
TP42272	A/G	20	TGCATTGGTCAAAACTGAAATCACATTGTCAAAACTCTTCACAGTCAGTGAAACAGAAGTGTAT
TP42367	A/G	27	TGCATTGGTTATCTCCACACAAAGTGAAGGGCTTTGGGTTTCACTGATGAAAGGTGATATGGAA
TP42391	C/T	18	TGCATTGGTTTCTCCCACTTCGATGGCAGCATCCACTCCATAGTGCCTCTCACTCACAACCAAC
TP42419	C/T	37	TGCATTGTAACTGCTTTTAAGAGGGACTTTGTTGTTCATGTGAGCAGACTAAACTGAAAAGGCT
TP42444	A/G	9	TGCATTGTAATCATCCAAACTGACACAGATACATTGTAATCATCCAAACTGACACAGATGCA
TP42450	C/T	25	TGCATTGTAATGAGATTACTGTACCTGTATGCAATGTAATGAGATTACTGTACCTGTATGCAAT
TP42519	A/T	17	TGCATTGTAGAGCATTATAAGGCATTCTAGTGCATTCTAATGCA
TP42536	A/T	9	TGCATTGTAGCGATATAGGAAGCCAATTCTAGATTTAATTTTGGATTGGAGATGCTTAATGTGA
TP42559	A/G	64	TGCATTGTAGGTGATGTCCCACTAGCTTCAATACATTGTAGGTGATGTCCCACTAGCTTCAATA
TP42645	A/G	50	TGCATTGTATGATGTCAACAAACATGGCGTCACACATATCTGGCATTTAACTTAGCATTAGCTC
TP42668	A/T	49	TGCATTGTATGTCAACAAACATGGCTCCACACATAGCTGGAATTAGCTAAGCTCATAATCAGTA
TP42767	A/G	14	TGCATTGTCATGTAAATGGGGTGGGTATAGTGCTGCTGGCATTAAAGGGGGTGATGCA
TP42780	C/T	34	TGCATTGTCCACTGTCTAACTGGACTCCTCATGCAACATGCA
TP42812	C/T	31	TGCATTGTCGAAGGAGGTAATGCAGCCTAACATTATGCA
TP42824	C/T	47	TGCATTGTCTACAGTACCTAACAAACAGACACTGAATAAGATTTGTCTTACAACACACTTTACA
TP42845	A/T	56	TGCATTGTCTCCGTAGCAACAAGATGTGAACTGGTTCTGAATCTATGGCCACAGTAGCAACAAG
TP42915	G/T	30	TGCATTGTGAACTGTGCTCCATAATGAGAGGATAGGTCTAAATGCA
TP42936	A/G	10	TGCATTGTGACCGGGGCTCTCTCCTGCGACAAAGCCGTACAGCTGTCCTCAAATCAATAGATGT
TP42972	G/A	33	TGCATTGTGATTCTCACCATTCTATATGTATTGCGATTCTCACCATTCTATATGTATTGCGATT
TP42973	C/T	51	TGCATTGTGATTCTCATGATTCTACATGCACTGTGATTCTCATGATTCTACATGCACTGTGATT
TP4299	A/G	49	TGCATACCGTTAGGATCGGTATACAGTGGTAATTGATAAGGCCACAGAACAATGCA
TP43012	G/T	49	TGCATTGTGCCAACTGTAAAGTTTGGTGGATGCCAGCAGAACGCTACCGGGCCTAATGCA
TP43060	C/T	44	TGCATTGTGGGAAATGTAGTATTTCCCCCATATTGAACAACATCTAAGTAATTCATGAAATATA
TP43163	A/G	15	TGCATTGTGTCTGTAATGTGGCTATTTATAAGTCTAGATGCA
TP43170	T/C	33	TGCATTGTGTGAGGGTTTCTCCTCCGTCTGGATGCGATCAGGATAAAGAAGGTGGTCGGGGATG
TP4322	G/T	41	TGCATACCTAACCACTGCAACACTTCATTCCGCTATCAAGGTTTTGGCCATGTTAAGCCAATGC
TP43223	C/T	12	TGCATTGTGTTCAGTGTCAAGTTAGAATAGTCATTTCTGATGCA
TP43239	A/G	23	TGCATTGTGTTGGGTAGATGTGACACAGCACAGGGGATGATGCA
TP43331	C/T	42	TGCATTGTTCCCCGCTGCCAGAGGGGTCTTGAATCCCACTGCGGGTGATTAGGCCCGTGTCAGA
TP4334	C/T	26	TGCATACCTAATACACACACACACACACACACACACACACACATCTCTAATGCA
TP43368	A/G	42	TGCATTGTTGACACCCTTTCTCTAGCCTGACTGCCATTCTGATAATGCA
TP43552	C/T	21	TGCATTTAAAAAACGAACAACGAAGTCCAAGAATCCAAACTCACGGATGCA
TP43561	A/T	25	TGCATTTAAAAACTATGCGTAGTCAAACTTGGTATTTAGCTACTGATTTGCGAGACTTAACTGC
TP43581	G/T	35	TGCATTTAAAACCCAGGTTATAGCATCTCTATAGGTCGATGTTTGTGTGTGTGCATGCA
TP43596	A/T	11	TGCATTTAAAATCAAAACGCATGGCTCTAGATCACACCGATCAATGCA
TP43662	G/T	32	TGCATTTAAATGCTTATACTGTAGGTTATCAGGCGTACTTAATAAAGGTCAAATTGAACTACAA
TP43766	A/G	9	TGCATTTAACAATCCTTCTGCAAACATTGTTCTTGGTTAGGTAAACAATCATGTCAAATATGCA
TP43789	C/T	29	TGCATTTAACCAAGGTATTTAACCCAGGCATTTAACCCATGCA
TP43841	A/C	28	TGCATTTAAGGTGTCTGTAGTAGAATAAATGTGTAAAAAAACAAATGTAGACATTAATAAATGC
TP43857	A/C	12	TGCATTTAATAAATTTTCGTATAAGGCTGTAACATAACAAAATGTGGAAAATGTCGTCATGGGG
TP43870	A/T	49	TGCATTTAATATTTAATAGTGTAAGAGTTAATGAATGGATAGCCTATAACCAAGTAGCCTAGAG
TP43872	C/G	61	TGCATTTAATCAATTTTCGAATAAGGCTGTAAAGCAACAAAATGTGGAAAAAGTCAAGGGCTCT
TP43874	A/T	32	TGCATTTAATCAATTTTCGAATAAGTCTGTAACTTAACAAAATGTGGAAAAAGTCAAGGGCTCT
TP43916	A/G	24	TGCATTTAATTCAAACTAGTTCAATAGTTTGTTTGAATGCA
TP43955	A/T	31	TGCATTTAATTTGTCAAGGGAGGGTCATACAAGCAATGCCATAGCATTTCTCATCAACAATATT
TP43958	A/C	8	TGCATTTACAAAAATAATAGTTTGGCAAACTCAATTGGTTTTCAAAATCAAGATAATGTATAGG
TP43965	A/T	20	TGCATTTACAACAGGGATAAAGCAGAGCAATCAAAATGCA
TP4404	A/G	28	TGCATACCTCGATTACCGAGAGGGCTAAGGTTTGAGTAGAGACCATGCA
TP44079	A/T	60	TGCATTTACCAGTCATACTCCTATAGCTCCGTCAGTCCCTCGCTCATCAGATCAGCTCAAACTG
TP4416	G/T	22	TGCATACCTCTATGTTATACCGCTCCCGAATGCTGGTTCGCAACATAAAATGTGTCCATGGAAC
TP4418	C/T	35	TGCATACCTCTGTATCTTCAAGTGTCAATCCCCCCACATTTTGGTTCTTCCTTTTTGACAGAAC
TP44232	A/C	17	TGCATTTAGACCTATCATCTCATTATGGAGCACAGTTCACAATGCA
TP44273	C/T	64	TGCATTTAGATGGGGAGTCAGTTCAACACAGACCTAATGTATTTAGATGGGGAGTCAGTTCAAC
TP44286	A/C	37	TGCATTTAGATTTGTATGCAGTCTGATATACCAGGGACTGGGGATGCAGTTAGGTTTGTATGCA
TP44348	A/C	44	TGCATTTAGGAGCCCAACGGACAAGGAGTGGACACGTTTCTCCAACAGCAATAACGTGAGTAAG
TP44349	G/T	28	TGCATTTAGGAGGTCATACTTTTGAATGACTTTTCAAGTTGTGAAGTGAGAAGCAGGTTTATTT
TP44382	C/T	59	TGCATTTAGGTTTGTATGCAGTCTGGTGATATACCAGGGACTGGGGATGTAGTTAGTTCGTATG
TP44389	A/C	34	TGCATTTAGTAATCACAGAACGCATTTAGTAATAACAGAATGCA
TP44530	A/G	30	TGCATTTATAACTTATTATTATAAAGGCTATAGTGTGCTATATCTCTATAGTATGCA
TP44553	A/C	33	TGCATTTATACAGTATTATATAGTATTATATTATTGCAGCCATACATACAATGGCTGTGGAAGA
TP44704	A/T	18	TGCATTTATTAACTGTAATGCTGCATGTATTAACTGTACTGTTGCATGTATTAACCGTATTGAT
TP44737	G/T	36	TGCATTTATTAATGTCTACACTCGTTTTGCCACATGTATTCTATTAAAGACACCTTAATGCA
TP44749	A/G	24	TGCATTTATTAATGTCTACATTCATTTTTGCCACATTTATTATATTACAGACACCTTAATGCA
TP44760	A/T	48	TGCATTTATTAATGTCTACATTCGTTTTTGACACATTTATTATATTAAAGACACCTTAATGCA
TP44764	C/T	55	TGCATTTATTAATGTCTACATTCGTTTTTGACATGTCTATTCTATTACAGACACCTTAATGCA
TP44792	G/T	38	TGCATTTATTAATGTCTACATTTGTTTTTTTACACATGTATTCTACTACAGACACCTTAAATGC
TP44796	A/G	55	TGCATTTATTAATGTCTACGTCTTTGATTTTGCCACGTTTATTATATTACACACACCTTAATGC
TP44848	A/C	42	TGCATTTATTCATGTCTACATTCGTTTTTGACACATTTATTATATTACAGACACCTTAATGCA
TP44936	C/T	37	TGCATTTATTTTACAGTGCTCCTGTGAAACGAGGCCCCACCATGCA
TP44961	A/C	12	TGCATTTCAAAACAGATTTGTTTGTGTTAGGCTTGAAATGTATTGAATTACATTGTAACACAAT
TP45019	A/T	11	TGCATTTCAAATTTAACAGGTGTGCCTTGTTAAAAGTTAATTGTGGAATTGATTTCCCTCTTAA
TP45050	C/T	11	TGCATTTCAACTAACAGGTGTGCCTTCATAAAAGTTCATTTGTGAAATGTTTTTCCTTCTTAAT
TP45222	A/G	17	TGCATTTCAATTAACAAGTGTGCCTTGTTAAAAGTTCATTTGTGGAATCTCTTTCCTTCTTAAT
TP4538	C/T	13	TGCATACGCCAACCTAATGCTTTTACATTTATGGCGAATAGTGAATCATATTATGTACGCCCTT
TP4544	A/T	42	TGCATACGCCTCCAGACTAGAGCAGCTAGAATTAGCATTGTAGCAGACATCTGATCTACAGGCC
TP45479	C/T	21	TGCATTTCAATTAACAGGTGCGCCTTGTTAACTTCTCTAGGGTAGGGGGCAGCATTCGGAATTT
TP45519	A/C	24	TGCATTTCAATTAACAGGTGTGCATTGTAAAAAGTTAATTTGTGGAATTTCTTTCCGTCTTAAT
TP45533	A/T	25	TGCATTTCAATTAACAGGTGTGCCATGTTTCCTTCTTAATGCA
TP45608	G/T	32	TGCATTTCAATTAACAGGTGTGCCTTGAATTGCTTTCCTTCTTAATGCA
TP45643	A/T	10	TGCATTTCAATTAACAGGTGTGCCTTGTTAAAAGTTAATTTGTGGAATTTCTTTCCATAATGCA
TP45649	A/T	9	TGCATTTCAATTAACAGGTGTGCCTTGTTAAACGTTAATTTGTGGAATTTCTTTCCTTCTTAAT
TP45658	A/T	47	TGCATTTCAATTAACAGGTGTGCCTTGTTAATTTGTGGAATTTATTATCTTCTTAATGCA
TP45716	A/C	30	TGCATTTCAATTAACAGGTGTTAAAAGTTAATTTGTGGAATTTCTTTCCTTCTTAATGCA
TP45743	A/C	45	TGCATTTCAATTAACAGTTGTGCCTTGATAAAAGTTAATTTGTGAATTTTTTTCCTTCTTAATG
TP4575	C/T	51	TGCATACGGGAGATTAAAAAACACCTATAAATATTAATGTGGGCCAATTTCCCAGCACAAATAA
TP45791	A/C	18	TGCATTTCAATTAACTTATTTATGATAGGGGGCAGCATTTTCACTTTTGGATGAATTGCGTGCC
TP45798	C/G	63	TGCATTTCAATTAACTTCTTTGTGATAGGGGGCAGCATTTTCACTTTTGGATGAATAGCGTGCC
TP45805	A/T	14	TGCATTTCAATTAAGGTGTGCCTTGTTAAAAGTTCATTTGTGGAATTTCTTTCCTTAATGCA
TP45895	C/T	63	TGCATTTCACAAGGGCTTCTTCTATCATTACTGTTGCTATGTCCCACAGTAACTGTAGGCCACC
TP45917	A/C	20	TGCATTTCACATAAGATTTAATTAAAACTTTACAAGACACAATTGTGCAAGGGAGGCTGTCAGT
TP45962	C/T	36	TGCATTTCACTGGCACGTTTACAGTCCCGCCAGACCTGATGGTTTTCCTGTAGTCACAACAACA
TP45972	C/G	8	TGCATTTCACTTCTATGCCTGATCTGATGTTTAAAGATGCA
TP46110	C/T	63	TGCATTTCATCCAAAATTCCGAATGCTGCCCCCTACCCTAGAGAAGTTAAAGGTCTTACTCACG
TP46111	A/G	57	TGCATTTCATCCAAAATTCCGAATGCTGCCCCCTACCCTAGAGAAGTTAACAAGGCACACCTGT
TP46143	A/T	40	TGCATTTCATGGTTAGTTAGAAATGGGAAACCACTGTATAGATGCA
TP46172	A/G	42	TGCATTTCATTCTTCACTTGGAGACAGCTACAACAACGACAAGTTCAGAAGGCTGGAGCTAAAA
TP46443	C/T	55	TGCATTTCGATTCTTGCATAGATTGTAATGAACACATATGATGTGTGTAAAATACTTTTTTGAA
TP46451	A/T	56	TGCATTTCGCTCCAGAATGAGTTCTGTTCCACCCACAGACATAATTCAAACGGTTATAGAAACT
TP46563	A/C	49	TGCATTTCTCAAAGGGAAAGTTCTCAGATCAGGGAACTATAAAAAGTTATTCAGTCATGACTCA
TP46570	C/T	48	TGCATTTCTCAGTCTGTAAAGTATGGCTTGATGTTGTCTCCACAGGACTTCTGCTCTGCATCAC
TP4667	A/T	12	TGCATACTAAAATCCCAGAGAAGGTTATGGAATGTATGCA
TP46699	G/A	33	TGCATTTCTGTTTATCCGACAACGGACGCTTTGGAATTCAAATGAGCCTTGTGCTTAGATAAGT
TP46701	A/T	32	TGCATTTCTGTTTCATATGATGTATGTTCATAAACAAGCTATAGTTTTACATTCATATTTGTGT
TP46733	C/T	45	TGCATTTCTTCCAAAGCCAAGGGATCAGCATCCATGTACATCAGCGCATGAATGAAAGCAACCT
TP46747	A/G	51	TGCATTTCTTGCAGTAAATTCATAAACCAAATGTTAATTTTGTCTCGGGAACAGGAGTGTAGAA
TP46806	G/T	55	TGCATTTGAAAATAAGAGTAGCAAGGCTATATACAGACACCGGTTAGTCAGGCTGATTGAGGTA
TP4681	A/G	44	TGCATACTAACAACATACACAAACTAACAACAGACACGCACTAACAACAGATGCA
TP4683	A/G	23	TGCATACTAACAACATACGCATACTAACAACATACGCATACTAACAACAGATGCA
TP4687	C/G	46	TGCATACTAACAGTAGACGCCTAGTCAATCCATACTAACAGTAGACGCCTAGTCAATCCATACT
TP46951	A/G	56	TGCATTTGACTGTTTTTAATATTGGCCATCAACCAAAAACACAGCATCTACCGTGATAGAAATA
TP47036	A/T	18	TGCATTTGATATGAAAAATATGACATCAGCATATATGTATAACATCTAACATTATGAACAGTGT
TP47076	A/G	30	TGCATTTGATTTCACTTGCTCTCTGCTCCATCTTTATCAACATGCA
TP47198	A/G	64	TGCATTTGCCTGTTCTCTTTTCTTTTTGGGGTTTTAGAGTTGAAGAACACCATCTACAGATATA
TP47215	A/C	38	TGCATTTGCTAAAAAGGCCAAAACTGCAGGACATGTCAGACTGACCTGCATGGCCACAGGTTTC
TP4722	A/T	45	TGCATACTACATCTTTCAAACCGTGAAAAGGTTTGTGCATGATTAAAAAAAAATCCCCATAGCA
TP47287	C/G	41	TGCATTTGCTTTCCAGAATAATGGGTAGTCTAATTCAAATCTGGGTTAATCTGAAACAAACATG
TP47403	A/G	45	TGCATTTGGCTAAGGTGTATGTAAACTTCCGACTTCAACTGTATATATGCA
TP47463	A/G	44	TGCATTTGGGTCTAGTGTAAAGCGTGAACTGTTTAGGACCATAAAATGCA
TP47487	A/T	30	TGCATTTGGTGAGGAAGAATGGGCTTCTAACTGCGAAAGGGTCTACCCCAAATGCACCTCCATA
TP47496	A/C	37	TGCATTTGGTTAATTATCCAAAACAACATATAGATTAATCTTCCATCTCCTAGAACTATGTGGT
TP47517	C/T	45	TGCATTTGGTTTATTCAAACAACATATAGATTCATCTTCCGTCTCCTAGAACTGTATCGTCATA
TP47519	C/T	24	TGCATTTGGTTTATTCTCCCAAACAACATATAGATTTACCTTCCGTCTCCTAGAATTGTATTGT
TP47580	C/T	24	TGCATTTGTAGCTCTCCTTCAGTCGCAACTCTCCCAGGGCTTGTGTATTCCTTCTCTCTGCATT
TP4763	A/T	43	TGCATACTACCGTGCTCCCCCTGAGTCACTGGATGTTTCTCAATATGTACACTACCGTGCTCCC
TP47725	A/G	54	TGCATTTGTGTGCTGGGCGCTGTCCTCAGATAATCGCATGGTTTGCTTTCGCCATAAAGCCTTT
TP4780	A/G	13	TGCATACTACCTATTCTATTACTAGGCATAGTACCTATTCTATTACTATGCA
TP4784	A/G	62	TGCATACTACCTGAGGTAACCTAGTCCTCATACATACTACCTGAGGTAACCTAGTCCTCATACA
TP47937	A/T	50	TGCATTTTAACTCACCTGAACCTCATAGAGACAGAGGATGACAACCAGAACAACTGTGATTCCT
TP47967	C/G	48	TGCATTTTAATCTATATAAACACACGTGTGTAGGTGGGTGTGCCTGGCTATGACTACGAGCATG
TP47996	A/C	37	TGCATTTTAATTAACAGGTGTGCCTTCTTAAAAGTAAATTTGTGGAATTTATTTTCTTCTTAAT
TP48066	C/T	41	TGCATTTTACGCCTGTCTAGTTCTAATCTTCTGCCTAACGCACTATGCCTGATTTGGTTATTTT
TP4817	T/C	33	TGCATACTAGACAAAACTACTATAGAGCTATCTATACTAGACAAAACTACTATAGAGCAATGCA
TP4821	C/G	7	TGCATACTAGCATGTTTTAGGTTGGCTAGAGACAAGAACTAGGTCCCCATGGCCAAGGTTCCCT
TP48211	A/C	26	TGCATTTTATGAATCCCAACTCATTAGTCAAAATACTGCTTTGTATGCA
TP4831	A/T	18	TGCATACTAGTACACAAAGTATATTGACTTGTCCATGGATGCA
TP48412	A/G	32	TGCATTTTCCACAGTGGCTTCCTGTGCTTATATATTTTCCACAGTGGCTTCCTGTGCTTATGCA
TP48420	A/C	60	TGCATTTTCCATTACGCCATTATGTTTATCACTTCAGTTCCTTAAAAGCATATACAGGGAATTA
TP48458	C/T	37	TGCATTTTCCTCTCCCTGGAAATGTTTGTATTTTCCCCTTCCATGTATGCACCATGTATGCA
TP48510	C/T	58	TGCATTTTCTACTCAGACTAGGCTGGAGATATTTTTGTTAAAATAGATGATTCATCTCGTCTGA
TP4853	C/T	28	TGCATACTATAGAGATATAGCACACTACAGCCTTTATAATAATAAGTTATAAATGCA
TP48578	G/T	59	TGCATTTTCTTGATACCATTTGAAAGGAAACACTTTGAAGTGTGTGGAAATGTGAAATGAATGT
TP4863	A/G	60	TGCATACTATCCCCACATAGCAAGGTATTGCGATCTGTGGGCTTTGTGTATAAGTCTGTATGTA
TP48641	A/G	31	TGCATTTTGAATGAAGGATTTTCTAAATGGACTGCTGGATGTGAATATTCCATGGGTGAGTTGG
TP48728	A/T	21	TGCATTTTGATTGCTCTGCTATATCCCTGTTGTAAATGCA
TP48863	C/T	36	TGCATTTTGGCTAAGGATTGCTCTGTTAATATCTACACTGATAGATATGCA
TP48900	C/T	47	TGCATTTTGTACCTGTTGATTGGTTTGTCTCGGGTCATTCAGCTTGCTATGCA
TP48913	A/G	39	TGCATTTTGTATGACACATGTCAATCGGGTGTATCCTTAGAAACTAAAACCCTGGCTGACTTCA
TP48956	G/T	41	TGCATTTTGTGCAGGAGAACCTGTTTAAATGTAAATGTTTGCTTATGTTCGCAAGTAGGCCTAT
TP4904	A/C	62	TGCATACTCAAAAAGGCAGGCCAAAAATAGCCTGCTATGGACATCGTTTGAAGTCTCAGATAAT
TP49139	A/G	15	TGCATTTTTATTGTATTTGACACATACCAAAAGCACTAACATGCA
TP49142	A/C	43	TGCATTTTTATTGTGTATGATGAATTGTACCCATTTACAATTAATTCGTGCTTGTGTGCGCACC
TP49279	A/C	31	TGCATTTTTGGTAGTTACTGTACTAGCAGTAGCAAAGCCAAGATGCA
TP4946	A/T	25	TGCATACTCATACATAATCTCACAACATGTTATGCAACCCTCAAACATAATCTCACAACATGTT
TP4956	C/T	47	TGCATACTCATCAGCTTTGTAATCTTCCCTTTACACACAACATATTCATACTCACCAGCTTTGT
TP4978	C/T	48	TGCATACTCCTACCTAATCTCACAACATGTTATGCAACCCTCAAACACAATCTCACAACATTTT
TP499	A/C	29	TGCATAAAGTACCGGTCTGAAGTGAGCTATCCCGGGGCAGTCCCGTTAGTTCTCTTATATACTG
TP4998	A/G	64	TGCATACTCTATTGATCTCCACTATAATGAATACATGCTCTATTGATCTCCACTATAATGAATA
TP5067	A/G	16	TGCATACTGATCATAACGGTGCAAAACTTGCCTATGAAAATATAATGCA
TP5087	A/C	11	TGCATACTGCATCCAGATCACATTCAGGTTTCAAACAATTAAGTATGTTTTCAAAATGCA
TP5094	A/G	11	TGCATACTGCATTACCTCTCCTATCAGACATAACCATGCA
TP5097	C/T	20	TGCATACTGCATTACCTCTCGTATCAGGCATAACCATGCA
TP5140	A/G	31	TGCATACTGCCTGTGTTCAGAATGTATACTACCTGTGTTCAGAATGTATACTACCTGTGTTCAG
TP5252	A/G	58	TGCATACTGTACTACACACCATACATACTGTAACTGCACACCATACATACTGTAACTACACACC
TP5255	G/T	34	TGCATACTGTAGACATACTGTAGACATACTGTAGACATACTGTAGACATACTGTATGCA
TP528	A/T	13	TGCATAAAGTTGAGTGAAACTTAATATAATGGTACCTGAGTCTATGCA
TP5280	A/T	6	TGCATACTGTCATTAACATATAGCCATACTGTCATTAACATATAGCCATACTGTCATTAACATA
TP5285	A/G	42	TGCATACTGTCCTAAATGGAACCTTGTTCCCTATGTAGACAACTGTGTCCCATGTAGAATGCA
TP5381	C/G	17	TGCATACTTCTATACACACTTACACACTACTTCAGGGTACCTACTGTAAGTCTATGCA
TP5386	C/T	15	TGCATACTTCTCTCCCTGTGAGGTAACGACTGGGCATGCA
TP5437	A/G	21	TGCATACTTTCAATTTTTCCAAACTAACCCTAACCCTTTTCCTAAACTTAACCTAATTCTCCTA
TP5442	A/T	61	TGCATACTTTCCTAAACCTAAAATGTGCCTAAATAATCTTGAAGATCAAGAGTATTTTTAAATC
TP5471	A/G	6	TGCATACTTTTCAGATTTTATTTTGTGTGGATCCCCATTGAGGCCTTTCCTCGCGTTCATCAGA
TP5594	C/T	34	TGCATAGAAATGTGGCGTCATAGAAATGTGGCGCCATAGAAATGTGCATGCA
TP5615	C/T	27	TGCATAGAACAGGCTGGGAACCTGTACCCATGGTAATATTGACTGGTAAATAGAATGCA
TP5654	A/G	59	TGCATAGAAGTAAAGAAACTAGAATGCCCACCCTAGTCACACCCACACATGTATAGAAATAAAG
TP5701	C/T	55	TGCATAGAATTCACTGGCTTGAATGCGAAGCAGTAATTGTTTCAAAACATCTCCCGCCATGTCA
TP5743	C/T	27	TGCATAGACACACAGCTAAATACACACGTTAGGATTCATCAGCTGACACAGACATAGCCCAGAC
TP5761	C/T	9	TGCATAGACACTTTACCCCTACCTCCATGTACACTGCTGCTACTCGCTGTTTATTATCTATGCA
TP5790	A/C	31	TGCATAGACATTACACTAATACATGTATAGACATTACACTAATACATGTATAGACATTACACTA
TP5813	A/T	25	TGCATAGACCTCTAGGCTACTTGGATATAGGCTATCCATTCATTAACTCTTACACTATTAAATA
TP5828	A/T	36	TGCATAGACTAAGATATAGTAGAATAGGATAGAATACAGTATATACAAATGAGATGAGTAATGC
TP5840	A/T	36	TGCATAGACTCAGGTACCATTATATTAAGTTTCACACAACTTTATGCA
TP5847	C/G	42	TGCATAGACTTACAGTAGGTACCCTGAAGTAGTGTGTAAGTCTGTATAGAAGTATGCA
TP5869	C/T	55	TGCATAGAGAAGAGCTGGTTGTTGCAGGGGGAGGGTATAAAGAAGAGCTGGTTGCTGCAGGGGG
TP5910	A/C	22	TGCATAGAGAGCATCCCATCTACATAGCCTTCCAGTATCGTGCTGTAGCTGTATGCA
TP5939	A/G	10	TGCATAGAGATCCTACTGTCCTGATACCAAAAGTATGTATAGAGATCCTACTGTGCTGATACCA
TP5995	A/G	21	TGCATAGAGGCACACATAGAAGCACACAGAAGCACACATAAAGGCACACATAGAGGCATGCA
TP5999	A/C	26	TGCATAGAGGCACCGGGGTACAGCGATACATAGAGGCACCGGGGTACAGCGATGCA
TP6098	A/G	49	TGCATAGATAATAAACAGCGAGGAGCAGCAGTGTACATGTAGGTAGGGATAAAGTGACATAGAT
TP6113	A/G	56	TGCATAGATAATAAACAGCGAGTAGCAGCAGTGTACATGGAGGTAGGGGTAAAGTATCTATGCA
TP6119	G/T	39	TGCATAGATAATAAACAGTAGTACAGGTTAGAGGTAATGTGTACATGTAGGTAGGGGTAAAGTG
TP6156	A/G	18	TGCATAGATAATAACCGAGAGTAGCAGCAGTGTAGAAGAGGTAAGGTAAGGTGACATAGATAAT
TP6199	G/A	33	TGCATAGATAGCACCGTTTTGTTCAAATCAGGGCGTTTATGAGGATGCA
TP6258	A/G	30	TGCATAGATGACAACAGAGAGTGGCAGTGATGTGGAGAGGGTGACTATGCA
TP6285	A/G	19	TGCATAGATGGTAGTAGGATGGTTCCATGTATAGATGGTAGTAGGGTGGTTCCATGCA
TP6321	A/G	13	TGCATAGATTGCACAGTAGGCTAGGTAACAGCCACTATGTGACATAAGTTATTTGTTGCCACAA
TP6357	A/G	24	TGCATAGCAACAGGACTATATACAGTAGCTGTGTGGATGCA
TP6410	A/T	17	TGCATAGCAGAGATTTATACAAATAGCATCCATATATCCATGCA
TP6425	G/T	49	TGCATAGCAGTAACTATGGAAACATTTGTCATCTGTCCCAGTAATAACGGCATAGCAGTAACTA
TP6510	A/G	64	TGCATAGCCAGCCAGCTAGCTCTAATTGCAATGATGGATAGATAGCTAATCTGTATTTTAACTA
TP6512	C/G	64	TGCATAGCCAGCCCAGAAATGGCTCACTAGCGATGGATGCGTAGCCAGCCCAGAAATGGCTCAC
TP6516	C/G	14	TGCATAGCCAGCCCAGGAATAGCTCAGTAGTGATGGATGCA
TP6518	A/G	54	TGCATAGCCAGCCCAGGAATAGCTCAGTAGTGATGGATGCGTAGCCAGCCCAGAAATAGCTCAG
TP6521	C/T	31	TGCATAGCCAGCCCAGGAATGTCTCAGTAGCGATGGATGCA
TP6618	A/C	21	TGCATAGCCTTCATACCTGCATGTTATACATAGCCTTCATACCTGCCTGTTATGCA
TP6620	C/T	27	TGCATAGCCTTCATACCTGCCTGTTACACATAGCCTTCATACCTGCCTGTTATACATAGCCTTC
TP6621	C/T	51	TGCATAGCCTTCATACCTGCCTGTTATACATAGCCTTCATTACCTGCCTGCTATACATAGCCTT
TP6655	C/G	43	TGCATAGCGGTTGGGTGGGGCTGTAGGAAACCCATTACTACACAATGCA
TP6668	C/G	8	TGCATAGCTACACTGATCTGGATTAATCTTAATCTGATCTATCTAGTTGTAGAATGCA
TP6726	A/G	64	TGCATAGCTGACATCTAAACACTTAGCTAGCAAGTTAGCAACACAATGCTTAGCTGACATCTAA
TP6731	A/C	46	TGCATAGCTGACATCTAGCCACTTAGCTAGCAGGTTAGCAAACCAAATGCA
TP6745	A/G	60	TGCATAGCTGGAGCCCTGAGCTAGAGGTCTTCACAGCTCCAAAAAGTTGGACCCATTCCAAAAT
TP6749	A/T	62	TGCATAGCTGGGTTAACACTGACTGTAATAGAGTCTCTCCTCTACCAGCTACATGTCCAGAAGC
TP6951	C/G	20	TGCATAGGCCCAGGGAGCACTGTTCCAGCCGAGCCATTAGATCCCCTTAGCGGCCACATGCA
TP6961	A/C	58	TGCATAGGCCTAATTGACAACCTGTCATGTTCAGCCTATATAAAGCCTATAGCCTAAAATAATG
TP6966	C/T	9	TGCATAGGCCTACTCTCTACTGTAATCCATAGGCCTACTCCCTACTGTAATGCA
TP6993	A/G	31	TGCATAGGCCTTGGCATAATTGCAATAATTATACAAAACAAAACGTTGGCATGCA
TP7006	A/G	51	TGCATAGGCTAATTATGTAATCACCTATTGATTAGCAAGGTGAAGTGAACAATGCA
TP7074	A/C	37	TGCATAGGGAATGTGAAGGGCATATATAGGGAATACATAGGGAATGCA
TP7094	A/T	36	TGCATAGGGCAGAGATCAGATATCTGTTGATACATAGGGCAGATTTCAGATAACTGTTGATGCG
TP7106	C/T	25	TGCATAGGGCTAAAGAGAAGAACGCTCGGGTGATGCGGTGGTTTTTGAGTCTCCAACCGTTTCA
TP7107	A/G	14	TGCATAGGGCTAAATTGAAATGTTTCTTACAGAAGAAATATGAAAACATATGCA
TP7117	A/T	29	TGCATAGGGGATACATAGGGACAACATAAGGGCTGCATAGGGGATACATAGGGACAACATAAGG
TP7128	A/C	26	TGCATAGGGTCATGTATAGAAATTCAAATTATTTTGACTACCATGCA
TP7132	A/T	36	TGCATAGGGTGTATGCTGTATATGTCCTTGATGGGACATATTATAGTGGACTAGTAAAGATGCA
TP7136	C/G	34	TGCATAGGGTTAGTTTTACATGACTTGGATAGGCTTAGTTTTACATGGCATGCA
TP7162	A/G	19	TGCATAGGTCCCCGCCTCATGTCTTACCAGAGGCTGCTGTTCTATCCTGCCGATTAGAATGTAG
TP7203	A/C	26	TGCATAGGTTGACCCAAACAGTACAAACATCTTCTGAGCATGACTCCTAATCTTTGGAAAGTTT
TP7218	A/G	42	TGCATAGTAAAACGTCTGACCCTAGCAATACATAGTAAAACATCTGACCCTAGCAATACATAGT
TP7230	C/T	26	TGCATAGTAACACACCAGTGCTGCACAGTAACACAGTAACACACCAGTGCTGCATAGTAACACA
TP7240	A/G	62	TGCATAGTAACTCTCCTGTATAATAACTACACTGACTGATACATAGTAACTCTCCTGTATAATA
TP7247	C/T	40	TGCATAGTAATAGAATAGGTACTATGCCTAGTAATAGAACAGGTAGTATGCA
TP7286	A/G	13	TGCATAGTAGTCATTAGTACACACTATACACAGATATACATGCA
TP7292	A/T	51	TGCATAGTAGTGGTTGAGATATAATAGCCAGCCCACTGCCTATGACTAGTAGTGGTTGAGATAT
TP7298	C/T	27	TGCATAGTATACAACAGAACGTCTGCCTAAATGGCATGCA
TP7330	G/T	57	TGCATAGTATTTAATATTAGCCCTCTGATTACAGTGAAGAGCAAGACGTGATGTAGGCATGCA
TP7352	C/T	22	TGCATAGTCACCCTCTCCACACCACTGCCACTCTCTGTTGTCATCTATGCA
TP7363	A/T	59	TGCATAGTCACTATACATTCATGTACATACTACCTCAATTGGGCCGACCAACCAGTGCACCCGC
TP7370	C/T	25	TGCATAGTCACTGTAACTATACATCCATGTACATACTACCTCAATTGCCCCGACCAACCAGTGC
TP7396	A/C	36	TGCATAGTCACTTTAACTAAACAATCATGTACATAATACCTCAATTGGGTTGACCAACCAGTGC
TP7400	C/T	59	TGCATAGTCACTTTAACTATACAGTCATGTACATACTACCTCAATTGGGCTGACCAACCGCACA
TP7401	A/G	38	TGCATAGTCACTTTAACTATACATACTACCTCAATTGAGCCGACCAACCAGTGCTCCCGCACAT
TP7412	A/G	55	TGCATAGTCACTTTAACTATACATTCATGTACATACTACCTCAATTAGCCCGACAAACTGGTGC
TP7415	A/C	55	TGCATAGTCACTTTAACTATACATTCATGTACATACTACCTCAATTGGGCCGACAACCAGTGCT
TP7470	A/G	30	TGCATAGTCAGGTGGTAGGGTGGTTCCATAAATAGTCAGGTGGTAGGGTGGTTCCATGCA
TP7496	A/G	6	TGCATAGTCCCTGGTATATCACCAGACTACAAACCTAACTGCATGCA
TP7506	C/T	18	TGCATAGTCCTATGGGTCCAGTCATGTCTGGCGCCACATTTTCTAACCGGAAACCCTGGGCTAA
TP7569	C/T	28	TGCATAGTGATGGCTGGGAGAGGACAGCACAGTAGAAGGTAATGCA
TP7609	A/T	19	TGCATAGTGCCCATCTTTATATTATACATAGTGCCCATTCATTAGGCTATATATTATGCA
TP764	A/G	7	TGCATAACAAGCTGAATGACCCGAGACAAACCAATCAACAGGTACAAAATGCA
TP7642	A/G	22	TGCATAGTGGGGGTTAGAGGGAGTATGTATAGTAGGGGTTAGTGGGGGTTAGAGTGGGTATGCA
TP7672	C/T	19	TGCATAGTGTCTGGTCTACAGCAACAGAGAGGAGAGGAGAGACCAGGCATAGTGTCTGGTCTAT
TP7688	A/G	6	TGCATAGTGTTGTACTGTAGAAGAATGAGCAGATAACCACCAACTTATTTCTGAGCAAGGCAGT
TP7751	C/T	17	TGCATAGTTCTTGCCTCGAACTCATGGAAATAATTATCCAATATATTATGGATTAGATTTAGGA
TP7798	C/T	32	TGCATAGTTTTTTTTCTGTATATATGAATTACAAATCAGCCTTTACTTAAATCATGTTTCTAGT
TP7801	A/G	13	TGCATATAAAAAAGAACACCTGTCCAAATATTGCTCTGTCTTATTGGATATGCA
TP7835	C/T	11	TGCATATAAACTGATACCAGGCTGACTACCCAACTACTACTACTATAATGTGATGCA
TP7887	G/T	38	TGCATATAACCCTACATAATATGTCACTGCTACTGCAGAGGAGGCTGGAATGGAATGCA
TP8005	A/G	18	TGCATATAATTGGTATGAGAGAATGAAAGATATTGACAGAACGCAGGAGAGAGGTACAGTACTG
TP8012	C/T	37	TGCATATAATTTAACAGATACTGACTGTTATTTAACCGATTAAGCCAGTTCATTTACTATTTAT
TP8015	A/C	8	TGCATATAATTTACCCAGTGTGGATGTTGATGTATATCATTTACCCAGTGTGGATGTTGATGCA
TP8229	G/A	33	TGCATATAGAATCACGATACATATAGAATCACGATGCA
TP8280	C/T	27	TGCATATAGATATAGAGAGATAGATACACCAGGCCTGGGATAGATAACATGCA
TP8282	G/T	15	TGCATATAGATATAGAGAGATAGATACACCAGGCCTGGGATAGATACGATAACATGCA
TP8295	C/T	58	TGCATATAGCAACTGTGCCCATGTATATAACAACTGCGCCCACGCATATAGCAACTGCGCCCAT
TP8316	A/C	8	TGCATATAGCCTATGGGCCATGTCATTCAGGTATGCTGTAACATCAATACTGGGCCATGCA
TP8338	A/G	13	TGCATATAGGAAAAAAACAGAGAAAATGTCCCATGCAGATAGGAAGAAAACAGAGAAAATGTCC
TP8408	C/T	48	TGCATATAGTTTCTGTGTGTGAGTATTATATATAGCTATATCAACCACGCGGACTGAGTGATGC
TP8414	A/C	19	TGCATATATAATCCTACAATCACAACTTCAGCATAGCCTAGCATAAACCTACTCTGTGAATTCA
TP8443	A/G	34	TGCATATATATAAACAGTTCTACATTCTAATCGACAGGATAGAACAGCAGCCTCTGGTAAGACA
TP8503	C/T	45	TGCATATATGACAAACAGAGAGTAGCAGTAGCGTAAAAGAGGGGCTGGCGGGTGGTGGATGGCG
TP8508	C/T	12	TGCATATATGACGAACAGAGAGTAGCAGTAGCGTAAAAGAGGAGTTGGTGGGTGGCGGGACACA
TP8515	A/T	59	TGCATATATGATAAAAAGAGGGGTTGGCGGGTGGTGGGTGGCGGGACACAATGCAGATAGTCCG
TP8529	A/G	13	TGCATATATGATAAACAGAGAGTAGCAGTAGCGTAAAAGAGGAGTTGGCGGGTGGTGGGTGGTG
TP853	G/A	33	TGCATAACAGGCAGGTATGAAGGCTATGTATAGCAGGCAGGTAATGAAGGCTATGTATAACAGG
TP854	G/T	36	TGCATAACAGGCAGGTATGAAGGCTATGTATAACAGGCAGGTATGAAGGCTATGCA
TP8554	A/G	47	TGCATATATGATACACAGAGAGTAGCAGCAGCGTAAAAGAGGAGTTAGGGGGGACAATGCAAAG
TP8558	C/G	13	TGCATATATGATCAACAGAGAGTAGCAGTAGCGTAAAAGAGGGGTTGGTGGGTGGTGGGTGGCA
TP856	A/G	56	TGCATAACAGGCAGGTATGAAGGCTATGTATAACAGGCAGGTATGAAGGCTATGTATAACAGGC
TP8562	A/C	16	TGCATATATGATGAAAAGAGAGTAGCAGTAGCGTAAAAGAGGGGGTTGGCAGGTGGTGGGTGGG
TP8574	C/G	20	TGCATATATGATGAACAGACAGTAGCAGTAGCGTAAAAGAGGGGGTGGCGGGTGGCGGGACACA
TP8605	C/T	29	TGCATATATGATGAACAGAGAGTAGCAGCAGCATAAAAGAGGGGTTGGTGGGTGGTGGGTGGGA
TP8610	A/T	21	TGCATATATGATGAACAGAGAGTAGCAGTAGCGTAAAAAAGGGGTTGGCGGGTGGTGGGTGGGA
TP8614	A/C	30	TGCATATATGATGAACAGAGAGTAGCAGTAGCGTAAAAGAGGGGCTGGCGGGTGGTGGGTGGCG
TP8626	A/G	30	TGCATATATGATGAACAGAGAGTAGCAGTAGCGTAAAAGAGGGGTTGGCGGGTGGGACACAATG
TP8628	A/T	21	TGCATATATGATGAACAGAGAGTAGCAGTAGCGTAAAAGAGGGGTTGGCGGGTGGTGGGTGGAA
TP8630	C/T	16	TGCATATATGATGAACAGAGAGTAGCAGTAGCGTAAAGAGGGGTTGGCAGGTGGTGGGTGGCGG
TP8632	A/C	17	TGCATATATGATGAACAGAGAGTAGCAGTAGCGTAAAGAGGTGGTGGTGGGTGGCGGGACACAA
TP8633	A/T	27	TGCATATATGATGAACAGAGAGTAGCAGTAGCGTAATGTGCGGGGTCACCGGTTAGTTGAGGTA
TP8640	A/C	50	TGCATATATGATGAACAGAGAGTAGCAGTAGTGTAAAAGAGGGGTTGGCAGGTGGTTGGTGGCG
TP8668	A/G	55	TGCATATATGATGAACAGAGTAGCAGTAGCGTAAAAGAGGGGTTGGCGGGTGGTAGGTGGGACA
TP8712	A/C	29	TGCATATATGTGGTGGTCATCAAGGCCTAGTGTATGTAGATAATGGATCTATGTGGTGGTCATC
TP8734	A/G	19	TGCATATATTAGCAACTGAGACTGAGGAGCAGGCCATTTATTCTGGGCACCTCTGGGCACCTTT
TP8748	A/G	25	TGCATATATTAGCATCTGGGACAGAGTAGCAGGCAGTTTACTCTGGGCATGCA
TP8760	A/T	59	TGCATATATTAGTATATATTTATCTATGTATCCTGCTACTGGTCACTATTACTCCTGTAGACAT
TP8762	G/T	60	TGCATATATTAGTATCTATTTATCTATTTATCCTGCTACTGGTCACTATTACTCCTGTTGACAT
TP8847	A/G	25	TGCATATCAACATAGCTACCTTTAACAGGAATGTCTTCGGTTTCGGGCCTCTCTTTTTGGGCCC
TP8863	A/T	36	TGCATATCAAGATCCTGATATGGACCTCAGTCAAGAGCATATGCA
TP8882	C/T	61	TGCATATCAATCTCTCATGGCTCAAAGTAGAGGAGAGATTGACTTCAGCACTACATGTTTCTGT
TP8894	A/T	6	TGCATATCAATTAACAGGTGTGCCTTGTTAAAGTTAATTTGTGGAATTTCTTTCCTTCTTAATG
TP8900	C/T	28	TGCATATCACAAGATATCTCTGTGCTCCTCCGTGCATATCACAGGATATCTCTGTGCTCCTCGG
TP893	A/T	64	TGCATAACATATTGTGTAATGGTAGGTTGTAATGTATAACATATTGTGTAATGGTAGGTTGTAA
TP8952	A/C	51	TGCATATCAGGGTCATTCCTACGATGGTTCACAGTTTTACATCTAATGATATCCTCTGAATGCA
TP8981	G/A	33	TGCATATCATATATTCTGGGCCCGAGATGCAGGCAGTTTAATTTGGGCATGCA
TP9010	G/T	38	TGCATATCATATGTTCTGGGCCCGAGAAGCAGGCAGTGTAATTTGGGCATGCA
TP9026	A/G	37	TGCATATCATCCCTCACTCTCTCTTTCTTCCTCTCTAACAAATATACATATCATCCCTCACTCT
TP9085	C/T	42	TGCATATCCAATAAGACAGAGCAATATTTGGACAGGTGTTCCTTTTTATATGCA
TP9161	A/C	6	TGCATATCCTAGATAATGACTCTGTTGTCTACCAGACCGTTAGTTCTAACATGCA
TP9180	C/T	61	TGCATATCCTAGCTTCTGGGCCTGAGTAGCAGGCAGTGTACTTTGGGAACGCTTTTCATCCAGA
TP9182	A/G	51	TGCATATCCTAGCTTCTGGGCCTGAGTAGCAGGCAGTTTACTTTGGGCACACTTTCAACCTGGA
TP9184	C/T	34	TGCATATCCTAGCTTCTGGGCCTGAGTAGCAGGCAGTTTACTTTGGGCATGCA
TP9193	C/T	8	TGCATATCCTATAACCACAAACAGGAAGCTGTTCTTCACTCATTTAACTCCATGCA
TP9263	A/C	49	TGCATATCCTTGCTTCAGGTCCTGAGCTATAGGCAGTTAGATTTGGGTATTCCATTGCAGGAGA
TP928	A/T	45	TGCATAACATGTTGTGAGATTATGTTTGAGGGTTGCATAACATGATGTGAGATTATGTATGAGT
TP931	A/T	60	TGCATAACATTAAGGTTTTGGAGGTAATGCCTAAACTTGACCTTAAACCCTTCCAAATGAGACG
TP9354	A/G	22	TGCATATCTAATCAATATACTATCTCTAGTTCTGAGTATAGATGCA
TP9363	A/G	48	TGCATATCTAGACTTCTACATAATACATGTGCATTCAAATCATTTGTAAATGTTTGTATGTATG
TP9370	G/T	15	TGCATATCTATACAGCTGTACAATCAGCAACATGCCATATGCA
TP9386	A/G	16	TGCATATCTATCAGTATAGATATTAACAGAGCAATCCTTAGCCAAAATGCA
TP939	C/T	45	TGCATAACATTGTAGAAGCATAGTATTCTAGAAGCATAACATTCCAGATGCA
TP9410	A/T	6	TGCATATCTCTACTCCCAGTCATGTGAAATCCATAGATTAGGGCCTAATGAATTGATTTCCTTA
TP9418	C/T	45	TGCATATCTCTCTCTCCAGACATGTGTATCTCTCCCCAGACATGCGTATCTCTCTCCAGACATG
TP9524	C/T	21	TGCATATCTGTATTCCCAGTCATGTGAAATCCATAGATCAGGGCCTAATGAATGCA
TP9704	A/G	59	TGCATATGACAGAAAGTGTAGATATATATGACAGAACGTGTAGATGCAGATGAATATGACAGAA
TP9730	A/G	9	TGCATATGACTAGCTAGCCCTGTAGACTACAACATGTGTTGTCTAATGCA
TP9775	A/C	31	TGCATATGATACTTATAAACCATACCTTTAACTATGATACTTATAAACCATACGAATGCA
TP9844	A/T	10	TGCATATGCACTTGACTGAGGTCCATATCAGGATCTTGATATGCA
TP9981	A/C	29	TGCATATGGCATGTTGCTGATTGTACAGATGTATAGATATGCA
