# Supplementary material for: A SNP Based Linkage Map of the Arctic Charr (Salvelinus alpinus) Genome Provides Insights into the Diploidization Process After Whole Genome Duplication
Source: G3 (Bethesda). 2016 Dec 16;7(2):543–56. doi: 10.1534/g3.116.038026 (PMC5295600; doi:10.1534/g3.116.038026)
Supplement: Supplementary file 4 [file 543FileS2.xlsx]

## Sheet: AC-Map-and-Blast-Hits
Marker	Male	Female	Map	pseudo LG & sex of DH in map	double het	small LGs	Notes	Transposon_hit	%identity	Ssa_Chr	bp_start	bp_end	Ssa_arm	Omy_Chr	bp_start	bp_end
TP15996	AC-1+21m	AC-1+21f	-	-	DH	-	pseudolinks AC-1q/21 @ LOD > 6	Mariner-17_SSa	89.06	Ssa14/Ssa14/Ssa16/Ssa20	-	-	-	chrUn_7	22230041	22230104
TP5905	AC-1+21m	AC-1+21f	-	-	DH	-	see Supplementary File 5 for assignment of marker to AC-1p, -1q arms or region spanning centromere as well as AC-21	-	-	?	-	-	-	?	-	-
Omi60TUF	AC-1+21m	AC-1+21f	-	-	DH	-	see Supplementary File 5 for assignment of marker to AC-1p, -1q arms or region spanning centromere as well as AC-21	-	-	?	-	-	-	?	-	-
TP45162	AC-1+21m	AC-1+21f	-	-	DH	-	see Supplementary File 5 for assignment of marker to AC-1p, -1q arms or region spanning centromere as well as AC-21	-	-	?	-	-	-	?	-	-
TP22581	AC-1+21m	AC-1+21f	-	-	DH	-	see Supplementary File 5 for assignment of marker to AC-1p, -1q arms or region spanning centromere as well as AC-21	-	-	?	-	-	-	?	-	-
TP29701	AC-1+21m	AC-1+21f	-	-	DH	-	see Supplementary File 5 for assignment of marker to AC-1p, -1q arms or region spanning centromere as well as AC-21	-	-	?	-	-	-	?	-	-
TP41554	AC-1+21m	AC-1+21f	-	-	DH	-	see Supplementary File 5 for assignment of marker to AC-1p, -1q arms or region spanning centromere as well as AC-21	-	-	?	-	-	-	?	-	-
TP5883	AC-1+21m	AC-1+21f	-	-	DH	-	see Supplementary File 5 for assignment of marker to AC-1p, -1q arms or region spanning centromere as well as AC-21	-	-	?	-	-	-	chrUn:886595821-1110957068	124839793	124839740
TP23383	AC-1+21m	AC-1+21f	-	-	DH	-	see Supplementary File 5 for assignment of marker to AC-1p, -1q arms or region spanning centromere as well as AC-21	-	-	Ssa01	66967873	66967941	Ssa01qa	?	-	-
TP24495	AC-1+21m	AC-1+21f	-	-	DH	-	see Supplementary File 5 for assignment of marker to AC-1p, -1q arms or region spanning centromere as well as AC-21	-	-	Ssa01	148746033	148746096	Ssa01qb	chrUn_17	33608227	33608164
TP23571	AC-1+21m	AC-1+21f	-	-	DH	-	see Supplementary File 5 for assignment of marker to AC-1p, -1q arms or region spanning centromere as well as AC-21	-	-	Ssa01/Ssa04/Ssa10/Ssa12/Ssa14/Ssa22	-	-	-	chrUn_7	32930792	32930752
TP41317	AC-1+21m	AC-1+21f	-	-	DH	-	see Supplementary File 5 for assignment of marker to AC-1p, -1q arms or region spanning centromere as well as AC-21	-	-	Ssa01/Ssa04/Ssa10/Ssa12/Ssa14/Ssa22	-	-	-	chrUn_7	32930752	32930792
TP35314	AC-1+21m	AC-1+21f	-	-	DH	-	see Supplementary File 5 for assignment of marker to AC-1p, -1q arms or region spanning centromere as well as AC-21	-	-	Ssa02	44002442	44002379	Ssa02q	chrUn:1-295531980	91182913	91182849
TP17958	AC-1+21m	AC-1+21f	-	-	DH	-	see Supplementary File 5 for assignment of marker to AC-1p, -1q arms or region spanning centromere as well as AC-21	-	-	Ssa02	48488901	48488964	Ssa02q	chrUn_13	665330	665393
TP30086	AC-1+21m	AC-1+21f	-	-	DH	-	see Supplementary File 5 for assignment of marker to AC-1p, -1q arms or region spanning centromere as well as AC-21	-	-	Ssa02	39846275	39846338	Ssa02q	chrUn_13	8963665	8963728
TP5166	AC-1+21m	AC-1+21f	-	-	DH	-	see Supplementary File 5 for assignment of marker to AC-1p, -1q arms or region spanning centromere as well as AC-21	-	-	Ssa02	46537208	46537145	Ssa02q	chrUn_13	14945926	14945863
TP46160	AC-1+21m	AC-1+21f	-	-	DH	-	see Supplementary File 5 for assignment of marker to AC-1p, -1q arms or region spanning centromere as well as AC-21	-	-	Ssa02	47761995	47762064	Ssa02q	chrUn_13	136569	136511
TP15320	AC-1+21m	AC-1+21f	-	-	DH	-	see Supplementary File 5 for assignment of marker to AC-1p, -1q arms or region spanning centromere as well as AC-21	-	-	Ssa02	42903219	42903156	Ssa02q	chrUn_17	18995860	18995923
TP32404	AC-1+21m	AC-1+21f	-	-	DH	-	see Supplementary File 5 for assignment of marker to AC-1p, -1q arms or region spanning centromere as well as AC-21	-	-	Ssa02	51000751	51000812	Ssa02q	chrUn_17	33278771	33278834
TP12884	AC-1+21m	AC-1+21f	-	-	DH	-	see Supplementary File 5 for assignment of marker to AC-1p, -1q arms or region spanning centromere as well as AC-21	hAT-24N1_SSa	96.08	Ssa02	41357257	41357194	Ssa02q	chrUn_9	14492692	14492745
TP37054	AC-1+21m	AC-1+21f	-	-	DH	-	see Supplementary File 5 for assignment of marker to AC-1p, -1q arms or region spanning centromere as well as AC-21	Crypton-N1_SSa	96.88	Ssa02/Ssa03/Ssa03/Ssa04/Ssa05/Ssa07/Ssa07/Ssa07/Ssa07/Ssa08/Ssa23/Ssa23/Ssa23/Ssa24/Ssa25/Ssa25/Ssa25/Ssa25/Ssa25/Ssa27	-	-	-	chrUn:886595821-1110957068	194816945	194816882
TP9992	AC-1+21m	AC-1+21f	-	-	DH	-	see Supplementary File 5 for assignment of marker to AC-1p, -1q arms or region spanning centromere as well as AC-21	-	-	Ssa02/Ssa12	-	-	Ssa19qb	chrUn_13/chrUn_17	-	-
TP33834	AC-1+21m	AC-1+21f	-	-	DH	-	see Supplementary File 5 for assignment of marker to AC-1p, -1q arms or region spanning centromere as well as AC-21	-	-	Ssa03/Ssa14/Ssa16	-	-	-	chrUn_2	27817952	27817890
TP26731	AC-1+21m	AC-1+21f	-	-	DH	-	see Supplementary File 5 for assignment of marker to AC-1p, -1q arms or region spanning centromere as well as AC-21	Crack-2C_SSa	85.94	Ssa05/Ssa06	-	-	Ssa06p	chr_8	5385459	5385522
TP3518	AC-1+21m	AC-1+21f	-	-	DH	-	see Supplementary File 5 for assignment of marker to AC-1p, -1q arms or region spanning centromere as well as AC-21	Tc1-2_SSa	86	Ssa06	72415688	72415732	Ssa06q	chrUn:1-295531980	139591755	139591818
TP10703	AC-1+21m	AC-1+21f	-	-	DH	-	see Supplementary File 5 for assignment of marker to AC-1p, -1q arms or region spanning centromere as well as AC-21	-	-	Ssa06	72065342	72065288	Ssa06q	chrUn:1-295531980	114648852	114648796
TP4662	AC-1+21m	AC-1+21f	-	-	DH	-	see Supplementary File 5 for assignment of marker to AC-1p, -1q arms or region spanning centromere as well as AC-21	-	-	Ssa06	34533275	34533211	Ssa06p	chrUn_21	7198736	7198800
TP7420	AC-1+21m	AC-1+21f	-	-	DH	-	see Supplementary File 5 for assignment of marker to AC-1p, -1q arms or region spanning centromere as well as AC-21	Rex1-3B_SSa	92.19	Ssa06/Ssa10/Ssa11	-	-	-	chr_27	16984	17047
TP3091	AC-1+21m	AC-1+21f	-	-	DH	-	see Supplementary File 5 for assignment of marker to AC-1p, -1q arms or region spanning centromere as well as AC-21	-	-	Ssa09	12894368	12894430	Ssa09qa	chrUn:591063901-886595820	262171919	262171980
TP7175	AC-1+21m	AC-1+21f	-	-	DH	-	see Supplementary File 5 for assignment of marker to AC-1p, -1q arms or region spanning centromere as well as AC-21	piggyBac-2_SSa	93.65	Ssa09/Ssa13/Ssa13/Ssa20	-	-	-	chrUn_22	26084225	26084163
TP45549	AC-1+21m	AC-1+21f	-	-	DH	-	see Supplementary File 5 for assignment of marker to AC-1p, -1q arms or region spanning centromere as well as AC-21	-	-	Ssa10	80093902	80093964	Ssa10qb	chrUn_22	10283932	10283995
TP9631	AC-1+21m	AC-1+21f	-	-	DH	-	see Supplementary File 5 for assignment of marker to AC-1p, -1q arms or region spanning centromere as well as AC-21	-	-	Ssa11/Ssa14	-	-	Ssa14qb	chrUn_17	29557278	29557341
TP21045	AC-1+21m	AC-1+21f	-	-	DH	-	see Supplementary File 5 for assignment of marker to AC-1p, -1q arms or region spanning centromere as well as AC-21	-	-	Ssa12	17634740	17634800	Ssa12qa	chrUn:1-295531980	20813891	20813951
TP7561	AC-1+21m	AC-1+21f	-	-	DH	-	see Supplementary File 5 for assignment of marker to AC-1p, -1q arms or region spanning centromere as well as AC-21	-	-	Ssa12	41249509	41249572	Ssa12qb	chrUn_17	17791873	17791927
TP20348	AC-1+21m	AC-1+21f	-	-	DH	-	see Supplementary File 5 for assignment of marker to AC-1p, -1q arms or region spanning centromere as well as AC-21	-	-	Ssa12	41249586	41249523	Ssa12qb	chrUn_17	17791942	17791888
TP38570	AC-1+21m	AC-1+21f	-	-	DH	-	see Supplementary File 5 for assignment of marker to AC-1p, -1q arms or region spanning centromere as well as AC-21	-	-	Ssa12	42787903	42787840	Ssa12qb	chr_17	4573039	4573094
TP43568	AC-1+21m	AC-1+21f	-	-	DH	-	see Supplementary File 5 for assignment of marker to AC-1p, -1q arms or region spanning centromere as well as AC-21	-	-	Ssa12	44304081	44304135	Ssa12qb	chrUn_17	37143748	37143802
TP13446	AC-1+21m	AC-1+21f	-	-	DH	-	see Supplementary File 5 for assignment of marker to AC-1p, -1q arms or region spanning centromere as well as AC-21	-	-	Ssa12	44304162	44304099	Ssa12qb	chrUn_17	37143829	37143766
TP20740	AC-1+21m	AC-1+21f	-	-	DH	-	see Supplementary File 5 for assignment of marker to AC-1p, -1q arms or region spanning centromere as well as AC-21	Rex1-3D_SSa	88.14	Ssa12	46355051	46355114	Ssa12qb	chrUn_17	14587720	14587657
TP48115	AC-1+21m	AC-1+21f	-	-	DH	-	see Supplementary File 5 for assignment of marker to AC-1p, -1q arms or region spanning centromere as well as AC-21	-	-	Ssa12	48065299	48065356	Ssa12qb	chrUn_17	12906081	12906027
TP37713	AC-1+21m	AC-1+21f	-	-	DH	-	see Supplementary File 5 for assignment of marker to AC-1p, -1q arms or region spanning centromere as well as AC-21	-	-	Ssa12	48065356	48065299	Ssa12qb	chrUn_17	12906027	12906081
TP12916	AC-1+21m	AC-1+21f	-	-	DH	-	see Supplementary File 5 for assignment of marker to AC-1p, -1q arms or region spanning centromere as well as AC-21	-	-	Ssa12	48066911	48066971	Ssa12qb	chrUn_7	28870060	28870004
TP6806	AC-1+21m	AC-1+21f	-	-	DH	-	see Supplementary File 5 for assignment of marker to AC-1p, -1q arms or region spanning centromere as well as AC-21	EnSpm-N4_SSa	84.09	Ssa12	48171270	48171333	Ssa12qb	chrUn_17	12814757	12814820
TP10427	AC-1+21m	AC-1+21f	-	-	DH	-	see Supplementary File 5 for assignment of marker to AC-1p, -1q arms or region spanning centromere as well as AC-21	DIRS-33B_ACar	86.21	Ssa12	49919801	49919738	Ssa12qb	chrUn_10	28743605	28743543
TP19321	AC-1+21m	AC-1+21f	-	-	DH	-	see Supplementary File 5 for assignment of marker to AC-1p, -1q arms or region spanning centromere as well as AC-21	-	-	Ssa12	52190515	52190595	Ssa12qb	chrUn_17	10458801	10458880
TP30004	AC-1+21m	AC-1+21f	-	-	DH	-	see Supplementary File 5 for assignment of marker to AC-1p, -1q arms or region spanning centromere as well as AC-21	-	-	Ssa12	52190619	52190562	Ssa12qb	chrUn_17	10458905	10458848
TP48870	AC-1+21m	AC-1+21f	-	-	DH	-	see Supplementary File 5 for assignment of marker to AC-1p, -1q arms or region spanning centromere as well as AC-21	-	-	Ssa12	54779805	54779868	Ssa12qb	chrUn_17	41921390	41921453
TP48903	AC-1+21m	AC-1+21f	-	-	DH	-	see Supplementary File 5 for assignment of marker to AC-1p, -1q arms or region spanning centromere as well as AC-21	-	-	Ssa12	54779882	54779819	Ssa12qb	chrUn_17	41921467	41921404
TP39486	AC-1+21m	AC-1+21f	-	-	DH	-	see Supplementary File 5 for assignment of marker to AC-1p, -1q arms or region spanning centromere as well as AC-21	-	-	Ssa12	54975811	54975748	Ssa12qb	chrUn_9	7528991	7529052
TP90	AC-1+21m	AC-1+21f	-	-	DH	-	see Supplementary File 5 for assignment of marker to AC-1p, -1q arms or region spanning centromere as well as AC-21	-	-	Ssa12	54996510	54996555	Ssa12qb	chrUn_17	42111242	42111287
TP29620	AC-1+21m	AC-1+21f	-	-	DH	-	see Supplementary File 5 for assignment of marker to AC-1p, -1q arms or region spanning centromere as well as AC-21	-	-	Ssa12	54996555	54996510	Ssa12qb	chrUn_17	42111287	42111242
TP32468	AC-1+21m	AC-1+21f	-	-	DH	-	see Supplementary File 5 for assignment of marker to AC-1p, -1q arms or region spanning centromere as well as AC-21	-	-	Ssa12	59177005	59176942	Ssa12qb	chrUn:295531981-591063900	217216854	217216793
TP18957	AC-1+21m	AC-1+21f	-	-	DH	-	see Supplementary File 5 for assignment of marker to AC-1p, -1q arms or region spanning centromere as well as AC-21	-	-	Ssa12	60006193	60006256	Ssa12qb	chrUn_17	6530870	6530807
TP47073	AC-1+21m	AC-1+21f	-	-	DH	-	see Supplementary File 5 for assignment of marker to AC-1p, -1q arms or region spanning centromere as well as AC-21	-	-	Ssa12	60293657	60293598	Ssa12qb	chrUn_17	6563633	6563696
TP24024	AC-1+21m	AC-1+21f	-	-	DH	-	see Supplementary File 5 for assignment of marker to AC-1p, -1q arms or region spanning centromere as well as AC-21	-	-	Ssa12	62480744	62480806	Ssa12qb	chrUn_3	25151167	25151212
TP10851	AC-1+21m	AC-1+21f	-	-	DH	-	see Supplementary File 5 for assignment of marker to AC-1p, -1q arms or region spanning centromere as well as AC-21	-	-	Ssa12	63349865	63349804	Ssa12qb	chrUn_17	3226571	3226632
TP32134	AC-1+21m	AC-1+21f	-	-	DH	-	see Supplementary File 5 for assignment of marker to AC-1p, -1q arms or region spanning centromere as well as AC-21	hAT-N16_SSa	94.55	Ssa12	64828950	64828887	Ssa12qb	chrUn_17	34282274	34282335
TP17489	AC-1+21m	AC-1+21f	-	-	DH	-	see Supplementary File 5 for assignment of marker to AC-1p, -1q arms or region spanning centromere as well as AC-21	-	-	Ssa12	65596526	65596465	Ssa12qb	chrUn_17	33623292	33623344
TP39583	AC-1+21m	AC-1+21f	-	-	DH	-	see Supplementary File 5 for assignment of marker to AC-1p, -1q arms or region spanning centromere as well as AC-21	-	-	Ssa12	68231410	68231472	Ssa12qb	chrUn_19	292832	292895
TP47466	AC-1+21m	AC-1+21f	-	-	DH	-	see Supplementary File 5 for assignment of marker to AC-1p, -1q arms or region spanning centromere as well as AC-21	-	-	Ssa12	68783717	68783654	Ssa12qb	chrUn:591063901-886595820	224096444	224096381
TP46284	AC-1+21m	AC-1+21f	-	-	DH	-	see Supplementary File 5 for assignment of marker to AC-1p, -1q arms or region spanning centromere as well as AC-21	-	-	Ssa12	71273927	71273990	Ssa12qb	chrUn_14	15168147	15168205
TP33423	AC-1+21m	AC-1+21f	-	-	DH	-	see Supplementary File 5 for assignment of marker to AC-1p, -1q arms or region spanning centromere as well as AC-21	-	-	Ssa12	71736294	71736356	Ssa12qb	chr_1	7852404	7852467
TP48042	AC-1+21m	AC-1+21f	-	-	DH	-	see Supplementary File 5 for assignment of marker to AC-1p, -1q arms or region spanning centromere as well as AC-21	-	-	Ssa12	72164763	72164817	Ssa12qb	chrUn_29	19291097	19291155
TP27512	AC-1+21m	AC-1+21f	-	-	DH	-	see Supplementary File 5 for assignment of marker to AC-1p, -1q arms or region spanning centromere as well as AC-21	-	-	Ssa12	72165658	72165595	Ssa12qb	chrUn_17	25398032	25397969
TP46883	AC-1+21m	AC-1+21f	-	-	DH	-	see Supplementary File 5 for assignment of marker to AC-1p, -1q arms or region spanning centromere as well as AC-21	Tc1-2_SSa	87.88	Ssa12	72706111	72706172	Ssa12qb	chrUn_20	5286457	5286516
TP33121	AC-1+21m	AC-1+21f	-	-	DH	-	see Supplementary File 5 for assignment of marker to AC-1p, -1q arms or region spanning centromere as well as AC-21	Tc1-2_SSa	86.36	Ssa12	72706172	72706111	Ssa12qb	chrUn_8	38488673	38488733
TP35889	AC-1+21m	AC-1+21f	-	-	DH	-	see Supplementary File 5 for assignment of marker to AC-1p, -1q arms or region spanning centromere as well as AC-21	-	-	Ssa12	73174573	73174636	Ssa12qb	chrUn:295531981-591063900	95303413	95303356
TP10612	AC-1+21m	AC-1+21f	-	-	DH	-	see Supplementary File 5 for assignment of marker to AC-1p, -1q arms or region spanning centromere as well as AC-21	-	-	Ssa12	73174576	73174513	Ssa12qb	chrUn:295531981-591063900	95303410	95303473
TP38326	AC-1+21m	AC-1+21f	-	-	DH	-	see Supplementary File 5 for assignment of marker to AC-1p, -1q arms or region spanning centromere as well as AC-21	-	-	Ssa12	73288546	73288609	Ssa12qb	chrUn:295531981-591063900	95210590	95210527
TP23416	AC-1+21m	AC-1+21f	-	-	DH	-	see Supplementary File 5 for assignment of marker to AC-1p, -1q arms or region spanning centromere as well as AC-21	-	-	Ssa12	73430850	73430912	Ssa12qb	chrUn_17	34533387	34533449
TP23597	AC-1+21m	AC-1+21f	-	-	DH	-	see Supplementary File 5 for assignment of marker to AC-1p, -1q arms or region spanning centromere as well as AC-21	-	-	Ssa12	73607356	73607313	Ssa12qb	chrUn_3	27945679	27945744
TP817	AC-1+21m	AC-1+21f	-	-	DH	-	see Supplementary File 5 for assignment of marker to AC-1p, -1q arms or region spanning centromere as well as AC-21	-	-	Ssa12	74516523	74516585	Ssa12qb	chrUn:886595821-1110957068	201346949	201347013
TP20389	AC-1+21m	AC-1+21f	-	-	DH	-	see Supplementary File 5 for assignment of marker to AC-1p, -1q arms or region spanning centromere as well as AC-21	-	-	Ssa12	75100991	75101038	Ssa12qb	chrUn_17	30555686	30555639
TP37548	AC-1+21m	AC-1+21f	-	-	DH	-	see Supplementary File 5 for assignment of marker to AC-1p, -1q arms or region spanning centromere as well as AC-21	-	-	Ssa12	75101038	75100991	Ssa12qb	chrUn_17	30555639	30555686
TP2678	AC-1+21m	AC-1+21f	-	-	DH	-	see Supplementary File 5 for assignment of marker to AC-1p, -1q arms or region spanning centromere as well as AC-21	-	-	Ssa12	76370108	76370050	Ssa12qb	chr_12	1801884	1801827
TP26151	AC-1+21m	AC-1+21f	-	-	DH	-	see Supplementary File 5 for assignment of marker to AC-1p, -1q arms or region spanning centromere as well as AC-21	-	-	Ssa12	78089677	78089614	Ssa12qb	chrUn_17	30380303	30380355
TP23130	AC-1+21m	AC-1+21f	-	-	DH	-	see Supplementary File 5 for assignment of marker to AC-1p, -1q arms or region spanning centromere as well as AC-21	-	-	Ssa12	78276964	78277026	Ssa12qb	chrUn_17	39676656	39676707
TP8479	AC-1+21m	AC-1+21f	-	-	DH	-	see Supplementary File 5 for assignment of marker to AC-1p, -1q arms or region spanning centromere as well as AC-21	-	-	Ssa12	78277026	78276964	Ssa12qb	chrUn_17	39676707	39676656
TP2452	AC-1+21m	AC-1+21f	-	-	DH	-	see Supplementary File 5 for assignment of marker to AC-1p, -1q arms or region spanning centromere as well as AC-21	-	-	Ssa12	79637288	79637353	Ssa12qb	chrUn_17	30925869	30925920
TP31611	AC-1+21m	AC-1+21f	-	-	DH	-	see Supplementary File 5 for assignment of marker to AC-1p, -1q arms or region spanning centromere as well as AC-21	hAT-N138_DR	88.1	Ssa12	81486321	81486260	Ssa12qb	chrUn:295531981-591063900	223145330	223145391
TP4156	AC-1+21m	AC-1+21f	-	-	DH	-	see Supplementary File 5 for assignment of marker to AC-1p, -1q arms or region spanning centromere as well as AC-21	Crack-2_SSa	81.82	Ssa12	89492974	89492911	Ssa12qb	chrUn_4	10379190	10379258
TP29253	AC-1+21m	AC-1+21f	-	-	DH	-	see Supplementary File 5 for assignment of marker to AC-1p, -1q arms or region spanning centromere as well as AC-21	-	-	Ssa12	90083091	90083154	Ssa12qb	chrUn_2	24667503	24667439
TP30014	AC-1+21m	AC-1+21f	-	-	DH	-	see Supplementary File 5 for assignment of marker to AC-1p, -1q arms or region spanning centromere as well as AC-21	-	-	Ssa13	56601519	56601577	Ssa13qb	chrUn:886595821-1110957068	103947246	103947309
TP6102	AC-1+21m	AC-1+21f	-	-	DH	-	see Supplementary File 5 for assignment of marker to AC-1p, -1q arms or region spanning centromere as well as AC-21	-	-	Ssa18	44166849	44166802	Ssa18qb	chrUn:1-295531980	153596040	153596100
TP23202	AC-1+21m	AC-1+21f	-	-	DH	-	see Supplementary File 5 for assignment of marker to AC-1p, -1q arms or region spanning centromere as well as AC-21	-	-	Ssa18/Ssa26	-	-	Ssa26	chrUn:1-295531980	153596108	153596047
TP48705	AC-1+21m	AC-1+21f	-	-	DH	-	see Supplementary File 5 for assignment of marker to AC-1p, -1q arms or region spanning centromere as well as AC-21	-	-	Ssa19	12957943	12957880	Ssa19qa	chrUn_12	45838758	45838821
TP43685	AC-1+21m	AC-1+21f	-	-	DH	-	see Supplementary File 5 for assignment of marker to AC-1p, -1q arms or region spanning centromere as well as AC-21	-	-	Ssa19	40314004	40313941	Ssa19qa	chrUn_27	18306355	18306418
TP8828	AC-1+21m	AC-1+21f	-	-	DH	-	see Supplementary File 5 for assignment of marker to AC-1p, -1q arms or region spanning centromere as well as AC-21	-	-	Ssa22	37894501	37894564	Ssa22	chrUn:886595821-1110957068	66659198	66659259
TP39144	AC-1+21m	AC-1+21f	-	-	DH	-	see Supplementary File 5 for assignment of marker to AC-1p, -1q arms or region spanning centromere as well as AC-21	-	-	Ssa23	43240632	43240695	Ssa23	chrUn_18	21819011	21819074
TP32564	AC-1+21m	AC-1+21f	-	-	DH	-	see Supplementary File 5 for assignment of marker to AC-1p, -1q arms or region spanning centromere as well as AC-21	-	-	Ssa23/Ssa24	-	-	Ssa24	chrUn_5	6805291	6805229
TP26564	AC-1+21m	AC-1+21f	-	-	DH	-	see Supplementary File 5 for assignment of marker to AC-1p, -1q arms or region spanning centromere as well as AC-21	-	-	Ssa23/Ssa25/Ssa25	-	-	-	chrUn_17	12866444	12866505
TP18953	UNA	AC-1+21f	-	-	DH	-	joins in female @ LOD > 3	L1-6_LCh	89.66	Ssa09	19322154	19322091	Ssa09qa	chrUn_29	14928565	14928502
TP5766	AC-1+21m	NA	0	-	-	-	-	Rex1-2_FR	79.07	Ssa03	41926323	41926261	Ssa03p	chrUn:295531981-591063900	178953181	178953243
TP17329	AC-1+21m	NA	8.2	-	-	-	-	-	-	Ssa02	40788233	40788296	Ssa02q	chrUn_13	3936394	3936335
OMM5074	AC-1+21m	NA	9.4	-	-	-	-	-	-	Ssa02/Ssa12	-	-	Ssa11qb	chrUn:886595821-1110957068	204992264	204992800
TP36030	AC-1+21m	NA	15.2	-	-	-	-	-	-	Ssa02	44172285	44172348	Ssa02q	chrUn_21	4405046	4405110
TP42865	AC-1+21m	NA	15.2	-	-	-	-	-	-	Ssa02/Ssa12	-	-	Ssa12qa	chrUn:886595821-1110957068	89624755	89624801
TP10936	AC-1+21m	NA	18.8	-	-	-	-	-	-	Ssa02	59802690	59802627	Ssa02q	chrUn:886595821-1110957068	30770031	30770094
TP21873	AC-1+21m	NA	21.1	-	-	-	-	-	-	Ssa02/Ssa12	-	-	Ssa12qa	chrUn:1-295531980	91126960	91127023
TP12214	AC-1+21m	NA	22.3	-	-	-	-	-	-	Ssa12	19192015	19191952	Ssa12qa	chrUn_17	37849603	37849666
TP7774	AC-1+21m	NA	24.7	-	-	-	-	-	-	Ssa12	31329258	31329324	Ssa12qa	chr_17	1010883	1010917
TP20766	AC-1+21m	NA	24.7	-	-	-	-	-	-	Ssa12	28514395	28514362	Ssa12qa	chrUn_13	8669936	8670009
TP23504	AC-1+21m	NA	27	-	-	-	-	-	-	Ssa02	44130143	44130080	Ssa02q	chrUn:1-295531980	280112865	280112802
TP37113	AC-1+21m	NA	28.2	-	-	-	-	Mariner-N2_SSa	87.1	Ssa02	50369834	50369897	Ssa02q	chrUn:295531981-591063900/chrUn:591063901-886595820	-	-
TP48702	AC-1+21m	NA	30.5	-	-	-	-	-	-	Ssa10	23544994	23545036	Ssa10qa	chrUn_23	1734505	1734466
TP634	AC-1+21m	NA	30.5	-	-	-	-	hAT-N22_SSa	95.24	Ssa29	129118	129055	Ssa29	chrUn_2/chrUn_23	-	-
TP47137	AC-1+21m	NA	31.7	-	-	-	-	Mariner-N2_SSa	85.94	Ssa02	50369905	50369842	Ssa02q	chrUn:591063901-886595820	255001931	255001868
TP302	AC-1+21m	NA	31.7	-	-	-	-	DNA4-1B_SSa	96.36	Ssa03/Ssa03/Ssa03/Ssa03/Ssa05/Ssa05/Ssa06/Ssa06/Ssa06/Ssa06/Ssa07/Ssa07/Ssa07/Ssa07/Ssa23/Ssa24/Ssa25/Ssa26/Ssa26/Ssa27/Ssa27/Ssa28/Ssa28/Ssa28	-	-	-	chr_4	2555846	2555792
TP41523	AC-1+21m	NA	31.7	-	-	-	-	DNA-AT-2_DR	100	Ssa27	28175767	28175830	Ssa27	chrUn_22/chrUn_26	-	-
TP37215	AC-1+21m	NA	31.7	-	-	-	-	-	-	Ssa02	45571274	45571211	Ssa02q	chrUn:1-295531980	59037795	59037732
TP21678	AC-1+21m	NA	32.9	-	-	-	-	-	-	Ssa02/Ssa02/Ssa02/Ssa02/Ssa02/Ssa02/Ssa12/Ssa12/Ssa12	-	-	Ssa02q	chrUn:1-295531980	39456810	39456762
TP7323	AC-1+21m	NA	35.2	-	-	-	-	DNA4-1B_SSa	98.18	Ssa03/Ssa03/Ssa03/Ssa03/Ssa05/Ssa06/Ssa06/Ssa06/Ssa06/Ssa07/Ssa07/Ssa07/Ssa21/Ssa21/Ssa22/Ssa22/Ssa22/Ssa24/Ssa26/Ssa26/Ssa27/Ssa27/Ssa28/Ssa28	-	-	-	chr_4	2555792	2555846
TP39805	AC-1+21m	NA	37.6	-	-	-	-	ERV2-5_Opr-I	86.21	Ssa02	57350811	57350748	Ssa02q	chrUn:886595821-1110957068	181585679	181585616
TP37021	AC-1+21m	NA	38.8	-	-	-	-	ERV1-5B_EL-LTR	91.3	Ssa02	55269124	55269061	Ssa02q	chrUn:886595821-1110957068	198941446	198941383
TP48110	AC-1+21m	NA	38.8	-	-	-	-	-	-	Ssa02	57064285	57064348	Ssa02q	?	-	-
TP44987	AC-1+21m	NA	38.8	-	-	-	-	-	-	Ssa12	13405468	13405405	Ssa12qa	chrUn:1-295531980	283482976	283483038
TP38374	AC-1+21m	NA	40	-	-	-	-	-	-	Ssa12	7978074	7978011	Ssa12qa	chrUn:1-295531980	255934396	255934333
TP6637	AC-1+21m	NA	42.3	-	-	-	-	Crack-1_SSa	85.29	Ssa29	29972652	29972690	Ssa29	chrUn_13	7297523	7297561
TP39930	AC-1+21m	NA	42.3	-	-	-	-	LTR9	100	?	-	-	-	?	-	-
TP19875	AC-1+21m	NA	42.3	-	-	-	-	Crack-2B_SSa	90	Ssa02	38627471	38627512	Ssa02p	chrUn_19	7879613	7879584
TP43285	AC-1+21m	NA	43.5	-	-	-	-	-	-	Ssa10	23545036	23544994	Ssa10qa	chrUn_23	1734466	1734505
TP16129	AC-1+21m	NA	43.5	-	-	-	-	-	-	Ssa02	38591480	38591417	Ssa02p	chrUn:295531981-591063900	228734347	228734410
TP9260	AC-1+21m	NA	44.7	-	-	-	-	DNA4-7_SSa	95.24	Ssa22	23731837	23731898	Ssa22	chrUn:1-295531980	55303887	55303948
TP32422	AC-1+21m	NA	45.8	-	-	-	-	-	-	Ssa02	48397063	48397127	Ssa02q	chrUn:591063901-886595820	159762006	159762067
TP24156	AC-1+21m	NA	47	-	-	-	-	-	-	Ssa02	44129998	44130059	Ssa02q	chrUn:1-295531980	280112718	280112781
TP16736	AC-1+21m	NA	47	-	-	-	-	Rex1-4_SSa	75.81	Ssa26	5377216	5377278	Ssa26	chrUn_13	1986228	1986290
TP25127	AC-1+21m	NA	47	-	-	-	-	-	-	Ssa02	46338789	46338853	Ssa02q	chrUn:886595821-1110957068	103783707	103783769
TP23612	AC-1+21m	NA	48.2	-	-	-	-	-	-	Ssa12	22216481	22216544	Ssa12qa	chrUn_13	15274923	15274862
TP27708	AC-1+21m	NA	49.4	-	-	-	-	-	-	Ssa02	38986067	38986130	Ssa02q	chr_17	2392577	2392640
TP12128	AC-1+21m	NA	50.5	-	-	-	-	Crack-1B_SSa	87.1	Ssa26	3875496	3875437	Ssa26	chrUn_11	13810377	13810437
TP43746	AC-1+21m	NA	52.9	-	-	-	-	Crack-2B_SSa	90	Ssa02	38627512	38627471	Ssa02q	chrUn_19	7879584	7879613
Omi70TUF	AC-1+21m	NA	55.2	-	-	-	-	-	-	?	-	-	-	?	-	-
TP2109	AC-1+21m	NA	57.6	-	-	-	-	-	-	Ssa12	22805596	22805535	Ssa12qa	chrUn_13	14800135	14800198
TP48574	AC-1+21m	NA	58.8	-	-	-	-	-	-	Ssa12	28514272	28514325	Ssa12qa	chrUn_13	8670059	8669998
TP40005	AC-1+21m	NA	60	-	-	-	-	piggyBac-N1_SSa	95.31	Ssa25	32643856	32643919	Ssa25	chrUn_1	4640704	4640641
TP16113	AC-1+21m	NA	61.1	-	-	-	-	CR1-5_AMi	100	Ssa02	38591336	38591398	Ssa02p	chr_17	1952271	1952332
TP10817	AC-1+21m	NA	64.7	-	-	-	-	DNA4-7_SSa	97.06	Ssa02	46347056	46346993	Ssa02q	chrUn_13	14803450	14803382
TP35776	AC-1+21m	NA	67	-	-	-	region adjacent to telomeres in AC-21	-	-	?	-	-	-	chrUn:591063901-886595820	102649699	102649742
TP45547	AC-1+21m	NA	76.4	-	-	-	region adjacent to telomeres in AC-1	Tc1-2_SSa	80.3	Ssa03/Ssa06/Ssa29	-	-	-	chrUn:1-295531980/chrUn_2/chrUn_29	-	-
TP10513	AC-1+21m	NA	77.6	-	-	-	-	-	-	Ssa22	4418045	4418102	Ssa22	chrUn_17	40138117	40138054
TP33412	AC-1+21m	NA	80	-	-	-	-	Tc1-2_SSa	81.82	Ssa03/Ssa06/Ssa29	-	-	-	chrUn:1-295531980	228177495	228177440
TP16300	AC-1+21m	NA	81.1	-	-	-	-	-	-	Ssa22	11918901	11918838	Ssa22	chrUn:886595821-1110957068	218253921	218253984
TP47804	AC-1+21m	NA	82.3	-	-	-	-	piggyBac-N1_SSa	89.55	Ssa05/Ssa10/Ssa19	-	-	-	chrUn_23/chrUn_24	-	-
TP47944	AC-1+21m	NA	83.5	-	-	-	-	-	-	Ssa12	47132207	47132250	Ssa12qb	chrUn:591063901-886595820	118179020	118178977
TP47704	AC-1+21m	NA	84.7	-	-	-	-	-	-	Ssa12	23709229	23709290	Ssa12qa	chrUn_17	35472555	35472502
TP5462	AC-1+21m	NA	84.7	-	-	-	-	DNA-6_ACar	88	?	-	-	-	chr_17	1460296	1460233
TP956	AC-1+21m	NA	84.7	-	-	-	-	Polinton-1_SSa	92.73	Ssa06	75352610	75352673	Ssa06q	chrUn:1-295531980/chrUn_3	-	-
TP9739	AC-1+21m	NA	84.7	-	-	-	-	hAT-31_DR	95.45	Ssa12	19326573	19326617	Ssa12qa	chrUn_17	38859236	38859278
TP33453	AC-1+21m	NA	84.7	-	-	-	-	Tc1-2_SSa	93.65	Ssa01	120278183	120278246	Ssa01qb	chr_1	7852404	7852467
TP39530	AC-1+21m	NA	85.8	-	-	-	-	-	-	Ssa02	66776095	66776157	Ssa02q	chrUn_17	17952616	17952678
TP44160	AC-1+21m	NA	88.2	-	-	-	-	-	-	Ssa12	22552073	22552136	Ssa12qa	chrUn_17	32466657	32466594
TP6532	AC-1+21m	NA	89.4	-	-	-	-	-	-	Ssa12	36754224	36754271	Ssa12qa	chrUn_17	41651786	41651833
TP15601	AC-1+21m	NA	90.5	-	-	-	-	-	-	Ssa12	19110848	19110904	Ssa12qa	chrUn_13	12170738	12170792
TP21901	AC-1+21m	NA	90.5	-	-	-	-	-	-	Ssa04	-	-	Ssa13qb	chrUn_7	36697227	36697163
TP20149	AC-1+21m	NA	90.5	-	-	-	-	-	-	Ssa12	66994424	66994487	Ssa12qb	chrUn:295531981-591063900	75324658	75324721
TP4442	AC-1+21m	NA	90.5	-	-	-	-	hAT-31_DR	95.45	Ssa12	19326617	19326573	Ssa12qa	chrUn_17	38859278	38859236
TP11681	AC-1+21m	NA	90.5	-	-	-	-	Mariner-17_SSa	90.77	Ssa04/Ssa20	-	-	Ssa20qa	chrUn:591063901-886595820	133379275	133379212
TP9324	AC-1+21m	NA	90.5	-	-	-	-	-	-	Ssa05/Ssa07/Ssa09	-	-	-	chrUn_17	18555502	18555439
TP2227	AC-1+21m	NA	90.5	-	-	-	-	CryptonV-N5_DR	92	Ssa03	76588260	76588202	Ssa03q	chrUn_7	43672199	43672254
TP26691	AC-1+21m	NA	91.7	-	-	-	-	Crack-2_SSa	88.24	Ssa04	20537272	20537209	Ssa04p	chrUn_22	2643699	2643636
TP7421	AC-1+21m	NA	91.7	-	-	-	-	Rex1-3B_SSa	95.31	Ssa08	18778933	18778870	Ssa08q	chrUn:295531981-591063900	149706571	149706634
TP37868	AC-1+21m	NA	92.9	-	-	-	-	piggyBac-N1_SSa	92.19	Ssa12	33330239	33330302	Ssa12qa	chr_22	2199007	2199070
TP32484	AC-1+21m	NA	92.9	-	-	-	-	ACROBAT1	88.46	Ssa27	18016873	18016935	Ssa27	chrUn:886595821-1110957068	29911337	29911400
TP28562	AC-1+21m	NA	95.2	-	-	-	-	-	-	Ssa14	51773389	51773452	Ssa14qb	chrUn_17	21420363	21420310
TP19195	AC-1+21m	NA	96.4	-	-	-	-	hAT-6_PM	86.67	Ssa02/Ssa12	-	-	Ssa12qa	chr_17	3004288	3004233
TP19179	AC-1+21m	NA	96.4	-	-	-	-	-	-	Ssa20	23026815	23026785	Ssa20qa	chrUn:886595821-1110957068	194569997	194569969
TP48621	AC-1+21m	NA	98.8	-	-	-	-	DNA4-3B_SSa	89.06	Ssa02/Ssa09/Ssa10/Ssa13/Ssa28	-	-	-	chrUn_5	27638201	27638264
TP8573	AC-1+21m	NA	101.1	-	-	-	-	Rex1-3B_SSa	93.33	Ssa27	25249161	25249224	Ssa27	chrUn_11	12771219	12771282
TP4280	AC-1+21m	NA	103.5	-	-	-	-	RSINE2	82.86	Ssa12	27782127	27782082	Ssa12qa	chrUn:1-295531980	101393788	101393742
TP29831	AC-1+21m	NA	104.7	-	-	-	-	RSINE2	82.86	Ssa12	27782082	27782127	Ssa12qa	chrUn:1-295531980	101393742	101393788
TP7364	AC-1+21m	NA	108.2	-	-	-	-	Rex1-3B_SSa	96.15	Ssa19	54434514	54434449	Ssa19qb	chrUn_24	11805235	11805169
TP43838	AC-1+21m	NA	109.4	-	-	-	-	hAT-N25_SSa	82.05	Ssa12	30209907	30209845	Ssa12qa	chr_10	288918	288886
TP24244	AC-1+21m	NA	112.9	-	-	-	-	-	-	Ssa02	49595919	49595856	Ssa02q	chrUn_17	38565070	38565133
TP27126	AC-1+21m	NA	114.1	-	-	-	-	DNA-6_ACar	88	?	-	-	-	chr_17	1460222	1460285
TP45109	AC-1+21m	NA	115.2	-	-	-	-	Tc1-2_SSa	92.19	Ssa15	68161384	68161321	Ssa15qb	chr_2	7622668	7622731
TP21207	AC-1+21m	NA	117.6	-	-	-	-	Crack-13_SSa	97.87	Ssa01/Ssa03/Ssa03/Ssa04/Ssa04/Ssa04/Ssa04/Ssa11/Ssa13/Ssa13/Ssa13/Ssa13/Ssa13/Ssa13/Ssa13/Ssa13/Ssa14/Ssa17/Ssa19/Ssa19/Ssa24	-	-	-	chrUn_20	13519385	13519431
TP3999	AC-1+21m	NA	117.6	-	-	-	-	-	-	Ssa12	62542138	62542086	Ssa12qb	chrUn_17	2833537	2833589
TP8533	AC-1+21m	NA	118.8	-	-	-	-	Rex1-3B_SSa	94.34	Ssa16	10159629	10159692	Ssa16qa	chrUn_6	41236043	41236106
TP11521	AC-1+21m	NA	121.1	-	-	-	-	-	-	Ssa12	29354064	29354127	Ssa12qa	chr_17	1943329	1943266
TP16172	AC-1+21m	NA	123.5	-	-	-	-	-	-	Ssa12	29345001	29345060	Ssa12qa	chr_17	1952407	1952348
TP29646	AC-1+21m	NA	124.7	-	-	-	-	Mariner-25_SSa	92.42	Ssa10	81170310	81170245	Ssa10qb	chr_19/chr_24	-	-
TP40370	AC-1+21m	NA	125.8	-	-	-	-	-	-	Ssa12	36861199	36861262	Ssa12qb	chrUn_17	41741525	41741588
TP46867	AC-1+21m	NA	127	-	-	-	-	hAT-N13_AMi	84.78	Ssa02	57606963	57607028	Ssa02q	chr_7	159302	159346
TP21316	AC-1+21m	NA	128.2	-	-	-	-	hAT-21_SSa	100	Ssa12	23545953	23545890	Ssa12qa	chrUn_17	35636578	35636641
TP17194	AC-1+21m	NA	129.4	-	-	-	-	L1-80_ACar	87.1	Ssa02	50140921	50140860	Ssa02q	chrUn:295531981-591063900	135326705	135326768
TP33122	AC-1+21m	NA	130.5	-	-	-	-	Mariner-19_EL	78.69	Ssa29	13308263	13308201	Ssa29	chrUn_17	28059073	28059011
TP43725	AC-1+21m	NA	130.5	-	-	-	-	Mariner-19_EL	76.67	Ssa07	30771708	30771645	Ssa07p	chrUn_27	12337837	12337900
TP11373	AC-1+21m	NA	130.5	-	-	-	-	hAT-6_PM	86.67	Ssa02/Ssa12	-	-	Ssa12qa	chr_17	3004233	3004288
TP6246	AC-1+21m	NA	131.7	-	-	-	-	-	-	Ssa20	23026785	23026815	Ssa20qa	chrUn_29/chr_18	-	-
TP8808	AC-1+21m	NA	131.7	-	-	-	-	LTR71_MEu	95	Ssa10	81247788	81247851	Ssa10qb	chr_17	3101560	3101497
TP7358	AC-1+21m	NA	131.7	-	-	-	-	-	-	Ssa12	24813854	24813917	Ssa12qa	chrUn_17	20927031	20927094
TP43762	AC-1+21m	NA	132.9	-	-	-	-	-	-	Ssa12	18602679	18602742	Ssa12qa	chrUn_17	37934472	37934410
TP41666	AC-1+21m	NA	134.1	-	-	-	-	ERV-3_Crp-I	91.67	Ssa12	41895042	41895103	Ssa12qb	chrUn_17	18475827	18475766
TP30535	AC-1+21m	NA	134.1	-	-	-	-	Crack-2C_SSa	93.48	Ssa10	104339146	104339204	Ssa10qb	chr_1	4612349	4612304
TP4395	AC-1+21m	NA	136.4	-	-	-	-	-	-	Ssa12	36922883	36922942	Ssa12qb	chrUn_20	1584580	1584640
TP38409	AC-1+21m	NA	136.4	-	-	-	-	-	-	Ssa12	52408830	52408873	Ssa12qb	chrUn_5	2942727	2942771
TP9857	AC-1+21m	NA	138.8	-	-	-	-	Crack-13_SSa	95.74	Ssa01/Ssa03/Ssa03/Ssa04/Ssa04/Ssa04/Ssa04/Ssa11/Ssa13/Ssa13/Ssa13/Ssa13/Ssa13/Ssa13/Ssa13/Ssa13/Ssa14/Ssa17/Ssa19/Ssa19/Ssa24	-	-	-	chrUn_20	13519431	13519385
TP23995	AC-1+21m	NA	139.9	-	-	-	-	-	-	Ssa12	47132250	47132207	Ssa12qb	chrUn:591063901-886595820	118178977	118179020
TP28355	AC-1+21m	NA	141.1	-	-	-	-	-	-	Ssa12	25334562	25334499	Ssa12qa	chrUn_17	21393617	21393554
TP7260	AC-1+21m	NA	147	-	-	-	-	-	-	Ssa12	79807057	79807017	Ssa12qb	chrUn:295531981-591063900	163866757	163866805
TP40104	AC-1+21m	NA	147	-	-	-	-	-	-	Ssa18	7977397	7977459	Ssa18qa	chrUn:591063901-886595820	276974092	276974154
TP42173	AC-1+21m	NA	147	-	-	-	-	Mariner-22_EL	81.25	Ssa19	35597506	35597569	Ssa19qa	chrUn_4	23608248	23608311
TP41435	AC-1+21m	NA	147	-	-	-	-	-	-	Ssa12	80419555	80419495	Ssa12qb	chrUn:886595821-1110957068	192171902	192171841
TP15979	AC-1+21m	NA	149.4	-	-	-	-	Mariner-17_SSa	96.88	Ssa26	21809756	21809693	Ssa26	chr_17	459327	459264
TP2158	AC-1+21m	NA	150.5	-	-	-	-	-	-	Ssa04	23816155	23816091	Ssa04p	chrUn_17	22592437	22592374
TP37035	AC-1+21m	NA	151.7	-	-	-	-	-	-	Ssa20	3380556	3380497	Ssa20qa	chrUn_18	20794858	20794918
TP25004	AC-1+21m	NA	159.9	-	-	-	-	-	-	Ssa12	81794727	81794683	Ssa12qb	?	-	-
TP29977	AC-1+21m	NA	161.1	-	-	-	-	-	-	Ssa12	81794683	81794727	Ssa12qb	?	-	-
TP16796	NA	AC-1+21f	0	AC-1p	-	-	-	-	-	Ssa12	42556745	42556711	Ssa12qb	chrUn_4	21091697	21091653
TP20164	NA	AC-1+21f	8.2	AC-1p	-	-	-	hAT-16_SSa	92	Ssa01	16712572	16712633	Ssa01p	chrUn_5	1046124	1046075
TP7399	NA	AC-1+21f	11.7	AC-1p	-	-	-	Rex1-3B_SSa	92.19	Ssa25	39358638	39358701	Ssa25	chrUn_17	23880904	23880841
TP28145	NA	AC-1+21f	14.1	AC-1p	-	-	-	-	-	Ssa12	46693824	46693761	Ssa12qb	chrUn_13	15540261	15540199
TP29012	NA	AC-1+21f	15.2	AC-1p	-	-	-	Crack-2C_SSa	93.55	Ssa07	22959106	22959169	Ssa07p	chrUn_17	11198478	11198415
TP33578	NA	AC-1+21f	20	AC-1p	-	-	-	DIRS-26_XT	100	Ssa12	56569458	56569521	Ssa12qb	chrUn:591063901-886595820	53983513	53983452
TP353	NA	AC-1+21f	23.5	AC-1p	-	-	-	-	-	Ssa12	54192257	54192197	Ssa12qb	chrUn_17	5228212	5228150
TP6663	NA	AC-1+21f	27	AC-1p	-	-	-	-	-	Ssa22	30324671	30324735	Ssa22	chrUn_17	8548740	8548803
TP1209	NA	AC-1+21f	28.2	AC-1p	-	-	-	-	-	Ssa12	55930799	55930736	Ssa12qb	chrUn:591063901-886595820	244982057	244981994
TP30509	NA	AC-1+21f	31.7	AC-1p	-	-	-	-	-	Ssa12	73163424	73163487	Ssa12qb	chrUn:295531981-591063900	95319430	95319367
TP13505	NA	AC-1+21f	34.1	AC-1p	-	-	-	hAT-N28B_SSa	87.93	Ssa12	79948090	79948027	Ssa12qb	chrUn_17	31184775	31184712
TP13573	NA	AC-1+21f	35.2	AC-1p	-	-	-	-	-	Ssa12	66272567	66272504	Ssa12qb	chrUn:295531981-591063900	43831127	43831064
TP22664	NA	AC-1+21f	35.2	AC-1p	-	-	-	-	-	Ssa12	73037254	73037317	Ssa12qb	chrUn:886595821-1110957068	21840960	21841023
TP26915	NA	AC-1+21f	35.2	AC-1p	-	-	-	Crack-2_SSa	88.71	Ssa07/Ssa11/Ssa13/Ssa14/Ssa17/Ssa19/Ssa19	-	-	-	chrUn_15/chrUn_8	-	-
TP17810	NA	AC-1+21f	35.2	AC-1p	-	-	-	-	-	Ssa09	14400002	14400064	Ssa09qa	chrUn_19	5876263	5876324
TP41143	NA	AC-1+21f	35.2	AC-1p	-	-	-	L1-91_DR	89.29	Ssa12	84918812	84918869	Ssa12qb	chrUn:295531981-591063900	286000224	286000279
TP19216	NA	AC-1+21f	35.2	AC-1p	-	-	-	-	-	Ssa12	69436091	69436154	Ssa12qb	chrUn_23	6466460	6466397
TP26752	NA	AC-1+21f	36.4	AC-1p	-	-	-	Crack-2_SSa	89.06	Ssa12	66336863	66336800	Ssa12qb	chrUn:886595821-1110957068	42027440	42027503
TP41538	NA	AC-1+21f	37.6	AC-1p	-	-	-	-	-	Ssa06	52701728	52701679	Ssa06q	chrUn:1-295531980	190893757	190893809
TP12203	NA	AC-1+21f	40	AC-1p	-	-	-	-	-	Ssa12	74038813	74038865	Ssa12qb	chrUn_17	35077133	35077185
TP44369	NA	AC-1+21f	41.1	AC-1p	-	-	-	-	-	Ssa12	4833786	4833728	Ssa11qb	chr_17	402287	402347
TP40860	NA	AC-1+21f	42.3	AC-1p	-	-	-	hAT-25N1_SSa	86.15	Ssa01	10869783	10869720	Ssa01p	chrUn_11	38544513	38544575
TP14794	NA	AC-1+21f	43.5	AC-1p	-	-	-	hAT-40_SSa	91.3	Ssa12	62542028	62542091	Ssa12qb	chrUn_17	2833647	2833584
TP42706	NA	AC-1+21f	43.5	AC-1p	-	-	-	-	-	Ssa12	63347573	63347636	Ssa12qb	chrUn_17	3228868	3228805
TP14390	NA	AC-1+21f	44.7	AC-1p	-	-	-	hAT-25N1_SSa	88.33	Ssa02	10656295	10656357	Ssa02p	chrUn_19	15809291	15809229
OmyRGT35TUF	NA	AC-1+21f	45.8	AC-1p	-	-	-	-	-	Ssa12	60450420	60450500	Ssa12qb	chrUn_17	9449297	9449116
TP40470	NA	AC-1+21f	48.2	AC-1p	-	-	-	Rex1-2_SSa	79.37	Ssa07	34340582	34340520	Ssa07q	chrUn_16	10757783	10757845
TP42498	NA	AC-1+21f	49.4	AC-1p	-	-	-	-	-	Ssa12	74268113	74268176	Ssa12qb	chrUn:886595821-1110957068	194815887	194815950
TP16166	NA	AC-1+21f	51.7	AC-1p	-	-	-	-	-	Ssa12	69961883	69961946	Ssa12qb	chr_17	353351	353288
TP49240	NA	AC-1+21f	52.9	AC-1p	-	-	-	EnSpm-6N1_DR	80.65	Ssa25	23320767	23320828	Ssa25	chrUn:295531981-591063900	43621391	43621329
TP48301	NA	AC-1+21f	52.9	AC-1p	-	-	-	Gypsy158-LTR_DR	94.74	Ssa12	77323171	77323234	Ssa12qb	chrUn_17	588891	588954
TP31809	NA	AC-1+21f	54.1	AC-1p	-	-	-	DNA13TA1a_DR	100	Ssa10	89660595	89660533	Ssa10qb	chrUn_26	9903915	9903977
TP31245	NA	AC-1+21f	54.1	AC-1p	-	-	-	-	-	Ssa12	73174699	73174636	Ssa12qb	chrUn:295531981-591063900	95303293	95303356
TP623	NA	AC-1+21f	55.2	AC-1p	-	-	-	-	-	Ssa08	3060797	3060736	Ssa08q	chrUn:1-295531980	16804337	16804276
TP27505	NA	AC-1+21f	57.6	AC-1p	-	-	-	-	-	Ssa08	3060720	3060783	Ssa08q	chrUn_20	14431288	14431350
TP18255	NA	AC-1+21f	58.8	AC-1p	-	-	-	-	-	Ssa12	78228726	78228789	Ssa12qb	chrUn:886595821-1110957068	17487034	17487097
TP41811	NA	AC-1+21f	62.3	AC-1p	-	-	-	-	-	Ssa01	37248071	37248012	Ssa01p	chrUn_19	5876351	5876289
TP49168	NA	AC-1+21f	63.5	AC-1p	-	-	-	-	-	Ssa12	66272502	66272565	Ssa12qb	chrUn:295531981-591063900	43831062	43831125
TP1707	NA	AC-1+21f	67	AC-1p	-	-	-	-	-	Ssa12	70720035	70719975	Ssa12qb	chrUn_17	42337872	42337933
TP625	NA	AC-1+21f	68.2	AC-1p	-	-	-	-	-	Ssa08/Ssa08/Ssa08/Ssa08/Ssa08/Ssa08/Ssa08/Ssa08/Ssa08/Ssa10/Ssa10/Ssa10/Ssa10/Ssa10/Ssa10/Ssa10/Ssa14/Ssa14/Ssa14/Ssa14/Ssa19/Ssa19/Ssa19/Ssa24/Ssa24/Ssa27	-	-	-	chrUn_20	14431326	14431288
TP6381	NA	AC-1+21f	69.4	AC-1p	-	-	-	-	-	Ssa12	63347657	63347594	Ssa12qb	chrUn_17	3228784	3228847
TP27504	NA	AC-1+21f	76.4	AC-1p	-	-	-	-	-	Ssa27	12077511	12077470	Ssa27	chrUn_20	14431288	14431326
TP38576	NA	AC-1+21f	0	AC-21	-	-	-	Keno-5_XT	92.59	Ssa03/Ssa06/Ssa09/Ssa13	-	-	-	chrUn_2	33589467	33589497
TP45604	NA	AC-1+21f	5.8	AC-21	-	-	-	Tc1-2_SSa	81.82	Ssa27	8388083	8388140	Ssa27	chrUn_19	16562752	16562694
TP5825	NA	AC-1+21f	9.4	AC-21	-	-	-	Rex1-2_SSa	84.62	Ssa03	67849213	67849275	Ssa03q	chr_12	78180	78242
TP32550	NA	AC-1+21f	9.4	AC-21	-	-	-	Tc1-2_SSa	80.3	Ssa27	8388140	8388083	Ssa27	chrUn_19	16562694	16562752
TP34955	NA	AC-1+21f	9.4	AC-21	-	-	-	Rex1-2_SSa	84.31	Ssa08	4195004	4195066	Ssa08q	chr_15	1002676	1002738
TP9746	NA	AC-1+21f	9.4	AC-21	-	-	-	Rex1-4_SSa	83.33	Ssa01/Ssa02/Ssa02/Ssa04/Ssa04/Ssa06/Ssa06/Ssa09/Ssa15/Ssa15/Ssa18/Ssa18/Ssa19/Ssa28/Ssa29/Ssa29	-	-	-	chrUn_13	12652679	12652738
TP24838	NA	AC-1+21f	21.1	AC-21	-	-	-	-	-	Ssa02	42237289	42237226	Ssa02q	chrUn:1-295531980	216596528	216596465
OMM5092	NA	AC-1+21f	23.5	AC-21	-	-	-	-	-	Ssa02	42179158	42178952	Ssa02q	chrUn_13	2347184	2347398
TP21772	NA	AC-1+21f	24.7	AC-21	-	-	-	Vingi-2_Crp	81.58	Ssa02/Ssa12	-	-	Ssa12qa	chrUn_13	2329777	2329714
TP16939	NA	AC-1+21f	29.4	AC-21	-	-	-	hAT-12B_Crp	90	Ssa02	42735859	42735917	Ssa02q	chrUn_17	20131504	20131546
Omi120TUF	AC-1+21m	AC-1+21f	30.5	AC-1+21f	DH	-	-	CR1AVI	91.67	Ssa02	43414562	43414387	Ssa02q	chrUn:1-295531980	91189383	91189567
TP5677	NA	AC-1+21f	42.3	AC-21	-	-	-	-	-	Ssa02	45689393	45689456	Ssa02q	chrUn_13	1074468	1074406
TP19138	NA	AC-1+21f	44.7	AC-21	-	-	-	DNA-5_SSa	90.63	Ssa11	50267123	50267185	Ssa11qb	chrUn:295531981-591063900	262205842	262205778
TP23712	NA	AC-1+21f	44.7	AC-21	-	-	-	DNA-5B_SSa	81.82	Ssa25	10712544	10712483	Ssa25	chrUn_27	12487609	12487670
TP3001	NA	AC-1+21f	47	AC-21	-	-	-	-	-	Ssa02	49415500	49415563	Ssa02q	chrUn:886595821-1110957068	113058656	113058719
TP25644	NA	AC-1+21f	48.2	AC-21	-	-	-	-	-	?	-	-	-	chrUn:886595821-1110957068	113058729	113058760
TP5379	NA	AC-1+21f	49.4	AC-21	-	-	-	-	-	Ssa02	49181531	49181591	Ssa02q	chrUn_13	11543830	11543893
TP15602	NA	AC-1+21f	52.9	AC-21	-	-	-	-	-	Ssa02	49415584	49415521	Ssa02q	chrUn:591063901-886595820	28832648	28832711
TP35720	NA	AC-1+21f	56.4	AC-21	-	-	-	-	-	Ssa12	15763465	15763409	Ssa12qa	chrUn:1-295531980	248792501	248792438
TP23011	NA	AC-1+21f	61.1	AC-21	-	-	-	-	-	Ssa02	67693548	67693490	Ssa02q	chrUn:886595821-1110957068	48459976	48459914
TP17174	NA	AC-1+21f	62.3	AC-21	-	-	-	-	-	Ssa29	30412290	30412352	Ssa29	chrUn:1-295531980/chrUn:295531981-591063900/chrUn:591063901-886595820/chrUn:591063901-886595820	-	-
TP47638	NA	AC-1+21f	63.5	AC-21	-	-	-	-	-	Ssa02	57549711	57549649	Ssa02q	chrUn:1-295531980	210298507	210298570
TP24647	NA	AC-1+21f	63.5	AC-21	-	-	-	-	-	Ssa02	58490610	58490566	Ssa02q	chrUn:591063901-886595820	156739906	156739985
TP21444	NA	AC-1+21f	63.5	AC-21	-	-	-	Crack-4_SSa	84.38	Ssa12	9472603	9472540	Ssa12qa	chrUn_20	8984915	8984852
TP38729	NA	AC-1+21f	63.5	AC-21	-	-	-	-	-	Ssa02	59732436	59732499	Ssa02q	chrUn:1-295531980	263652993	263652931
TP39354	NA	AC-1+21f	64.7	AC-21	-	-	-	-	-	Ssa12	12519544	12519607	Ssa12qa	chrUn:1-295531980	210298609	210298546
TP24081	NA	AC-1+21f	65.8	AC-21	-	-	-	-	-	Ssa24	30478480	30478416	Ssa24	chrUn:886595821-1110957068	70221055	70220992
TP44289	NA	AC-1+21f	68.2	AC-21	-	-	-	-	-	Ssa12	2293270	2293333	Ssa12qa	chrUn_Sex	4445768	4445705
TP14082	NA	AC-1+21f	71.7	AC-21	-	-	-	-	-	Ssa12	3404553	3404616	Ssa12qa	chrUn:295531981-591063900	155232648	155232692
TP44469	NA	AC-1+21f	75.2	AC-21	-	-	-	Crack-1B_SSa	95.31	Ssa21	32285112	32285049	Ssa21	chr_17	2320318	2320255
TP10591	NA	AC-1+21f	83.5	AC-21	-	-	-	TE-X-12_DR	80	Ssa02	72309255	72309192	Ssa02q	chrUn:295531981-591063900	83954128	83954191
TP43393	NA	AC-1+21f	88.2	AC-21	-	-	-	-	-	Ssa02	65626449	65626512	Ssa02q	chrUn:886595821-1110957068	84963254	84963191
TP44406	NA	AC-1+21f	91.7	AC-21	-	-	-	ERV1-13_Ano-I	100	Ssa17	22315766	22315703	Ssa17qa	chrUn:295531981-591063900	38089803	38089864
OMM1330	AC-1+21m	AC-1+21f	102.3	AC-1+21f	DH	-	-	-	-	Ssa12/Ssa02	-	-	Ssa12qa	chrUn:295531981-591063900	272489356	272489785
TP32826	NA	AC-1+21f	127	AC-1q	-	-	-	PTR_XL	86.67	Ssa20	61346241	61346192	Ssa20qb	chrUn_27	12052129	12052078
TP14566	NA	AC-1+21f	131.7	AC-1q	-	-	-	-	-	Ssa02	71736797	71736735	Ssa02q	chrUn:295531981-591063900	216133594	216133532
TP7134	NA	AC-1+21f	132.9	AC-1q	-	-	-	-	-	?	-	-	-	?	-	-
TP25653	NA	AC-1+21f	136.4	AC-1q	-	-	-	-	-	?	-	-	-	?	-	-
TP13228	NA	AC-1+21f	141.1	AC-1q	-	-	-	-	-	Ssa02/Ssa12	-	-	Ssa12qa	chrUn_17	38432854	38432791
TP47213	NA	AC-1+21f	142.3	AC-1q	-	-	-	-	-	Ssa02	49686757	49686693	Ssa02q	chrUn_17	38664662	38664597
BX311884	NA	AC-1+21f	145.8	AC-1q	-	-	-	-	-	Ssa12	14427889	14428458	Ssa12qa	chrUn:1-295531980	42201042	42200483
TP27168	NA	AC-1+21f	147	AC-1q	-	-	-	EnSpm-N14B_DR	95	Ssa02	56412873	56412932	Ssa02q	chrUn:1-295531980	283482885	283482944
TP25175	NA	AC-1+21f	148.2	AC-1q	-	-	-	EnSpm-N14B_DR	95	Ssa12	13405469	13405532	Ssa12qa	chrUn:1-295531980	283482975	283482912
TP12894	NA	AC-1+21f	156.4	AC-1q	-	-	-	-	-	Ssa12	20886786	20886723	Ssa12qa	chrUn:1-295531980	15670994	15670932
TP17597	NA	AC-1+21f	157.6	AC-1q	-	-	-	hAT-4_SSa	95	Ssa21	36072035	36072094	Ssa21	chrUn:295531981-591063900	212821315	212821378
TP907	NA	AC-1+21f	157.6	AC-1q	-	-	-	-	-	Ssa12	20886615	20886678	Ssa12qa	chrUn:1-295531980	15670949	15671007
TP15	NA	AC-1+21f	163.5	AC-1q	-	-	-	L1-19_SSa	91.67	Ssa12	22830751	22830707	Ssa12qa	chrUn_17	32174140	32174187
Omy21INRA	NA	AC-1+21f	163.5	AC-1q	-	-	-	-	-	?	-	-	-	?	-	-
TP11522	NA	AC-1+21f	164.7	AC-1q	-	-	-	-	-	Ssa12	23198100	23198039	Ssa12qa	chrUn_17	35973586	35973646
TP43396	NA	AC-1+21f	171.7	AC-1q	-	-	-	Crack-1B_SSa	86.67	Ssa13	24228044	24228113	Ssa13qa	chrUn:295531981-591063900	284326076	284326140
TP166	NA	AC-1+21f	188.2	AC-1q	-	-	-	-	-	Ssa12	28501454	28501395	Ssa12qa	chr_17	2660935	2660962
TP25614	NA	AC-1+21f	191.7	AC-1q	-	-	-	-	-	Ssa12	28501348	28501413	Ssa12qa	chr_17	2661019	2660959
TP40507	AC-2m	AC-2f	-	-	DH	-	-	-	-	Ssa25	19818355	19818297	Ssa25	chrUn_3	30402425	30402486
TP17050	AC-2m	AC-2f	-	-	DH	-	-	L1_Carn2_orf2	95.24	Ssa01/Ssa03/Ssa20	-	-	-	chrUn:1-295531980	48687646	48687594
TP29139	AC-2m	AC-2f	-	-	DH	-	-	-	-	Ssa25	8883954	8883891	Ssa25	chrUn_29	11380584	11380521
TP2270	AC-2m	AC-2f	-	-	DH	-	-	-	-	Ssa09	49099919	49099981	Ssa09qa	chrUn_3	6885336	6885399
TP3681	AC-2m	AC-2f	-	-	DH	-	-	-	-	Ssa25	14271789	14271852	Ssa25	chrUn_3	6567473	6567536
TP16375	AC-2m	AC-2f	-	-	DH	-	-	-	-	Ssa03	22261127	22261074	Ssa03p	chr_8	3703322	3703384
TP48918	AC-2m	AC-2f	-	-	DH	-	-	-	-	Ssa25	10892557	10892620	Ssa25	chrUn_11	384461	384405
TP31820	AC-2m	AC-2f	-	-	DH	-	-	-	-	Ssa13	48049540	48049603	Ssa13qb	chrUn_3	24372779	24372841
TP30787	AC-2m	AC-2f	-	-	DH	-	-	-	-	?	-	-	-	?	-	-
TP4071	AC-2m	AC-2f	-	-	DH	-	-	-	-	Ssa25	20567711	20567774	Ssa25	chrUn:295531981-591063900	81442493	81442430
TP396	AC-2m	AC-2f	-	-	DH	-	-	-	-	Ssa25	5939245	5939182	Ssa25	chrUn_3	8591977	8591914
TP40452	AC-2m	AC-2f	-	-	DH	-	-	-	-	Ssa25	34838630	34838583	Ssa25	chrUn:1-295531980	111936749	111936693
TP35582	AC-2m	AC-2f	-	-	DH	-	-	-	-	Ssa25	6578739	6578787	Ssa25	chrUn:591063901-886595820	26283861	26283800
TP39984	AC-2m	AC-2f	-	-	DH	-	-	-	-	Ssa25	5810892	5810826	Ssa25	chrUn_3	9812073	9812136
TP31409	AC-2m	AC-2f	-	-	DH	-	-	-	-	Ssa25	6362735	6362671	Ssa25	chrUn_3	8918917	8918849
TP17351	AC-2m	AC-2f	-	-	DH	-	-	-	-	Ssa25	6076295	6076358	Ssa25	chrUn_3	8697379	8697441
TP33571	AC-2m	AC-2f	-	-	DH	-	-	-	-	Ssa21/Ssa25	-	-	Ssa25	chrUn_2	26828820	26828757
TP14486	AC-2m	AC-2f	-	-	DH	-	-	-	-	Ssa25	6252757	6252816	Ssa25	chrUn_3	8806037	8806102
TP24582	AC-2m	AC-2f	-	-	DH	-	-	-	-	Ssa25	19818290	19818351	Ssa25	chrUn_3	30402490	30402429
TP3809	AC-2m	AC-2f	-	-	DH	-	-	-	-	?	-	-	-	?	-	-
TP32621	AC-2m	AC-2f	-	-	DH	-	-	-	-	Ssa14	22263696	22263633	Ssa14qa	chrUn:591063901-886595820/chrUn:591063901-886595820/chrUn_3	-	-
TP46764	AC-2m	AC-2f	-	-	DH	-	-	L1_Carn2_orf2	84.38	Ssa03	25719307	25719358	Ssa03p	chrUn:1-295531980	48687594	48687646
TP39336	AC-2m	AC-2f	-	-	DH	-	-	-	-	Ssa25	59994	60057	Ssa25	chrUn_3	9257268	9257331
TP41781	AC-2m	AC-2f	-	-	DH	-	-	-	-	Ssa25	29637507	29637571	Ssa25	chrUn_16	16227631	16227567
TP45245	AC-2m	AC-2f	-	-	DH	-	-	-	-	Ssa04	13064190	13064251	Ssa04p	chrUn_2	26828754	26828817
TP1151	AC-2m	AC-2f	-	-	DH	-	-	-	-	Ssa25	42056008	42055945	Ssa25	chrUn_3	21163432	21163370
TP13516	AC-2m	AC-2f	-	-	DH	-	-	-	-	Ssa25	6362665	6362727	Ssa25	chrUn_3	8918841	8918901
TP47062	AC-2m	AC-2f	-	-	DH	-	-	-	-	Ssa25	12585615	12585552	Ssa25	chrUn_3	4998693	4998630
TP18915	AC-2m	AC-2f	-	-	DH	-	-	-	-	Ssa25	30408635	30408698	Ssa25	chrUn:591063901-886595820	191306537	191306600
TP13469	AC-2m	AC-2f	-	-	DH	-	-	hAT-N25_SSa	91.67	Ssa04	44558970	44558912	Ssa04q	chrUn_22	11681417	11681480
TP36334	AC-2m	AC-2f	-	-	DH	-	-	-	-	Ssa25	27925979	27926042	Ssa25	chrUn_8	19714044	19714106
TP37818	AC-2m	AC-2f	-	-	DH	-	-	-	-	Ssa12	47085073	47085136	Ssa12qb	chrUn_4	6900975	6901037
TP12551	AC-2m	AC-2f	-	-	DH	-	-	-	-	Ssa25	29971461	29971400	Ssa25	chrUn:1-295531980	224761943	224762006
TP48798	AC-2m	AC-2f	-	-	DH	-	-	-	-	Ssa25	34057638	34057689	Ssa25	chrUn:295531981-591063900/chrUn:295531981-591063900	-	-
TP49128	AC-2m	AC-2f	-	-	DH	-	-	Kolobok-N5_DR	95	Ssa25	29459115	29459054	Ssa25	chrUn:591063901-886595820	270450810	270450856
TP10809	AC-2m	AC-2f	-	-	DH	-	-	DNA4-7_SSa	96.49	Ssa03/Ssa05/Ssa05	-	-	Ssa05p	chrUn_27	17165786	17165729
TP12336	AC-2m	AC-2f	-	-	DH	-	-	-	-	Ssa25	32583417	32583356	Ssa25	chrUn_3	26014453	26014390
TP46802	AC-2m	AC-2f	-	-	DH	-	-	hAT-N25_SSa	95.83	Ssa04	44558912	44558970	Ssa04q	chr_10	1907815	1907873
TP36480	AC-2m	AC-2f	-	-	DH	-	-	-	-	Ssa25	32583294	32583351	Ssa25	chrUn_3	26014329	26014392
TP29261	AC-2m	AC-2f	-	-	DH	-	-	-	-	Ssa25	29637614	29637553	Ssa25	chrUn:295531981-591063900	90918803	90918745
TP48850	AC-2m	AC-2f	-	-	DH	-	-	-	-	Ssa25	34057689	34057638	Ssa25	chrUn:295531981-591063900	139883321	139883272
TP45898	AC-2m	AC-2f	-	-	DH	-	-	DNA4-7B_SSa	93.22	Ssa03/Ssa05/Ssa05/Ssa07/Ssa11	-	-	-	chrUn_27	17165729	17165786
TP29360	AC-2m	AC-2f	-	-	DH	-	-	-	-	Ssa25	42050239	42050302	Ssa25	chrUn_3	21187284	21187221
TP17139	AC-2m	AC-2f	-	-	DH	-	-	-	-	Ssa25	40342329	40342389	Ssa25	?	-	-
TP1652	AC-2m	AC-2f	-	-	DH	-	-	-	-	Ssa25	40342262	40342216	Ssa25	?	-	-
TP7505	AC-2m	AC-2f	-	-	DH	-	-	Rex1-3B_SSa	92.19	Ssa02/Ssa03/Ssa06/Ssa09/Ssa20/Ssa21/Ssa21/Ssa23/Ssa23/Ssa25/Ssa25/Ssa25/Ssa26/Ssa26/Ssa29	-	-	-	chrUn_19/chrUn_2	-	-
TP3423	AC-2m	AC-2f	-	-	DH	-	-	-	-	Ssa25	44377634	44377602	Ssa25	chr_3	90561	90620
OMM5146	AC-2m	AC-2f	0	male	DH	-	-	LTR185_MD	95.83	Ssa25	16410551	16538598	Ssa25	chrUn_3	3366142	3364680
OMM5024	AC-2m	AC-2f	10.5	male	DH	-	-	LTR185_MD	95.83	Ssa25/Ssa02	-	-	Ssa25	chrUn_3	3365571	3364977
TP44903	AC-2m	NA	10.5	-	-	-	-	Mariner-25_SSa	84.38	Ssa25	6962749	6962812	Ssa25	chrUn_29	10294185	10294124
TP8936	AC-2m	NA	11.7	-	-	-	-	-	-	Ssa25	19935573	19935620	Ssa25	chrUn_3	30254557	30254510
TP10779	AC-2m	NA	11.7	-	-	-	-	LTR2C	100	Ssa25	21159248	21159311	Ssa25	chrUn_16	16155537	16155473
TP37367	AC-2m	NA	12.9	-	-	-	-	Crack-2C_SSa	77.33	Ssa03	43421528	43421460	Ssa03p	chrUn_4	37132732	37132800
TP22734	AC-2m	NA	14.1	-	-	-	-	-	-	Ssa25	21293835	21293898	Ssa25	chrUn:886595821-1110957068	93738761	93738824
TP15633	AC-2m	NA	15.2	-	-	-	-	-	-	Ssa25	21293899	21293836	Ssa25	chrUn:886595821-1110957068	93738825	93738762
TP2559	AC-2m	NA	16.4	-	-	-	-	SlmII	96	Ssa06	40418947	40419010	Ssa06p	chrUn:886595821-1110957068	134136901	134136841
TP3479	AC-2m	NA	20	-	-	-	-	-	-	Ssa25	19935620	19935573	Ssa25	chrUn_3	30254510	30254557
TP44035	AC-2m	NA	22.3	-	-	-	-	-	-	?	-	-	-	?	-	-
TP42786	AC-2m	NA	24.7	-	-	-	-	Keno-6_XT	81.08	Ssa18	6194013	6194076	Ssa18qa	chrUn_23/chrUn_29	-	-
TP46427	AC-2m	NA	24.7	-	-	-	-	ERV2-I_DR	100	Ssa25	35036323	35036379	Ssa25	chrUn:295531981-591063900	83619092	83619035
TP16388	AC-2m	NA	25.8	-	-	-	-	-	-	Ssa25	35273673	35273612	Ssa25	chrUn:1-295531980	242520660	242520597
TP7773	AC-2m	NA	27	-	-	-	-	-	-	Ssa25	18736586	18736523	Ssa25	chrUn_1	5161453	5161390
TP29772	AC-2m	NA	28.2	-	-	-	-	Crack-2B_SSa	84.13	Ssa13/Ssa14/Ssa20	-	-	-	chrUn_8	28351604	28351666
TP26137	AC-2m	NA	29.4	-	-	-	-	-	-	Ssa25	15798938	15798875	Ssa25	chrUn:591063901-886595820	169623202	169623139
TP38149	AC-2m	NA	30.5	-	-	-	-	-	-	Ssa25	13030865	13030821	Ssa25	chrUn_3	5387399	5387356
TP24133	AC-2m	NA	30.5	-	-	-	-	-	-	Ssa25	34148859	34148923	Ssa25	chrUn:591063901-886595820	271779963	271779902
TP48614	AC-2m	NA	32.9	-	-	-	-	Harbinger-4N1B_DR	88.89	Ssa25	5030173	5030236	Ssa25	chrUn_7	27996565	27996505
TP8815	AC-2m	NA	34.1	-	-	-	-	-	-	Ssa09	48858940	48858877	Ssa09qa	chrUn:886595821-1110957068	89989856	89989919
TP8943	AC-2m	NA	36.4	-	-	-	-	-	-	Ssa25	3673144	3673204	Ssa25	chrUn_3	29379308	29379248
TP42642	AC-2m	NA	37.6	-	-	-	-	piggyBac-N1_SSa	84.48	Ssa25	23871418	23871357	Ssa25	chrUn_3	1596988	1596925
TP42647	AC-2m	NA	38.8	-	-	-	-	-	-	Ssa25	3042656	3042593	Ssa25	chrUn_9	27654190	27654127
TP30214	AC-2m	NA	38.8	-	-	-	-	-	-	Ssa25	39088295	39088358	Ssa25	chrUn_18	20296941	20297004
TP9861	AC-2m	NA	38.8	-	-	-	-	-	-	Ssa25	21515689	21515754	Ssa25	chrUn:591063901-886595820	265354423	265354486
TP27816	AC-2m	NA	38.8	-	-	-	-	BEL27-LTR_DR	88.46	Ssa13	76894050	76894099	Ssa13qb	chrUn:591063901-886595820	72924314	72924384
TP24405	AC-2m	NA	38.8	-	-	-	-	SlmII	84.44	Ssa01	119349047	119348985	Ssa01qb	chrUn_5	45395527	45395465
TP9541	AC-2m	NA	38.8	-	-	-	-	Mariner-25_SSa	96.83	Ssa23	31688182	31688120	Ssa23	chrUn_11/chrUn_18/chrUn_9	-	-
TP24790	AC-2m	NA	38.8	-	-	-	-	-	-	Ssa25	39088378	39088317	Ssa25	chrUn_18	20297024	20296961
TP29062	AC-2m	NA	38.8	-	-	-	-	Crack-2C_SSa	92.31	Ssa09	6724735	6724671	Ssa09qa	chrUn_26	1031505	1031568
TP25492	AC-2m	NA	38.8	-	-	-	-	-	-	Ssa25	10193110	10193169	Ssa25	chrUn:1-295531980	264879598	264879642
TP17451	AC-2m	NA	38.8	-	-	-	-	-	-	Ssa25	8402320	8402257	Ssa25	chrUn_11	2652664	2652723
TP6401	AC-2m	NA	38.8	-	-	-	-	Keno-6_XT	81.08	Ssa25	21410850	21410913	Ssa25	chrUn_23/chrUn_27	-	-
TP24175	AC-2m	NA	38.8	-	-	-	-	-	-	Ssa25	10193177	10193114	Ssa25	chrUn:1-295531980	264879650	264879597
TP44142	AC-2m	NA	38.8	-	-	-	-	-	-	Ssa25	20276496	20276433	Ssa25	chrUn_3	2766028	2765975
TP11114	AC-2m	NA	40	-	-	-	-	Mariner-25_SSa	81.4	Ssa25	6962861	6962798	Ssa25	chrUn_17	137800	137852
TP31300	AC-2m	NA	41.1	-	-	-	-	-	-	Ssa15	59967429	59967489	Ssa15qb	chrUn_3	3972750	3972689
TP14764	AC-2m	NA	42.3	-	-	-	-	-	-	Ssa25	13030821	13030865	Ssa25	chrUn_3	5387356	5387399
TP24688	AC-2m	NA	45.8	-	-	-	-	Rex1-3B_SSa	88.89	Ssa09/Ssa15/Ssa16/Ssa16/Ssa17/Ssa18/Ssa20	-	-	-	chr_5	1671033	1671095
TP7736	AC-2m	NA	47	-	-	-	-	Rex1-1_EL	78.72	Ssa25	11773962	11774025	Ssa25	chrUn_3	4300970	4301031
TP23478	AC-2m	NA	50.5	-	-	-	-	Rex1-3B_SSa	89.83	Ssa20	21652969	21653031	Ssa20qa	chrUn_24	4403848	4403910
TP14142	AC-2m	NA	51.7	-	-	-	-	-	-	Ssa25	3673213	3673152	Ssa25	chrUn_3	29379239	29379300
TP2020	AC-2m	NA	54.1	-	-	-	-	-	-	Ssa25	21002724	21002786	Ssa25	chr_3	343818	343880
TP20213	AC-2m	NA	57.6	-	-	-	-	-	-	?	-	-	-	?	-	-
TP38026	AC-2m	NA	57.6	-	-	-	-	AvaIII	88.1	Ssa25	40568915	40568852	Ssa25	chrUn:886595821-1110957068	121345312	121345374
TP38428	AC-2m	NA	62.3	-	-	-	-	-	-	?	-	-	-	?	-	-
TP537	AC-2m	NA	62.3	-	-	-	-	-	-	?	-	-	-	?	-	-
TP13120	AC-2m	NA	62.3	-	-	-	-	-	-	?	-	-	-	chrUn:886595821-1110957068	200597835	200597871
TP29609	AC-2m	NA	67	-	-	-	-	-	-	?	-	-	-	chrUn:591063901-886595820	134629393	134629340
TP13474	AC-2m	NA	67	-	-	-	-	-	-	?	-	-	-	chrUn:591063901-886595820	134629340	134629393
TP17348	AC-2m	NA	75.2	-	-	-	-	-	-	?	-	-	-	chrUn:886595821-1110957068/chrUn:886595821-1110957068	-	-
TP10245	NA	AC-2f	0	-	-	-	-	-	-	Ssa19	20779597	20779660	Ssa19qa	chrUn:591063901-886595820	154884122	154884059
TP39996	NA	AC-2f	3.5	-	-	-	-	piggyBac-N1_SSa	85.11	Ssa25	3012090	3012152	Ssa25	chrUn_3	24372920	24372857
TP43571	NA	AC-2f	5.8	-	-	-	-	CR1-51_DR	73.44	Ssa25	773780	773718	Ssa25	chrUn:591063901-886595820	65462885	65462822
TP47039	NA	AC-2f	11.7	-	-	-	-	-	-	Ssa25	5128416	5128464	Ssa25	chrUn_3	7894519	7894582
TP6338	NA	AC-2f	18.8	-	-	-	-	DNAX-1B_DR	100	Ssa25	6917533	6917462	Ssa25	chrUn_3	7455232	7455293
TP41734	NA	AC-2f	18.8	-	-	-	-	DNAX-1B_DR	100	Ssa25	6917449	6917520	Ssa25	chrUn_3	7455305	7455245
TP1001	NA	AC-2f	28.2	-	-	-	-	-	-	Ssa25	7962464	7962513	Ssa25	chrUn_11	3133465	3133416
TP18991	NA	AC-2f	28.2	-	-	-	-	Mariner-17_SSa	92.86	Ssa25	7978046	7978108	Ssa25	chrUn_10	19457235	19457298
TP37845	NA	AC-2f	32.9	-	-	-	-	-	-	Ssa25	9218360	9218423	Ssa25	chrUn_11	1978232	1978169
TP11497	NA	AC-2f	32.9	-	-	-	-	-	-	Ssa25	9101606	9101543	Ssa25	chrUn_11	2060779	2060842
TP32122	NA	AC-2f	32.9	-	-	-	-	-	-	Ssa25	9224706	9224648	Ssa25	chrUn_11	1972291	1972354
TP12407	NA	AC-2f	32.9	-	-	-	-	-	-	Ssa25	8997463	8997400	Ssa25	chrUn_11	2170632	2170695
TP39055	NA	AC-2f	35.2	-	-	-	-	-	-	Ssa25	9101539	9101602	Ssa25	chrUn_11	2060846	2060783
TP43984	NA	AC-2f	37.6	-	-	-	-	-	-	Ssa25	12426783	12426844	Ssa25	chrUn_3	4858645	4858707
TP3121	NA	AC-2f	38.8	-	-	-	-	-	-	Ssa25	12046356	12046419	Ssa25	chrUn_3	4558555	4558611
TP16384	NA	AC-2f	38.8	-	-	-	-	-	-	Ssa25	12046462	12046399	Ssa25	chrUn_3	4558658	4558597
TP40523	NA	AC-2f	40	-	-	-	-	-	-	Ssa25	12544243	12544306	Ssa25	chrUn_3	4959956	4960018
TP11093	NA	AC-2f	49.4	-	-	-	-	DNA4-1B_SSa	95.24	Ssa18	70312214	70312270	Ssa18qb	chrUn:886595821-1110957068	140878987	140878938
OMM5024	AC-2m	AC-2f	51.7	female	DH	-	-	LTR185_MD	95.83	Ssa25/Ssa02	-	-	Ssa25	chrUn_3	3365571	3364977
OMM5146	AC-2m	AC-2f	52.9	female	DH	-	-	LTR185_MD	95.83	Ssa25	16410551	16538598	Ssa25	chrUn_3	3366142	3364680
TP35443	NA	AC-2f	55.2	-	-	-	-	-	-	Ssa25	20961813	20961750	Ssa25	chr_3	301147	301084
TP43023	NA	AC-2f	56.4	-	-	-	-	-	-	Ssa25	26409887	26409824	Ssa25	chrUn:1-295531980	195120455	195120390
TP40629	NA	AC-2f	58.8	-	-	-	-	Penelope-6_SSa	94.55	Ssa25	41556213	41556152	Ssa25	chrUn:1-295531980	100801759	100801700
TP36257	NA	AC-2f	61.1	-	-	-	-	-	-	?	-	-	-	chrUn_3	21237020	21237083
TP10743	NA	AC-2f	63.5	-	-	-	-	DNA4-2B_SSa	75.44	Ssa03	18480543	18480598	Ssa03p	chrUn_23	12893632	12893569
TP15278	NA	AC-2f	64.7	-	-	-	-	DNA3-3C_SSa	86.57	Ssa28	19503579	19503518	Ssa28	chrUn:1-295531980	245317047	245316984
TP28793	NA	AC-2f	67	-	-	-	-	-	-	Ssa25	41995475	41995530	Ssa25	chrUn_3	21237123	21237061
TP25276	NA	AC-2f	68.2	-	-	-	-	Rex1-2_SSa	74.6	Ssa21	39009983	39010045	Ssa21	chrUn_22	19826368	19826430
TP36550	NA	AC-2f	69.4	-	-	-	-	Mariner-19_EL	78.69	Ssa15	36373152	36373215	Ssa15qa	chrUn:1-295531980/chrUn_23/chrUn_28	-	-
TP29852	NA	AC-2f	70.5	-	-	-	-	-	-	Ssa25	35845179	35845242	Ssa25	chrUn_3	24138818	24138881
TP46947	NA	AC-2f	71.7	-	-	-	-	hAT-N25_SSa	83.87	Ssa25	35646928	35646865	Ssa25	chrUn:886595821-1110957068	78552800	78552863
TP41797	NA	AC-2f	75.2	-	-	-	-	-	-	Ssa25	22421162	22421223	Ssa25	chrUn:886595821-1110957068	34719830	34719893
TP3514	NA	AC-2f	76.4	-	-	-	-	-	-	Ssa25	25984332	25984288	Ssa25	chrUn:1-295531980	194720996	194720940
TP39482	NA	AC-2f	77.6	-	-	-	-	CryptonA-N2_SSa	87.5	Ssa25	17561052	17560989	Ssa25	chr_1	9783939	9784002
TP39419	NA	AC-2f	78.8	-	-	-	-	CryptonA-N2_SSa	89.06	Ssa25	17560948	17561011	Ssa25	chrUn:591063901-886595820	122705714	122705651
TP14439	NA	AC-2f	78.8	-	-	-	-	TC1_TF	87.18	Ssa14	88715847	88715891	Ssa14qb	chrUn:295531981-591063900	150016756	150016693
TP10134	NA	AC-2f	80	-	-	-	-	-	-	Ssa25	25625370	25625433	Ssa25	chrUn:886595821-1110957068	155245507	155245568
TP47046	NA	AC-2f	81.1	-	-	-	-	-	-	Ssa25	26409817	26409881	Ssa25	chrUn:1-295531980	195120383	195120448
TP9186	NA	AC-2f	92.9	-	-	-	-	DNA4-10_SSa	84.21	Ssa29	15119723	15119786	Ssa29	chrUn_Sex	8621788	8621725
TP11381	AC-3m	AC-3f	-	-	DH	-	-	-	-	Ssa07	33610012	33610079	Ssa07q	chrUn_28	4944267	4944207
TP37646	AC-3m	AC-3f	-	-	DH	-	-	-	-	Ssa12/Ssa13	-	-	Ssa13qb	chrUn_28	4944090	4944153
TP27902	AC-3m	AC-3f	-	-	DH	-	-	-	-	Ssa21	15585698	15585664	Ssa21	chrUn:591063901-886595820	137413522	137413460
TP22751	AC-3m	AC-3f	-	-	DH	-	-	-	-	Ssa07	33871946	33872009	Ssa07q	chrUn_28	4695472	4695409
TP43156	AC-3m	AC-3f	-	-	DH	-	-	-	-	Ssa07	36076855	36076803	Ssa07q	chrUn_21	12173491	12173439
TP5199	AC-3m	AC-3f	-	-	DH	-	-	-	-	?	-	-	-	chrUn_11	14692094	14692031
TP21674	AC-3m	AC-3f	-	-	DH	-	-	Mariner-3_ACar	85.71	Ssa07	40633876	40633939	Ssa07q	?	-	-
TP22786	AC-3m	AC-3f	-	-	DH	-	-	-	-	Ssa07	38623503	38623566	Ssa07q	chrUn:295531981-591063900	170651190	170651252
TP31813	AC-3m	AC-3f	-	-	DH	-	-	-	-	Ssa07	26682945	26683008	Ssa07p	chrUn_26	9903915	9903978
TP24406	AC-3m	AC-3f	-	-	DH	-	-	-	-	Ssa07	18458997	18458934	Ssa07p	chr_24	664929	664991
TP47677	AC-3m	AC-3f	-	-	DH	-	-	-	-	Ssa17	13995351	13995295	Ssa17qa	chrUn:591063901-886595820	55153514	55153571
TP35811	AC-3m	AC-3f	-	-	DH	-	-	-	-	Ssa07	43742125	43742178	Ssa07q	chrUn_21	10253221	10253158
TP20385	AC-3m	AC-3f	-	-	DH	-	-	-	-	Ssa07	18714426	18714489	Ssa07p	chrUn_21	18807802	18807865
TP47438	AC-3m	AC-3f	-	-	DH	-	-	-	-	Ssa07	32194162	32194099	Ssa07q	chrUn_2/chrUn_29	-	-
TP11170	AC-3m	AC-3f	-	-	DH	-	-	-	-	Ssa07	31656426	31656489	Ssa07q	chrUn:591063901-886595820	34144084	34144147
TP49265	AC-3m	AC-3f	-	-	DH	-	-	-	-	?	-	-	-	?	-	-
TP31995	AC-3m	AC-3f	-	-	DH	-	-	-	-	Ssa07	43467203	43467266	Ssa07q	chrUn_21	11907980	11908043
TP32675	AC-3m	AC-3f	-	-	DH	-	-	-	-	Ssa07	30977555	30977492	Ssa07p	chrUn:886595821-1110957068	160095516	160095453
TP12240	AC-3m	AC-3f	-	-	DH	-	-	-	-	Ssa07	37507433	37507496	Ssa07q	chrUn:295531981-591063900	132455414	132455353
TP23086	AC-3m	AC-3f	-	-	DH	-	-	-	-	Ssa07	11949127	11949075	Ssa07p	chrUn_21	11350564	11350617
TP5359	AC-3m	AC-3f	-	-	DH	-	-	-	-	Ssa07	18458920	18458983	Ssa07p	chrUn_21	9819299	9819357
TP10713	AC-3m	AC-3f	-	-	DH	-	-	-	-	?	-	-	-	chrUn:1-295531980	114648852	114648795
TP2283	AC-3m	AC-3f	-	-	DH	-	-	-	-	Ssa07	36076803	36076855	Ssa07q	chrUn_21	12173439	12173491
TP43458	AC-3m	AC-3f	-	-	DH	-	-	-	-	Ssa18	64778128	64778066	Ssa18qb	chrUn:295531981-591063900	142636398	142636340
TP47730	AC-3m	AC-3f	-	-	DH	-	-	-	-	Ssa07	36156008	36156069	Ssa07q	chrUn_21	12253649	12253712
TP47547	AC-3m	AC-3f	-	-	DH	-	-	-	-	Ssa18	47887297	47887352	Ssa18qb	chrUn_21	11350646	11350590
TP7695	AC-3m	AC-3f	-	-	DH	-	-	-	-	Ssa07	18714505	18714442	Ssa07p	chrUn_21	18807881	18807818
TP29077	AC-3m	AC-3f	-	-	DH	-	-	-	-	Ssa13	9516314	9516375	Ssa13qa	chr_12	3014289	3014352
SalF41SFU	AC-3m	AC-3f	-	-	DH	-	-	-	-	Ssa17	35273435	35273661	Ssa17qb	chrUn_21	619583	619353
TP10847	AC-3m	AC-3f	-	-	DH	-	-	-	-	Ssa07	26721896	26721959	Ssa07p	chrUn:295531981-591063900	142636221	142636283
TP11535	AC-3m	AC-3f	-	-	DH	-	-	-	-	Ssa07	37511684	37511747	Ssa07q	chrUn:1-295531980	37105242	37105182
TP1904	AC-3m	AC-3f	-	-	DH	-	-	-	-	Ssa07	41923935	41923876	Ssa07q	chrUn:295531981-591063900	174485739	174485796
TP26410	AC-3m	AC-3f	-	-	DH	-	-	-	-	Ssa23	1143579	1143634	Ssa23	chrUn_20/chrUn_26	-	-
TP22199	AC-3m	AC-3f	-	-	DH	-	-	-	-	Ssa07	26913331	26913268	Ssa07p	chrUn_2/chrUn_21	-	-
TP11954	AC-3m	NA	0	-	-	-	-	BEL-9_GA-LTR	92	Ssa07	5337632	5337696	Ssa07p	chrUn:295531981-591063900	3410187	3410139
TP46297	AC-3m	NA	8.2	-	-	-	-	-	-	Ssa07	6240776	6240732	Ssa07p	chrUn:886595821-1110957068	208492650	208492697
TP42021	AC-3m	NA	9.4	-	-	-	-	-	-	Ssa07	6240732	6240776	Ssa07p	chrUn:886595821-1110957068	208492697	208492650
TP48296	AC-3m	NA	12.9	-	-	-	-	ERV46_MD_I	83.33	Ssa07	8060472	8060523	Ssa07p	chrUn:591063901-886595820	8919306	8919357
TP34288	AC-3m	NA	14.1	-	-	-	-	Gypsy35-LTR_DR	90.91	Ssa07	8060523	8060472	Ssa07p	chrUn:591063901-886595820	8919357	8919306
TP7640	AC-3m	NA	21.1	-	-	-	-	-	-	Ssa15	13390358	13390421	Ssa15qa	chrUn_20	13495184	13495246
TP48690	AC-3m	NA	22.3	-	-	-	-	-	-	Ssa07	13151788	13151851	Ssa07p	chrUn_21	1893862	1893799
TP15050	AC-3m	NA	23.5	-	-	-	-	-	-	Ssa17	51275516	51275552	Ssa17qb	chrUn:886595821-1110957068	201423353	201423322
TP35504	AC-3m	NA	23.5	-	-	-	-	-	-	Ssa17	54091007	54091070	Ssa17qb	chrUn:295531981-591063900	275928072	275928028
TP23238	AC-3m	NA	23.5	-	-	-	-	DNA4-11_SSa	96.3	Ssa07	30829466	30829404	Ssa07p	chrUn_17/chrUn_Sex	-	-
TP47630	AC-3m	NA	25.8	-	-	-	-	-	-	Ssa07	9132091	9132154	Ssa07p	chrUn:591063901-886595820	169309179	169309116
TP17672	AC-3m	NA	25.8	-	-	-	-	-	-	Ssa07	34691942	34691996	Ssa07q	chrUn_21	11454120	11454182
TP21387	AC-3m	NA	29.4	-	-	-	-	-	-	Ssa07	13340773	13340712	Ssa07p	chrUn:886595821-1110957068	125391488	125391441
BHMS161	AC-3m	AC-3f	30.5	male	DH	-	-	-	-	Ssa07	46843623	46843942	Ssa07q	chrUn_11	4079258	4079465
TP44539	AC-3m	NA	32.9	-	-	-	-	-	-	Ssa17	54091077	54091019	Ssa17qb	chrUn:1-295531980	27106824	27106875
TP6881	AC-3m	NA	36.4	-	-	-	-	-	-	Ssa07	13625874	13625927	Ssa07p	chrUn:886595821-1110957068	148118467	148118514
TP22445	AC-3m	NA	37.6	-	-	-	-	ERV-2_Crp-LTR	89.29	Ssa07	10403528	10403477	Ssa07p	chrUn:886595821-1110957068	66533824	66533771
TP49037	AC-3m	NA	38.8	-	-	-	-	hAT-N19_SSa	90.63	Ssa07	28608644	28608707	Ssa07p	chrUn_21	19887104	19887167
TP1774	AC-3m	NA	38.8	-	-	-	-	-	-	Ssa07	16493056	16493119	Ssa07p	chrUn_21	3997408	3997345
TP28232	AC-3m	NA	40	-	-	-	-	-	-	Ssa07	13625927	13625874	Ssa07p	chrUn:886595821-1110957068/chrUn:886595821-1110957068	-	-
TP46783	AC-3m	NA	42.3	-	-	-	-	-	-	Ssa07	9132159	9132096	Ssa07p	chrUn:591063901-886595820	169309116	169309174
TP11856	AC-3m	NA	44.7	-	-	-	-	-	-	Ssa07	10542784	10542721	Ssa07p	chrUn:886595821-1110957068	19471878	19471941
TP24373	AC-3m	NA	45.8	-	-	-	-	Crack-5_SSa	87.5	Ssa07	14303886	14303949	Ssa07p	chrUn:1-295531980	25516078	25516141
TP4636	AC-3m	NA	47	-	-	-	-	-	-	Ssa07	54798549	54798613	Ssa07q	chrUn:295531981-591063900	169173312	169173369
TP19739	AC-3m	NA	47	-	-	-	-	-	-	Ssa07	11106566	11106505	Ssa07p	chrUn:295531981-591063900	72799851	72799912
TP10537	AC-3m	NA	48.2	-	-	-	-	DNA-9_EL	87.1	Ssa07	29449227	29449290	Ssa07p	chrUn:295531981-591063900/chrUn_10/chrUn_10	-	-
TP26867	AC-3m	NA	48.2	-	-	-	-	Crack-2C_SSa	93.75	Ssa26	23311033	23310970	Ssa26	chrUn_8	13744637	13744574
TP33697	AC-3m	NA	51.7	-	-	-	-	Tc1-2_SSa	91.38	Ssa17	51472731	51472669	Ssa17qb	chrUn:295531981-591063900	77640614	77640676
TP15617	AC-3m	NA	52.9	-	-	-	-	-	-	Ssa17	53713553	53713492	Ssa17qb	chrUn:295531981-591063900	80350055	80349994
TP29863	AC-3m	NA	56.4	-	-	-	-	-	-	Ssa07	35204910	35204971	Ssa07q	chrUn:1-295531980	74267944	74268005
TP16587	AC-3m	NA	57.6	-	-	-	-	-	-	Ssa07	15573387	15573324	Ssa07p	chrUn_21	17928298	17928235
TP3741	AC-3m	NA	60	-	-	-	-	-	-	Ssa07	29445465	29445404	Ssa07p	chrUn_21	16827967	16827906
TP13545	AC-3m	NA	62.3	-	-	-	-	-	-	Ssa07	32606545	32606483	Ssa07q	chrUn:591063901-886595820	3132704	3132641
TP46912	AC-3m	NA	65.8	-	-	-	-	-	-	Ssa07	10542666	10542729	Ssa07p	chrUn:886595821-1110957068	19471996	19471933
TP4629	AC-3m	NA	67	-	-	-	-	Crack-5_SSa	94.44	Ssa07	14303986	14303930	Ssa07p	chrUn:1-295531980	25516185	25516122
TP21850	AC-3m	NA	67	-	-	-	-	Mariner-N29_DR	95.45	Ssa24	17736547	17736498	Ssa24	chrUn:1-295531980	163115333	163115282
TP32440	AC-3m	NA	68.2	-	-	-	-	Mariner-17_SSa	92.19	Ssa07	12569329	12569266	Ssa07p	chrUn_4	11972218	11972155
TP1973	AC-3m	NA	69.4	-	-	-	-	-	-	Ssa07	13625839	13625909	Ssa07p	chrUn:886595821-1110957068	148132732	148132800
TP45258	AC-3m	NA	69.4	-	-	-	-	Mariner-25_LCh	82.35	Ssa17	51472668	51472731	Ssa17qb	chrUn:295531981-591063900	77640677	77640614
TP28122	AC-3m	NA	70.5	-	-	-	-	-	-	Ssa07	13625927	13625857	Ssa07p	chrUn:886595821-1110957068	148132820	148132750
TP21181	AC-3m	NA	71.7	-	-	-	-	-	-	Ssa07	21596699	21596759	Ssa07p	chrUn_21	17513530	17513591
TP43767	AC-3m	NA	72.9	-	-	-	-	-	-	Ssa07	16098621	16098558	Ssa07p	?	-	-
TP36026	AC-3m	NA	74.1	-	-	-	-	-	-	Ssa07	16260320	16260260	Ssa07p	?	-	-
TP46847	AC-3m	NA	75.2	-	-	-	-	-	-	Ssa07	21665986	21665936	Ssa07p	chrUn_21	17588906	17588856
TP29538	AC-3m	NA	76.4	-	-	-	-	-	-	Ssa07	34937418	34937367	Ssa07q	?	-	-
TP46568	AC-3m	NA	77.6	-	-	-	-	TguERVK9_LTR2j	88	Ssa07	13520309	13520371	Ssa07p	chrUn:886595821-1110957068	148015678	148015740
TP13567	AC-3m	NA	81.1	-	-	-	-	-	-	Ssa07	34937367	34937418	Ssa07q	chrUn_15	25104098	25104062
OMM1318	AC-3m	AC-3f	82.3	male	DH	-	-	-	-	Ssa17	39593851	39593209	Ssa17qb	chrUn:591063901-886595820	70148909	70149018
TP21966	AC-3m	NA	87	-	-	-	-	REX1-2_XT	86.21	Ssa25	12769615	12769552	Ssa25	chr_2/chrUn_6	-	-
TP36229	AC-3m	NA	89.4	-	-	-	-	-	-	Ssa17	51275552	51275516	Ssa17qb	chrUn:886595821-1110957068	201423322	201423353
TP28606	AC-3m	NA	91.7	-	-	-	-	ERV-2_Crp-LTR	89.29	Ssa07	10403477	10403528	Ssa07p	chrUn:591063901-886595820	285445305	285445251
TP26723	AC-3m	NA	95.2	-	-	-	-	-	-	Ssa20	43924577	43924638	Ssa20qb	chrUn:1-295531980	81186668	81186605
TP26170	AC-3m	NA	96.4	-	-	-	-	-	-	Ssa17	52746507	52746546	Ssa17qb	?	-	-
TP4444	AC-3m	NA	98.8	-	-	-	-	-	-	Ssa07	56815552	56815600	Ssa07q	chrUn:591063901-886595820	27855165	27855136
TP49074	AC-3m	NA	108.2	-	-	-	-	-	-	Ssa27	19338014	19337955	Ssa27	chrUn:591063901-886595820	126765053	126764990
OMM5102	AC-24m	AC-3f	0	female	-	-	-	LatiHarb1-2	76.27	Ssa07/Ssa17	-	-	Ssa17qb	chrUn:591063901-886595820	12915011	12915368
TP134	NA	AC-3f	17.6	-	-	-	-	-	-	Ssa07/Ssa17/Ssa17	-	-	-	chrUn:591063901-886595820	166841939	166842010
TP8395	NA	AC-3f	22.3	-	-	-	-	-	-	Ssa17	44073335	44073272	Ssa17qb	chrUn_17	16021949	16022013
TP3691	NA	AC-3f	23.5	-	-	-	-	Gypsy9-I_DR	95.83	Ssa17	47373813	47373876	Ssa17qb	chrUn_21	20723327	20723390
TP31737	NA	AC-3f	23.5	-	-	-	-	-	-	Ssa16	12516810	12516873	Ssa16qa	chrUn_16	21468122	21468059
TP17227	NA	AC-3f	23.5	-	-	-	-	Poseidon-N5_PM	95.24	Ssa07	44510862	44510805	Ssa07q	chrUn:886595821-1110957068	36054287	36054224
TP20266	NA	AC-3f	24.7	-	-	-	-	-	-	Ssa07	51791904	51791967	Ssa07q	chrUn:1-295531980	8893194	8893131
TP48182	NA	AC-3f	24.7	-	-	-	-	-	-	Ssa07/Ssa17	-	-	Ssa17qb	chrUn_3	22838795	22838734
TP42139	NA	AC-3f	27	-	-	-	-	Mariner-22_EL	75.71	Ssa07	26260239	26260176	Ssa07p	chrUn_18	6577481	6577412
TP12936	NA	AC-3f	28.2	-	-	-	-	-	-	Ssa17	44073264	44073327	Ssa17qb	chrUn_17	16022021	16021957
TP42223	NA	AC-3f	30.5	-	-	-	-	-	-	Ssa17	52139995	52140044	Ssa17qb	chrUn:295531981-591063900	112127035	112126971
BHMS161	AC-3m	AC-3f	31.7	female	DH	-	-	-	-	Ssa07	46843623	46843942	Ssa07q	chrUn_11	4079258	4079465
TP17369	NA	AC-3f	32.9	-	-	-	-	-	-	Ssa26	47133312	47133249	Ssa26	chrUn:1-295531980	6990912	6990975
TP34157	NA	AC-3f	35.2	-	-	-	-	hAT-N14_SSa	82.19	Ssa07	49160546	49160610	Ssa07q	chrUn:1-295531980	166109898	166109835
TP35286	NA	AC-3f	36.4	-	-	-	-	CR1-1b_Lch	86.21	?	-	-	-	chrUn:1-295531980	143651058	143650997
TP42561	NA	AC-3f	37.6	-	-	-	-	-	-	Ssa19	79074441	79074500	Ssa19qb	chrUn:1-295531980/chrUn:295531981-591063900	-	-
TP3885	NA	AC-3f	37.6	-	-	-	-	-	-	Ssa17	57239919	57239875	Ssa17qb	chrUn_22	7644275	7644318
TP6783	NA	AC-3f	37.6	-	-	-	-	-	-	Ssa07	52688359	52688422	Ssa07q	chrUn_3	22838671	22838731
TP48998	NA	AC-3f	37.6	-	-	-	-	-	-	Ssa17	57239875	57239919	Ssa17qb	chrUn_22	7644318	7644275
TP8631	NA	AC-3f	37.6	-	-	-	-	Rex1-3B_SSa	93.94	Ssa23	35750664	35750601	Ssa23	chr_14	917510	917573
TP43792	NA	AC-3f	38.8	-	-	-	-	-	-	Ssa07	58720815	58720752	Ssa07q	?	-	-
TP22018	NA	AC-3f	40	-	-	-	-	-	-	Ssa07	58720635	58720694	Ssa07q	?	-	-
TP43028	NA	AC-3f	44.7	-	-	-	-	-	-	Ssa17	52322177	52322240	Ssa17qb	chrUn:1-295531980	292868273	292868210
Str11INRA	AC-3m	AC-3f	75.2	female	DH	-	-	-	-	?	-	-	-	?	-	-
TP23566	AC-4p-m	AC-4p-f	-	-	DH	-	-	-	-	Ssa24	10300042	10299979	Ssa24	chrUn_24	6359574	6359637
TP25245	AC-4p-m	AC-4p-f	-	-	DH	-	-	-	-	Ssa09	135072415	135072356	Ssa09qc	chrUn:295531981-591063900	206402228	206402292
TP22554	AC-4p-m	AC-4p-f	-	-	DH	-	-	-	-	Ssa11	85311568	85311633	Ssa11qb	chrUn:591063901-886595820	279442551	279442616
TP34765	AC-4p-m	AC-4p-f	-	-	DH	-	-	6	100	?	-	-	-	chrUn:886595821-1110957068	6408084	6408117
TP48190	AC-4p-m	AC-4p-f	-	-	DH	-	-	6	100	Ssa10/Ssa23	-	-	Ssa23	chrUn:886595821-1110957068	6408117	6408084
BX866899	AC-4p-m	AC-4p-f	-	-	DH	-	-	L1A-2_MD/L1A-2_MD	83.72	Ssa20/Ssa09	-	-	Ssa20qb	chr_27/chrUn:591063901-886595820	-	-
TP20731	AC-4p-m	AC-4p-f	-	-	DH	-	-	-	-	Ssa23/Ssa24	-	-	Ssa24	chr_4	3199684	3199747
TP48152	AC-4p-m	AC-4p-f	-	-	DH	-	-	-	-	Ssa27	42906745	42906775	Ssa27	chrUn:886595821-1110957068	6408117	6408073
TP34781	AC-4p-m	AC-4p-f	-	-	DH	-	-	-	-	?	-	-	-	chrUn:886595821-1110957068	123443328	123443286
TP29103	AC-4p-m	AC-4p-f	-	-	DH	-	-	-	-	Ssa03	58994637	58994574	Ssa03q	chr_17	4005854	4005921
TP19078	AC-4p-m	AC-4p-f	-	-	DH	-	-	-	-	Ssa20	54630385	54630324	Ssa20qb	chrUn:591063901-886595820	226355328	226355391
TP34760	AC-4p-m	AC-4p-f	-	-	DH	-	-	-	-	?	-	-	-	chrUn:886595821-1110957068	123443620	123443558
TP47654	AC-4p-m	AC-4p-f	-	-	DH	-	-	-	-	Ssa09	126626558	126626621	Ssa09qc	chrUn:886595821-1110957068	11555502	11555565
OmyRGT39TUF	AC-4p-m	AC-4p-f	-	-	DH	-	-	hAT-N82_DR	86.21	Ssa09	108996026	108996158	Ssa09qc	chrUn_24	2289489	2289284
TP42817	AC-4p-m	AC-4p-f	-	-	DH	-	-	Rex1-3B_SSa	93.75	Ssa11	47125421	47125484	Ssa11qb	chr_24	741513	741576
BHMS490	AC-4p-m	AC-4p-f	-	-	DH	-	-	-	-	Ssa20	55525043	55525571	Ssa20qb	chrUn_27	13097176	13097682
TP37146	AC-4p-m	AC-4p-f	-	-	DH	-	-	-	-	Ssa20	42795081	42795023	Ssa20qb	chrUn:295531981-591063900	231690401	231690338
TP28430	AC-4p-m	AC-4p-f	-	-	DH	-	-	SINE2-2B_SSa	88.46	Ssa15	77254220	77254180	Ssa15qb	chrUn:295531981-591063900	110223032	110222969
TP46861	AC-4p-m	AC-4p-f	-	-	DH	-	-	EnSpm-N13_DR	92	Ssa09	113005853	113005912	Ssa09qc	chrUn_24	7887991	7888050
TP15021	AC-4p-m	AC-4p-f	-	-	DH	-	-	-	-	Ssa09	110142334	110142272	Ssa09qc	chrUn_17	18841592	18841655
TP34785	AC-4p-m	AC-4p-f	-	-	DH	-	-	-	-	?	-	-	-	chrUn:886595821-1110957068	6408084	6408117
TP42607	AC-4p-m	AC-4p-f	-	-	DH	-	-	-	-	?	-	-	-	chrUn:886595821-1110957068	123443286	123443328
TP36828	AC-4p-m	NA	0	-	-	-	-	Mariner-31N1_SSa	90	Ssa03	37727734	37727671	Ssa03p	chrUn_24	13390101	13390162
Ots500NWFSC	AC-4p-m	NA	5.8	-	-	-	-	-	-	Ssa20	74974417	74974805	Ssa20qb	chrUn:295531981-591063900	125096983	125096722
TP3027	AC-4p-m	NA	8.2	-	-	-	-	-	-	Ssa09	110866283	110866346	Ssa09qc	chrUn:1-295531980	271884830	271884893
TP5174	AC-4p-m	NA	10.5	-	-	-	-	-	-	Ssa09	104421040	104420977	Ssa09qc	chrUn_24	11611765	11611828
TP4032	AC-4p-m	NA	11.7	-	-	-	-	-	-	Ssa29	41898098	41898157	Ssa29	chrUn_7	34703571	34703630
TP2021	AC-4p-m	NA	12.9	-	-	-	-	hAT-N28B_SSa	96.88	Ssa09	103087675	103087730	Ssa09qc	chrUn_24	12734328	12734278
TP14911	AC-4p-m	NA	14.1	-	-	-	-	hAT-N28B_SSa	100	Ssa09	103087730	103087679	Ssa09qc	chrUn_5	38924391	38924352
TP16710	AC-4p-m	NA	14.1	-	-	-	-	-	-	Ssa20	42794993	42795056	Ssa20qb	chrUn:295531981-591063900	231690313	231690376
TP4647	AC-4p-m	NA	15.2	-	-	-	-	-	-	Ssa10	94458523	94458491	Ssa10qb	?	-	-
TP37042	AC-4p-m	NA	17.6	-	-	-	-	-	-	Ssa09	105631115	105631058	Ssa09qc	chrUn:295531981-591063900	132530914	132530851
TP39460	AC-4p-m	NA	18.8	-	-	-	-	-	-	Ssa09	104317155	104317218	Ssa09qc	chrUn_24	11692606	11692543
TP31946	AC-4p-m	NA	21.1	-	-	-	-	-	-	Ssa09	119094959	119095022	Ssa09qc	chrUn_24	4378313	4378376
TP37096	AC-4p-m	NA	23.5	-	-	-	-	Copia-3_EL-LTR	91.3	Ssa23	9217170	9217110	Ssa23	chrUn_19	7121615	7121554
TP47234	AC-4p-m	NA	24.7	-	-	-	-	-	-	Ssa20	63781593	63781537	Ssa20qb	chrUn_24	4378429	4378366
TP5646	AC-4p-m	NA	25.8	-	-	-	-	-	-	Ssa09	119458736	119458799	Ssa09qc	chrUn_24	4024322	4024385
TP49179	AC-4p-m	NA	27	-	-	-	-	-	-	Ssa09	116353546	116353604	Ssa09qc	chrUn_24	3573690	3573749
TP21313	AC-4p-m	NA	28.2	-	-	-	-	-	-	Ssa20	60731579	60731516	Ssa20qb	chrUn_24	3573764	3573702
SdY	AC-4p-m	NA	28.2	-	-	-	-	SlmI	86.61	Ssa02/Ssa20	-	-	Ssa20qb	chrUn:591063901-886595820	66792129	66789363
TP44538	AC-4p-m	NA	29.4	-	-	-	-	-	-	Ssa09	115536677	115536740	Ssa09qc	chrUn:1-295531980	202690343	202690280
TP35293	AC-4p-m	NA	29.4	-	-	-	-	-	-	Ssa09	116298152	116298215	Ssa09qc	chrUn:886595821-1110957068	110422125	110422188
TP5502	AC-4p-m	NA	30.5	-	-	-	-	DNA4-1C_SSa	95.56	Ssa09/Ssa24	-	-	Ssa24	chr_19	3996183	3996230
TP15475	AC-4p-m	NA	31.7	-	-	-	-	-	-	Ssa12	6642002	6641946	Ssa11qb	chrUn_5	45086127	45086183
TP46116	AC-4p-m	NA	32.9	-	-	-	-	DNA4-1C_SSa	95.56	Ssa09/Ssa24	-	-	Ssa24	chr_19	3996230	3996183
TP22599	AC-4p-m	NA	35.2	-	-	-	-	-	-	Ssa09	118745773	118745712	Ssa09qc	chrUn_19	22707642	22707597
TP47291	AC-4p-m	NA	35.2	-	-	-	-	Copia-3_EL-LTR	91.67	Ssa28	31066654	31066718	Ssa28	chrUn_13/chrUn_6	-	-
TP7376	AC-4p-m	NA	36.4	-	-	-	-	Rex1-3B_SSa	95.16	Ssa01/Ssa04/Ssa04/Ssa06	-	-	-	chrUn_6	33388432	33388371
TP30778	AC-4p-m	NA	38.8	-	-	-	-	ERV1-N4-LTR_DR	95	Ssa09	108230261	108230309	Ssa09qc	chrUn:295531981-591063900	85639948	85639994
TP35395	AC-4p-m	NA	40	-	-	-	-	-	-	Ssa09	118745675	118745738	Ssa09qc	chrUn_19	22707560	22707623
TP24546	AC-4p-m	NA	41.1	-	-	-	-	Mariner-22_EL	87.3	Ssa04/Ssa06	-	-	Ssa06q	chrUn_24	7537348	7537411
TP37010	AC-4p-m	NA	41.1	-	-	-	-	-	-	Ssa09	96277205	96277135	Ssa09qc	chrUn_15	9480563	9480631
TP29484	AC-4p-m	NA	42.3	-	-	-	-	-	-	Ssa09	110517326	110517389	Ssa09qc	chrUn:295531981-591063900	161194512	161194450
TP1998	AC-4p-m	NA	42.3	-	-	-	-	Mariner-22_EL	90.38	Ssa22	25936080	25936136	Ssa22	chrUn:591063901-886595820	46177762	46177706
TP17678	AC-4p-m	NA	43.5	-	-	-	-	-	-	Ssa09	103641869	103641930	Ssa09qc	chrUn_24	12263021	12262957
TP16469	AC-4p-m	NA	43.5	-	-	-	-	SFV1-13_Crp-LTR	100	Ssa09	119458850	119458787	Ssa09qc	chrUn_24	4024436	4024373
TP26063	AC-4p-m	NA	44.7	-	-	-	-	Ginger1-1_DR	91.67	Ssa09	94865715	94865778	Ssa09qc	chrUn_24	11709331	11709268
TP26117	AC-4p-m	NA	45.8	-	-	-	-	Crack-2C_SSa	79.69	Ssa05	48428019	48428082	Ssa05q	chrUn:295531981-591063900	47824334	47824397
TP30226	AC-4p-m	NA	49.4	-	-	-	-	LTR2_Opr	87.88	Ssa09	96277052	96277115	Ssa09qc	?	-	-
TP16513	AC-4p-m	NA	51.7	-	-	-	-	-	-	Ssa09	105303668	105303611	Ssa09qc	chrUn_4	11338545	11338482
TP23667	AC-4p-m	NA	56.4	-	-	-	-	-	-	Ssa10	94458491	94458523	Ssa10qb	?	-	-
TP48583	NA	AC-4p-f	0	-	-	-	-	DNA-4_ACar	80.56	Ssa09	109393231	109393294	Ssa09qc	chrUn_24	2182591	2182528
TP31058	NA	AC-4p-f	11.7	-	-	-	-	-	-	?	-	-	-	?	-	-
TP47343	NA	AC-4p-f	12.9	-	-	-	-	-	-	Ssa03/Ssa09	-	-	Ssa09qa	chrUn:591063901-886595820	115631780	115631843
TP39156	NA	AC-4p-f	16.4	-	-	-	-	-	-	Ssa09	112750075	112750021	Ssa09qc	chrUn_24	7678610	7678556
TP34542	NA	AC-4p-f	21.1	-	-	-	-	-	-	Ssa09	113941131	113941068	Ssa09qc	chrUn_24	13636739	13636802
TP17331	NA	AC-4p-f	29.4	-	-	-	-	-	-	Ssa09/Ssa09/Ssa09	-	-	-	chrUn:295531981-591063900	85639991	85640054
TP26426	NA	AC-4p-f	32.9	-	-	-	-	-	-	Ssa09	108964006	108964052	Ssa09qc	chrUn:1-295531980	268715652	268715606
TP3055	NA	AC-4p-f	36.4	-	-	-	-	-	-	Ssa09	108964051	108964006	Ssa09qc	chrUn:1-295531980	268715607	268715652
TP45582	NA	AC-4p-f	54.1	-	-	-	-	Tc1-2_SSa	95.83	Ssa02/Ssa08/Ssa09	-	-	-	chrUn_29	7210198	7210247
TP43231	NA	AC-4p-f	55.2	-	-	-	-	-	-	Ssa09	129327861	129327924	Ssa09qc	chrUn:886595821-1110957068	189873143	189873200
TP13231	NA	AC-4p-f	57.6	-	-	-	-	-	-	Ssa06	28894048	28894092	Ssa06p	chr_24	1708021	1707977
TP30141	NA	AC-4p-f	63.5	-	-	-	-	-	-	Ssa09	106176839	106176902	Ssa09qc	chrUn_24	1097594	1097657
TP18808	NA	AC-4p-f	63.5	-	-	-	-	RNLTR4b	100	Ssa09	106540686	106540747	Ssa09qc	chrUn_24	1787854	1787791
TP7930	NA	AC-4p-f	63.5	-	-	-	-	L1-49_DR	91.67	Ssa09	106027474	106027410	Ssa09qc	chrUn_24	943608	943553
TP27335	NA	AC-4p-f	63.5	-	-	-	-	hAT-13_SSa	88.1	Ssa03/Ssa05	-	-	Ssa05p	chrUn_24	3520235	3520313
TP1430	NA	AC-4p-f	68.2	-	-	-	-	-	-	Ssa07/Ssa09/Ssa13/Ssa14/Ssa15/Ssa16/Ssa20/Ssa20/Ssa22	-	-	-	chr_7	196675	196614
TP12302	NA	AC-4p-f	69.4	-	-	-	-	-	-	Ssa09	94602207	94602269	Ssa09qc	chrUn_24	10625597	10625534
TP48080	NA	AC-4p-f	69.4	-	-	-	-	-	-	Ssa06/Ssa21	-	-	Ssa21	chr_24	1707977	1708021
TP27934	NA	AC-4p-f	69.4	-	-	-	-	DNA-3_EL	92.59	Ssa25	40433167	40433105	Ssa25	chrUn_7/chrUn_8	-	-
TP37406	NA	AC-4p-f	71.7	-	-	-	-	-	-	Ssa09	101228648	101228711	Ssa09qc	chrUn_24	6598423	6598360
TP13689	NA	AC-4p-f	71.7	-	-	-	-	-	-	Ssa09	100142330	100142267	Ssa09qc	chrUn_24	9258586	9258531
TP10637	NA	AC-4p-f	74.1	-	-	-	-	Tc1-2_SSa	97.92	Ssa01/Ssa02/Ssa05/Ssa07/Ssa08/Ssa09/Ssa09/Ssa18/Ssa18/Ssa18/Ssa20/Ssa21/Ssa24/Ssa24	-	-	-	chr_2	3900591	3900544
TP35826	NA	AC-4p-f	75.2	-	-	-	-	-	-	Ssa09	124297259	124297200	Ssa09qc	chrUn:295531981-591063900	2075387	2075335
TP44269	NA	AC-4p-f	75.2	-	-	-	-	BEL-58_DRe-I	86.21	Ssa09	119721401	119721462	Ssa09qc	chrUn:886595821-1110957068	78056402	78056339
TP17785	NA	AC-4p-f	76.4	-	-	-	-	ERV6B-MD_I	88.89	Ssa20	65522829	65522766	Ssa20qb	chrUn:1-295531980/chrUn:591063901-886595820	-	-
TP46845	NA	AC-4p-f	76.4	-	-	-	-	hAT-N24_EL	100	Ssa09	135072285	135072347	Ssa09qc	chrUn:295531981-591063900	206402364	206402301
TP43594	NA	AC-4p-f	76.4	-	-	-	-	L1A_Mim	86.49	Ssa09	140261242	140261298	Ssa09qc	chrUn:591063901-886595820	27245565	27245624
TP20619	NA	AC-4p-f	76.4	-	-	-	-	-	-	Ssa09	137577390	137577327	Ssa09qc	chrUn:1-295531980	63967742	63967808
TP12059	NA	AC-4p-f	76.4	-	-	-	-	hAT-36N1_SSa	89.36	Ssa09	121514569	121514506	Ssa09qc	chrUn:295531981-591063900	218653116	218653171
TP40277	NA	AC-4p-f	77.6	-	-	-	-	ERV6B-MD_I	88.89	Ssa20	65522765	65522828	Ssa20qb	chrUn:1-295531980/chrUn:591063901-886595820	-	-
TP37898	NA	AC-4p-f	77.6	-	-	-	-	Crack-2C_SSa	87.5	Ssa08	8911426	8911489	Ssa08q	chr_24	1583172	1583109
TP48055	NA	AC-4p-f	80	-	-	-	-	-	-	?	-	-	-	chrUn:295531981-591063900/chrUn:886595821-1110957068	-	-
TP17327	NA	AC-4p-f	81.1	-	-	-	-	-	-	Ssa09	124296003	124296062	Ssa09qc	chrUn:295531981-591063900	2075322	2075371
TP48615	NA	AC-4p-f	83.5	-	-	-	-	hAT-N25_SSa	93.1	Ssa09	122474206	122474143	Ssa09qc	chrUn_22	11681480	11681417
TP13465	NA	AC-4p-f	84.7	-	-	-	-	hAT-N25_SSa	96.55	Ssa09	122474143	122474206	Ssa09qc	chrUn_22	11681417	11681480
TP2053	NA	AC-4p-f	84.7	-	-	-	-	Mariner-22_EL	91.53	Ssa09	124801155	124801097	Ssa09qc	chrUn:591063901-886595820	140932532	140932469
TP36882	NA	AC-4p-f	85.8	-	-	-	-	-	-	Ssa09	127725430	127725367	Ssa09qc	chrUn:886595821-1110957068	160567451	160567388
TP38662	NA	AC-4p-f	87	-	-	-	-	-	-	Ssa09	140261298	140261242	Ssa09qc	chrUn:591063901-886595820	27245624	27245565
TP29728	NA	AC-4p-f	87	-	-	-	-	L1-13_DR	100	Ssa09	136158841	136158904	Ssa09qc	chrUn:591063901-886595820	264520925	264520862
TP26403	NA	AC-4p-f	91.7	-	-	-	-	-	-	Ssa20	72499061	72499124	Ssa20qb	chrUn:886595821-1110957068	172182640	172182577
TP23592	NA	AC-4p-f	102.3	-	-	-	-	-	-	Ssa09	105813210	105813147	Ssa09qc	chrUn_24	738029	737964
TP21065	AC-4q-m	AC-4q-f	-	-	DH	-	-	-	-	Ssa09	24885586	24885527	Ssa09qa	chrUn:886595821-1110957068	173864766	173864710
TP49332	AC-4q-m	AC-4q-f	-	-	DH	-	-	-	-	Ssa09	35028231	35028172	Ssa09qa	chrUn:591063901-886595820	279487649	279487708
TP40653	AC-4q-m	AC-4q-f	-	-	DH	-	-	-	-	Ssa06	77573243	77573305	Ssa06q	chr_12	2485041	2484979
TP26432	AC-4q-m	AC-4q-f	-	-	DH	-	-	-	-	?	-	-	-	?	-	-
TP47339	AC-4q-m	AC-4q-f	-	-	DH	-	-	-	-	Ssa10	87145530	87145466	Ssa10qb	chrUn_2	26480693	26480629
TP22758	AC-4q-m	AC-4q-f	-	-	DH	-	-	ERV1-14_EL-I	84.38	Ssa10	90028713	90028776	Ssa10qb	chrUn_2	43661014	43660951
TP32378	AC-4q-m	AC-4q-f	-	-	DH	-	-	-	-	Ssa10	65906560	65906497	Ssa10qb	chrUn_11	139347	139288
TP9234	AC-4q-m	AC-4q-f	-	-	DH	-	-	DNA4-7B_SSa	95	Ssa11/Ssa16	-	-	Ssa16qa	chrUn_5	12563169	12563232
TP16385	AC-4q-m	AC-4q-f	-	-	DH	-	-	-	-	Ssa09	32957016	32957051	Ssa09qa	chrUn_29	167647	167614
TP44094	AC-4q-m	AC-4q-f	-	-	DH	-	-	-	-	Ssa09	16948214	16948275	Ssa09qa	chrUn_29	3754673	3754610
TP15873	AC-4q-m	AC-4q-f	-	-	DH	-	-	-	-	Ssa09	28607696	28607757	Ssa09qa	chrUn_29	1135353	1135294
TP30048	AC-4q-m	AC-4q-f	-	-	DH	-	-	-	-	Ssa09	24885489	24885557	Ssa09qa	chrUn:886595821-1110957068	173864672	173864740
TP29039	AC-4q-m	AC-4q-f	-	-	DH	-	-	Crack-2C_SSa	87.88	Ssa10	89457640	89457704	Ssa10qb	chrUn_2	32188010	32187945
TP45025	AC-4q-m	AC-4q-f	-	-	DH	-	-	-	-	Ssa06	82379923	82379868	Ssa06q	?	-	-
TP8418	AC-4q-m	AC-4q-f	-	-	DH	-	-	LTR34E5_Str	100	Ssa10	62113381	62113319	Ssa10qb	chrUn_2	33472922	33472858
TP44489	AC-4q-m	AC-4q-f	-	-	DH	-	-	-	-	Ssa10	74257566	74257631	Ssa10qb	chrUn_2	38706355	38706291
TP1883	AC-4q-m	AC-4q-f	-	-	DH	-	-	Crack-4_SSa	92.19	Ssa12	83654343	83654281	Ssa12qb	chrUn_14	14121084	14121147
TP9792	AC-4q-m	AC-4q-f	-	-	DH	-	-	Rex1-3B_SSa	91.8	Ssa04/Ssa11	-	-	Ssa11qb	chrUn_7	353067	353007
TP18100	AC-4q-m	AC-4q-f	-	-	DH	-	-	-	-	Ssa10	71531147	71531205	Ssa10qb	chrUn_15	12437351	12437309
TP13220	AC-4q-m	AC-4q-f	-	-	DH	-	-	-	-	Ssa10	71531205	71531147	Ssa10qb	chrUn_15	12437309	12437351
TP41518	AC-4q-m	AC-4q-f	-	-	DH	-	-	-	-	Ssa09	32947543	32947606	Ssa09qa	chrUn_29	175077	175014
TP47643	AC-4q-m	AC-4q-f	-	-	DH	-	-	-	-	Ssa25	19861651	19861714	Ssa25	chrUn_23/chrUn_27	-	-
TP42796	AC-4q-m	AC-4q-f	-	-	DH	-	-	-	-	Ssa09	41587222	41587159	Ssa09qa	chrUn:886595821-1110957068	93363804	93363741
TP38870	AC-4q-m	AC-4q-f	-	-	DH	-	-	-	-	Ssa05	17316201	17316263	Ssa05p	chrUn_19	19619399	19619461
TP42723	AC-4q-m	AC-4q-f	-	-	DH	-	-	Tc1-1_SSa	84.85	Ssa09/Ssa10/Ssa19/Ssa27	-	-	-	chrUn_21	2233401	2233462
TP12193	AC-4q-m	AC-4q-f	-	-	DH	-	-	-	-	Ssa09	19398705	19398642	Ssa09qa	chrUn_29	15016683	15016620
TP44187	AC-4q-m	AC-4q-f	-	-	DH	-	-	-	-	Ssa09	40940109	40940047	Ssa09qa	chrUn_29	21733372	21733435
TP24893	AC-4q-m	AC-4q-f	-	-	DH	-	-	Rex1-3C_SSa	96.67	Ssa10	85479796	85479859	Ssa10qb	chrUn_22	15633145	15633207
TP20483	AC-4q-m	AC-4q-f	-	-	DH	-	-	-	-	Ssa10	78164316	78164253	Ssa10qb	chrUn_2	21502104	21502167
TP46562	AC-4q-m	AC-4q-f	-	-	DH	-	-	-	-	Ssa09	28607763	28607700	Ssa09qa	chrUn_29	1135286	1135349
TP30156	AC-4q-m	AC-4q-f	-	-	DH	-	-	-	-	Ssa09	34761598	34761653	Ssa09qa	chrUn_29	17199922	17199989
TP8165	AC-4q-m	AC-4q-f	-	-	DH	-	-	Rex1-3B_SSa	90.77	Ssa04/Ssa05/Ssa06/Ssa22/Ssa22/Ssa23	-	-	-	chrUn_8	19551269	19551206
TP20850	AC-4q-m	AC-4q-f	-	-	DH	-	-	-	-	Ssa10	75006898	75006839	Ssa10qb	chr_1	2423950	2424009
TP37414	AC-4q-m	AC-4q-f	-	-	DH	-	-	-	-	Ssa10	75006839	75006898	Ssa10qb	chr_1	2424009	2423950
TP5143	AC-4q-m	AC-4q-f	-	-	DH	-	-	-	-	Ssa11	15456206	15456164	Ssa11qa	chrUn:1-295531980	96266240	96266198
TP5674	AC-4q-m	AC-4q-f	-	-	DH	-	-	ERV2-5_Pca-I	100	Ssa09	32905375	32905438	Ssa09qa	chrUn_29	217752	217692
TP46695	AC-4q-m	AC-4q-f	-	-	DH	-	-	-	-	Ssa10	115760547	115760608	Ssa10qb	chrUn:591063901-886595820	92571869	92571929
TP40761	AC-4q-m	AC-4q-f	-	-	DH	-	-	Crack-2C_SSa	82.69	Ssa10	52726185	52726134	Ssa10qa	chrUn:1-295531980	165325055	165325106
TP43644	AC-4q-m	AC-4q-f	-	-	DH	-	-	-	-	Ssa10	115846336	115846399	Ssa10qb	chrUn_22	13695620	13695683
TP128	AC-4q-m	AC-4q-f	-	-	DH	-	-	-	-	Ssa09	28826224	28826282	Ssa09qa	chrUn:591063901-886595820	207511865	207511814
TP38693	AC-4q-m	AC-4q-f	-	-	DH	-	-	-	-	Ssa11	48090903	48090961	Ssa11qb	chrUn_13/chrUn_16/chrUn_4/chrUn_7	-	-
TP26881	AC-4q-m	AC-4q-f	-	-	DH	-	-	-	-	Ssa13	59316842	59316779	Ssa13qb	chrUn:295531981-591063900	95860842	95860905
TP12042	AC-4q-m	AC-4q-f	-	-	DH	-	joins in male @ LOD > 4	Rex1-3C_SSa	85.29	Ssa09/Ssa10	-	-	Ssa10qb	chrUn_22	12855983	12856045
OMM5175	AC-4q-m	AC-4q-f	0	male	DH	-	-	DNA-10_SSa	92.11	Ssa01/Ssa09	-	-	Ssa09qa	chrUn_29	329385	328098
TP26637	AC-4q-m	NA	9.4	-	-	-	-	Rex1-3C_SSa	96.43	Ssa01/Ssa09/Ssa09/Ssa13/Ssa13/Ssa13/Ssa13/Ssa15	-	-	-	chrUn:295531981-591063900	225688356	225688398
Omy6DIAS	AC-4q-m	AC-4q-f	10.5	male	DH	-	-	Harbinger-2_SSa	70.33	Ssa10	57582573	57582341	Ssa10qb	chrUn_2	4819999	4819765
TP20257	AC-4q-m	NA	15.2	-	-	-	-	-	-	Ssa10	88933297	88933237	Ssa10qb	chrUn:295531981-591063900	253512685	253512748
TP44227	AC-4q-m	NA	16.4	-	-	-	-	hAT-N25_SSa	93.75	Ssa10	105359695	105359758	Ssa10qb	chrUn:591063901-886595820	136662861	136662924
TP10650	AC-4q-m	NA	17.6	-	-	-	-	-	-	Ssa14	71992201	71992138	Ssa14qb	chrUn:591063901-886595820	204780432	204780369
TP10295	AC-4q-m	NA	17.6	-	-	-	-	-	-	Ssa14	71992136	71992199	Ssa14qb	chrUn:591063901-886595820	204780367	204780430
TP16651	AC-4q-m	NA	17.6	-	-	-	-	-	-	Ssa10	104820245	104820304	Ssa10qb	chrUn:591063901-886595820	122697927	122697987
TP19879	AC-4q-m	NA	20	-	-	-	-	-	-	Ssa10	82652805	82652868	Ssa10qb	chrUn:591063901-886595820	207603387	207603324
TP28969	AC-4q-m	NA	22.3	-	-	-	-	Crack-2_SSa	91.94	Ssa24	35044596	35044535	Ssa24	chrUn:1-295531980/chrUn:591063901-886595820/chrUn_19/chrUn_24/chrUn_28/chrUn_29	-	-
TP27341	AC-4q-m	NA	23.5	-	-	-	-	LTR17B2_EE	88	Ssa09	23461829	23461892	Ssa09qa	chrUn_29	31846223	31846284
TP41332	AC-4q-m	NA	24.7	-	-	-	-	-	-	Ssa09	34221537	34221466	Ssa09qa	chrUn_29	16710193	16710123
TP11039	AC-4q-m	NA	24.7	-	-	-	-	LTR17B2_EE	88	Ssa09	23461897	23461836	Ssa09qa	chrUn_29	31846289	31846230
TP21010	AC-4q-m	NA	24.7	-	-	-	-	-	-	Ssa09	10440477	10440540	Ssa09qa	chrUn_29	20161638	20161701
TP10000	AC-4q-m	NA	24.7	-	-	-	-	-	-	Ssa10	67031406	67031463	Ssa10qb	chrUn_2	7084844	7084901
TP37723	AC-4q-m	NA	25.8	-	-	-	-	-	-	Ssa10	80830279	80830231	Ssa10qb	chrUn_2	10815810	10815858
TP47866	AC-4q-m	NA	25.8	-	-	-	-	-	-	Ssa10	78113275	78113328	Ssa10qb	chrUn_2	21548081	21548028
TP34152	AC-4q-m	NA	27	-	-	-	-	ETnERV2	82.86	Ssa09	11585613	11585676	Ssa09qa	chrUn:1-295531980	56713166	56713104
TP3695	AC-4q-m	NA	30.5	-	-	-	-	-	-	Ssa10	65860738	65860787	Ssa10qb	chrUn_2	42078385	42078336
TP27613	AC-4q-m	NA	31.7	-	-	-	-	-	-	Ssa09	16800747	16800685	Ssa09qa	chrUn:1-295531980	226072601	226072662
TP19414	AC-4q-m	NA	35.2	-	-	-	-	Mariner-25_SSa	93.18	Ssa09	38306841	38306904	Ssa09qa	chrUn:1-295531980	146496130	146496066
TP2165	AC-4q-m	NA	35.2	-	-	-	-	DNA4-7B_SSa	80.85	Ssa09	35879056	35879120	Ssa09qa	chrUn:591063901-886595820	227150845	227150909
TP21920	AC-4q-m	NA	36.4	-	-	-	-	-	-	Ssa09	35590783	35590823	Ssa09qa	chrUn:1-295531980	49570543	49570583
TP5501	AC-4q-m	NA	38.8	-	-	-	-	Rex1-3B_SSa	89.13	Ssa14	31123579	31123518	Ssa14qa	chr_16	831199	831138
TP17189	AC-4q-m	NA	40	-	-	-	-	Rex1-3B_SSa	92.59	Ssa09	39101380	39101317	Ssa09qa	chrUn:295531981-591063900	111640275	111640338
TP6145	AC-4q-m	NA	42.3	-	-	-	-	Rex1-3B_SSa	91.3	Ssa09	36191276	36191213	Ssa09qa	chrUn:1-295531980	49777808	49777871
TP30104	AC-4q-m	NA	44.7	-	-	-	-	-	-	Ssa10	67031463	67031406	Ssa10qb	chrUn_2	7084901	7084844
TP24808	AC-4q-m	NA	47	-	-	-	-	-	-	Ssa10	63469828	63469765	Ssa10qb	chrUn_14	23562515	23562451
TP32687	AC-4q-m	NA	50.5	-	-	-	-	-	-	Ssa10	104820317	104820258	Ssa10qb	chrUn:591063901-886595820	122698000	122697940
TP8319	AC-4q-m	NA	51.7	-	-	-	-	Rex1-3C_SSa	96.43	Ssa02/Ssa03/Ssa05/Ssa05/Ssa06/Ssa06/Ssa06/Ssa06/Ssa07/Ssa24/Ssa24/Ssa24/Ssa25/Ssa25/Ssa25/Ssa25/Ssa25/Ssa26/Ssa27/Ssa29/Ssa29	-	-	-	chrUn_24	10578746	10578788
TP30484	AC-4q-m	NA	52.9	-	-	-	-	-	-	Ssa09	31467338	31467281	Ssa09qa	chrUn:295531981-591063900	290502311	290502248
TP32886	AC-4q-m	NA	54.1	-	-	-	-	-	-	Ssa10	103734126	103734079	Ssa10qb	chrUn_2	19148331	19148269
TP17010	AC-4q-m	NA	55.2	-	-	-	-	-	-	Ssa10	107928418	107928481	Ssa10qb	chrUn_2	16233805	16233868
TP44617	AC-4q-m	NA	57.6	-	-	-	-	CR1-9_CPB	100	?	-	-	-	chrUn:591063901-886595820	80444641	80444605
TP16085	AC-4q-m	NA	60	-	-	-	-	Harbinger-N14_DR	88.89	Ssa10	89422536	89422599	Ssa10qb	chrUn:1-295531980	196899338	196899401
TP42509	AC-4q-m	NA	61.1	-	-	-	-	-	-	Ssa10	95675758	95675820	Ssa10qb	chrUn_2	40377182	40377121
TP9111	AC-4q-m	NA	63.5	-	-	-	-	EnSpm-N1_DR	92	Ssa09	1172008	1171955	Ssa08q	chrUn_29	12919022	12919085
TP41774	AC-4q-m	NA	64.7	-	-	-	-	ERV1-4_ACar-I	95.45	Ssa10	86682469	86682407	Ssa10qb	chrUn_4	43675990	43675932
TP5797	AC-4q-m	NA	65.8	-	-	-	-	DNA3-3C_SSa	80.36	Ssa10	64469673	64469740	Ssa10qb	chrUn:886595821-1110957068	218650053	218650107
TP39725	AC-4q-m	NA	67	-	-	-	-	-	-	Ssa14	10802132	10802194	Ssa14qa	chrUn_2	34643009	34642947
TP27008	AC-4q-m	NA	68.2	-	-	-	-	Crack-2C_SSa	89.06	Ssa01/Ssa10/Ssa10/Ssa23/Ssa24	-	-	-	chr_17/chr_2/chr_23	-	-
TP8158	AC-4q-m	NA	69.4	-	-	-	-	-	-	Ssa09	23083784	23083847	Ssa09qa	?	-	-
TP11534	AC-4q-m	NA	69.4	-	-	-	-	-	-	Ssa09	34135840	34135896	Ssa09qa	chrUn:591063901-886595820	163055282	163055245
TP23792	AC-4q-m	NA	69.4	-	-	-	-	-	-	Ssa09	11542089	11542050	Ssa09qa	chrUn_29	5121840	5121901
TP32070	AC-4q-m	NA	70.5	-	-	-	-	-	-	Ssa09	1678188	1678260	Ssa08q	chrUn_29	30530054	30529982
TP1243	AC-4q-m	NA	72.9	-	-	-	-	Ngaro1_DR	95.45	Ssa09	31467091	31467154	Ssa09qa	chrUn:591063901-886595820	294267521	294267458
TP23000	AC-4q-m	NA	74.1	-	-	-	-	DNA3-3C_SSa	78.85	Ssa10	64469744	64469677	Ssa10qb	chrUn:886595821-1110957068	218650107	218650057
TP16846	AC-4q-m	NA	75.2	-	-	-	-	hAT-N28B_SSa	94.74	Ssa16	51405877	51405812	Ssa16qa	chrUn_2	42161155	42161087
TP17876	AC-4q-m	NA	77.6	-	-	-	-	Rex1-3B_SSa	94.87	Ssa03	41201780	41201717	Ssa03p	chrUn_28	949170	949231
TP40501	AC-4q-m	NA	77.6	-	-	-	-	-	-	Ssa09	14309326	14309270	Ssa09qa	chr_29	80408	80464
TP22690	AC-4q-m	NA	80	-	-	-	-	Harbinger-2_SSa	78.72	Ssa10	85951349	85951412	Ssa10qb	chrUn:591063901-886595820	291498278	291498215
TP44736	AC-4q-m	NA	80	-	-	-	-	-	-	Ssa10	84617230	84617291	Ssa10qb	chrUn_11	13430838	13430898
TP25133	AC-4q-m	NA	85.8	-	-	-	-	DNA4-1B_SSa	86.67	Ssa13	90750224	90750161	Ssa13qb	chrUn_2	31885764	31885699
TP19596	AC-4q-m	NA	89.4	-	-	-	-	Mariner-11_SSa	97.14	Ssa26	43565990	43566052	Ssa26	chrUn_2	29925134	29925198
TP4216	AC-4q-m	NA	101.1	-	-	-	-	-	-	Ssa21	38529409	38529470	Ssa21	chrUn_28	15135103	15135042
TP4992	NA	AC-4q-f	0	-	-	-	-	-	-	Ssa10	107710355	107710294	Ssa10qb	chrUn:886595821-1110957068	136848984	136848922
TP40844	NA	AC-4q-f	8.2	-	-	-	-	-	-	Ssa23	43775238	43775181	Ssa23	chrUn:591063901-886595820/chrUn:591063901-886595820/chrUn:591063901-886595820	-	-
TP21046	NA	AC-4q-f	9.4	-	-	-	-	Crack-2B_SSa	90.63	Ssa03	82957382	82957319	Ssa03q	chrUn_2	16184383	16184446
TP41307	NA	AC-4q-f	11.7	-	-	-	-	-	-	Ssa10	106497062	106497124	Ssa10qb	chrUn:886595821-1110957068	203544260	203544217
TP14094	NA	AC-4q-f	12.9	-	-	-	-	DNA4-7B_SSa	94.59	Ssa26	23985135	23985191	Ssa26	chrUn_2/chrUn_20	-	-
TP16459	NA	AC-4q-f	14.1	-	-	-	-	-	-	Ssa23	43775193	43775238	Ssa23	chrUn:591063901-886595820/chrUn:591063901-886595820	-	-
TP26391	NA	AC-4q-f	14.1	-	-	-	-	-	-	Ssa10	95713457	95713392	Ssa10qb	chrUn:591063901-886595820	180040059	180039996
TP45020	NA	AC-4q-f	14.1	-	-	-	-	-	-	Ssa10	100348558	100348495	Ssa10qb	chrUn:591063901-886595820	262834395	262834332
TP15303	NA	AC-4q-f	14.1	-	-	-	-	ERVB6_1-I_RN	87.1	Ssa27	33935444	33935403	Ssa27	chrUn_1	11777787	11777749
TP33153	NA	AC-4q-f	15.2	-	-	-	-	Mariner-19_EL	75.41	Ssa02/Ssa04/Ssa10/Ssa13/Ssa14/Ssa16/Ssa20/Ssa23/Ssa24	-	-	-	chr_23/chrUn_3	-	-
TP33284	NA	AC-4q-f	15.2	-	-	-	-	Tc1-2_SSa	96.43	Ssa13	24710960	24711023	Ssa13qa	chrUn_3	20722222	20722278
TP18240	NA	AC-4q-f	18.8	-	-	-	-	-	-	Ssa10	99819676	99819729	Ssa10qb	chrUn_10	6133601	6133652
TP1710	NA	AC-4q-f	22.3	-	-	-	-	-	-	Ssa10	79312393	79312454	Ssa10qb	chrUn_7	41005672	41005615
TP5427	NA	AC-4q-f	24.7	-	-	-	-	-	-	Ssa06	26543373	26543436	Ssa06p	chrUn_2	11611061	11611123
TP20843	NA	AC-4q-f	24.7	-	-	-	-	-	-	Ssa15/Ssa18	-	-	Ssa18qb	chrUn_2	11611171	11611108
TP45597	NA	AC-4q-f	28.2	-	-	-	-	Mariner-19_EL	76.67	Ssa01/Ssa01/Ssa02/Ssa02/Ssa04/Ssa16/Ssa16/Ssa17/Ssa19/Ssa20/Ssa23/Ssa24/Ssa26	-	-	-	chrUn_3	16354546	16354609
TP33051	NA	AC-4q-f	29.4	-	-	-	-	-	-	Ssa10	113591397	113591334	Ssa10qb	chrUn_20	17493847	17493785
TP33884	NA	AC-4q-f	30.5	-	-	-	-	-	-	Ssa10	113591334	113591397	Ssa10qb	chrUn_20	17493785	17493847
TP28937	NA	AC-4q-f	30.5	-	-	-	-	Crack-2C_SSa	96.72	Ssa02/Ssa04/Ssa16	-	-	-	chrUn_Sex	8591782	8591719
TP35679	NA	AC-4q-f	30.5	-	-	-	-	-	-	Ssa10	115384666	115384603	Ssa10qb	chrUn:1-295531980	282508604	282508556
TP20458	NA	AC-4q-f	31.7	-	-	-	-	-	-	Ssa10	89201568	89201505	Ssa10qb	chrUn:886595821-1110957068	119475709	119475646
TP24916	NA	AC-4q-f	34.1	-	-	-	-	Rex1-3B_SSa	92.19	Ssa15	16370491	16370554	Ssa15qa	chrUn_5/chrUn_6/chrUn_8	-	-
TP24823	NA	AC-4q-f	35.2	-	-	-	-	hAT-N23B_EL	88.46	Ssa10	85064906	85064954	Ssa10qb	chrUn:591063901-886595820	42069105	42069057
TP9102	NA	AC-4q-f	36.4	-	-	-	-	-	-	Ssa10	85064954	85064906	Ssa10qb	chrUn:591063901-886595820	42069057	42069105
TP28827	NA	AC-4q-f	37.6	-	-	-	-	Crack-2C_SSa	90.32	Ssa10	83373704	83373767	Ssa10qb	chrUn_16/chrUn_4	-	-
TP32756	NA	AC-4q-f	37.6	-	-	-	-	Rex1-11_SSa	80.56	Ssa22	41121863	41121800	Ssa22	chrUn_27	16642147	16642084
TP17869	NA	AC-4q-f	38.8	-	-	-	-	Rex1-3B_SSa	87.69	Ssa28	22939083	22939148	Ssa28	chrUn_10	33871009	33871074
TP3990	NA	AC-4q-f	41.1	-	-	-	-	-	-	Ssa10	74617631	74617568	Ssa10qb	chrUn_2	38330871	38330934
TP16798	NA	AC-4q-f	43.5	-	-	-	-	-	-	Ssa10	73506715	73506778	Ssa10qb	chrUn_2	12166453	12166516
TP37387	NA	AC-4q-f	45.8	-	-	-	-	AvaIII	87.1	Ssa10	70509370	70509433	Ssa10qb	chrUn_2	23678176	23678113
TP37210	NA	AC-4q-f	47	-	-	-	-	LTR5_Tbel	95.24	Ssa10	70502521	70502458	Ssa10qb	chrUn_2	23684844	23684907
TP26922	NA	AC-4q-f	48.2	-	-	-	-	Crack-2C_SSa	79.22	Ssa10	68098717	68098780	Ssa10qb	chrUn_2	25761232	25761169
TP19689	NA	AC-4q-f	49.4	-	-	-	-	Mariner-19_EL	81.97	Ssa10	66999326	66999390	Ssa10qb	chrUn_12/chrUn_Sex	-	-
TP34283	NA	AC-4q-f	55.2	-	-	-	-	DRSATII	90.48	Ssa10	65502457	65502504	Ssa10qb	chrUn_2/chrUn_29	-	-
TP44921	NA	AC-4q-f	69.4	-	-	-	-	Tc1-2_SSa	89.74	Ssa05/Ssa09	-	-	Ssa09qb	chrUn:886595821-1110957068	176897311	176897249
TP18662	NA	AC-4q-f	71.7	-	-	-	-	-	-	Ssa27	34598402	34598340	Ssa27	chrUn:591063901-886595820	145586817	145586879
TP3706	NA	AC-4q-f	75.2	-	-	-	-	-	-	Ssa10	61899546	61899604	Ssa10qb	chrUn_12	9030878	9030906
TP36000	NA	AC-4q-f	80	-	-	-	-	Polinton-1_LCh	90.32	Ssa10	61899628	61899583	Ssa10qb	chrUn:295531981-591063900	293816082	293816133
TP43410	NA	AC-4q-f	83.5	-	-	-	-	-	-	Ssa21/Ssa21/Ssa24/Ssa24/Ssa25	-	-	-	chrUn_22/chrUn_28	-	-
TP43756	NA	AC-4q-f	87	-	-	-	-	-	-	Ssa10	52865134	52865197	Ssa10qb	chrUn:591063901-886595820	122425591	122425654
TP39170	NA	AC-4q-f	89.4	-	-	-	-	-	-	Ssa03/Ssa12/Ssa13	-	-	-	chrUn_2	31153087	31153138
TP11685	NA	AC-4q-f	90.5	-	-	-	-	-	-	Ssa14	28541750	28541809	Ssa14qa	chrUn_2	20349643	20349701
TP4215	NA	AC-4q-f	95.2	-	-	-	-	-	-	Ssa21	38529409	38529470	Ssa21	chrUn_28	15135103	15135042
TP21893	NA	AC-4q-f	97.6	-	-	-	-	-	-	Ssa29	23769263	23769203	Ssa29	chr_11/chr_22	-	-
TP33171	NA	AC-4q-f	98.8	-	-	-	-	Tc1-2_SSa	87.3	Ssa12	29957753	29957816	Ssa12qa	chrUn:886595821-1110957068	224016937	224016875
TP10617	NA	AC-4q-f	100	-	-	-	-	-	-	Ssa09	5722074	5722011	Ssa09qa	chrUn:295531981-591063900	229671273	229671210
TP27812	NA	AC-4q-f	100	-	-	-	-	piggyBac-1_SSa	98.44	Ssa15/Ssa28/Ssa29	-	-	-	chrUn_20	9326414	9326351
TP15193	NA	AC-4q-f	101.1	-	-	-	-	-	-	Ssa10	55555715	55555652	Ssa10qb	chr_2	5459421	5459482
TP45845	NA	AC-4q-f	102.3	-	-	-	-	Tc1-2_SSa	92.19	Ssa01/Ssa04/Ssa10/Ssa18	-	-	-	chrUn_11	30843534	30843597
TP19319	NA	AC-4q-f	103.5	-	-	-	-	-	-	Ssa09	5073696	5073633	Ssa09qa	chrUn:295531981-591063900	270805740	270805677
TP5822	NA	AC-4q-f	103.5	-	-	-	-	Harbinger-2_SSa	84.91	Ssa04/Ssa06/Ssa19/Ssa21/Ssa23/Ssa24/Ssa25/Ssa27/Ssa28/Ssa29	-	-	-	chrUn_29	3230499	3230440
TP26082	NA	AC-4q-f	104.7	-	-	-	-	piggyBac-1_SSa	93.33	Ssa10	53505184	53505246	Ssa10qb	chrUn_1	29406579	29406534
TP34151	NA	AC-4q-f	104.7	-	-	-	-	hAT-N14_SSa	83.33	Ssa09	3966781	3966718	Ssa09qa	chrUn:1-295531980	36356188	36356260
TP619	NA	AC-4q-f	105.8	-	-	-	-	DNA4-1C_SSa	80.39	Ssa29	26503277	26503333	Ssa29	chrUn_2	18179656	18179593
TP43273	NA	AC-4q-f	109.4	-	-	-	-	-	-	Ssa09	5375254	5375305	Ssa09qa	chrUn_29	22375390	22375441
TP35002	NA	AC-4q-f	110.5	-	-	-	-	-	-	Ssa10	57308652	57308715	Ssa10qb	chr_2	4464485	4464422
TP18709	NA	AC-4q-f	112.9	-	-	-	-	Gypsy35-LTR_DR	87.5	Ssa10	57643980	57644041	Ssa10qb	chrUn_2	4864669	4864732
TP34655	NA	AC-4q-f	114.1	-	-	-	-	-	-	Ssa10	54318180	54318243	Ssa10qb	chrUn:886595821-1110957068	145108935	145108998
TP33750	NA	AC-4q-f	114.1	-	-	-	-	Tc1-2_SSa	100	Ssa10	55174111	55174149	Ssa10qb	chrUn_19	1944589	1944627
TP46895	NA	AC-4q-f	115.2	-	-	-	-	-	-	Ssa10	57308814	57308751	Ssa10qb	chr_2	4464323	4464386
TP15982	NA	AC-4q-f	116.4	-	-	-	-	Mariner-17_SSa	93.75	Ssa20	5374475	5374414	Ssa20qa	chrUn_12	30651281	30651344
TP14534	NA	AC-4q-f	118.8	-	-	-	-	Mariner-17_SSa	92.19	Ssa10	55525847	55525787	Ssa10qb	chr_2	5486350	5486413
TP42220	NA	AC-4q-f	121.1	-	-	-	-	-	-	Ssa09	6315838	6315901	Ssa09qa	chrUn_8	38863468	38863533
TP17606	NA	AC-4q-f	122.3	-	-	-	-	-	-	Ssa09	5721984	5722046	Ssa09qa	chrUn:295531981-591063900	271295201	271295264
TP6901	NA	AC-4q-f	123.5	-	-	-	-	hAT-N25_SSa	87.18	Ssa19	73276767	73276829	Ssa19qb	chrUn_2	2204049	2204111
TP4783	NA	AC-4q-f	125.8	-	-	-	-	hAT-N25_SSa	86.96	Ssa25	37015941	37015879	Ssa25	chrUn:295531981-591063900	174339436	174339374
TP32614	NA	AC-4q-f	127	-	-	-	-	Copia-6_SSa-LTR	82.93	Ssa15	61157569	61157614	Ssa15qb	chrUn_3	9554279	9554227
TP43740	NA	AC-4q-f	127	-	-	-	-	Tc1-2_SSa	96.3	Ssa10	55174149	55174111	Ssa10qb	chrUn_19/chrUn_21	-	-
TP34156	NA	AC-4q-f	129.4	-	-	-	-	hAT-N14_SSa	90.77	Ssa10	59203247	59203309	Ssa10qb	chrUn:886595821-1110957068	101215989	101216052
TP49290	NA	AC-4q-f	134.1	-	-	-	-	-	-	Ssa09	485378	485315	Ssa08q	chr_17	2284625	2284562
TP1055	NA	AC-4q-f	158.8	-	-	-	-	-	-	Ssa10	80541117	80541179	Ssa10qb	chrUn_2	11076730	11076668
TP47942	NA	AC-4q-f	168.2	-	-	-	-	LTR142z_MD	87.1	Ssa10	84193751	84193688	Ssa10qb	chr_2	6965666	6965729
TP30727	NA	AC-4q-f	172.9	-	-	-	-	-	-	Ssa13	38104055	38104115	Ssa13qa	chrUn_16	7037257	7037317
TP46876	NA	AC-4q-f	176.4	-	-	-	-	hAT-N25_SSa	78.72	Ssa09	36578210	36578272	Ssa09qa	chrUn:295531981-591063900	147574275	147574337
TP9347	NA	AC-4q-f	179.9	-	-	-	-	IS3EU-N1_SSa	97.92	Ssa09/Ssa21/Ssa22/Ssa23/Ssa28	-	-	-	chrUn:886595821-1110957068	18569533	18569596
TP890	NA	AC-4q-f	197.6	-	-	-	-	DRSATII	90.48	Ssa10	65502504	65502457	Ssa10qb	chrUn_29	4971235	4971280
TP34634	NA	AC-4q-f	214.1	-	-	-	-	-	-	Ssa25	28076651	28076713	Ssa25	chr_2	5042517	5042460
TP162	NA	AC-4q-f	216.4	-	-	-	-	-	-	Ssa10	53903482	53903545	Ssa10qb	chrUn_2	43257222	43257285
TP5177	NA	AC-4q-f	217.6	-	-	-	-	-	-	Ssa09	5073617	5073680	Ssa09qa	chrUn:295531981-591063900	270805668	270805724
TP16542	NA	AC-4q-f	217.6	-	-	-	-	-	-	Ssa10	54318256	54318193	Ssa10qb	chrUn:886595821-1110957068	145109011	145108948
TP45175	NA	AC-4q-f	217.6	-	-	-	-	Gypsy136-LTR_DR	83.33	Ssa25	8821695	8821758	Ssa25	chrUn_2	30170183	30170246
TP16317	NA	AC-4q-f	217.6	-	-	-	-	-	-	Ssa09	2281304	2281243	Ssa08q	chrUn_29	29989653	29989716
TP22232	NA	AC-4q-f	217.6	-	-	-	-	-	-	Ssa09	4089816	4089876	Ssa09qa	chrUn:1-295531980	80780628	80780565
Omy6DIAS	AC-4q-m	AC-4q-f	218.8	female	DH	-	-	Harbinger-2_SSa	70.33	Ssa10	57582573	57582341	Ssa10qb	chrUn_2	4819999	4819765
TP38090	NA	AC-4q-f	218.8	-	-	-	-	AvaIII	88.37	Ssa16	18285519	18285470	Ssa16qa	chrUn_5	17274123	17274169
TP14544	NA	AC-4q-f	219.9	-	-	-	-	Mariner-5N1_AMi	88	Ssa10	58122225	58122285	Ssa10qb	chrUn_2	5251186	5251250
TP36495	NA	AC-4q-f	219.9	-	-	-	-	Copia-7_Ano-LTR	92	Ssa02	46316466	46316403	Ssa02q	chrUn_12	15571838	15571901
TP2016	NA	AC-4q-f	219.9	-	-	-	-	IS3EU-N1_SSa	92.19	Ssa02	61485805	61485742	Ssa02q	chrUn_2	25368203	25368266
TP29668	NA	AC-4q-f	219.9	-	-	-	-	-	-	Ssa10	57336865	57336811	Ssa10qb	chr_2	4437003	4437064
TP3583	NA	AC-4q-f	219.9	-	-	-	-	Harbinger-2_SSa	89.29	Ssa09	4700215	4700271	Ssa09qa	chrUn:1-295531980/chrUn_2/chrUn_3	-	-
TP39849	NA	AC-4q-f	221.1	-	-	-	-	piggyBac-N1_SSa	85.94	Ssa14	8933659	8933722	Ssa14qa	chrUn_2	43386785	43386722
TP25366	NA	AC-4q-f	221.1	-	-	-	-	-	-	Ssa18	19220494	19220557	Ssa18qa	chr_11/chr_22	-	-
TP7796	NA	AC-4q-f	223.5	-	-	-	-	IS3EU-N1_SSa	79.49	Ssa27	13815952	13816015	Ssa27	chrUn_6/chrUn_9	-	-
TP39273	NA	AC-4q-f	229.4	-	-	-	-	-	-	Ssa09	7983022	7982972	Ssa09qa	chrUn_29	17886179	17886129
TP46437	NA	AC-4q-f	235.2	-	-	-	-	-	-	Ssa09	10046854	10046802	Ssa09qa	chrUn_29	19820623	19820560
TP29930	NA	AC-4q-f	236.4	-	-	-	-	-	-	Ssa09	9810164	9810227	Ssa09qa	chrUn_29	19622480	19622543
TP40939	NA	AC-4q-f	237.6	-	-	-	-	-	-	Ssa09	9080898	9080853	Ssa09qa	chrUn_29	19004001	19003956
TP13353	NA	AC-4q-f	238.8	-	-	-	-	-	-	Ssa09	9080853	9080898	Ssa09qa	chrUn_29	19003956	19004001
TP5038	NA	AC-4q-f	241.1	-	-	-	-	DNA4-1B_EL	100	Ssa09	9810235	9810172	Ssa09qa	chrUn_29	19622551	19622488
TP4767	NA	AC-4q-f	248.2	-	-	-	-	-	-	Ssa09	11056329	11056266	Ssa09qa	chrUn:591063901-886595820	158477967	158477904
TP48238	NA	AC-4q-f	255.2	-	-	-	-	Mariner-22_LCh	100	Ssa09	12599824	12599887	Ssa09qa	chrUn:591063901-886595820	183797361	183797424
TP10757	NA	AC-4q-f	255.2	-	-	-	-	L1_AC_7	92.59	Ssa09	12599901	12599838	Ssa09qa	chrUn:591063901-886595820	183797438	183797375
TP33518	NA	AC-4q-f	264.7	-	-	-	-	Mariner-19_EL	83.33	Ssa07	43787819	43787757	Ssa07q	chrUn_29	4242278	4242339
TP45191	NA	AC-4q-f	265.8	-	-	-	-	Mariner-19_EL	81.67	Ssa13	73575046	73575109	Ssa13qb	chrUn_29	4242340	4242278
TP48986	NA	AC-4q-f	268.2	-	-	-	-	-	-	Ssa09	15252228	15252183	Ssa09qa	chrUn_20	23610447	23610491
TP29896	NA	AC-4q-f	269.4	-	-	-	-	-	-	Ssa09	15480912	15480851	Ssa09qa	chrUn:886595821-1110957068	28482374	28482313
TP38393	NA	AC-4q-f	270.5	-	-	-	-	-	-	Ssa09	15252183	15252228	Ssa09qa	chrUn_20	23610491	23610447
TP33511	NA	AC-4q-f	272.9	-	-	-	-	L1-2_BT	91.3	Ssa25	29720249	29720187	Ssa25	chrUn_29	4108052	4107989
TP2069	NA	AC-4q-f	274.1	-	-	-	-	-	-	Ssa09	16557982	16558045	Ssa09qa	chrUn_29	4120088	4120025
TP27433	NA	AC-4q-f	274.1	-	-	-	-	Rex1-4_SSa	84.75	Ssa05	20151019	20150960	Ssa05p	chrUn_4	41705177	41705235
TP45709	NA	AC-4q-f	276.4	-	-	-	-	EnSpm-N25_DR	92.59	Ssa17	12779940	12780003	Ssa17qa	chrUn_2/chrUn_26	-	-
TP26853	NA	AC-4q-f	278.8	-	-	-	-	Crack-2_SSa	82.81	Ssa26	3974579	3974516	Ssa26	chrUn:886595821-1110957068	70583270	70583333
TP21137	NA	AC-4q-f	279.9	-	-	-	-	Crack-2C_SSa	87.3	Ssa09	19077179	19077242	Ssa09qa	chrUn_19	21752396	21752458
TP27791	NA	AC-4q-f	281.1	-	-	-	-	Crack-2C_SSa	83.82	Ssa27	30773603	30773535	Ssa27	chrUn_17	15224275	15224343
TP20311	NA	AC-4q-f	281.1	-	-	-	-	-	-	Ssa09	18329157	18329094	Ssa09qa	chrUn_29	3039419	3039483
TP14926	NA	AC-4q-f	287	-	-	-	-	DNA-10_SSa	97.96	Ssa15	25352377	25352436	Ssa15qa	chrUn:1-295531980	122443604	122443545
TP7057	NA	AC-4q-f	289.4	-	-	-	-	-	-	Ssa09	36024968	36025022	Ssa09qa	chrUn:886595821-1110957068	123060326	123060378
TP41638	NA	AC-4q-f	290.5	-	-	-	-	DIRS-9C_DR	92	Ssa09	39837483	39837420	Ssa09qa	chrUn:1-295531980	280766934	280767001
TP39401	NA	AC-4q-f	291.7	-	-	-	-	Mariner-22_EL	86.21	Ssa03/Ssa04/Ssa06/Ssa10/Ssa11/Ssa12/Ssa16	-	-	-	chrUn_Sex	17907271	17907208
TP6343	NA	AC-4q-f	292.9	-	-	-	-	-	-	Ssa09	25952741	25952796	Ssa09qa	chrUn_8	4604824	4604887
TP41737	NA	AC-4q-f	294.1	-	-	-	-	-	-	Ssa09	25952796	25952750	Ssa09qa	chrUn_8	4604896	4604833
TP44038	NA	AC-4q-f	296.4	-	-	-	-	LTR3F_ET	100	Ssa09	29570487	29570424	Ssa09qa	chrUn:1-295531980	71209099	71209036
TP2154	NA	AC-4q-f	297.6	-	-	-	-	-	-	Ssa09	29570320	29570367	Ssa09qa	chrUn:1-295531980	71208921	71208984
TP31510	NA	AC-4q-f	301.1	-	-	-	-	Mariner-19_EL	86.21	Ssa03	22374006	22373946	Ssa03p	chrUn:295531981-591063900/chrUn:591063901-886595820	-	-
TP38739	NA	AC-4q-f	301.1	-	-	-	-	-	-	Ssa09	36025022	36024968	Ssa09qa	chrUn:886595821-1110957068	123060378	123060326
TP46925	NA	AC-4q-f	303.5	-	-	-	-	-	-	Ssa09	42416928	42416991	Ssa09qa	chrUn:591063901-886595820	8577632	8577695
TP38413	NA	AC-4q-f	305.8	-	-	-	-	-	-	Ssa09	43952042	43951991	Ssa09qa	chrUn:295531981-591063900	32087591	32087530
TP29494	NA	AC-4q-f	305.8	-	-	-	-	-	-	Ssa09	41112357	41112420	Ssa09qa	chrUn_29	21569534	21569471
TP8577	NA	AC-4q-f	309.4	-	-	-	-	HAL1-1D_Cpo	91.67	Ssa23	13122191	13122128	Ssa23	chr_24	1582545	1582482
TP3093	NA	AC-4q-f	309.4	-	-	-	-	-	-	?	-	-	-	?	-	-
BX881655	NA	AC-4q-f	312.9	-	-	-	-	-	-	Ssa09	44891665	44891908	Ssa09qa	chrUn:591063901-886595820	145954146	145954024
OMM5175	AC-4q-m	AC-4q-f	321.1	female	DH	-	-	DNA-10_SSa	92.11	Ssa01/Ssa09	-	-	Ssa09qa	chrUn_29	329385	328098
TP1481	AC-5m	AC-5f	-	-	DH	-	-	-	-	Ssa11	57687266	57687329	Ssa11qb	chrUn_8	17404883	17404830
TP2114	AC-5m	AC-5f	-	-	DH	-	-	-	-	Ssa11	78773824	78773886	Ssa11qb	chrUn_Sex	18449300	18449260
TP18238	AC-5m	AC-5f	-	-	DH	-	-	-	-	Ssa11	72363511	72363574	Ssa11qb	chrUn_Sex	9830455	9830518
TP36496	AC-5m	AC-5f	-	-	DH	-	-	-	-	Ssa11	50171060	50170997	Ssa11qb	chrUn:1-295531980	111201810	111201747
TP26971	AC-5m	AC-5f	-	-	DH	-	-	-	-	Ssa11	6651678	6651616	Ssa11qa	chrUn_12	22174554	22174494
TP25338	AC-5m	AC-5f	-	-	DH	-	-	-	-	Ssa11	61275464	61275402	Ssa11qb	chrUn_Sex	15174192	15174130
TP11174	AC-5m	AC-5f	-	-	DH	-	-	-	-	Ssa11	64172588	64172653	Ssa11qb	chrUn_5	4529355	4529301
TP31373	AC-5m	AC-5f	-	-	DH	-	-	-	-	Ssa11	63011915	63011852	Ssa11qb	chrUn_Sex	20765330	20765267
TP27236	AC-5m	AC-5f	-	-	DH	-	-	-	-	Ssa11/Ssa11	-	-	Ssa11qb	chrUn_Sex	10611039	10611102
TP20492	AC-5m	AC-5f	-	-	DH	-	-	-	-	Ssa11	78238460	78238407	Ssa11qb	chrUn_Sex	18902643	18902706
TP30638	AC-5m	AC-5f	-	-	DH	-	-	-	-	Ssa25	8883651	8883695	Ssa25	chrUn_11/chrUn_8	-	-
TP47542	AC-5m	AC-5f	-	-	DH	-	-	-	-	Ssa11	75357574	75357510	Ssa11qb	chrUn:295531981-591063900	92011774	92011837
TP24537	AC-5m	AC-5f	-	-	DH	-	-	-	-	Ssa12	73714657	73714593	Ssa12qb	chrUn:1-295531980	163662193	163662129
TP9268	AC-5m	AC-5f	-	-	DH	-	-	-	-	Ssa11	46944591	46944653	Ssa11qb	chrUn_6	40853310	40853369
TP33938	AC-5m	AC-5f	-	-	DH	-	-	Tx1-10_SSa	91.67	Ssa11	40251681	40251741	Ssa11qa	chrUn_6	30762208	30762150
TP32318	AC-5m	AC-5f	-	-	DH	-	-	L1-79_DR	92.59	Ssa11	60921613	60921658	Ssa11qb	chrUn_Sex	19374005	19374051
TP3827	AC-5m	AC-5f	-	-	DH	-	-	-	-	Ssa11	75780609	75780546	Ssa11qb	chrUn:295531981-591063900	91598474	91598537
TP30190	AC-5m	AC-5f	-	-	DH	-	-	-	-	Ssa11	75526284	75526220	Ssa11qb	?	-	-
TP39704	AC-5m	AC-5f	-	-	DH	-	-	-	-	Ssa11	72699856	72699919	Ssa11qb	chrUn_17	22542579	22542516
TP25675	AC-5m	AC-5f	-	-	DH	-	-	-	-	Ssa11	71927838	71927775	Ssa11qb	chrUn_Sex	9490967	9490904
TP28840	AC-5m	AC-5f	-	-	DH	-	-	-	-	Ssa11	75779208	75779270	Ssa11qb	chrUn:295531981-591063900	91599939	91599876
TP20781	AC-5m	AC-5f	-	-	DH	-	-	-	-	Ssa11	77257651	77257588	Ssa11qb	chrUn:295531981-591063900	269711956	269712019
TP44384	AC-5m	AC-5f	-	-	DH	-	-	-	-	Ssa11	64172695	64172630	Ssa11qb	chrUn_Sex	14880343	14880278
TP48605	AC-5m	AC-5f	-	-	DH	-	-	hAT-N25_SSa	92.31	Ssa11	59141731	59141782	Ssa11qb	chrUn_22	11681480	11681429
TP44877	AC-5m	AC-5f	-	-	DH	-	-	-	-	Ssa26	27586094	27586157	Ssa26	chr_10/chr_11/chr_22	-	-
TP21094	AC-5m	AC-5f	-	-	DH	-	-	-	-	Ssa11	70741052	70741096	Ssa11qb	chrUn_Sex	8525212	8525168
TP5699	AC-5m	AC-5f	-	-	DH	-	-	-	-	Ssa11	71011824	71011877	Ssa11qb	chrUn_Sex	8706378	8706416
TP29173	AC-5m	AC-5f	-	-	DH	-	-	-	-	Ssa11	62817973	62818030	Ssa11qb	chrUn_Sex	20609022	20609079
TP28649	AC-5m	AC-5f	-	-	DH	-	-	Tx1-10_SSa	91.67	Ssa11	66216627	66216565	Ssa11qb	chrUn_28	13043514	13043453
TP21091	AC-5m	AC-5f	-	-	DH	-	-	-	-	Ssa11	72226649	72226712	Ssa11qb	chrUn_Sex	9689460	9689523
TP5625	AC-5m	AC-5f	-	-	DH	-	-	-	-	Ssa11	74101995	74102058	Ssa11qb	chrUn:886595821-1110957068	208646992	208647033
TP19888	AC-5m	AC-5f	-	-	DH	-	-	-	-	Ssa11	72029868	72029931	Ssa11qb	chrUn_Sex	10506008	10505945
TP15566	AC-5m	AC-5f	-	-	DH	-	-	-	-	Ssa04	2312630	2312681	Ssa03q	chrUn:295531981-591063900	58059837	58059783
TP48882	AC-5m	AC-5f	-	-	DH	-	-	-	-	Ssa02/Ssa05	-	-	Ssa19qb	chrUn_Sex	4911698	4911635
TP12328	AC-5m	AC-5f	-	-	DH	-	-	-	-	Ssa11	70119805	70119754	Ssa11qb	chrUn:886595821-1110957068/chrUn:886595821-1110957068/chrUn:886595821-1110957068	-	-
TP34551	AC-5m	AC-5f	-	-	DH	-	-	-	-	?	-	-	-	chrUn_Sex	15588075	15588137
TP20750	AC-5m	AC-5f	-	-	DH	-	-	-	-	Ssa11	46944746	46944683	Ssa11qb	chrUn:1-295531980	159424309	159424372
TP13444	AC-5m	AC-5f	-	-	DH	-	-	-	-	Ssa11	75021611	75021674	Ssa11qb	chrUn:295531981-591063900	61290731	61290668
TP22711	AC-5m	AC-5f	-	-	DH	-	-	-	-	Ssa11	75595375	75595438	Ssa11qb	chrUn:1-295531980	184817508	184817567
TP18169	AC-5m	AC-5f	-	-	DH	-	-	-	-	Ssa11	65926520	65926583	Ssa11qb	chrUn:295531981-591063900	228158784	228158847
TP93	AC-5m	AC-5f	-	-	DH	-	-	-	-	Ssa11	77566624	77566685	Ssa11qb	chrUn_Sex	15750342	15750279
TP6779	AC-5m	AC-5f	-	-	DH	-	-	-	-	Ssa11	71011877	71011824	Ssa11qb	chrUn_Sex	8706416	8706378
TP2840	AC-5m	AC-5f	-	-	DH	-	-	-	-	?	-	-	-	?	-	-
TP4630	AC-5m	AC-5f	-	-	DH	-	-	DNA7-N1_DR	89.66	Ssa11	60921658	60921613	Ssa11qb	chrUn_Sex	19374051	19374005
TP13649	AC-5m	AC-5f	-	-	DH	-	-	-	-	Ssa11	74071843	74071782	Ssa11qb	chrUn:1-295531980	240523499	240523559
TP44145	AC-5m	AC-5f	-	-	DH	-	-	-	-	Ssa11	78648257	78648321	Ssa11qb	chrUn_Sex	18547337	18547274
TP18116	AC-5m	AC-5f	-	-	DH	-	-	-	-	Ssa11	83938032	83937969	Ssa11qb	?	-	-
TP26925	AC-5m	AC-5f	-	-	DH	-	-	-	-	Ssa04/Ssa13/Ssa20	-	-	-	chrUn_22/chrUn_29	-	-
TP2836	AC-5m	AC-5f	-	-	DH	-	-	-	-	?	-	-	-	?	-	-
TP26688	AC-5m	AC-5f	-	-	DH	-	-	-	-	Ssa01	92834031	92834094	Ssa01qa	chrUn_22/chrUn_29	-	-
TP38864	AC-5m	AC-5f	-	-	DH	-	-	-	-	Ssa01	90380461	90380524	Ssa01qa	chrUn:1-295531980	142227974	142228037
TP40183	AC-5m	AC-5f	-	-	DH	-	-	-	-	Ssa11	77566688	77566625	Ssa11qb	chrUn_Sex	15750278	15750341
TP37376	AC-5m	AC-5f	-	-	DH	-	-	-	-	Ssa11	68939975	68939912	Ssa11qb	chrUn_Sex	18072478	18072541
TP5058	AC-5m	AC-5f	-	-	DH	-	-	-	-	Ssa11	62823545	62823482	Ssa11qb	chrUn_Sex	20613618	20613555
TP48576	AC-5m	AC-5f	-	-	DH	-	-	DNA4-7B_SSa	89.83	Ssa15/Ssa15/Ssa20	-	-	Ssa20qb	chrUn_2	3901202	3901144
TP43784	AC-5m	AC-5f	-	-	DH	-	-	DNA4-7_SSa	92.98	Ssa15	92189352	92189409	Ssa15qb	chrUn_2	3901144	3901202
TP4080	AC-5m	AC-5f	-	-	DH	-	-	-	-	Ssa11	58613017	58613057	Ssa11qb	chrUn_Sex	5517623	5517583
TP38873	AC-5m	AC-5f	-	-	DH	-	-	AvaIII	95	Ssa10	16028128	16028069	Ssa10qa	chr_14/chr_23/chr_8	-	-
TP733	AC-5m	AC-5f	-	-	DH	-	-	-	-	Ssa11	75021412	75021475	Ssa11qb	chrUn:295531981-591063900	61290932	61290869
TP39381	AC-5m	AC-5f	-	-	DH	-	-	-	-	Ssa11	73912944	73913008	Ssa11qb	chrUn_Sex	11081635	11081571
TP48120	AC-5m	AC-5f	-	-	DH	-	-	EnSpm-N11_DR	77.08	Ssa11	71815594	71815531	Ssa11qb	chrUn_16	29861945	29862007
TP19627	AC-5m	AC-5f	-	-	DH	-	-	-	-	Ssa11	81579296	81579335	Ssa11qb	chrUn_Sex	13009531	13009594
TP37375	AC-5m	AC-5f	-	-	DH	-	-	-	-	Ssa11	69929644	69929581	Ssa11qb	chrUn:591063901-886595820	194761428	194761491
TP18123	AC-5m	AC-5f	-	-	DH	-	-	-	-	Ssa11	71767921	71767981	Ssa11qb	chrUn_Sex	9347438	9347500
TP12471	AC-5m	AC-5f	-	-	DH	-	-	hAT-N9_SSa	92	Ssa11	70741096	70741052	Ssa11qb	chrUn_Sex	8525168	8525212
TP21136	AC-5m	AC-5f	-	-	DH	-	-	-	-	Ssa11	75779275	75779213	Ssa11qb	chrUn:295531981-591063900	91599871	91599934
TP35036	AC-5m	AC-5f	-	-	DH	-	-	-	-	Ssa11	70119754	70119805	Ssa11qb	chrUn:886595821-1110957068/chrUn:886595821-1110957068/chrUn:886595821-1110957068	-	-
TP2437	AC-5m	AC-5f	-	-	DH	-	-	-	-	?	-	-	-	chr_Sex	231258	231324
TP5619	AC-5m	AC-5f	-	-	DH	-	-	-	-	Ssa11	88621811	88621873	Ssa11qb	chrUn:295531981-591063900	105212663	105212725
TP9390	AC-5m	AC-5f	-	-	DH	-	-	-	-	Ssa11	78774018	78773957	Ssa11qb	chrUn_Sex	18449120	18449177
TP4006	AC-5m	AC-5f	-	-	DH	-	-	-	-	Ssa11	72341525	72341462	Ssa11qb	chrUn_Sex	9810611	9810548
TP15935	AC-5m	AC-5f	-	-	DH	-	-	-	-	Ssa11	86109425	86109361	Ssa11qb	chrUn_Sex	14013725	14013787
TP14834	AC-5m	AC-5f	-	-	DH	-	-	-	-	Ssa11	73611464	73611527	Ssa11qb	chrUn_Sex	11356969	11356906
TP32584	AC-5m	AC-5f	-	-	DH	-	-	hAT-N25_SSa	88.46	Ssa11	59141782	59141731	Ssa11qb	chrUn_5	44968541	44968495
TP13415	AC-5m	AC-5f	-	-	DH	-	-	-	-	Ssa11	71768015	71767952	Ssa11qb	chrUn_5	7746084	7746021
TP43306	AC-5m	AC-5f	-	-	DH	-	-	-	-	Ssa11	69929537	69929600	Ssa11qb	chrUn:591063901-886595820	194761535	194761472
TP19452	AC-5m	AC-5f	-	-	DH	-	-	-	-	Ssa11	78330194	78330134	Ssa11qb	chrUn_Sex	20203024	20203088
TP19767	AC-5m	AC-5f	-	-	DH	-	-	-	-	Ssa11	83577526	83577587	Ssa11qb	chrUn:1-295531980	152445362	152445303
TP25307	AC-5m	AC-5f	-	-	DH	-	-	-	-	Ssa11	70987306	70987369	Ssa11qb	chrUn_Sex	8687005	8687068
TP28485	AC-5m	AC-5f	-	-	DH	-	-	-	-	Ssa11	75526216	75526262	Ssa11qb	?	-	-
TP43480	AC-5m	AC-5f	-	-	DH	-	-	-	-	Ssa11	83937961	83938024	Ssa11qb	?	-	-
TP18316	AC-5m	AC-5f	-	-	DH	-	-	-	-	Ssa11	61275387	61275450	Ssa11qb	chrUn_Sex	15174115	15174178
TP17974	AC-5m	AC-5f	-	-	DH	-	-	-	-	Ssa11	72326122	72326059	Ssa11qb	chrUn_Sex	9794931	9794868
TP11045	AC-5m	AC-5f	-	-	DH	-	-	-	-	Ssa02/Ssa09/Ssa09/Ssa10/Ssa13	-	-	-	chrUn:591063901-886595820	182041152	182041091
OMM1372	AC-5m	AC-5f	-	-	DH	-	joins in male & female @ LOD > 4	Harbinger-2_SSa	75.4	Ssa11	73681900	73682545	Ssa11qb	chrUn_Sex	11290649	11290038
Ots516NWFSC	AC-5m	NA	0	-	-	-	-	TIGGER5_A	91.3	Ssa11	90373231	90373081	Ssa11qb	-	-	-
TP39998	AC-5m	NA	23.5	-	-	-	-	piggyBac-N1_SSa	80.36	Ssa11	57069894	57069957	Ssa11qb	chrUn_17	14203167	14203106
TP25905	AC-5m	NA	25.8	-	-	-	-	-	-	Ssa11	46244253	46244189	Ssa11qb	chrUn:591063901-886595820	291132100	291132038
TP9237	AC-5m	NA	27	-	-	-	-	DNA4-7_SSa	84.85	Ssa26	14160028	14159965	Ssa26	chrUn_22/chrUn_23/chrUn_29/chrUn_3	-	-
TP42584	AC-5m	NA	28.2	-	-	-	-	-	-	Ssa29	2877425	2877362	Ssa29	chrUn:591063901-886595820	177834309	177834249
TP34319	AC-5m	NA	29.4	-	-	-	-	Crack-1B_SSa	94.74	Ssa05	55093672	55093611	Ssa05q	chrUn_19	9859763	9859824
TP25500	AC-5m	NA	31.7	-	-	-	-	-	-	Ssa11	77664041	77664104	Ssa11qb	chrUn:295531981-591063900	22251929	22251992
TP26609	AC-5m	NA	32.9	-	-	-	-	-	-	Ssa11	77664159	77664096	Ssa11qb	chrUn:295531981-591063900	22252047	22251984
TP12100	AC-5m	NA	32.9	-	-	-	-	Mariner-N4C_Crp	88.46	Ssa04	31757890	31757947	Ssa04p	chrUn:1-295531980	91272717	91272659
TP46102	AC-5m	NA	32.9	-	-	-	-	Crack-1_SSa	100	Ssa20	40756116	40756054	Ssa20qa	chrUn:295531981-591063900	136281957	136281894
TP48630	AC-5m	NA	35.2	-	-	-	-	piggyBac-N1_SSa	85.71	Ssa21	3408441	3408378	Ssa21	chrUn_6	13080673	13080736
TP2523	AC-5m	NA	42.3	-	-	-	-	Rex1-3B_SSa	88.33	Ssa25	8166260	8166202	Ssa25	chr_17	3056464	3056524
TP9349	NA	AC-5f	0	-	-	-	-	IS3EU-N1_SSa	96.88	Ssa05/Ssa25	-	-	Ssa25	chrUn_9	5348299	5348362
TP37678	NA	AC-5f	4.7	-	-	-	-	-	-	?	-	-	-	chrUn:591063901-886595820	89645219	89645278
TP12465	NA	AC-5f	8.2	-	-	-	-	Kolobok-N4_DR	95.45	Ssa11	87362197	87362135	Ssa11qb	chrUn:1-295531980	87936393	87936449
TP34021	NA	AC-5f	8.2	-	-	-	-	-	-	Ssa11	87172641	87172586	Ssa11qb	chrUn:295531981-591063900	185063732	185063669
TP45101	NA	AC-5f	9.4	-	-	-	-	-	-	Ssa22	33317845	33317789	Ssa22	chrUn:295531981-591063900	110546024	110545969
TP29522	NA	AC-5f	9.4	-	-	-	-	-	-	Ssa11	87172563	87172626	Ssa11qb	chrUn:295531981-591063900	185063646	185063710
TP18117	NA	AC-5f	9.4	-	-	-	-	-	-	Ssa07	55107874	55107935	Ssa07q	chrUn:295531981-591063900	20397803	20397742
TP11386	NA	AC-5f	10.5	-	-	-	-	DNA4-1C_SSa	84.38	Ssa19	20779597	20779660	Ssa19qa	chr_16/chr_19/chr_22/chr_23/chr_8	-	-
TP16999	NA	AC-5f	21.1	-	-	-	-	-	-	Ssa11	52423131	52423189	Ssa11qb	chrUn_Sex	1908665	1908606
TP26750	NA	AC-5f	54.1	-	-	-	-	-	-	Ssa11	48957440	48957486	Ssa11qb	?	-	-
TP6845	NA	AC-5f	62.3	-	-	-	-	-	-	Ssa11	44940096	44940034	Ssa11qb	chrUn:1-295531980	139188714	139188777
TP12495	NA	AC-5f	64.7	-	-	-	-	LTR12_MD	88.46	Ssa01	145576499	145576562	Ssa01qb	chrUn:1-295531980	139145004	139145068
TP26743	NA	AC-5f	65.8	-	-	-	-	-	-	Ssa11	44881373	44881436	Ssa11qa	chrUn:1-295531980	139263779	139263716
TP20793	NA	AC-5f	67	-	-	-	-	-	-	Ssa11	44805505	44805565	Ssa11qa	?	-	-
TP38528	NA	AC-5f	68.2	-	-	-	-	-	-	Ssa11	44805590	44805530	Ssa11qa	chrUn_5	46710619	46710653
TP12678	NA	AC-5f	69.4	-	-	-	-	-	-	Ssa11	44881448	44881385	Ssa11qb	chrUn:1-295531980	139263704	139263767
TP23358	NA	AC-5f	69.4	-	-	-	-	-	-	Ssa01	145576589	145576527	Ssa01qb	chrUn:1-295531980	139145096	139145035
TP10804	NA	AC-5f	69.4	-	-	-	-	DNA4-11_SSa	87.5	Ssa17	2999743	2999811	Ssa17qa	chrUn:295531981-591063900	283179227	283179162
TP1635	NA	AC-5f	70.5	-	-	-	-	-	-	Ssa11	44595026	44595098	Ssa11qa	chrUn:1-295531980	5891461	5891533
TP47112	NA	AC-5f	71.7	-	-	-	-	-	-	?	-	-	-	?	-	-
TP673	NA	AC-5f	72.9	-	-	-	-	-	-	Ssa11	64	44987666	Ssa11qb	chrUn:1-295531980	139126738	139126801
TP25389	NA	AC-5f	80	-	-	-	-	-	-	Ssa11	64	45142580	Ssa11qb	chrUn:1-295531980	138962636	138962668
TP32241	AC-6m	AC-6f	-	-	DH	-	-	-	-	Ssa02	30389154	30389217	Ssa02p	chrUn_2	14782709	14782772
TP12555	AC-6m	AC-6f	-	-	DH	-	-	-	-	Ssa02	28041420	28041476	Ssa02p	chrUn_2	44614554	44614498
TP32659	AC-6m	AC-6f	-	-	DH	-	-	-	-	Ssa02	30388903	30388953	Ssa02p	chrUn:295531981-591063900	115642109	115642159
TP38908	AC-6m	AC-6f	-	-	DH	-	-	-	-	Ssa02	28041476	28041420	Ssa02p	chrUn_2	44614498	44614554
TP10562	AC-6m	AC-6f	-	-	DH	-	-	-	-	Ssa05	54488294	54488357	Ssa05q	chrUn_2	2680772	2680835
TP4833	AC-6m	AC-6f	-	-	DH	-	-	-	-	Ssa05	54488438	54488496	Ssa05q	chrUn_2	2680915	2680976
TP47353	AC-6m	AC-6f	-	-	DH	-	-	-	-	Ssa21	36373133	36373070	Ssa21	chrUn:1-295531980	13672173	13672236
TP11694	AC-6m	AC-6f	-	-	DH	-	-	-	-	Ssa02	30388953	30388903	Ssa02p	chrUn:295531981-591063900	115642159	115642109
TP2275	AC-6m	AC-6f	-	-	DH	-	-	-	-	Ssa05	22800474	22800411	Ssa05p	chrUn_14	24773854	24773917
TP9605	AC-6m	AC-6f	-	-	DH	-	-	-	-	Ssa14	6110674	6110628	Ssa14qa	chrUn_11	48022926	48022971
TP34860	AC-6m	AC-6f	-	-	DH	-	-	-	-	Ssa02/Ssa05	-	-	Ssa19qb	chrUn:1-295531980	234841696	234841759
TP42863	AC-6m	AC-6f	-	-	DH	-	-	-	-	Ssa15	1323105	1323053	Ssa14qb	chrUn:295531981-591063900	172888739	172888791
TP13197	AC-6m	AC-6f	-	-	DH	-	-	DNA3-3B_SSa	79.55	Ssa05	20293885	20293948	Ssa05p	chrUn:1-295531980	11531537	11531599
TP15447	AC-6m	AC-6f	-	-	DH	-	-	-	-	Ssa05	20294035	20293972	Ssa05p	chr_1	5214605	5214665
TP26959	AC-6m	AC-6f	-	-	DH	-	-	-	-	Ssa07/Ssa17	-	-	Ssa17qb	chrUn:1-295531980	13672309	13672246
TP18074	AC-6m	AC-6f	-	-	DH	-	-	-	-	Ssa05	14492698	14492653	Ssa05p	chr_11/chr_15/chr_17/chr_19/chr_20	-	-
TP18671	AC-6m	AC-6f	-	-	DH	-	-	-	-	Ssa05	10493644	10493707	Ssa05p	chrUn:295531981-591063900	59693959	59694022
TP1616	AC-6m	AC-6f	-	-	DH	-	-	-	-	Ssa02	10904747	10904684	Ssa02p	chrUn:886595821-1110957068	62285367	62285304
TP40650	AC-6m	AC-6f	-	-	DH	-	-	DNA-8-17_DR	87.5	Ssa05	7828889	7828949	Ssa05p	chrUn_14	12999183	12999242
TP44018	AC-6m	AC-6f	-	-	DH	-	-	-	-	Ssa05	20334197	20334134	Ssa05p	chrUn:1-295531980	11551452	11551389
TP32516	AC-6m	AC-6f	-	-	DH	-	-	-	-	Ssa05	50504882	50504946	Ssa05q	chr_2	2654740	2654803
TP16074	AC-6m	AC-6f	-	-	DH	-	-	-	-	Ssa18	13419762	13419825	Ssa18qa	chrUn_22	2564657	2564720
TP24753	AC-6m	AC-6f	-	-	DH	-	-	-	-	Ssa05	70863927	70863865	Ssa05q	chrUn:886595821-1110957068	46763684	46763746
TP19248	AC-6m	AC-6f	-	-	DH	-	-	-	-	Ssa05	10493743	10493680	Ssa05p	chrUn:295531981-591063900	59694058	59693995
TP14118	AC-6m	AC-6f	-	-	DH	-	-	-	-	Ssa15	1323053	1323105	Ssa14qb	chrUn:295531981-591063900	172888791	172888739
TP8579	AC-6m	AC-6f	-	-	DH	-	-	-	-	Ssa17	8005407	8005469	Ssa17qa	chr_17/chr_7	-	-
TP34301	AC-6m	AC-6f	-	-	DH	-	-	-	-	Ssa05	23356841	23356778	Ssa05p	chrUn_12	17463850	17463787
TP46477	AC-6m	AC-6f	-	-	DH	-	-	-	-	Ssa28	15329644	15329707	Ssa28	chrUn_12/chrUn_8	-	-
TP30272	AC-6m	AC-6f	-	-	DH	-	-	-	-	Ssa05	50327566	50327628	Ssa05q	chrUn:295531981-591063900	115643805	115643743
TP15889	AC-6m	AC-6f	-	-	DH	-	-	-	-	Ssa14/Ssa15/Ssa20	-	-	-	chrUn:886595821-1110957068	139141760	139141698
TP31480	AC-6m	AC-6f	-	-	DH	-	-	-	-	Ssa05	3029142	3029079	Ssa04q	chrUn_12/chrUn_14/chrUn_8	-	-
TP30161	AC-6m	AC-6f	-	-	DH	-	-	-	-	?	-	-	-	?	-	-
TP10684	AC-6m	AC-6f	-	-	DH	-	joins in male @ LOD > 5.0	-	-	Ssa05	80202524	80202461	Ssa05q	chrUn:591063901-886595820	216547169	216547232
TP44194	AC-6m	NA	0	-	-	-	-	-	-	Ssa01	74885093	74885030	Ssa01qa	chrUn_7	14879135	14879078
TP27721	AC-6m	NA	8.2	-	-	-	-	hAT-N63_DR	91.3	Ssa27	19134487	19134527	Ssa27	chrUn_8	12604318	12604357
TP48050	AC-6m	NA	15.2	-	-	-	-	Mariner-11_SSa	92.06	Ssa01/Ssa07	-	-	Ssa07p	chrUn_20	22329526	22329588
TP35284	AC-6m	NA	17.6	-	-	-	-	-	-	?	-	-	-	chrUn:886595821-1110957068	106583541	106583604
TP25393	AC-6m	NA	17.6	-	-	-	-	LTR15B_OG	92	?	-	-	-	?	-	-
TP21324	AC-6m	NA	20	-	-	-	-	-	-	Ssa02	638838	638796	Ssa01qb	chrUn:1-295531980	166692755	166692797
TP17114	AC-6m	NA	23.5	-	-	-	-	-	-	Ssa05	17639210	17639147	Ssa05p	chrUn:591063901-886595820	17101997	17101941
TP48315	AC-6m	NA	25.8	-	-	-	-	EnSpm-N40B_DR	100	Ssa01	35740138	35740202	Ssa01p	chrUn:1-295531980	172767802	172767739
TP17441	AC-6m	NA	27	-	-	-	-	-	-	Ssa05	26439181	26439244	Ssa05p	chrUn:591063901-886595820	61378440	61378377
TP6786	AC-6m	NA	28.2	-	-	-	-	-	-	Ssa11	48971752	48971714	Ssa11qb	chrUn_17	17900731	17900694
TP49297	AC-6m	NA	28.2	-	-	-	-	-	-	Ssa05	51425546	51425609	Ssa05q	chrUn:1-295531980	275702741	275702804
TP10440	AC-6m	NA	29.4	-	-	-	-	-	-	Ssa05	30210971	30211039	Ssa05p	?	-	-
TP19409	AC-6m	NA	29.4	-	-	-	-	-	-	Ssa05	26439250	26439187	Ssa05p	chrUn:591063901-886595820	61378371	61378433
TP39218	AC-6m	NA	29.4	-	-	-	-	LTR17B_OG	100	Ssa13	38696682	38696619	Ssa13qa	chrUn_14	16514752	16514814
TP10321	AC-6m	NA	29.4	-	-	-	-	Mariner-11_DR	85.71	Ssa05	17121489	17121551	Ssa05p	chrUn_4	4184782	4184846
TP5161	AC-6m	NA	29.4	-	-	-	-	DNA1_Xt	94.74	Ssa05	27375732	27375669	Ssa05p	chrUn_14	26034314	26034253
CA375845	AC-6m	AC-6f	29.4	male	DH	-	-	-	-	Ssa05	51510714	51510333	Ssa05q	chr_2	3550396	3549996
TP29332	AC-6m	NA	30.5	-	-	-	-	-	-	Ssa05	62677919	62677872	Ssa05q	chrUn:591063901-886595820	200760209	200760162
TP25711	AC-6m	NA	31.7	-	-	-	-	-	-	Ssa05	33248381	33248325	Ssa05p	chrUn:591063901-886595820	70623659	70623705
TP9404	AC-6m	NA	32.9	-	-	-	-	-	-	Ssa02/Ssa05	-	-	Ssa05q	?	-	-
TP47601	AC-6m	NA	34.1	-	-	-	-	-	-	Ssa05	56638084	56638023	Ssa05q	chrUn_2	32546061	32546120
TP20333	AC-6m	NA	36.4	-	-	-	-	-	-	Ssa05	62188036	62188099	Ssa05q	chrUn:886595821-1110957068	74303526	74303463
TP23540	AC-6m	NA	38.8	-	-	-	-	Mariner-22_EL	82.26	Ssa05	27885360	27885421	Ssa05p	chrUn_14	16096145	16096083
TP22172	AC-6m	NA	41.1	-	-	-	-	-	-	Ssa11	48971714	48971752	Ssa11qb	chrUn_17	17900694	17900731
TP38843	AC-6m	NA	42.3	-	-	-	-	piggyBac-N1_SSa	93.88	Ssa09/Ssa14/Ssa20	-	-	-	chr_22	2199138	2199192
TP8520	AC-6m	NA	43.5	-	-	-	-	Rex1-3B_SSa	84.48	Ssa13	83010128	83010188	Ssa13qb	chr_17/chrUn_2/chrUn_2/chrUn_22	-	-
TP22556	AC-6m	NA	45.8	-	-	-	-	-	-	Ssa05	59925498	59925436	Ssa05q	chrUn_21	624221	624189
TP17677	AC-6m	NA	47	-	-	-	-	-	-	Ssa05	26811775	26811714	Ssa05p	chrUn_14	23237721	23237782
TP16904	AC-6m	NA	48.2	-	-	-	-	ERV1-3_Crp-I	88.89	?	-	-	-	chrUn:591063901-886595820	259811278	259811344
TP42053	AC-6m	NA	48.2	-	-	-	-	-	-	Ssa05	34226611	34226548	Ssa05p	chrUn_14	19433444	19433381
TP23034	AC-6m	NA	49.4	-	-	-	-	Tx1-16_DR	86.21	Ssa05	56070198	56070261	Ssa05q	chrUn_2/chrUn_3	-	-
TP7336	AC-6m	NA	49.4	-	-	-	-	hAT-N25_SSa	95.65	Ssa05	25754325	25754263	Ssa05p	chrUn:1-295531980	172767861	172767799
TP25819	AC-6m	NA	51.7	-	-	-	-	hAT-N85_DR	95	Ssa05	17499534	17499464	Ssa05p	chrUn:886595821-1110957068	53710736	53710666
TP48575	AC-6m	NA	51.7	-	-	-	-	piggyBac-N1_SSa	95	Ssa29	3967824	3967887	Ssa29	chrUn_7	27932210	27932148
TP42200	AC-6m	NA	51.7	-	-	-	-	DNA8-8_DR	89.66	Ssa05	25338820	25338883	Ssa05p	chrUn:1-295531980	148331161	148331224
TP16024	AC-6m	NA	54.1	-	-	-	-	Mariner-17_SSa	86.54	Ssa05	60212980	60212918	Ssa05q	chrUn_14	4631076	4631128
TP15236	AC-6m	NA	55.2	-	-	-	-	-	-	Ssa05	17517347	17517284	Ssa05p	chrUn:591063901-886595820	17075303	17075240
TP44948	AC-6m	NA	57.6	-	-	-	-	-	-	Ssa15	89628292	89628342	Ssa15qb	chrUn:591063901-886595820	147547058	147546999
TP22911	AC-6m	NA	57.6	-	-	-	-	Gypsy-16_SSa-I	94.23	Ssa16	964653	964592	Ssa15qb	chrUn_2	7920197	7920248
TP42979	AC-6m	NA	60	-	-	-	-	hAT-N85_DR	95	Ssa05	17499460	17499528	Ssa05p	chrUn:886595821-1110957068	53710662	53710732
TP10347	AC-6m	NA	62.3	-	-	-	-	Crack-2C_SSa	90.32	Ssa16	44174255	44174192	Ssa16qa	chrUn_1	2105301	2105364
TP31829	AC-6m	NA	62.3	-	-	-	-	piggyBac-N1_SSa	95.31	Ssa25	4726635	4726698	Ssa25	chrUn_13	2413674	2413611
TP6626	AC-6m	NA	63.5	-	-	-	-	Gypsy-12_SSa-I	96.67	Ssa06/Ssa06/Ssa07/Ssa11/Ssa11/Ssa19/Ssa20/Ssa21/Ssa25/Ssa27	-	-	-	chrUn_19	21037510	21037539
TP1536	AC-6m	NA	64.7	-	-	-	-	-	-	Ssa05	61234388	61234330	Ssa05q	chrUn:591063901-886595820	281657705	281657766
TP11242	AC-6m	NA	65.8	-	-	-	-	-	-	Ssa05	29899128	29899070	Ssa05p	chrUn:1-295531980	117912111	117912048
TP14919	AC-6m	NA	67	-	-	-	-	-	-	Ssa05	25338903	25338840	Ssa05p	chrUn:1-295531980	148331244	148331181
TP2356	AC-6m	NA	67	-	-	-	-	-	-	Ssa02	26152810	26152872	Ssa02p	chrUn_20	10327085	10327022
TP48416	AC-6m	NA	68.2	-	-	-	-	-	-	Ssa05	22021614	22021550	Ssa05p	chrUn:1-295531980	180753763	180753819
TP37564	AC-6m	NA	69.4	-	-	-	-	-	-	Ssa05	56681259	56681322	Ssa05q	chrUn:591063901-886595820	14503481	14503544
TP26650	AC-6m	NA	70.5	-	-	-	-	-	-	?	-	-	-	?	-	-
TP12519	AC-6m	NA	74.1	-	-	-	-	-	-	Ssa05	33248325	33248381	Ssa05p	chrUn:591063901-886595820	70623705	70623659
TP28823	AC-6m	NA	78.8	-	-	-	-	Crack-1B_SSa	90.63	Ssa22	39280195	39280258	Ssa22	chrUn_17	438735	438672
TP3898	AC-6m	NA	82.3	-	-	-	-	-	-	?	-	-	-	?	-	-
TP10042	AC-6m	NA	87	-	-	-	-	Mariner-26_SSa	92.31	Ssa05	17495401	17495464	Ssa05p	chrUn:886595821-1110957068	53706642	53706705
TP19427	AC-6m	NA	88.2	-	-	-	-	-	-	Ssa02	17136080	17136007	Ssa02p	chrUn:886595821-1110957068	54320485	54320558
TP3682	AC-6m	NA	90.5	-	-	-	-	-	-	Ssa05	61009275	61009212	Ssa05q	chr_2	1223407	1223344
TP38022	AC-6m	NA	92.9	-	-	-	-	-	-	Ssa05	22071876	22071813	Ssa05p	chrUn:1-295531980	180697348	180697410
TP882	AC-6m	NA	95.2	-	-	-	-	Tc1-4_DR	100	Ssa05	20240921	20240879	Ssa05p	?	-	-
TP34926	AC-6m	NA	95.2	-	-	-	-	-	-	Ssa02	16829168	16829108	Ssa02p	chrUn_8	25041409	25041472
TP48855	AC-6m	NA	97.6	-	-	-	-	hAT-N25_SSa	92.31	Ssa05	66819692	66819627	Ssa05q	chrUn_2	37020863	37020928
BHMS206	AC-6m	NA	98.8		-	-	-	ERV1-1_Ano-I	92.31	Ssa05	32462322	32462703	Ssa05p	chrUn:1-295531980	257216171	257215844
BX313262	AC-6m	NA	98.8	-	-	-	-	Charlie7a_Aves	84.38	Ssa02/Ssa05	-	-	Ssa05q	chrUn_3/chr_2	-	-
TP30230	AC-6m	NA	100	-	-	-	-	-	-	Ssa05	13908503	13908445	Ssa05p	chrUn:591063901-886595820	223162059	223161996
TP34909	AC-6m	NA	101.1	-	-	-	-	-	-	Ssa09	59141984	59142047	Ssa09qb	chrUn_29	20423467	20423404
TP34836	AC-6m	NA	103.5	-	-	-	-	-	-	Ssa05	58016532	58016595	Ssa05q	chrUn_2	21855676	21855739
TP2145	AC-6m	NA	104.7	-	-	-	-	-	-	Ssa05	30211057	30210992	Ssa05p	?	-	-
TP12234	AC-6m	NA	104.7	-	-	-	-	-	-	Ssa05/Ssa13/Ssa16	-	-	-	chrUn_2	1531830	1531893
TP3194	AC-6m	NA	108.2	-	-	-	-	-	-	Ssa02	25275060	25275123	Ssa02p	chrUn_2	3659737	3659675
TP13867	AC-6m	NA	109.4	-	-	-	-	-	-	Ssa05	17517848	17517909	Ssa05p	chrUn:591063901-886595820	17075237	17075298
TP6816	AC-6m	NA	118.8	-	-	-	-	-	-	Ssa04	27126721	27126785	Ssa04p	chrUn_15	30598529	30598593
TP35178	AC-6m	NA	121.1	-	-	-	-	IS3EU-N1_SSa	83.05	Ssa05	7670717	7670656	Ssa05p	chrUn:591063901-886595820	191710370	191710431
TP26207	AC-6m	NA	144.7	-	-	LG-extra-2	joins in male @ LOD > 5.0	hAT-N7_SSa	96.77	Ssa09/Ssa15/Ssa16/Ssa17	-	-	-	chrUn:591063901-886595820	288078982	288078952
TP1843	AC-6m	NA	145.8	-	-	LG-extra-2	joins in male @ LOD > 5.0	hAT-N7_SSa	88.46	?	-	-	-	?	-	-
TP1844	AC-6m	NA	150.5	-	-	LG-extra-2	joins in male @ LOD > 4.0	hAT-N7_SSa	96.77	Ssa09/Ssa15/Ssa16/Ssa17	-	-	-	chrUn:591063901-886595820	288078952	288078982
TP14576	NA	AC-6f	0	-	-	-	-	-	-	Ssa05	22255213	22255150	Ssa05p	chrUn:591063901-886595820	189267490	189267553
TP2657	NA	AC-6f	9.4	-	-	-	-	REX1-1_AFC	82.35	Ssa05	23493577	23493517	Ssa05p	chrUn_12	17560566	17560499
TP46526	NA	AC-6f	11.7	-	-	-	-	DNA-14_EL	76.27	Ssa15	62851339	62851401	Ssa15qb	chrUn:591063901-886595820	11513804	11513865
TP38405	NA	AC-6f	15.2	-	-	-	-	-	-	Ssa05	23439453	23439514	Ssa05p	chrUn_12	17515415	17515476
TP22494	NA	AC-6f	15.2	-	-	-	-	RSINE2	86.05	Ssa09	131722431	131722390	Ssa09qc	chrUn_14	9024118	9024074
TP43145	NA	AC-6f	15.2	-	-	-	-	Rex1-3B_SSa	93.85	Ssa01/Ssa01/Ssa02/Ssa04/Ssa05/Ssa05/Ssa09/Ssa17/Ssa19/Ssa19/Ssa20/Ssa20/Ssa23/Ssa24	-	-	-	chrUn_12/chrUn_15/chrUn_18/chrUn_8	-	-
TP46846	NA	AC-6f	15.2	-	-	-	-	-	-	Ssa09	131722390	131722424	Ssa09qc	chrUn_4	12025917	12025953
TP32503	NA	AC-6f	16.4	-	-	-	-	-	-	Ssa05	23345995	23345953	Ssa05p	chrUn_5	7207875	7207916
TP25691	NA	AC-6f	17.6	-	-	-	-	Rex1-4_SSa	75.81	Ssa17	37881190	37881127	Ssa17qb	chrUn:886595821-1110957068	118199166	118199103
TP32451	NA	AC-6f	20	-	-	-	-	LTR-3008_Gav	100	Ssa05	5379882	5379945	Ssa04q	chrUn_2	23956854	23956791
TP6684	NA	AC-6f	22.3	-	-	-	-	-	-	Ssa05	17890981	17890921	Ssa05p	chrUn:886595821-1110957068	186248794	186248853
TP7919	NA	AC-6f	22.3	-	-	-	-	-	-	?	-	-	-	?	-	-
TP17113	NA	AC-6f	25.8	-	-	-	-	-	-	Ssa05	17639540	17639477	Ssa05p	chrUn:591063901-886595820	17101997	17101941
TP8607	NA	AC-6f	25.8	-	-	-	-	Rex1-3B_SSa	95	Ssa26	15871526	15871585	Ssa26	chr_17/chr_19/chr_23/chr_7	-	-
TP38874	NA	AC-6f	28.2	-	-	-	-	hAT-N16_SSa	90.63	Ssa05	17585827	17585764	Ssa05p	chrUn:591063901-886595820	17106822	17106759
TP2285	NA	AC-6f	28.2	-	-	-	-	-	-	Ssa05	7782379	7782442	Ssa05p	chrUn:591063901-886595820	191699865	191699801
TP30929	NA	AC-6f	28.2	-	-	-	-	-	-	Ssa05	22111953	22111890	Ssa05p	chrUn:886595821-1110957068	102967528	102967591
TP35401	NA	AC-6f	28.2	-	-	-	-	-	-	Ssa05	22111872	22111935	Ssa05p	chrUn:886595821-1110957068	102967609	102967546
TP7832	NA	AC-6f	29.4	-	-	-	-	-	-	Ssa05	23345953	23345995	Ssa05p	?	-	-
TP40751	NA	AC-6f	29.4	-	-	-	-	-	-	Ssa05	20862286	20862349	Ssa05p	chrUn_14	21237167	21237104
TP7748	NA	AC-6f	29.4	-	-	-	-	-	-	Ssa05	5622340	5622277	Ssa05p	chrUn:295531981-591063900	90261905	90261842
TP20738	NA	AC-6f	30.5	-	-	-	-	REX1-1_DR	89.29	Ssa12	63593140	63593104	Ssa12qb	chrUn_5	38777067	38777031
TP30437	NA	AC-6f	31.7	-	-	-	-	-	-	Ssa05	217651	217707	Ssa04q	?	-	-
TP24735	NA	AC-6f	32.9	-	-	-	-	REX1-1_DR	95.45	Ssa03/Ssa03/Ssa06/Ssa07/Ssa09/Ssa20/Ssa21/Ssa22/Ssa22/Ssa23/Ssa25/Ssa27	-	-	-	chr_Sex	137291	137345
TP33014	NA	AC-6f	34.1	-	-	-	-	DNA-14_EL	95	Ssa05	23272953	23272890	Ssa05p	chrUn:591063901-886595820	11513884	11513842
TP43877	NA	AC-6f	34.1	-	-	-	-	-	-	Ssa05	7782446	7782383	Ssa05p	chrUn:591063901-886595820	191699797	191699861
TP5400	NA	AC-6f	34.1	-	-	-	-	-	-	Ssa05	5622258	5622321	Ssa05p	chrUn:295531981-591063900	90261827	90261886
TP4650	NA	AC-6f	36.4	-	-	-	-	-	-	Ssa05	21437077	21437152	Ssa05p	chrUn_14	20736891	20736851
TP40032	NA	AC-6f	43.5	-	-	-	-	-	-	Ssa14	60427747	60427694	Ssa14qb	chr_14	1872970	1873025
TP5134	NA	AC-6f	47	-	-	-	-	-	-	Ssa05	30741473	30741532	Ssa05p	chrUn_11	14155969	14155910
TP6920	NA	AC-6f	48.2	-	-	-	-	LatiHarb1-2	100	Ssa05	30741545	30741481	Ssa05p	chrUn_3	13187027	13187091
TP46340	NA	AC-6f	49.4	-	-	-	-	-	-	Ssa05	29276006	29275943	Ssa05p	chr_14	1169636	1169573
BHMS272	NA	AC-6f	50.5	-	-	-	-	Rex1-4_SSa	80.77	Ssa05	32205939	32205514	Ssa05p	chrUn:886595821-1110957068	35278716	35279045
BHMS206	NA	AC-6f	51.7	-	-	-	-	ERV1-1_Ano-I	92.31	Ssa05	32462322	32462703	Ssa05p	chrUn:1-295531980	257216171	257215844
TP11747	NA	AC-6f	56.4	-	-	-	-	-	-	Ssa05	33597229	33597166	Ssa05p	chrUn:1-295531980	68235294	68235231
TP37519	NA	AC-6f	56.4	-	-	-	-	ERV1-N5-I_DR	87.1	Ssa05	33648688	33648625	Ssa05p	chrUn:1-295531980	68279106	68279043
TP11463	NA	AC-6f	57.6	-	-	-	-	-	-	Ssa05	33665930	33665992	Ssa05p	chrUn:1-295531980	68295115	68295178
TP35851	NA	AC-6f	58.8	-	-	-	-	-	-	Ssa05	33592939	33592999	Ssa05p	chrUn:1-295531980	68231009	68231072
TP21168	NA	AC-6f	61.1	-	-	-	-	DNA4-1_SSa	80.43	Ssa11	56737451	56737407	Ssa11qb	chrUn_22	11190169	11190232
TP10147	NA	AC-6f	74.1	-	-	-	-	-	-	Ssa05	36441472	36441415	Ssa05p	chrUn_14	8941802	8941858
TP16704	NA	AC-6f	80	-	-	-	-	-	-	Ssa05	38850389	38850352	Ssa05p	chrUn_22	19775678	19775719
TP7282	NA	AC-6f	82.3	-	-	-	-	-	-	Ssa21/Ssa23	-	-	Ssa23	chrUn_22	19775719	19775678
TP32278	NA	AC-6f	83.5	-	-	-	-	-	-	Ssa05/Ssa17	-	-	Ssa17qb	chrUn:591063901-886595820	240644919	240644866
TP41731	NA	AC-6f	84.7	-	-	-	-	MER50I	87.88	Ssa17	35032696	35032643	Ssa17qb	chrUn:591063901-886595820	240644866	240644919
TP8701	NA	AC-6f	96.4	-	-	-	-	Rex1-3B_SSa	93.88	Ssa05	39878716	39878653	Ssa05p	chr_15	783180	783126
TP29371	NA	AC-6f	101.1	-	-	-	-	Crack-2C_SSa	93.75	Ssa05	41438926	41438989	Ssa05p	chrUn:886595821-1110957068	126960515	126960452
TP13098	NA	AC-6f	102.3	-	-	-	-	-	-	Ssa05	42895852	42895909	Ssa05p	chrUn_14	5731618	5731561
TP7369	NA	AC-6f	103.5	-	-	-	-	Rex1-3B_SSa	93.75	Ssa01/Ssa03/Ssa06/Ssa13/Ssa13/Ssa16/Ssa19/Ssa25/Ssa25/Ssa26	-	-	-	chr_15/chr_17/chr_18/chr_19/chr_4/chr_6/chr_7	-	-
TP36475	NA	AC-6f	105.8	-	-	-	-	-	-	Ssa05	44369953	44369890	Ssa05p	chrUn:1-295531980	271326032	271325969
TP39380	NA	AC-6f	105.8	-	-	-	-	-	-	Ssa05	40761556	40761618	Ssa05p	chrUn_14	7489247	7489215
TP28982	NA	AC-6f	107	-	-	-	-	Crack-2_SSa	90.63	Ssa22	41007456	41007393	Ssa22	chrUn_Sex	19417706	19417769
TP26141	NA	AC-6f	108.2	-	-	-	-	-	-	Ssa05	45659419	45659482	Ssa05q	chrUn_2	5558655	5558592
TP16006	NA	AC-6f	109.4	-	-	-	-	Gypsy-48_SSa-I	87.1	Ssa22	27074849	27074786	Ssa22	chr_15	2352357	2352294
TP48257	NA	AC-6f	109.4	-	-	-	-	-	-	Ssa05	45257986	45258026	Ssa05q	chrUn_2	5896673	5896610
TP8308	NA	AC-6f	109.4	-	-	-	-	Rex1-3B_SSa	90.63	Ssa03	74802265	74802328	Ssa03q	chrUn:591063901-886595820	275898932	275898995
TP44893	NA	AC-6f	109.4	-	-	-	-	Rex1-11_SSa	84.09	Ssa09/Ssa20/Ssa23/Ssa26	-	-	-	chrUn_11	32618125	32618188
TP20028	NA	AC-6f	109.4	-	-	-	-	-	-	Ssa05	44369855	44369918	Ssa05p	chrUn:1-295531980	271325934	271325997
TP38649	NA	AC-6f	109.4	-	-	-	-	TC1-1Bel	95.24	Ssa05	42895970	42895908	Ssa05p	chrUn_14	5731499	5731562
TP46442	NA	AC-6f	109.4	-	-	-	-	piggyBac-N1_SSa	89.06	Ssa01	52768377	52768440	Ssa01qa	chrUn_14	6562704	6562641
TP2264	NA	AC-6f	109.4	-	-	-	-	BTLTR1F	91.3	Ssa05	42400908	42400845	Ssa05p	chrUn_14	6088648	6088587
TP24126	NA	AC-6f	109.4	-	-	-	-	-	-	Ssa05	41489235	41489172	Ssa05p	chrUn:886595821-1110957068	125639990	125639927
TP14268	NA	AC-6f	110.5	-	-	-	-	-	-	Ssa05	46027440	46027503	Ssa05q	chrUn_2	6586427	6586490
TP10659	NA	AC-6f	112.9	-	-	-	-	-	-	Ssa05	47101970	47102013	Ssa05q	chrUn_4	14488095	14488139
TP13199	NA	AC-6f	115.2	-	-	-	-	-	-	Ssa02	33845086	33845145	Ssa02p	chrUn:295531981-591063900	55500854	55500912
TP16813	NA	AC-6f	116.4	-	-	-	-	-	-	Ssa05	41932733	41932670	Ssa05p	chrUn_14	6422495	6422558
TP23072	NA	AC-6f	118.8	-	-	-	-	-	-	Ssa05	47102013	47101970	Ssa05q	chrUn_2	37897925	37897968
TP39657	NA	AC-6f	123.5	-	-	-	-	Mariner-22_EL	91.07	Ssa05	48718157	48718220	Ssa05q	chrUn_2	4433001	4432938
TP47440	NA	AC-6f	124.7	-	-	-	-	GGLTR7_I	100	Ssa05	48718256	48718193	Ssa05q	chrUn_2	4432902	4432965
Ots501NWFSC	NA	AC-6f	125.8	-	-	-	-	-	-	Ssa02	31676285	31676556	Ssa02p	chrUn_2	4000796	4000990
TP44828	NA	AC-6f	125.8	-	-	-	-	-	-	Ssa05	48338689	48338750	Ssa05q	chrUn_3	14366711	14366650
TP31812	NA	AC-6f	127	-	-	-	-	piggyBac-N1_SSa	87.3	Ssa12	38532506	38532443	Ssa12qb	chrUn_4	5533556	5533493
TP2216	NA	AC-6f	145.8	-	-	-	-	-	-	Ssa05	51775932	51775995	Ssa05q	chr_2	3850414	3850477
TP42247	NA	AC-6f	149.4	-	-	-	-	L1MdF_V	86.21	Ssa05	51425733	51425670	Ssa05q	chr_2	3490079	3490016
TP31010	NA	AC-6f	152.9	-	-	-	-	-	-	?	-	-	-	?	-	-
CA375845	AC-6m	AC-6f	152.9	female	DH	-	-	-	-	Ssa05	51510714	51510333	Ssa05q	chr_2	3550396	3549996
TP22749	NA	AC-6f	154.1	-	-	-	-	-	-	Ssa05	51570976	51571039	Ssa05q	chr_2	3618330	3618389
TP35070	NA	AC-6f	154.1	-	-	-	-	-	-	Ssa05	51776016	51775954	Ssa05q	chr_2	3850493	3850436
TP3802	NA	AC-6f	154.1	-	-	-	-	CR1-25_DR	95.45	Ssa02	29135193	29135256	Ssa02p	chr_2	3618440	3618377
TP19423	NA	AC-6f	168.2	-	-	-	-	-	-	Ssa05	58380483	58380552	Ssa05q	chrUn:1-295531980	269886727	269886791
TP322	NA	AC-6f	171.7	-	-	-	-	Tx1-1_DR	86.21	Ssa05	58749618	58749677	Ssa05q	chrUn_2	668152	668214
TP28487	NA	AC-6f	171.7	-	-	-	-	-	-	Ssa05	58749678	58749618	Ssa05q	chrUn_2	668215	668153
TP4616	NA	AC-6f	174.1	-	-	-	-	-	-	Ssa02	16439708	16439647	Ssa02p	chrUn_2	32416538	32416478
TP41262	NA	AC-6f	174.1	-	-	-	-	MER87C_ML	91.3	Ssa05	64257398	64257335	Ssa05q	chrUn_2	32416374	32416437
TP19447	NA	AC-6f	175.2	-	-	-	-	-	-	Ssa05	78406268	78406330	Ssa05q	chrUn:886595821-1110957068	115796105	115796042
TP11997	NA	AC-6f	175.2	-	-	-	-	-	-	?	-	-	-	chrUn:1-295531980/chrUn:1-295531980/chrUn:1-295531980	-	-
TP16804	NA	AC-6f	176.4	-	-	-	-	GYPSY3LTR_DR	90.91	Ssa11	85922434	85922497	Ssa11qb	chrUn_18	15163636	15163699
TP36505	NA	AC-6f	176.4	-	-	-	-	RTEX-3_SSa	83.33	Ssa27	27704838	27704791	Ssa27	chrUn:591063901-886595820	85863878	85863936
TP46398	NA	AC-6f	178.8	-	-	-	-	-	-	Ssa05	68189581	68189520	Ssa05q	chrUn:591063901-886595820	213304899	213304835
TP2136	NA	AC-6f	182.3	-	-	-	-	-	-	Ssa02	15750373	15750310	Ssa02p	chrUn:295531981-591063900	153085998	153085935
TP19348	NA	AC-6f	184.7	-	-	-	-	Crack-1B_SSa	95.31	Ssa03/Ssa06/Ssa10/Ssa11/Ssa13/Ssa15/Ssa15/Ssa23/Ssa24	-	-	-	chr_4	2407290	2407227
TP27984	NA	AC-6f	188.2	-	-	-	-	-	-	Ssa05	67850615	67850552	Ssa05q	chrUn_2	135693	135756
TP22207	NA	AC-6f	189.4	-	-	-	-	-	-	Ssa02	43554741	43554678	Ssa02q	chrUn:591063901-886595820	49978342	49978401
TP33085	NA	AC-6f	189.4	-	-	-	-	DNA4-2_SSa	79.55	Ssa24	3055383	3055319	Ssa24	chr_16/chrUn_2	-	-
TP20554	NA	AC-6f	189.4	-	-	-	-	-	-	Ssa05	69471793	69471854	Ssa05q	chrUn:591063901-886595820	14554896	14554833
TP18886	NA	AC-6f	190.5	-	-	-	-	-	-	Ssa05	75439849	75439912	Ssa05q	chrUn:591063901-886595820	282163780	282163839
TP28792	NA	AC-6f	192.9	-	-	-	-	BEL-47_DRe-LTR	100	Ssa02	14036732	14036795	Ssa02p	chrUn_6	5916473	5916410
TP32728	NA	AC-6f	195.2	-	-	-	-	-	-	Ssa02	17135910	17135973	Ssa02p	chrUn:886595821-1110957068	54320653	54320592
TP15804	NA	AC-6f	197.6	-	-	-	-	-	-	Ssa02	14188088	14188151	Ssa02p	chrUn_17	1386897	1386834
TP38371	NA	AC-6f	197.6	-	-	-	-	L1-1C_Cho	84.38	Ssa05	68138335	68138398	Ssa05q	chrUn:886595821-1110957068	189327546	189327609
TP37992	NA	AC-6f	199.9	-	-	-	-	-	-	Ssa05	67850535	67850597	Ssa05q	chrUn_2	135774	135711
OMM5000	NA	AC-6f	202.3	-	-	-	-	L2-3_LCh	80.39	Ssa02/Ssa05	-	-	Ssa05q	chrUn:886595821-1110957068	44978355	44977854
TP25267	NA	AC-6f	224.7	-	-	-	-	-	-	Ssa05	72489116	72489053	Ssa05q	chrUn:1-295531980/chrUn:295531981-591063900	-	-
TP46642	AC-7m	AC-7f	-	-	DH	-	-	-	-	Ssa15	79476603	79476552	Ssa15qb	chrUn_9	19657846	19657797
TP41685	AC-7m	AC-7f	-	-	DH	-	-	-	-	Ssa15	76477537	76477600	Ssa15qb	chrUn_9	3927714	3927651
TP9340	AC-7m	AC-7f	-	-	DH	-	-	-	-	Ssa03	54609143	54609080	Ssa03p	chrUn_9	2273029	2273092
TP2065	AC-7m	AC-7f	-	-	DH	-	-	-	-	Ssa15	87920589	87920644	Ssa15qb	chrUn:1-295531980	160020991	160020935
TP43531	AC-7m	AC-7f	-	-	DH	-	-	-	-	Ssa08	13792768	13792710	Ssa08q	chrUn:591063901-886595820	120900986	120900924
TP26936	AC-7m	AC-7f	-	-	DH	-	-	-	-	Ssa15	76419988	76420050	Ssa15qb	chrUn_9	2961760	2961700
TP13196	AC-7m	AC-7f	-	-	DH	-	-	-	-	Ssa15	76568313	76568249	Ssa15qb	chrUn_9	2834565	2834629
TP46534	AC-7m	AC-7f	-	-	DH	-	-	Rex1-10_SSa	72.86	Ssa15	79250043	79249984	Ssa15qb	chrUn_9	19454738	19454675
TP41428	AC-7m	AC-7f	-	-	DH	-	-	-	-	Ssa23	40905580	40905517	Ssa23	chrUn_9	19038872	19038935
TP39158	AC-7m	AC-7f	-	-	DH	-	-	-	-	Ssa19	72987029	72987092	Ssa19qb	chrUn_9	3927570	3927633
TP36567	AC-7m	AC-7f	-	-	DH	-	-	-	-	Ssa15	83954519	83954456	Ssa15qb	chrUn:591063901-886595820	261495666	261495609
TP44599	AC-7m	AC-7f	-	-	DH	-	-	-	-	Ssa15	77324940	77325002	Ssa15qb	chrUn:886595821-1110957068	216015343	216015402
TP33068	AC-7m	AC-7f	-	-	DH	-	-	-	-	Ssa15	84003748	84003811	Ssa15qb	chrUn:591063901-886595820	261535621	261535684
TP15985	AC-7m	AC-7f	-	-	DH	-	-	-	-	Ssa15	79514377	79514314	Ssa15qb	chrUn_9	19693814	19693751
OMM3072	AC-7m	AC-7f	-	-	DH	-	-	-	-	Ssa15	72280134	72280271	Ssa15qb	chrUn:591063901-886595820	131436573	131436834
TP29553	AC-7m	AC-7f	-	-	DH	-	-	LTR4_TS	88	Ssa15	76120640	76120577	Ssa15qb	chrUn:591063901-886595820/chrUn_2	-	-
TP40164	AC-7m	AC-7f	-	-	DH	-	-	-	-	Ssa15	97288421	97288350	Ssa15qb	chrUn:591063901-886595820	200505064	200505135
TP9315	AC-7m	AC-7f	-	-	DH	-	-	-	-	Ssa15	94171285	94171315	Ssa15qb	?	-	-
TP38934	AC-7m	AC-7f	-	-	DH	-	-	-	-	Ssa15	79476552	79476603	Ssa15qb	chrUn_9	19657797	19657846
TP24181	AC-7m	AC-7f	-	-	DH	-	-	Mariner-17_SSa	89.06	Ssa18	53389441	53389501	Ssa18qb	chr_4	759607	759669
TP13204	AC-7m	AC-7f	-	-	DH	-	-	-	-	Ssa15	87920421	87920488	Ssa15qb	chrUn:1-295531980	160021153	160021086
TP20692	AC-7m	AC-7f	-	-	DH	LG-extra-3-f	joins in female @ LOD > 3	-	-	?	-	-	-	?	-	-
TP19077	AC-7m	AC-7f	-	-	DH	LG-extra-3-f	joins in female @ LOD > 5	-	-	Ssa15	56192591	56192654	Ssa15qb	chrUn_9	7637888	7637825
TP10985	AC-7m	AC-7f	-	-	DH	LG-extra-3-f	unlinked to AC-7	-	-	Ssa15	56380223	56380166	Ssa15qb	chrUn_9	7541713	7541774
TP43055	AC-7m	AC-7f	-	-	DH	LG-extra-1-m	unlinked to AC-7	-	-	Ssa15/Ssa22	-	-	Ssa22	chrUn:591063901-886595820	36657852	36657916
TP15672	AC-7m	AC-7f	-	-	DH	LG-extra-1-m	joins in male @ LOD > 4	-	-	Ssa15	103103642	103103706	Ssa15qb	chrUn_8	38220140	38220093
TP31456	AC-7m	AC-7f	-	-	DH	LG-extra-1-m	joins in male @ LOD > 3	-	-	Ssa15	102548309	102548372	Ssa15qb	chrUn:591063901-886595820	264071177	264071240
TP17065	AC-7m	AC-7f	-	-	DH	LG-extra-1-m	unlinked to AC-7	-	-	?	-	-	-	chrUn:1-295531980	26186274	26186337
TP47482	AC-7m	NA	-	-	DH	LG-extra-1-m	unlinked to AC-7	-	-	?	-	-	-	chrUn:886595821-1110957068	53491757	53491821
TP489	AC-7m	NA	0	-	-	-	-	-	-	Ssa15	74058534	74058597	Ssa15qb	chr_6	2764998	2764935
TP28785	AC-7m	NA	3.5	-	-	-	-	DNA4-7_SSa	86.79	Ssa18	47266959	47266895	Ssa18qb	chrUn_20/chrUn_21/chrUn_29/chrUn_3	-	-
TP23426	AC-7m	NA	5.8	-	-	-	-	hAT-6N1_SSa	92.42	Ssa15	58433208	58433271	Ssa15qb	chrUn_9	26791342	26791281
TP39593	AC-7m	NA	7	-	-	-	-	-	-	Ssa12	50454863	50454926	Ssa12qb	chrUn_9	27129335	27129272
TP37064	AC-7m	NA	9.4	-	-	-	-	-	-	Ssa21	20439409	20439348	Ssa21	chrUn:1-295531980	217527189	217527126
TP43550	AC-7m	NA	10.5	-	-	-	-	DNA-13_EL	88.46	Ssa15	62851342	62851282	Ssa15qb	chrUn_9	21679108	21679047
TP27076	AC-7m	NA	11.7	-	-	-	-	-	-	Ssa15	66838994	66838939	Ssa15qb	chrUn_9	24206329	24206274
TP38435	AC-7m	NA	15.2	-	-	-	-	DNA-10_SSa	89.47	Ssa15	90509181	90509223	Ssa15qb	chrUn_9	15835711	15835662
TP10140	AC-7m	NA	15.2	-	-	-	-	-	-	Ssa28	33194290	33194353	Ssa28	chrUn_15/chrUn_16	-	-
TP12380	AC-7m	NA	17.6	-	-	-	-	L2-17_DRe	95.24	Ssa01/Ssa09/Ssa23/Ssa23	-	-	-	chrUn:591063901-886595820	252568156	252568207
TP10200	AC-7m	NA	18.8	-	-	-	-	-	-	Ssa15	57479914	57479852	Ssa15qb	chrUn:295531981-591063900	193428052	193428096
TP48551	AC-7m	NA	22.3	-	-	-	-	DNA4-7B_SSa	86.11	Ssa16	68490400	68490463	Ssa16qb	chrUn:1-295531980	127653238	127653301
TP21132	AC-7m	NA	22.3	-	-	-	-	Crack-2C_SSa	90.63	Ssa04	25253286	25253223	Ssa04p	chrUn_10	200105	200168
BX309199	AC-7m	NA	23.5	-	-	-	-	LTR4_BT	90.91	Ssa15	63392261	63391698	Ssa15qb	chrUn_9	4441666	4441111
TP42028	AC-7m	NA	23.5	-	-	-	-	REX1-1_AFC	76.92	Ssa08	10896021	10896084	Ssa08q	chrUn_21/chrUn_28	-	-
TP31929	AC-7m	NA	23.5	-	-	-	-	-	-	Ssa07	6496435	6496371	Ssa07p	chrUn_14	16649125	16649061
TP3060	AC-7m	NA	23.5	-	-	-	-	-	-	Ssa15	57479852	57479914	Ssa15qb	chrUn:295531981-591063900	193428096	193428052
TP14786	AC-7m	NA	23.5	-	-	-	-	-	-	?	-	-	-	chrUn:591063901-886595820	75056699	75056645
TP8008	AC-7m	NA	23.5	-	-	-	-	Gypsy-25-I_XT	76.56	Ssa01/Ssa01/Ssa06/Ssa14/Ssa17/Ssa24/Ssa27	-	-	-	chrUn_7/chrUn_9	-	-
TP21032	AC-7m	NA	23.5	-	-	-	-	-	-	Ssa15	72282943	72283006	Ssa15qb	chrUn_9	20895186	20895128
TP2029	AC-7m	NA	24.7	-	-	-	-	-	-	Ssa15	66836308	66836363	Ssa15qb	chrUn_9	24206274	24206329
TP37235	AC-7m	NA	25.8	-	-	-	-	-	-	Ssa15	85286897	85286834	Ssa15qb	chrUn:591063901-886595820	75178546	75178609
TP24783	AC-7m	NA	34.1	-	-	-	-	IS3EU-N1_SSa	77.78	Ssa01/Ssa05/Ssa05/Ssa07/Ssa07/Ssa09/Ssa10/Ssa17/Ssa19/Ssa21/Ssa25	-	-	-	chrUn_19	2074242	2074179
TP26645	NA	AC-7f	0	-	-	-	-	BEL-42_DRe-I	87.88	Ssa15	75251436	75251496	Ssa15qb	chrUn:1-295531980	217527006	217527069
TP39201	NA	AC-7f	8.2	-	-	-	-	-	-	Ssa15	75024757	75024820	Ssa15qb	chrUn:1-295531980	217311437	217311500
TP19280	NA	AC-7f	12.9	-	-	-	-	-	-	Ssa15	88570071	88570134	Ssa15qb	chrUn_9	690164	690102
TP8449	NA	AC-7f	14.1	-	-	-	-	-	-	Ssa15	88430227	88430164	Ssa15qb	chrUn:1-295531980	88457515	88457452
TP39747	NA	AC-7f	15.2	-	-	-	-	hAT-14_SSa	92	Ssa15	100193302	100193366	Ssa15qb	chrUn:591063901-886595820	174722264	174722326
TP38629	NA	AC-7f	16.4	-	-	-	-	-	-	Ssa15	81875954	81876017	Ssa15qb	chrUn_9	894817	894879
TP18463	NA	AC-7f	20	-	-	-	-	-	-	Ssa15	101051164	101051227	Ssa15qb	chrUn:886595821-1110957068	30621721	30621777
TP20033	NA	AC-7f	22.3	-	-	-	-	Mariner-N10_Crp	95	Ssa15	83250100	83250037	Ssa15qb	chrUn_1	43722451	43722513
TP9839	NA	AC-7f	23.5	-	-	-	-	-	-	Ssa15	76896765	76896703	Ssa15qb	chrUn_9	2509696	2509758
TP19609	NA	AC-7f	25.8	-	-	-	-	-	-	Ssa15	81545455	81545514	Ssa15qb	chrUn:295531981-591063900	192865619	192865682
TP11155	NA	AC-7f	25.8	-	-	-	-	-	-	Ssa15	76896703	76896765	Ssa15qb	chrUn_9	2509758	2509696
TP20196	NA	AC-7f	28.2	-	-	-	-	-	-	Ssa15	82513212	82513274	Ssa15qb	chrUn_9	1442785	1442847
TP43149	NA	AC-7f	29.4	-	-	-	-	hAT-N17_XT	90.91	Ssa21	44228976	44229039	Ssa21	chr_18	3073890	3073954
TP4149	NA	AC-7f	30.5	-	-	-	-	Crack-2C_SSa	71.76	Ssa12	14732758	14732693	Ssa12qa	chrUn_Sex	2860303	2860365
TP23873	NA	AC-7f	32.9	-	-	-	-	-	-	Ssa15	98261189	98261248	Ssa15qb	chrUn:886595821-1110957068	205147712	205147771
TP43503	NA	AC-7f	34.1	-	-	-	-	-	-	Ssa15	85008673	85008611	Ssa15qb	chrUn:1-295531980	235200177	235200239
TP26032	NA	AC-7f	35.2	-	-	-	-	Crack-2C_SSa	88.33	Ssa15	69743353	69743290	Ssa15qb	chrUn_2/chrUn_28	-	-
TP41264	NA	AC-7f	36.4	-	-	-	-	-	-	Ssa15	99344293	99344356	Ssa15qb	chrUn:886595821-1110957068	154032610	154032547
TP36700	NA	AC-7f	37.6	-	-	-	-	-	-	Ssa15	99344360	99344297	Ssa15qb	chrUn:886595821-1110957068	154032543	154032606
TP14039	NA	AC-7f	38.8	-	-	-	-	-	-	Ssa15	68438776	68438839	Ssa15qb	chrUn_16	8565975	8566038
TP8513	NA	AC-7f	38.8	-	-	-	-	hAT-N17_XT	90.91	Ssa21	44229044	44228981	Ssa21	chrUn_8	33024519	33024582
TP14687	NA	AC-7f	38.8	-	-	-	-	AvaIII	95.12	Ssa15	82614376	82614436	Ssa15qb	chrUn_9	1535063	1535132
TP2089	NA	AC-7f	40	-	-	-	-	-	-	Ssa22	41583316	41583254	Ssa22	chrUn:295531981-591063900	158843385	158843322
OMM5132	NA	AC-7f	45.8	-	-	-	-	ERV2-2_Tbel_LTR	83.78	Ssa15	82610461	82611030	Ssa15qb	chrUn_9	1531154	1531736
TP34796	AC-8m	AC-8f	-	-	DH	-	-	-	-	Ssa28	14421422	14421359	Ssa28	chrUn:1-295531980	90675746	90675685
TP37287	AC-8m	AC-8f	-	-	DH	-	-	-	-	Ssa01	70344200	70344141	Ssa01qa	chrUn:591063901-886595820	160974106	160974044
TP16258	AC-8m	AC-8f	-	-	DH	-	-	-	-	Ssa09	57691125	57691189	Ssa09qb	chrUn_1	12777676	12777739
TP46134	AC-8m	AC-8f	-	-	DH	-	-	-	-	?	-	-	-	?	-	-
TP47977	AC-8m	AC-8f	-	-	DH	-	-	-	-	Ssa28	24492843	24492782	Ssa28	chrUn_20	2030934	2030875
TP43046	AC-8m	AC-8f	-	-	DH	-	-	-	-	Ssa05	23232826	23232774	Ssa05p	chrUn_29	26095510	26095449
TP7348	AC-8m	AC-8f	-	-	DH	-	-	-	-	Ssa28	30222079	30222138	Ssa28	chrUn:295531981-591063900	16021441	16021382
TP36752	AC-8m	AC-8f	-	-	DH	-	-	-	-	Ssa19/Ssa29	-	-	Ssa29	chrUn_20/chrUn_22	-	-
TP10093	AC-8m	AC-8f	-	-	DH	-	-	-	-	Ssa28	14292345	14292407	Ssa28	chrUn:1-295531980	90564264	90564327
TP14436	AC-8m	AC-8f	-	-	DH	-	-	-	-	Ssa28	15301395	15301332	Ssa28	chrUn:886595821-1110957068	21624777	21624840
TP3773	AC-8m	AC-8f	-	-	DH	-	-	-	-	Ssa28	24436906	24436934	Ssa28	chrUn_20	1979911	1979967
TP49288	AC-8m	AC-8f	-	-	DH	-	-	-	-	Ssa28	14286525	14286455	Ssa28	chrUn:1-295531980	90554108	90554037
TP16538	AC-8m	AC-8f	-	-	DH	-	-	-	-	Ssa09	55458609	55458672	Ssa09qb	chrUn_29	9210984	9210921
TP32982	AC-8m	AC-8f	-	-	DH	-	-	-	-	Ssa28	15301314	15301377	Ssa28	chrUn:886595821-1110957068	21624858	21624795
TP16071	AC-8m	AC-8f	-	-	DH	-	-	-	-	Ssa28	24641170	24641233	Ssa28	chrUn_20	2212015	2212078
TP43035	AC-8m	AC-8f	-	-	DH	-	-	-	-	Ssa05	23232796	23232826	Ssa05p	chrUn_29	26095448	26095509
TP27628	AC-8m	AC-8f	-	-	DH	-	-	-	-	Ssa28	25427415	25427475	Ssa28	chrUn_20	21406074	21406138
TP37951	AC-8m	AC-8f	-	-	DH	-	-	-	-	Ssa11	88952715	88952652	Ssa11qb	chrUn:591063901-886595820	1949173	1949110
TP22980	AC-8m	AC-8f	-	-	DH	-	-	-	-	Ssa28	15574812	15574749	Ssa28	chrUn_20	24735828	24735891
TP10070	AC-8m	AC-8f	-	-	DH	-	-	-	-	Ssa28	26769359	26769420	Ssa28	chrUn_20	308238	308301
TP21087	AC-8m	AC-8f	-	-	DH	-	-	-	-	Ssa09	55458672	55458609	Ssa09qb	chrUn_29	9210921	9210984
TP35001	AC-8m	AC-8f	-	-	DH	-	-	-	-	Ssa28	14421324	14421384	Ssa28	chrUn:1-295531980	90675650	90675711
TP36841	AC-8m	AC-8f	-	-	DH	-	-	-	-	Ssa28	19925812	19925749	Ssa28	chrUn_20	3680156	3680217
TP14511	AC-8m	AC-8f	-	-	DH	-	-	-	-	Ssa09	62572044	62572106	Ssa09qb	chrUn_29	10443291	10443353
TP18386	AC-8m	NA	0	-	-	-	-	-	-	Ssa28	5271288	5271227	Ssa28	chrUn_20	6719344	6719281
TP831	AC-8m	NA	11.7	-	-	-	-	-	-	Ssa28	21478684	21478621	Ssa28	chrUn:295531981-591063900	210701169	210701232
TP44957	AC-8m	NA	14.1	-	-	-	-	-	-	Ssa09	65626073	65626136	Ssa09qb	chrUn_11	35286255	35286194
TP8098	AC-8m	NA	14.1	-	-	-	-	-	-	?	-	-	-	?	-	-
TP2364	AC-8m	NA	14.1	-	-	-	-	-	-	Ssa09	56603844	56603907	Ssa09qb	chrUn_1	11802110	11802173
TP33625	AC-8m	NA	14.1	-	-	-	-	Tc1-2_SSa	87.3	Ssa09	66968596	66968534	Ssa09qb	chr_8	4781748	4781810
TP6582	AC-8m	NA	14.1	-	-	-	-	-	-	Ssa05	33690038	33689989	Ssa05p	chrUn_29	16389012	16388963
TP48757	AC-8m	NA	14.1	-	-	-	-	-	-	Ssa10/Ssa18/Ssa19	-	-	-	chrUn:1-295531980/chrUn:591063901-886595820	-	-
TP21753	AC-8m	NA	14.1	-	-	-	-	-	-	Ssa09	49965082	49965019	Ssa09qb	chrUn:295531981-591063900	293523729	293523666
TP37313	AC-8m	NA	15.2	-	-	-	-	L1-10_DR	87.88	?	-	-	-	chrUn:295531981-591063900	125073204	125073275
TP45753	AC-8m	NA	16.4	-	-	-	-	Tc1-2_SSa	89.23	Ssa09	66968530	66968592	Ssa09qb	chr_8	4781814	4781751
TP14941	AC-8m	NA	17.6	-	-	-	-	-	-	Ssa09	49964969	49965032	Ssa09qb	chrUn_2/chrUn_22/chrUn_27/chrUn_3	-	-
TP19378	AC-8m	NA	17.6	-	-	-	-	-	-	?	-	-	-	chrUn:295531981-591063900	125073285	125073242
TP8592	AC-8m	NA	17.6	-	-	-	-	Rex1-3B_SSa	93.65	Ssa20	84825161	84825100	Ssa20qb	chrUn_14	8413246	8413183
TP43704	AC-8m	NA	18.8	-	-	-	-	Tc1-2_SSa	92.31	Ssa10	20103497	20103560	Ssa10qa	chrUn_28	13153355	13153418
TP45797	AC-8m	NA	18.8	-	-	-	-	DNA4-1B_SSa	81.82	Ssa21	42625446	42625501	Ssa21	chrUn_18	22789405	22789342
TP47120	AC-8m	NA	18.8	-	-	-	-	-	-	Ssa28	23552720	23552783	Ssa28	chrUn:591063901-886595820	159575144	159575092
TP13486	AC-8m	NA	20	-	-	-	-	hAT-N59_DR	95.24	Ssa09	56667243	56667182	Ssa09qb	chr_8	4402741	4402775
TP23405	AC-8m	NA	21.1	-	-	-	-	-	-	Ssa09	57936806	57936743	Ssa09qb	chrUn_1	12940209	12940146
TP44956	AC-8m	NA	22.3	-	-	-	-	-	-	Ssa09	57042857	57042920	Ssa09qb	chrUn_1	12143868	12143914
TP4695	AC-8m	NA	23.5	-	-	-	-	-	-	Ssa09	66992158	66992095	Ssa09qb	chrUn:1-295531980	281793456	281793519
TP45035	AC-8m	NA	24.7	-	-	-	-	-	-	Ssa28	14679092	14679152	Ssa28	chrUn:886595821-1110957068	68516088	68516025
TP36574	AC-8m	NA	27	-	-	-	-	-	-	Ssa09	80426421	80426478	Ssa09qb	chrUn:1-295531980	111910905	111910959
TP1742	AC-8m	NA	27	-	-	-	-	-	-	Ssa09	57508864	57508801	Ssa09qb	chrUn:591063901-886595820	251825801	251825864
TP43885	AC-8m	NA	28.2	-	-	-	-	hAT-N28B_SSa	96	Ssa28	28890574	28890635	Ssa28	chrUn_20	18104478	18104417
TP49100	AC-8m	NA	29.4	-	-	-	-	-	-	Ssa09	80426587	80426541	Ssa09qb	chrUn:591063901-886595820	260070336	260070382
TP46136	AC-8m	NA	30.5	-	-	-	-	DNA3-3_SSa	78.69	Ssa09	79986425	79986488	Ssa09qb	chrUn:591063901-886595820	188807446	188807504
TP11994	AC-8m	NA	31.7	-	-	-	-	hAT-N28B_SSa	93.65	Ssa28	28890647	28890584	Ssa28	chrUn_20	18104405	18104468
TP41794	AC-8m	NA	32.9	-	-	-	-	LTR14_PVa	78.26	Ssa09	80164045	80163982	Ssa09qb	chrUn:591063901-886595820	178996708	178996652
TP5380	AC-8m	NA	35.2	-	-	-	-	-	-	Ssa09	57936671	57936609	Ssa09qb	chrUn_1	12940073	12940012
TP4567	AC-8m	NA	35.2	-	-	-	-	hAT-N25_SSa	84.44	Ssa09	54086020	54086082	Ssa09qb	chrUn:295531981-591063900	174339436	174339373
TP36034	AC-8m	NA	38.8	-	-	-	-	-	-	Ssa05	33689989	33690038	Ssa05p	chrUn_29	16388963	16389012
TP48367	AC-8m	NA	40	-	-	-	-	-	-	Ssa09	78287813	78287750	Ssa09qb	chrUn:591063901-886595820	146607424	146607485
Omi26TUF	AC-8m	AC-8f	44.7	male	DH	-	-	-	-	?	-	-	-	?	-	-
TP7806	AC-8m	NA	55.2	-	-	-	-	-	-	Ssa09	89603371	89603310	Ssa09qb	chrUn:295531981-591063900	101281735	101281787
TP45928	AC-8m	NA	55.2	-	-	-	-	piggyBac1_Mm	95.24	Ssa09	91168043	91167980	Ssa09qb	chrUn:591063901-886595820	163975197	163975255
TP34911	AC-8m	NA	56.4	-	-	-	-	-	-	Ssa09	91167996	91168059	Ssa09qb	chrUn:591063901-886595820	163975259	163975201
TP19529	AC-8m	NA	65.8	-	-	-	-	-	-	Ssa05	6581131	6581068	Ssa05p	chrUn:295531981-591063900	276245007	276245070
TP16363	NA	AC-8f	0	-	-	-	-	-	-	Ssa28	16899453	16899388	Ssa28	chrUn:295531981-591063900	246584131	246584186
TP37652	NA	AC-8f	10.5	-	-	-	-	L1-4_CPB	100	Ssa28	18251685	18251622	Ssa28	chrUn:295531981-591063900	32878686	32878749
TP23721	NA	AC-8f	16.4	-	-	-	-	-	-	Ssa28	23267247	23267184	Ssa28	chrUn:1-295531980	224425534	224425484
TP41659	NA	AC-8f	18.8	-	-	-	-	hAT-N21_SSa	82.35	Ssa28	23216669	23216606	Ssa28	chrUn:1-295531980	224382020	224381957
TP1577	NA	AC-8f	18.8	-	-	-	-	-	-	Ssa28	23048388	23048325	Ssa28	chrUn:1-295531980	224282357	224282294
TP40061	NA	AC-8f	21.1	-	-	-	-	-	-	Ssa28	32410082	32410144	Ssa28	?	-	-
TP15128	NA	AC-8f	21.1	-	-	-	-	-	-	Ssa28	32410158	32410098	Ssa28	?	-	-
OMM5061	NA	AC-8f	21.1	-	-	-	-	-	-	Ssa28	31027847	31027224	Ssa28	chrUn_20	43881	44497
TP38025	NA	AC-8f	21.1	-	-	-	-	AvaIII	95.45	Ssa28	26577097	26577040	Ssa28	chrUn_20	111683	111632
TP33815	NA	AC-8f	21.1	-	-	-	-	Mariner-19_EL	78.18	Ssa28	35404894	35404832	Ssa28	chr_15	2264296	2264358
TP26019	NA	AC-8f	22.3	-	-	-	-	-	-	Ssa28	26424699	26424636	Ssa28	chrUn_20	21680202	21680139
TP20373	NA	AC-8f	24.7	-	-	-	-	-	-	Ssa28	23049111	23049048	Ssa28	chrUn_16	1327639	1327702
TP30527	NA	AC-8f	29.4	-	-	-	-	hAT-N99_DR	83.87	Ssa28	13152981	13153040	Ssa28	chrUn:591063901-886595820	78713354	78713407
TP21088	NA	AC-8f	31.7	-	-	-	-	-	-	Ssa28	13019175	13019213	Ssa28	?	-	-
TP17408	NA	AC-8f	31.7	-	-	-	-	Gypsy-21_GA-LTR	83.87	Ssa28	13019213	13019175	Ssa28	?	-	-
TP10341	NA	AC-8f	36.4	-	-	-	-	-	-	Ssa28	11200757	11200694	Ssa28	chrUn:1-295531980	85173071	85173134
TP14402	NA	AC-8f	37.6	-	-	-	-	-	-	Ssa28	11074174	11074237	Ssa28	chrUn:1-295531980	289310945	289310893
TP31821	NA	AC-8f	40	-	-	-	-	piggyBac-N1_SSa	82.14	Ssa28	9617372	9617315	Ssa28	chrUn_6	13080673	13080730
TP43507	NA	AC-8f	40	-	-	-	-	CryptonV-N3_DR	95.65	Ssa28	10262485	10262440	Ssa28	chrUn_20	10336319	10336271
TP22151	NA	AC-8f	40	-	-	-	-	-	-	Ssa28	9036553	9036491	Ssa28	chrUn_20	9193240	9193179
TP26682	NA	AC-8f	41.1	-	-	-	-	Crack-2C_SSa	97.92	Ssa29	11831776	11831726	Ssa29	chrUn_15	2605448	2605498
TP8772	NA	AC-8f	41.1	-	-	-	-	CryptonV-N3_DR	95.65	Ssa28	10262440	10262485	Ssa28	chrUn_20	10336271	10336319
BX305863	NA	AC-8f	49.4	-	-	-	-	DNA-N4_DR/L1-3A_ME	84.75	Ssa28	7881192	7880399	Ssa28	chrUn_20	11415932	11416475
OmyRGT6TUF/i	NA	AC-8f	50.5	-	-	-	-	-	-	?	-	-	-	?	-	-
TP11688	NA	AC-8f	52.9	-	-	-	-	-	-	Ssa28	6810365	6810302	Ssa28	chrUn_20	7861463	7861400
TP16449	NA	AC-8f	55.2	-	-	-	-	Rex1-2_SSa	90.32	Ssa28	6610482	6610545	Ssa28	chrUn_20	7719045	7719106
TP13261	NA	AC-8f	58.8	-	-	-	-	-	-	Ssa28	6242768	6242716	Ssa28	chrUn_20	7355365	7355313
TP11845	NA	AC-8f	61.1	-	-	-	-	-	-	Ssa28	6242716	6242768	Ssa28	chrUn_20	7355313	7355365
TP32882	NA	AC-8f	62.3	-	-	-	-	X18_DNA	83.78	Ssa28	6368808	6368745	Ssa28	chrUn_20	7477623	7477562
TP36664	NA	AC-8f	71.7	-	-	-	-	-	-	Ssa09/Ssa10	-	-	Ssa10qa	chrUn_11	48892025	48892088
TP2625	NA	AC-8f	72.9	-	-	-	-	hAT-N25_SSa	90.2	Ssa28	3813399	3813336	Ssa28	chr_10	3560111	3560048
TP11865	NA	AC-8f	75.2	-	-	-	-	Helitron-2_AC	88.89	Ssa26	34558159	34558222	Ssa26	chr_1	7374623	7374560
TP45714	NA	AC-8f	83.5	-	-	-	-	Tc1-2_SSa	95.31	Ssa15	28119620	28119557	Ssa15qa	chrUn_8	32548909	32548847
TP22806	NA	AC-8f	84.7	-	-	-	-	Mariner-2_CPB	92.31	Ssa28	1629462	1629514	Ssa28	chrUn:591063901-886595820	39258817	39258754
TP32543	NA	AC-8f	85.8	-	-	-	-	Tc1-2_SSa	93.65	Ssa15	28119554	28119617	Ssa15qa	chr_1	7852404	7852467
TP1432	NA	AC-8f	85.8	-	-	-	-	-	-	Ssa04	38244922	38244861	Ssa04p	chrUn_2/chrUn_22	-	-
TP19712	NA	AC-8f	85.8	-	-	-	-	-	-	Ssa28	151320	151383	Ssa28	chrUn:295531981-591063900	5183134	5183197
TP24086	NA	AC-8f	85.8	-	-	-	-	-	-	Ssa09	49387154	49387117	Ssa09qa	chrUn_29	24994264	24994327
TP16740	NA	AC-8f	87	-	-	-	-	-	-	Ssa28	793555	793492	Ssa28	chrUn:295531981-591063900	5754820	5754757
TP32508	NA	AC-8f	87	-	-	-	-	DNA4-11_SSa	82.69	Ssa11	54918299	54918236	Ssa11qb	chrUn_28	17062252	17062189
TP14083	NA	AC-8f	87	-	-	-	-	L1N1_MD	86.21	Ssa09	97378369	97378429	Ssa09qc	chr_19	5139333	5139394
TP44878	NA	AC-8f	89.4	-	-	-	-	REX1-1_DR	76.67	Ssa08	1028395	1028458	Ssa07q	chr_4	2663905	2663968
TP46223	NA	AC-8f	91.7	-	-	-	-	-	-	Ssa09	49680752	49680815	Ssa09qa	chrUn_29	24743367	24743307
TP36874	NA	AC-8f	103.5	-	-	-	-	-	-	Ssa09	56290734	56290797	Ssa09qb	chrUn:1-295531980	267902916	267902979
TP7211	NA	AC-8f	127	-	-	-	-	Crack-1B_SSa	84.75	Ssa04	71949156	71949103	Ssa04q	chrUn_20	8321446	8321499
TP33174	NA	AC-8f	162.3	-	-	-	-	-	-	Ssa17/Ssa22	-	-	Ssa22	chrUn_21/chrUn_28	-	-
TP42523	AC-9m	AC-9f	-	-	DH	-	-	-	-	Ssa16	23060638	23060597	Ssa16qa	chrUn:295531981-591063900	278671578	278671537
TP35858	AC-9m	AC-9f	-	-	DH	-	-	-	-	Ssa01	6438378	6438317	Ssa01p	chrUn_19	13877349	13877412
TP37505	AC-9m	AC-9f	-	-	DH	-	-	-	-	Ssa01	23378830	23378765	Ssa01p	?	-	-
TP36707	AC-9m	AC-9f	-	-	DH	-	-	DNA4-7_SSa	93.48	Ssa19	57564769	57564708	Ssa19qb	chrUn:295531981-591063900/chrUn_29	-	-
TP42831	AC-9m	AC-9f	-	-	DH	-	-	-	-	Ssa01	32118757	32118694	Ssa01p	chrUn_19	1973035	1972972
TP3725	AC-9m	AC-9f	-	-	DH	-	-	-	-	Ssa01	24708082	24708019	Ssa01p	chr_19	4978406	4978469
TP6482	AC-9m	AC-9f	-	-	DH	-	-	-	-	Ssa01	28355933	28355870	Ssa01p	chrUn_8	4952888	4952823
TP43943	AC-9m	AC-9f	-	-	DH	-	-	-	-	Ssa09	23587214	23587151	Ssa09qa	chr_19	15999	15936
TP14783	AC-9m	AC-9f	-	-	DH	-	-	-	-	Ssa01	26295939	26296002	Ssa01p	chr_19	439059	439122
TP11717	AC-9m	AC-9f	-	-	DH	-	-	-	-	Ssa01	32840075	32840012	Ssa01p	chrUn_19	2624550	2624487
TP47920	AC-9m	AC-9f	-	-	DH	-	-	-	-	Ssa01	14189079	14189141	Ssa01p	chrUn:295531981-591063900	171957572	171957510
TP15087	AC-9m	AC-9f	-	-	DH	-	-	-	-	Ssa01	42017018	42017081	Ssa01p	chrUn_19	8270722	8270785
TP30536	AC-9m	AC-9f	-	-	DH	-	-	-	-	Ssa16	23060597	23060638	Ssa16qa	chrUn_20	2280709	2280668
TP44687	AC-9m	AC-9f	-	-	DH	-	-	T2_3_Xt	83.33	Ssa12	53382152	53382091	Ssa12qb	chr_19	4130472	4130409
TP9035	AC-9m	AC-9f	-	-	DH	-	-	-	-	Ssa01	39564534	39564597	Ssa01p	chrUn:295531981-591063900	259718906	259718843
TP30644	AC-9m	AC-9f	-	-	DH	-	-	Crack-2_SSa	95.24	Ssa02	37006613	37006550	Ssa02p	chrUn_29/chr_12	-	-
TP9697	AC-9m	AC-9f	-	-	DH	-	-	-	-	Ssa01	12041971	12042033	Ssa01p	chrUn:591063901-886595820	59423194	59423256
TP19940	AC-9m	AC-9f	-	-	DH	-	-	-	-	Ssa01	16635557	16635617	Ssa01p	chrUn_19	23127919	23127986
TP49437	AC-9m	AC-9f	-	-	DH	-	-	-	-	?	-	-	-	chrUn_19	10578716	10578780
TP46487	AC-9m	AC-9f	-	-	DH	-	-	-	-	Ssa01	28013477	28013540	Ssa01p	chr_19	2004267	2004329
TP12985	AC-9m	AC-9f	-	-	DH	-	-	-	-	Ssa01	13482462	13482399	Ssa01p	chrUn:295531981-591063900	98103060	98103123
TP11291	AC-9m	AC-9f	-	-	DH	-	-	-	-	Ssa01	28355854	28355912	Ssa01p	?	-	-
TP41681	AC-9m	AC-9f	-	-	DH	-	-	-	-	Ssa01	35000168	35000231	Ssa01p	chrUn_19	17730565	17730502
TP47170	AC-9m	AC-9f	-	-	DH	-	-	-	-	Ssa01	32258753	32258816	Ssa01p	chrUn:886595821-1110957068	4563416	4563472
TP5971	AC-9m	AC-9f	-	-	DH	-	-	-	-	Ssa01	23378665	23378731	Ssa01p	?	-	-
TP46463	AC-9m	AC-9f	-	-	DH	-	-	-	-	Ssa01	36086599	36086638	Ssa01p	chrUn_19	16670288	16670250
TP37066	AC-9m	AC-9f	-	-	DH	-	-	-	-	Ssa01	42255260	42255323	Ssa01p	chrUn_19	8452787	8452850
TP10806	AC-9m	AC-9f	-	-	DH	-	-	-	-	Ssa03/Ssa05	-	-	Ssa05p	chrUn_19/chrUn_27	-	-
TP25204	AC-9m	AC-9f	-	-	DH	-	-	-	-	Ssa01	30594374	30594437	Ssa01p	chrUn:295531981-591063900	64159918	64159981
TP7130	AC-9m	AC-9f	-	-	DH	-	-	-	-	Ssa01	11050216	11050153	Ssa01p	chrUn_19	15635952	15636014
TP7155	AC-9m	AC-9f	-	-	DH	-	-	-	-	Ssa01	33929152	33929089	Ssa01p	chrUn_19	3633846	3633783
TP49313	AC-9m	AC-9f	-	-	DH	-	-	-	-	Ssa01	27527193	27527244	Ssa01p	chrUn_14	18319548	18319600
TP23924	AC-9m	AC-9f	-	-	DH	-	-	-	-	Ssa01	33929063	33929126	Ssa01p	chrUn_19	3633757	3633820
TP45877	AC-9m	AC-9f	-	-	DH	-	-	-	-	Ssa04/Ssa07/Ssa11/Ssa21	-	-	-	chrUn_22/chrUn_3	-	-
TP28648	AC-9m	AC-9f	-	-	DH	-	-	-	-	Ssa01	30717983	30718028	Ssa01p	chrUn:591063901-886595820	164229957	164230032
TP47885	AC-9m	AC-9f	-	-	DH	-	-	-	-	Ssa01	42017112	42017049	Ssa01p	chrUn_19	8270816	8270753
TP48587	AC-9m	AC-9f	-	-	DH	-	-	-	-	Ssa01	25399876	25399921	Ssa01p	?	-	-
TP28781	AC-9m	AC-9f	-	-	DH	-	-	-	-	Ssa01	30940395	30940359	Ssa01p	chrUn:295531981-591063900	88327808	88327770
TP47190	AC-9m	AC-9f	-	-	DH	-	-	-	-	Ssa01	21728325	21728385	Ssa01p	chrUn_19	21866031	21865971
TP26611	AC-9m	AC-9f	-	-	DH	-	-	Mariner-5_SSa	92.42	Ssa01/Ssa13/Ssa17/Ssa17/Ssa23/Ssa28/Ssa28	-	-	-	chrUn_12	6200633	6200568
TP44431	AC-9m	AC-9f	-	-	DH	-	-	-	-	Ssa01	40018024	40017956	Ssa01p	chrUn:295531981-591063900	169273822	169273754
TP34481	AC-9m	AC-9f	-	-	DH	-	-	-	-	Ssa01	19005339	19005404	Ssa01p	chrUn:295531981-591063900	89693828	89693893
TP31578	AC-9m	AC-9f	-	-	DH	-	-	-	-	Ssa01	8883880	8883817	Ssa01p	chrUn:591063901-886595820	25736486	25736552
TP14220	AC-9m	AC-9f	-	-	DH	-	-	-	-	Ssa20	57733489	57733547	Ssa20qb	chrUn_8	43464561	43464496
TP17611	AC-9m	AC-9f	-	-	DH	-	-	-	-	Ssa01	24091547	24091484	Ssa01p	chrUn_19	218567	218630
TP11761	AC-9m	AC-9f	-	-	DH	-	-	-	-	Ssa01	43416775	43416712	Ssa01p	chrUn:591063901-886595820	198974082	198974017
TP27803	AC-9m	AC-9f	-	-	DH	-	-	-	-	Ssa09	92839471	92839533	Ssa09qb	chrUn_19	15536233	15536170
TP11220	AC-9m	AC-9f	-	-	DH	-	-	DNA4-1C_SSa	84.31	Ssa04/Ssa10/Ssa15/Ssa15/Ssa22/Ssa24	-	-	-	chrUn_2/chrUn_22/chrUn_29	-	-
TP47276	AC-9m	AC-9f	-	-	DH	-	-	-	-	Ssa01	32259516	32259453	Ssa01p	chrUn:886595821-1110957068	4563485	4563422
TP32072	AC-9m	AC-9f	-	-	DH	-	-	-	-	Ssa01	16785703	16785766	Ssa01p	chrUn_7	11058536	11058475
TP34187	AC-9m	AC-9f	-	-	DH	-	-	-	-	Ssa01	26212032	26211969	Ssa01p	chr_19	381274	381213
TP20280	AC-9m	AC-9f	-	-	DH	-	-	CR1-4_LCh	100	Ssa01	25399921	25399876	Ssa01p	?	-	-
TP3513	AC-9m	AC-9f	-	-	DH	-	-	-	-	Ssa01	35000236	35000173	Ssa01p	chrUn_19	17730499	17730560
TP46245	AC-9m	AC-9f	-	-	DH	-	-	Kolobok-2_DR	95.45	Ssa02/Ssa16	-	-	Ssa16qa	chrUn_21	14199610	14199671
TP16510	AC-9m	AC-9f	-	-	DH	-	-	-	-	Ssa01	45458317	45458379	Ssa01p	chrUn:591063901-886595820	6238467	6238526
Ssa14DU	AC-9m	AC-9f	-	-	DH	-	-	-	-	?	-	-	-	?	-	-
TP502	AC-9m	AC-9f	-	-	DH	-	-	-	-	Ssa13/Ssa18	-	-	Ssa18qb	chrUn:295531981-591063900/chrUn_19	-	-
TP18198	AC-9m	AC-9f	-	-	DH	-	-	-	-	Ssa01	41855721	41855784	Ssa01p	chrUn_19	8156869	8156930
TP21067	AC-9m	AC-9f	-	-	DH	-	-	-	-	Ssa01	36262913	36262976	Ssa01p	chrUn_19	20964464	20964527
TP20085	AC-9m	AC-9f	-	-	DH	-	-	-	-	Ssa01	41906570	41906507	Ssa01p	chrUn:886595821-1110957068	176174139	176174096
TP1456	AC-9m	AC-9f	-	-	DH	-	-	-	-	Ssa24	18512055	18512116	Ssa24	chr_19	4319577	4319514
TP29338	AC-9m	AC-9f	-	-	DH	-	-	-	-	Ssa01	7876774	7876845	Ssa01p	chrUn:1-295531980	212342082	212342153
TP18479	AC-9m	AC-9f	-	-	DH	-	-	-	-	Ssa01	12115521	12115584	Ssa01p	?	-	-
TP28100	AC-9m	AC-9f	-	-	DH	-	-	-	-	Ssa01	11053453	11053516	Ssa01p	chrUn_19	15634380	15634317
TP29021	AC-9m	AC-9f	-	-	DH	-	-	-	-	Ssa01	16900013	16900076	Ssa01p	chrUn_5	6161835	6161903
TP12958	AC-9m	AC-9f	-	-	DH	-	-	-	-	Ssa01	31782892	31782957	Ssa01p	chrUn_19	4637596	4637533
TP13531	AC-9m	AC-9f	-	-	DH	-	-	-	-	Ssa01	26296006	26295943	Ssa01p	chr_19	439126	439063
TP39160	AC-9m	AC-9f	-	-	DH	-	-	-	-	Ssa01	43416701	43416764	Ssa01p	chrUn:591063901-886595820	198974006	198974069
TP9391	AC-9m	AC-9f	-	-	DH	-	-	-	-	Ssa01	30933085	30933022	Ssa01p	chrUn:295531981-591063900	88320025	88319962
TP7411	AC-9m	AC-9f	-	-	DH	-	-	-	-	Ssa21	37418266	37418329	Ssa21	chr_2	6525534	6525472
TP46624	AC-9m	AC-9f	-	-	DH	-	-	DNA4-1C_SSa	86.27	Ssa15/Ssa24	-	-	Ssa24	chrUn_2/chrUn_22/chrUn_29	-	-
TP32818	AC-9m	AC-9f	-	-	DH	-	-	-	-	Ssa01	26264100	26264037	Ssa01p	chr_19	403089	403026
TP18753	AC-9m	AC-9f	-	-	DH	-	-	-	-	Ssa01	21728385	21728325	Ssa01p	chrUn_19	21865971	21866031
TP13455	AC-9m	AC-9f	-	-	DH	-	-	BEL-4_SSa-LTR	100	Ssa01	43362187	43362124	Ssa01p	chrUn_19	10699728	10699791
TP22646	AC-9m	AC-9f	-	-	DH	-	-	-	-	Ssa01	39577770	39577832	Ssa01p	chrUn:295531981-591063900	259707395	259707330
TP13234	AC-9m	AC-9f	-	-	DH	-	-	Rex1-3C_SSa	87.5	Ssa01	25941224	25941287	Ssa01p	chr_19	136777	136840
TP863	AC-9m	NA	0	-	-	-	-	-	-	Ssa01	7345084	7345147	Ssa01p	chrUn:1-295531980	45054841	45054778
TP39509	AC-9m	NA	5.8	-	-	-	-	TE-1_SSa	92.31	Ssa14	3792173	3792211	Ssa14qa	chrUn_18/chrUn_7/chrUn_9	-	-
TP13192	AC-9m	NA	7	-	-	-	-	L1-35_DR	95.45	Ssa01	7345175	7345114	Ssa01p	chrUn:1-295531980	45054750	45054811
TP871	AC-9m	NA	10.5	-	-	-	-	TE-1_SSa	89.74	Ssa14	3792211	3792173	Ssa14qa	chr_8	4386554	4386516
TP10919	NA	AC-9f	0	-	-	-	-	-	-	Ssa01	2704808	2704742	Ssa01p	chrUn:591063901-886595820	260671894	260671831
TP518	NA	AC-9f	7	-	-	-	-	TDR14	90.91	Ssa19	60252619	60252675	Ssa19qb	chrUn:1-295531980	105412766	105412703
TP9042	NA	AC-9f	7	-	-	-	-	Mariner-25_SSa	93.1	Ssa23	18115581	18115524	Ssa23	chrUn_13/chrUn_16/chrUn_4/chrUn_5/chrUn_8	-	-
TP4747	NA	AC-9f	8.2	-	-	-	-	-	-	Ssa01	2704727	2704794	Ssa01p	chrUn:591063901-886595820	260671741	260671805
TP43820	NA	AC-9f	15.2	-	-	-	-	-	-	Ssa11	87260957	87261019	Ssa11qb	chrUn_19	6987715	6987654
TP33998	NA	AC-9f	16.4	-	-	-	-	UCON24	100	Ssa11	87261019	87260957	Ssa11qb	chrUn_19	6987654	6987715
TP12992	NA	AC-9f	16.4	-	-	-	-	-	-	Ssa10	105795025	105794962	Ssa10qb	chrUn_26	7802010	7802067
TP37542	NA	AC-9f	16.4	-	-	-	-	L1-83_DR	88.89	Ssa01	37284725	37284792	Ssa01p	chrUn_19	5907047	5907114
TP34150	NA	AC-9f	18.8	-	-	-	-	hAT-N14_SSa	92.59	Ssa19	75852887	75852943	Ssa19qb	chrUn:886595821-1110957068	151663138	151663202
TP26615	AC-10m	AC-10f	-	-	DH	-	-	-	-	Ssa11	14465955	14466008	Ssa11qa	chrUn_26	9843050	9842991
TP24644	AC-10m	AC-10f	-	-	DH	-	-	-	-	Ssa11	4891155	4891218	Ssa11qa	chrUn:1-295531980	164567269	164567332
TP38845	AC-10m	AC-10f	-	-	DH	-	-	piggyBac-N1_SSa	83.87	Ssa11	13947542	13947603	Ssa11qa	chrUn:591063901-886595820	267313243	267313183
TP8959	AC-10m	AC-10f	-	-	DH	-	-	SFV1-19_Crp-LTR	100	Ssa11	14707835	14707772	Ssa11qa	chrUn:1-295531980	70360605	70360542
TP26847	AC-10m	AC-10f	-	-	DH	-	-	-	-	Ssa11	4604153	4604216	Ssa11qa	chrUn:1-295531980	75193779	75193719
TP19582	AC-10m	AC-10f	-	-	DH	-	-	-	-	Ssa14/Ssa15/Ssa16	-	-	-	chrUn_21	6356827	6356765
TP46075	AC-10m	AC-10f	-	-	DH	-	-	-	-	Ssa11	6746100	6746037	Ssa11qa	chrUn:886595821-1110957068	92026305	92026368
TP504	AC-10m	AC-10f	-	-	DH	-	-	-	-	Ssa11	8569628	8569583	Ssa11qa	chrUn_26	5015380	5015432
TP41156	AC-10m	AC-10f	-	-	DH	-	-	-	-	Ssa11	6775689	6775626	Ssa11qa	chrUn_26	1154403	1154461
TP42797	AC-10m	AC-10f	-	-	DH	-	-	-	-	Ssa11	799671	799734	Ssa10qb	chrUn_26	1034249	1034184
TP9311	AC-10m	AC-10f	-	-	DH	-	-	L1-34_XT	91.67	Ssa11	11110652	11110589	Ssa11qa	chrUn_26	2837328	2837391
TP43822	AC-10m	AC-10f	-	-	DH	-	-	-	-	Ssa11	12069110	12069047	Ssa11qa	chrUn_26	1932610	1932673
TP44091	AC-10m	AC-10f	-	-	DH	-	-	-	-	Ssa11	1462140	1462203	Ssa10qb	chrUn_28	9809458	9809408
TP19687	AC-10m	NA	0	-	-	-	-	-	-	Ssa26	42876548	42876486	Ssa26	chrUn:1-295531980	43959186	43959248
TP14671	AC-10m	NA	10.5	-	-	-	-	Gypsy-14-LTR_XT	100	Ssa11	12287640	12287703	Ssa11qa	chrUn_26	1713161	1713098
TP35099	AC-10m	NA	12.9	-	-	-	-	-	-	?	-	-	-	?	-	-
TP32841	AC-10m	NA	14.1	-	-	-	-	-	-	Ssa11	5271557	5271496	Ssa11qa	chrUn_14	17020191	17020130
TP5720	AC-10m	NA	15.2	-	-	-	-	ERV1-7_SSa-I	88	Ssa27	1623943	1623896	Ssa27	chrUn_18	10127330	10127376
TP36870	AC-10m	NA	15.2	-	-	-	-	-	-	Ssa26	31246009	31245946	Ssa26	chrUn:1-295531980	173675255	173675192
TP49451	AC-10m	NA	15.2	-	-	-	-	DNA4-7B_SSa	80	Ssa09	62379890	62379949	Ssa09qb	chrUn_9	5620527	5620590
TP19379	AC-10m	NA	16.4	-	-	-	-	-	-	Ssa08	23622911	23622964	Ssa08q	chrUn_7	31178311	31178357
TP26782	AC-10m	NA	16.4	-	-	-	-	Crack-2C_SSa	90.48	Ssa09	6935477	6935539	Ssa09qa	chr_1/chr_13/chr_17/chr_2/chr_23	-	-
TP38092	AC-10m	NA	18.8	-	-	-	-	AvaIII	90.48	Ssa28	26856746	26856706	Ssa28	chrUn_20	384652	384612
TP1538	AC-10m	NA	20	-	-	-	-	-	-	Ssa11	26416020	26415963	Ssa11qa	chrUn:1-295531980	30251589	30251532
TP46506	AC-10m	NA	21.1	-	-	-	-	SINE_SM	86.36	Ssa11	5679413	5679476	Ssa11qa	chrUn_17	31562978	31562918
TP4020	AC-10m	NA	23.5	-	-	-	-	-	-	Ssa26	32627235	32627172	Ssa26	chrUn:295531981-591063900	254811626	254811563
TP39210	AC-10m	NA	24.7	-	-	-	-	-	-	Ssa11	21121763	21121719	Ssa11qa	chrUn:886595821-1110957068	120462973	120463041
TP31463	AC-10m	NA	28.2	-	-	-	-	-	-	Ssa11	21400260	21400330	Ssa11qa	chrUn_26	12800240	12800183
TP7856	AC-10m	NA	29.4	-	-	-	-	-	-	Ssa11	9491398	9491335	Ssa11qa	chrUn_6	17970480	17970417
TP20400	AC-10m	NA	31.7	-	-	-	-	-	-	Ssa11/Ssa26	-	-	Ssa26	chrUn_26	7732861	7732801
TP13834	AC-10m	NA	34.1	-	-	-	-	-	-	Ssa10	78151196	78151135	Ssa10qb	chrUn_12	26397270	26397209
TP38716	AC-10m	NA	36.4	-	-	-	-	-	-	Ssa11/Ssa26	-	-	Ssa26	chrUn_6	25752305	25752366
TP38490	AC-10m	NA	37.6	-	-	-	-	EnSpm-13_DR	95.45	Ssa01/Ssa01/Ssa02/Ssa12/Ssa14	-	-	-	chrUn:591063901-886595820	25842188	25842250
TP27108	AC-10m	NA	38.8	-	-	-	-	ERV1-7_SSa-I	93.94	Ssa14	12570604	12570669	Ssa14qa	chrUn_26	4388329	4388394
TP18721	AC-10m	NA	40	-	-	-	-	SINE_SM	84.21	Ssa11	5679484	5679421	Ssa11qa	chrUn:295531981-591063900	257136904	257136840
TP39867	AC-10m	NA	41.1	-	-	-	-	-	-	Ssa26	20179890	20179941	Ssa26	chrUn:295531981-591063900	82543360	82543310
TP44513	AC-10m	NA	43.5	-	-	-	-	IS3EU-N1_SSa	87.5	Ssa11	3220000	3220063	Ssa11qa	chrUn_23	2543699	2543636
Omi187TUF/i	AC-10m	NA	47	-	-	-	-	-	-	?	-	-	-	?	-	-
Omy38DU/i	AC-10m	NA	48.2	-	-	-	-	-	-	?	-	-	-	?	-	-
TP42772	AC-10m	NA	50.5	-	-	-	-	-	-	Ssa11	29140968	29140905	Ssa11qa	chrUn:886595821-1110957068	32291486	32291426
TP18039	AC-10m	NA	52.9	-	-	-	-	-	-	Ssa11	2823848	2823892	Ssa11qa	?	-	-
TP17180	AC-10m	NA	55.2	-	-	-	-	-	-	Ssa11	7469629	7469570	Ssa11qa	chrUn_6	33628395	33628458
TP9143	AC-10m	NA	57.6	-	-	-	-	-	-	Ssa11	5716840	5716777	Ssa11qa	chrUn:295531981-591063900	161802406	161802343
TP4794	AC-10m	NA	60	-	-	-	-	-	-	Ssa11	8131709	8131772	Ssa11qa	chrUn_6	36985945	36985887
TP17198	AC-10m	NA	60	-	-	-	-	-	-	Ssa26	19947048	19947111	Ssa26	chrUn:591063901-886595820	115997917	115997854
TP26709	AC-10m	NA	60	-	-	-	-	ERV-2_PM-I	91.67	Ssa11	16355079	16355016	Ssa11qa	chr_2	6574801	6574740
TP32612	AC-10m	NA	60	-	-	-	-	-	-	Ssa11	38596682	38596745	Ssa11qa	chrUn:886595821-1110957068	190159250	190159187
TP14894	AC-10m	NA	60	-	-	-	-	-	-	Ssa11	9045183	9045118	Ssa11qa	chrUn_26	4655194	4655238
TP13080	AC-10m	NA	60	-	-	-	-	-	-	Ssa11	18478704	18478641	Ssa11qa	chrUn_6	29216692	29216755
TP40907	AC-10m	NA	61.1	-	-	-	-	Crack-2B_SSa	97.3	Ssa12	51219832	51219869	Ssa12qb	chrUn_7	2449281	2449324
TP18379	AC-10m	NA	61.1	-	-	-	-	-	-	Ssa11	38507166	38507229	Ssa11qa	chrUn:591063901-886595820	281956501	281956438
TP25271	AC-10m	NA	62.3	-	-	-	-	LTR5B_SS	85.19	Ssa11	26415963	26416020	Ssa11qa	chrUn:1-295531980	30251532	30251589
TP16028	AC-10m	NA	64.7	-	-	-	-	-	-	Ssa21	28260690	28260733	Ssa21	chrUn_22	23038261	23038218
TP4623	AC-10m	NA	67	-	-	-	-	-	-	Ssa26	32266666	32266715	Ssa26	chrUn:1-295531980	153078618	153078569
TP108	AC-10m	NA	68.2	-	-	-	-	-	-	Ssa26	31245935	31245998	Ssa26	chrUn:1-295531980	173675181	173675244
TP18037	AC-10m	NA	69.4	-	-	-	-	-	-	Ssa11	2823892	2823848	Ssa11qa	?	-	-
TP3705	AC-10m	NA	71.7	-	-	-	-	-	-	Ssa11	15048220	15048279	Ssa11qa	chrUn:886595821-1110957068	32501926	32501988
TP32469	AC-10m	NA	72.9	-	-	-	-	Gypsy-50_GA-LTR	100	Ssa26	41017761	41017820	Ssa26	chrUn:591063901-886595820	284823092	284823155
TP24228	AC-10m	NA	75.2	-	-	-	-	-	-	Ssa11	38596839	38596776	Ssa11qa	chrUn:886595821-1110957068	190159100	190159163
TP1307	AC-10m	NA	77.6	-	-	-	-	-	-	Ssa26	15364454	15364393	Ssa26	chrUn_6	22366421	22366360
TP27522	AC-10m	NA	80	-	-	-	-	-	-	Ssa26	42278539	42278476	Ssa26	chrUn:1-295531980	131278268	131278207
OMM1512	AC-10m	NA	84.7	-	-	-	-	-	-	Ssa11/Ssa26	-	-	Ssa26	chrUn:886595821-1110957068	203719892	203719342
TP3211	AC-10m	NA	107	-	-	-	-	-	-	?	-	-	-	?	-	-
TP42582	NA	AC-10f	0	-	-	-	-	piggyBac-N1_SSa	82.14	Ssa05	39245299	39245361	Ssa05p	chrUn_3	26864398	26864336
TP36207	NA	AC-10f	3.5	-	-	-	-	-	-	Ssa26	10514358	10514295	Ssa26	chrUn_26	9778269	9778206
TP28285	NA	AC-10f	4.7	-	-	-	-	Crack-11_SSa	80.85	Ssa14	70004860	70004923	Ssa14qb	chrUn:295531981-591063900	160256892	160256829
TP28558	NA	AC-10f	10.5	-	-	-	-	-	-	Ssa11	10985292	10985242	Ssa11qa	chrUn_6	21551792	21551842
TP8212	NA	AC-10f	10.5	-	-	-	-	-	-	Ssa11	10985242	10985292	Ssa11qa	chrUn_6	21551842	21551792
TP10064	NA	AC-10f	10.5	-	-	-	-	SQR1_MM	95	Ssa11	64	12014621	Ssa11qa	chrUn_29	13874809	13874749
TP40580	NA	AC-10f	11.7	-	-	-	-	hAT-12N1_SSa	92	Ssa11	64	12228103	Ssa11qa	chrUn_26	1771428	1771365
TP46566	NA	AC-10f	14.1	-	-	-	-	-	-	Ssa11	64	9701108	Ssa11qa	chrUn_26	4044108	4044045
TP32862	NA	AC-10f	45.8	-	-	-	-	-	-	Ssa11	2033657	2033720	Ssa10qb	chrUn:1-295531980	144840760	144840701
TP37748	NA	AC-10f	48.2	-	-	-	-	BEL-4_SSa-LTR	100	Ssa11	1757647	1757584	Ssa10qb	chrUn_26	167758	167821
TP1901	NA	AC-10f	50.5	-	-	-	-	-	-	Ssa11	2033729	2033666	Ssa11qa	chrUn:1-295531980/chrUn:591063901-886595820	-	-
TP17238	NA	AC-10f	50.5	-	-	-	-	-	-	Ssa24	2876963	2877026	Ssa24	chrUn_2	29777103	29777166
TP2568	NA	AC-10f	51.7	-	-	-	-	-	-	Ssa11	2072344	2072281	Ssa11qa	chrUn_11	9818633	9818696
TP24324	NA	AC-10f	52.9	-	-	-	-	-	-	Ssa11	5624000	5623937	Ssa11qa	chrUn:295531981-591063900	161718826	161718769
TP27769	NA	AC-10f	56.4	-	-	-	-	LTR4C_LA	95	Ssa06	85309851	85309914	Ssa06q	chrUn_11	8583761	8583824
TP26949	AC-11m	AC-11f	-	-	DH	-	-	Crack-2_SSa	89.06	Ssa24	14513330	14513393	Ssa24	chrUn_17	18286260	18286197
TP28936	AC-11m	AC-11f	-	-	DH	-	-	Crack-2C_SSa	88.71	Ssa19	6745508	6745445	Ssa19qa	chr_6	1327088	1327151
TP25769	AC-11m	AC-11f	-	-	DH	-	-	-	-	Ssa13	30939054	30939116	Ssa13qa	chrUn_4	15092362	15092298
TP39362	AC-11m	AC-11f	-	-	DH	-	-	-	-	Ssa06	51191213	51191149	Ssa06q	chrUn_4	10578480	10578416
TP19204	AC-11m	AC-11f	-	-	DH	-	-	DNA4-1B_SSa	87.1	Ssa02/Ssa12/Ssa13/Ssa15/Ssa15	-	-	-	chrUn_22/chrUn_26	-	-
TP812	AC-11m	AC-11f	-	-	DH	-	-	DNA4-1C_SSa	81.43	Ssa19	30283015	30283081	Ssa19qa	chrUn_5	16390441	16390372
TP14635	AC-11m	AC-11f	-	-	DH	-	-	-	-	Ssa22	3935940	3935877	Ssa22	chrUn:591063901-886595820	189433707	189433770
TP6483	AC-11m	AC-11f	-	-	DH	-	joins in male @ LOD > 3	-	-	Ssa22	57227559	57227624	Ssa22	chrUn:591063901-886595820	83511187	83511252
TP41389	AC-11m	AC-11f	-	-	DH	-	joins in male @ LOD > 3	-	-	?	-	-	-	chrUn:886595821-1110957068	218653554	218653610
TP16055	AC-11m	AC-11f	-	-	DH	-	joins in male @ LOD > 3	ERV1-1_STr-I	86.67	Ssa20	16197784	16197831	Ssa20qa	chrUn:886595821-1110957068	218653714	218653652
TP31315	AC-11m	NA	0	-	-	-	-	Harbinger-5_XT	88.89	Ssa10/Ssa22	-	-	Ssa22	chr_1	7559812	7559856
TP215	AC-11m	NA	3.5	-	-	-	-	-	-	Ssa22	6170532	6170583	Ssa22	chrUn:1-295531980	181679258	181679209
TP18559	AC-11m	NA	4.7	-	-	-	-	Mariner-25_SSa	96	Ssa01/Ssa24/Ssa24	-	-	-	chr_6	1742230	1742164
TP13840	AC-11m	NA	5.8	-	-	-	-	-	-	Ssa22	6170665	6170602	Ssa22	chrUn:1-295531980	181679127	181679190
TP16249	AC-11m	NA	28.2	-	-		joins in male @ LOD > 5	-	-	Ssa22	56130405	56130472	Ssa22	chrUn:886595821-1110957068	118656585	118656518
TP16237	NA	AC-11f	0	-	-	-	-	-	-	Ssa22	51618830	51618767	Ssa22	chrUn:1-295531980	52450757	52450694
TP29231	NA	AC-11f	2.3	-	-	-	-	Crack-2C_SSa	92.19	Ssa01/Ssa09	-	-	Ssa09qa	chrUn_5	690928	690865
TP12424	NA	AC-11f	2.3	-	-	-	-	TguERV1_LTR2	90.91	Ssa28	33682419	33682451	Ssa28	chrUn:886595821-1110957068	129251159	129251212
TP6035	NA	AC-11f	2.3	-	-	-	-	ERVH_OC_LTR	100	Ssa22	51618724	51618787	Ssa22	chrUn:1-295531980	52450654	52450714
Ssa0054BSFU	NA	AC-11f	2.3	-	-	-	-	-	-	?	-	-	-	?	-	-
TP2183	NA	AC-11f	3.5	-	-	-	-	-	-	Ssa22	61330662	61330725	Ssa22	chrUn:591063901-886595820	214067053	214067112
TP40617	NA	AC-11f	4.7	-	-	-	-	hAT-N14_SSa	84.38	Ssa22	64	56273384	Ssa22	chrUn:591063901-886595820	86535838	86535897
TP16873	NA	AC-11f	41.1	-	-	-	-	-	-	Ssa22	1207176	1207115	Ssa22	chrUn_7	34280712	34280773
TP4876	AC-12m	AC-12f	-	-	DH	-	-	Penelope-5_SSa	93.65	Ssa15	88066353	88066415	Ssa15qb	chr_8	3238000	3238062
TP45047	AC-12m	AC-12f	-	-	DH	-	-	-	-	Ssa08	15383690	15383627	Ssa08q	chr_8	858529	858592
TP29629	AC-12m	AC-12f	-	-	DH	-	-	-	-	Ssa24	31358208	31358270	Ssa24	chr_6	4046444	4046382
OMM1236	AC-12m	AC-12f	-	-	DH	-	-	-	-	Ssa16/Ssa17	-	-	Ssa17qa	chrUn_7	2150646	2150104
TP34415	AC-12m	AC-12f	-	-	DH	-	-	Penelope-5_SSa	93.75	Ssa02/Ssa04/Ssa10/Ssa16/Ssa17	-	-	-	chrUn_17/chrUn_18	-	-
TP33338	AC-12m	AC-12f	-	-	DH	-	-	-	-	Ssa26	15009401	15009464	Ssa26	chr_24	1236475	1236412
TP20354	AC-12m	AC-12f	-	-	DH	-	-	-	-	Ssa17	7592025	7591962	Ssa17qa	chrUn_7	3512490	3512553
TP6197	AC-12m	AC-12f	-	-	DH	-	-	-	-	Ssa17	8293430	8293370	Ssa17qa	chrUn_7	2864952	2865014
TP5393	AC-12m	AC-12f	-	-	DH	-	joins male and female @ LOD > 5	-	-	Ssa16/Ssa17	-	-	Ssa17qa	chrUn_12	10084098	10084138
TP11393	AC-12m	UNA	-	-	DH	-	joins male @ LOD > 5	DNA4-1C_SSa	84.38	Ssa07/Ssa09/Ssa16/Ssa20/Ssa27/Ssa29	-	-	-	chrUn_3	8831876	8831813
TP5141	AC-12m	NA	0	-	-	-	-	DIRS-53_XT	83.33	Ssa12	57699050	57698987	Ssa12qb	chrUn:1-295531980	9965697	9965634
TP31880	AC-12m	NA	2.3	-	-	-	-	-	-	Ssa17	14286116	14286053	Ssa17qa	chrUn_18	14171060	14170997
TP30251	AC-12m	NA	3.5	-	-	-	-	-	-	?	-	-	-	?	-	-
TP16507	AC-12m	NA	4.7	-	-	-	-	-	-	Ssa17	2316886	2316949	Ssa17qa	chrUn_7	6237469	6237411
TP38032	AC-12m	NA	4.7	-	-	-	-	AvaIII	95.35	Ssa25	38025417	38025368	Ssa25	chr_4	1091409	1091458
TP35676	AC-12m	NA	5.8	-	-	-	-	-	-	Ssa16	73517349	73517412	Ssa16qb	chrUn:591063901-886595820	244071425	244071488
TP27370	AC-12m	NA	7	-	-	-	-	-	-	Ssa17	16483086	16483031	Ssa17qa	chrUn:591063901-886595820	290398510	290398455
TP27372	AC-12m	NA	7	-	-	-	-	-	-	Ssa17	18749945	18750008	Ssa17qa	chrUn:591063901-886595820	290398608	290398545
TP30511	AC-12m	NA	9.4	-	-	-	-	-	-	Ssa17	18972451	18972513	Ssa17qa	chrUn:886595821-1110957068	96998321	96998262
TP37698	AC-12m	NA	11.7	-	-	-	-	hAT-N14_SSa	76	Ssa04/Ssa13	-	-	Ssa13qb	chrUn:886595821-1110957068	56992174	56992109
TP377	AC-12m	NA	14.1	-	-	-	-	Tx1-13_SSa	83.87	Ssa10	90487218	90487155	Ssa10qb	chrUn_18	14699355	14699291
TP16182	AC-12m	NA	22.3	-	-	-	-	ERI1	86.67	Ssa17	4067042	4067098	Ssa17qa	chrUn:1-295531980	114981277	114981226
TP22713	NA	AC-12f	0	-	-	-	-	-	-	Ssa17	64	1302017	Ssa17qa	chrUn_7	7093860	7093793
TP1610	NA	AC-12f	4.7	-	-	-	-	Mariner-N2_SSa	96.61	Ssa17	736823	736886	Ssa16qb	chrUn_7	5098517	5098580
TP48577	NA	AC-12f	5.8	-	-	-	-	Copia-7_Ano-LTR	91.3	Ssa09	62192963	62192900	Ssa09qb	chr_8	1546267	1546330
TP37704	NA	AC-12f	5.8	-	-	-	-	-	-	Ssa17	1052483	1052546	Ssa16qb	chrUn_7	7368451	7368404
TP48299	NA	AC-12f	7	-	-	-	-	-	-	Ssa17	1191540	1191477	Ssa16qb	chrUn_7	7233168	7233231
TP47277	NA	AC-12f	7	-	-	-	-	-	-	Ssa17	1254236	1254274	Ssa17qa	chr_17	1564455	1564492
TP11716	NA	AC-12f	10.5	-	-	-	-	-	-	Ssa10	9149708	9149751	Ssa10qa	chrUn_2/chrUn_20	-	-
TP25082	NA	AC-12f	16.4	-	-	-	-	Crack-16_SSa	91.67	Ssa17	3175410	3175341	Ssa17qa	chrUn_7	5574786	5574854
TP4873	NA	AC-12f	17.6	-	-	-	-	Penelope-5_SSa	92.19	Ssa16	60401798	60401861	Ssa16qb	chrUn_7	5750867	5750804
TP40450	NA	AC-12f	18.8	-	-	-	-	-	-	Ssa17	3175288	3175365	Ssa17qa	chrUn_7	5574907	5574830
TP5200	NA	AC-12f	18.8	-	-	-	-	-	-	Ssa17	2995924	2995987	Ssa17qa	chrUn_7	5703557	5703496
TP46706	NA	AC-12f	23.5	-	-	-	-	DNA-8-7_DR	89.29	Ssa05	44	77014180	Ssa05q	chrUn_19	24025699	24025657
TP24570	NA	AC-12f	31.7	-	-	-	-	-	-	Ssa17	5507095	5507157	Ssa17qa	chrUn:295531981-591063900	25500582	25500522
TP37736	NA	AC-12f	37.6	-	-	-	-	-	-	Ssa17	5507205	5507142	Ssa17qa	chrUn:295531981-591063900	25500532	25500591
TP14245	NA	AC-12f	50.5	-	-	-	-	-	-	Ssa17	7948280	7948218	Ssa17qa	chrUn_7	3175885	3175947
TP13085	NA	AC-12f	54.1	-	-	-	-	-	-	Ssa17	8843880	8843820	Ssa17qa	chrUn_7	2485247	2485188
TP47251	NA	AC-12f	57.6	-	-	-	-	-	-	Ssa17	9391226	9391163	Ssa17qa	chrUn_7	41713942	41713879
TP1643	NA	AC-12f	63.5	-	-	-	-	MLT-int	91.67	?	-	-	-	?	-	-
TP14650	NA	AC-12f	64.7	-	-	-	-	MLT-int	91.67	?	-	-	-	chrUn:591063901-886595820	232507976	232507910
TP21343	NA	AC-12f	65.8	-	-	-	-	-	-	?	-	-	-	?	-	-
TP43873	NA	AC-12f	68.2	-	-	-	-	EnSpm-6N1_DR	81.13	Ssa24	47700040	47700101	Ssa24	chrUn_22	2609753	2609800
TP10731	NA	AC-12f	69.4	-	-	-	-	DNA4-2B_SSa	74.58	Ssa08/Ssa19	-	-	Ssa19qa	chrUn_15/chrUn_6	-	-
TP46580	NA	AC-12f	71.7	-	-	-	-	hAT-N19_SSa	89.13	Ssa28	24338866	24338822	Ssa28	chrUn_18	16950974	16950911
TP35995	NA	AC-12f	94.1	-	-	-	-	-	-	Ssa17	28066714	28066777	Ssa17qa	chrUn:295531981-591063900	275928029	275928089
TP45657	AC-13m	AC-13f	-	AC-13/34	DH	-	-	Tc1-2_SSa	86.36	Ssa29	3261143	3261202	Ssa29	chrUn_20/chrUn_3	-	-
TP1924	AC-13m	AC-13f	-	AC-13/34	DH	-	-	MSTA	80.43	Ssa23	43450565	43450502	Ssa23	chrUn:1-295531980	156801012	156801075
TP33190	AC-13m	AC-13f	-	AC-13/34	DH	-	-	Tc1-2_SSa	84.85	Ssa29	3261202	3261143	Ssa29	chrUn_16	32527675	32527617
TP35873	AC-13m	AC-13f	-	AC-13/34	DH	-	-	-	-	Ssa23	44582275	44582228	Ssa23	chrUn:886595821-1110957068	113965030	113965077
BHMS437	AC-13m	AC-13f	-	AC-13/34	DH	-	-	-	-	Ssa08	5827421	5827029	Ssa08q	chrUn_19	20194127	20194491
TP36772	AC-13m	AC-13f	-	AC-13/34	DH	-	-	-	-	Ssa23	44582228	44582275	Ssa23	chrUn:886595821-1110957068	113965077	113965030
TP47512	AC-13m	AC-13f	-	AC-13/34	DH	-	-	Crack-1B_SSa	88.14	Ssa01/Ssa13/Ssa17/Ssa20/Ssa22	-	-	-	chrUn_14	2827426	2827368
TP6460	AC-13m	AC-13f	-	AC-13/34	DH	-	-	-	-	Ssa04	22254841	22254894	Ssa04p	chrUn:886595821-1110957068	201650462	201650515
TP2595	AC-13m	AC-13f	-	AC-13/34	DH	-	-	Crack-1B_SSa	86.44	Ssa01	7922595	7922537	Ssa01p	chrUn_14	2827368	2827426
TP28531	AC-13m	AC-13f	-	AC-13/34	DH	-	-	-	-	Ssa23	9312846	9312783	Ssa23	chrUn_4	15199848	15199785
TP12943	AC-13m	AC-13f	-	AC-13/34	DH	-	-	Tc1-2_SSa	92.54	Ssa23	12402509	12402446	Ssa23	chrUn_4	17398877	17398814
TP38968	AC-13m	AC-13f	-	AC-13/34	DH	-	-	BELPADRE_I	82.86	?	-	-	-	chrUn:886595821-1110957068	218792863	218792819
TP34141	AC-13m	AC-13f	-	AC-13/34	DH	-	-	-	-	Ssa04	22117903	22117840	Ssa04p	chrUn_10	6871379	6871316
TP30268	AC-13m	AC-13f	-	AC-13/34	DH	-	-	-	-	Ssa23	9312746	9312809	Ssa23	chrUn_4	15199748	15199811
TP19759	AC-13m	AC-13f	-	AC-13/34	DH	-	-	-	-	Ssa10/Ssa14	-	-	Ssa14qa	chrUn:1-295531980/chrUn:295531981-591063900/chrUn:591063901-886595820	-	-
TP3719	AC-13m	NA	0	AC-13/34	-	-	-	-	-	Ssa23	10611257	10611194	Ssa23	chrUn_4	16381889	16381826
TP13806	AC-13m	NA	22.3	AC-13/34	-	-	-	-	-	?	-	-	-	chr_4	2360261	2360198
TP19877	AC-13m	NA	28.2	AC-13/34	-	-	-	-	-	Ssa23	29613960	29613897	Ssa23	chrUn_4	2556686	2556625
TP9564	AC-13m	NA	29.4	AC-13/34	-	-	-	Mariner-25_SSa	82.54	Ssa08	5503477	5503415	Ssa08q	chrUn_6	29953808	29953746
TP38487	AC-13m	NA	30.5	AC-13/34	-	-	-	piggyBac-N1_SSa	88.89	Ssa04/Ssa09/Ssa10/Ssa10/Ssa18/Ssa22	-	-	-	chrUn_7	22010887	22010825
TP17486	AC-13m	NA	32.9	AC-13/34	-	-	-	-	-	Ssa04	4109968	4110031	Ssa04p	chrUn:295531981-591063900	90147353	90147416
TP47726	AC-13m	NA	34.1	AC-13/34	-	-	-	-	-	Ssa23	3763581	3763645	Ssa23	chrUn_4	12461288	12461227
TP9226	AC-13m	NA	37.6	AC-13/34	-	-	-	Mariner-22_LCh	91.67	Ssa23	25852239	25852178	Ssa23	chrUn:295531981-591063900	210186190	210186129
TP34743	AC-13m	NA	37.6	AC-13/34	-	-	-	EnSpm-N2_SSa	87.5	Ssa23	14807881	14807935	Ssa23	chr_4	1287793	1287856
TP9459	AC-13m	NA	38.8	AC-13/34	-	-	-	Rex1-3B_SSa	90	Ssa10	82065606	82065669	Ssa10qb	chr_19	386836	386899
TP14272	AC-13m	NA	38.8	AC-13/34	-	-	-	-	-	Ssa10	23988507	23988456	Ssa10qa	chrUn_4	35880968	35880917
TP17675	AC-13m	NA	40	AC-13/34	-	-	-	-	-	Ssa23	7434769	7434832	Ssa23	chrUn:295531981-591063900	274807666	274807729
TP39067	AC-13m	NA	40	AC-13/34	-	-	-	hAT-N25B_DR	90.91	Ssa23	26489948	26489885	Ssa23	chrUn_4	34015317	34015380
TP40143	AC-13m	NA	41.1	AC-13/34	-	-	-	AvaIII	94.87	Ssa11/Ssa12	-	-	Ssa12qb	chrUn_4	13197855	13197917
TP8	AC-13m	NA	41.1	AC-13/34	-	-	-	DIRS-2a_Lch	86.67	Ssa23	7002415	7002474	Ssa23	chrUn_4	37814989	37815053
TP15987	AC-13m	NA	41.1	AC-13/34	-	-	-	Mariner-17_SSa	90.63	Ssa27	32250190	32250253	Ssa27	chr_10	1210351	1210414
TP20392	AC-13m	NA	41.1	AC-13/34	-	-	-	MER104A	100	Ssa23	24686539	24686476	Ssa23	chrUn_4	26098881	26098944
TP5928	AC-13m	NA	41.1	AC-13/34	-	-	-	Mariner-11_DR	83.02	Ssa23	46746038	46745975	Ssa23	chr_4	1171360	1171297
TP34468	AC-13m	NA	41.1	AC-13/34	-	-	-	-	-	Ssa23	24782172	24782232	Ssa23	chrUn_4	40829892	40829832
TP42649	AC-13m	NA	41.1	AC-13/34	-	-	-	-	-	Ssa01/Ssa23	-	-	Ssa23	chrUn:886595821-1110957068	80145079	80145016
TP31600	AC-13m	NA	41.1	AC-13/34	-	-	-	-	-	Ssa12	18550030	18549967	Ssa12qa	chrUn:591063901-886595820	98662639	98662700
TP27979	AC-13m	NA	42.3	AC-13/34	-	-	-	ERV1-N1-I_XT	91.67	Ssa02/Ssa03/Ssa06/Ssa15	-	-	-	chrUn:886595821-1110957068/chrUn_16	-	-
TP38362	AC-13m	NA	43.5	AC-13/34	-	-	-	-	-	Ssa23	23522583	23522522	Ssa23	chrUn:886595821-1110957068	80179492	80179431
TP20057	AC-13m	NA	44.7	AC-13/34	-	-	-	ERV1-N1-I_XT	91.67	Ssa02/Ssa03/Ssa06/Ssa15	-	-	-	chrUn_16	9570053	9570004
TP35406	AC-13m	NA	48.2	AC-13/34	-	-	-	-	-	Ssa23	14676703	14676640	Ssa23	chr_4	1184579	1184516
TP17044	AC-13m	NA	51.7	AC-13/34	-	-	-	-	-	Ssa23	10611096	10611159	Ssa23	chrUn_4	16381728	16381791
TP19628	AC-13m	NA	57.6	AC-13/34	-	-	-	Gypsy147-I_DR	92	Ssa23	15990697	15990760	Ssa23	chr_4	2360106	2360169
TP29259	AC-13m	NA	60	AC-13/34	-	-	-	-	-	Ssa23	26898372	26898309	Ssa23	chrUn:886595821-1110957068	56204638	56204701
TP15275	AC-13m	NA	61.1	AC-13/34	-	-	-	-	-	Ssa23	23522522	23522583	Ssa23	chrUn:886595821-1110957068	80179431	80179492
TP11435	AC-13m	NA	62.3	AC-13/34	-	-	-	Penelope-2_SSa	86.89	Ssa02	12435041	12435103	Ssa02p	chr_4	712494	712434
TP47191	AC-13m	NA	63.5	AC-13/34	-	-	-	-	-	Ssa23	24066525	24066588	Ssa23	chrUn_4	37184491	37184552
TP729	AC-13m	NA	64.7	AC-13/34	-	-	-	hAT-N25_SSa	81.4	Ssa23	35763916	35763958	Ssa23	chrUn_4	36426083	36426126
TP49339	AC-13m	NA	65.8	AC-13/34	-	-	-	-	-	Ssa10	43941544	43941606	Ssa10qa	chrUn:886595821-1110957068	173081608	173081551
TP27513	AC-13m	NA	68.2	AC-13/34	-	-	-	-	-	Ssa23	25876021	25875958	Ssa23	chrUn_4	34559846	34559909
TP33046	AC-13m	NA	70.5	AC-13/34	-	-	-	DNA4-1B_SSa	90.63	Ssa09/Ssa15/Ssa15	-	-	-	chrUn_6	29805087	29805025
TP2403	AC-13m	NA	74.1	AC-13/34	-	-	-	-	-	Ssa23	14106859	14106922	Ssa23	chr_4	741105	741168
TP2442	AC-13m	NA	75.2	AC-13/34	-	-	-	hAT-N25_SSa	83.72	Ssa10/Ssa15/Ssa24	-	-	-	chrUn_4	36426126	36426083
TP27818	AC-13m	NA	76.4	AC-13/34	-	-	-	L2-27_ACar	86.21	Ssa23	25149136	25149083	Ssa23	chrUn:295531981-591063900	261008481	261008428
TP25304	AC-13m	NA	77.6	AC-13/34	-	-	-	Penelope-2_SSa	85.25	Ssa02/Ssa16/Ssa20	-	-	-	chr_4	712434	712494
TP39070	AC-13m	NA	80	AC-13/34	-	-	-	-	-	Ssa23	26747909	26747972	Ssa23	chrUn_4	33731990	33731926
TP1366	AC-13m	NA	80	AC-13/34	-	-	-	-	-	Ssa23	25149083	25149136	Ssa23	chrUn:295531981-591063900	261008428	261008481
TP30199	AC-13m	NA	82.3	AC-13/34	-	-	-	Gypsy-225_DR-LTR	88	Ssa23	7002474	7002419	Ssa23	chrUn_4	37815053	37814994
TP46432	AC-13m	NA	84.7	AC-13/34	-	-	-	-	-	Ssa03	42382270	42382206	Ssa03p	chrUn_4	7095056	7094993
TP40699	AC-13m	NA	87	AC-13/34	-	-	-	-	-	Ssa23	25307303	25307366	Ssa23	chrUn_4	40412241	40412178
TP42583	AC-13m	NA	88.2	AC-13/34	-	-	-	-	-	Ssa15	91031251	91031313	Ssa15qb	chrUn_11	43638086	43638023
TP24009	AC-13m	NA	90.5	AC-13/34	-	-	-	-	-	Ssa08	24828564	24828501	Ssa08q	chrUn:591063901-886595820	118681789	118681726
TP45213	AC-13m	NA	92.9	AC-13/34	-	-	-	Tc1-2_SSa	95.31	Ssa06/Ssa14/Ssa15/Ssa20	-	-	-	chr_12/chr_2	-	-
TP40382	AC-13m	NA	92.9	AC-13/34	-	-	-	-	-	Ssa06	13075174	13075220	Ssa06p	chr_19	4153341	4153297
TP33076	AC-13m	NA	92.9	AC-13/34	-	-	-	-	-	Ssa04	3051502	3051441	Ssa03q	chrUn:886595821-1110957068	54540544	54540475
TP28630	AC-13m	NA	92.9	AC-13/34	-	-	-	-	-	?	-	-	-	?	-	-
TP33348	AC-13m	NA	95.2	AC-13/34	-	-	-	Tc1-2_SSa	93.65	Ssa10	10336963	10336900	Ssa10qa	chr_1	3399853	3399916
TP49370	AC-13m	NA	96.4	AC-13/34	-	-	-	Mariner-22_EL	85.11	Ssa23	19933650	19933587	Ssa23	chrUn_4	4213844	4213907
TP41070	AC-13m	NA	97.6	AC-13/34	-	-	-	-	-	Ssa23	24782232	24782172	Ssa23	chrUn_4	40829832	40829892
TP20301	AC-13m	NA	97.6	AC-13/34	-	-	-	-	-	Ssa23	24218172	24218235	Ssa23	chrUn_4	37330882	37330945
TP47678	AC-13m	NA	98.8	AC-13/34	-	-	-	-	-	Ssa23	28702354	28702417	Ssa23	chrUn_27	8637475	8637538
TP45523	AC-13m	NA	98.8	AC-13/34	-	-	-	Mariner-19_EL	78.18	Ssa23	35606422	35606484	Ssa23	chrUn:1-295531980	12572935	12572998
TP40630	AC-13m	NA	100	AC-13/34	-	-	-	-	-	Ssa04	23257020	23257082	Ssa04p	chrUn_17	24511942	24512005
TP34842	AC-13m	NA	101.1	AC-13/34	-	-	-	-	-	Ssa10	82948800	82948737	Ssa10qb	chrUn_6	40181240	40181177
TP23108	AC-13m	NA	103.5	AC-13/34	-	-	-	Crack-2C_SSa	93.75	Ssa03/Ssa10/Ssa13/Ssa15/Ssa26/Ssa27	-	-	-	chr_4	2112165	2112226
TP17509	AC-13m	NA	103.5	AC-13/34	-	-	-	-	-	Ssa23	15956454	15956391	Ssa23	chr_4	2328345	2328282
TP49092	AC-13m	NA	105.8	AC-13/34	-	-	-	DNA4-1B_SSa	90.63	Ssa15	53467608	53467671	Ssa15qa	chrUn_6	29805022	29805085
TP11401	AC-13m	NA	108.2	AC-13/34	-	-	-	-	-	Ssa23	20897711	20897648	Ssa23	chrUn:886595821-1110957068	56380936	56380994
TP5081	AC-13m	NA	109.4	AC-13/34	-	-	-	piggyBac-N1_SSa	84	Ssa23	18383759	18383822	Ssa23	chrUn_4	5533553	5533616
TP12179	AC-13m	NA	110.5	AC-13/34	-	-	-	-	-	Ssa04	8951416	8951479	Ssa04p	chrUn:1-295531980	170664599	170664540
TP2672	AC-13m	NA	111.7	AC-13/34	-	-	-	-	-	Ssa23	17659772	17659725	Ssa23	chrUn_4	7738211	7738258
TP21130	AC-13m	NA	112.9	AC-13/34	-	-	-	Crack-2_SSa	85.94	Ssa23	17605855	17605792	Ssa23	chrUn:886595821-1110957068	120991917	120991854
TP49422	AC-13m	NA	114.1	AC-13/34	-	-	-	-	-	Ssa23	17659725	17659772	Ssa23	chrUn_4	7738258	7738211
TP13613	AC-13m	NA	117.6	AC-13/34	-	-	-	Tx1-5_SSa	100	Ssa03/Ssa06/Ssa08/Ssa12/Ssa12/Ssa14/Ssa15/Ssa18/Ssa19/Ssa22/Ssa29	-	-	-	chrUn_19/chrUn_20/chrUn_24/chrUn_3	-	-
TP45313	AC-13m	NA	121.1	AC-13/34	-	-	-	Tc1-2_SSa	91.38	Ssa27	30564886	30564823	Ssa27	chr_23	606201	606139
TP7889	AC-13m	NA	121.1	AC-13/34	-	-	-	-	-	?	-	-	-	chrUn:295531981-591063900	87215357	87215414
TP39782	AC-13m	NA	123.5	AC-13/34	-	-	-	piggyBac-N1_SSa	84.75	Ssa23	16009040	16008977	Ssa23	chr_8	1973398	1973456
TP135	AC-13m	NA	124.7	AC-13/34	-	-	-	DNA-5-9_DR	95	Ssa23	45077556	45077619	Ssa23	chrUn:886595821-1110957068	12589278	12589335
TP10112	AC-13m	NA	137.6	AC-13/34	-	-	-	hAT-19N2_SSa	86.21	Ssa25	35402766	35402720	Ssa25	chrUn_7	39713711	39713669
TP22066	AC-13/34m	UNA	-	AC-13/34	DH	-	creates pseudolinkage in male @ LOD > 6; joins to TP10112 & TP20054 ends	-	-	Ssa08	24828561	24828623	Ssa08q	chrUn:591063901-886595820	118681783	118681845
TP20054	AC-34m	NA	0	AC-13/34	-	-	-	Kolobok-N3_DR	95	Ssa19	7016455	7016511	Ssa19qa	chr_5	87321	87273
TP38485	AC-34m	NA	8.2	AC-13/34	-	-	-	L1-42_DR	86.67	Ssa09/Ssa10/Ssa15/Ssa25/Ssa29	-	-	-	chrUn_11/chrUn_14	-	-
TP16153	AC-34m	NA	9.4	AC-13/34	-	-	-	-	-	Ssa08	23476429	23476368	Ssa08q	chrUn:1-295531980/chrUn:295531981-591063900	-	-
TP3634	AC-34m	NA	11.7	AC-13/34	-	-	-	-	-	Ssa08	25476682	25476620	Ssa08q	?	-	-
OMM1412	AC-34m	NA	11.7	AC-13/34	-	-	-	hAT-N118_DR	95.65	Ssa08	13720225	13719850	Ssa08q	chrUn:295531981-591063900	141419945	141420176
TP11050	AC-34m	NA	11.7	AC-13/34	-	-	-	DNA4-5_SSa	86.11	Ssa03	47212511	47212476	Ssa03p	?	-	-
TP11048	AC-34m	NA	11.7	AC-13/34	-	-	-	-	-	?	-	-	-	?	-	-
OMM5017	AC-34m	AC-34f	11.7	AC-13/34-male	DH	-	-	Gypsy1-1-I_Lch	96	Ssa04	9924324	10097105	Ssa04p	chrUn:1-295531980	126500667	126499870
TP34628	AC-34m	NA	12.9	AC-13/34	-	-	-	-	-	Ssa05/Ssa10/Ssa14/Ssa20	-	-	-	chrUn_19	18741448	18741511
TP4232	AC-34m	NA	12.9	AC-13/34	-	-	-	-	-	Ssa08	4275676	4275614	Ssa08q	chrUn:1-295531980	206877266	206877320
TP32115	AC-34m	NA	14.1	AC-13/34	-	-	-	-	-	Ssa04/Ssa08	-	-	Ssa08q	?	-	-
TP5817	AC-34m	NA	14.1	AC-13/34	-	-	-	-	-	Ssa04	2199584	2199507	Ssa03q	chrUn:1-295531980	294364166	294364086
TP12544	AC-34m	NA	15.2	AC-13/34	-	-	-	-	-	Ssa04	20912116	20912177	Ssa04p	chrUn:1-295531980	206877393	206877330
TP31256	AC-34m	NA	15.2	AC-13/34	-	-	-	-	-	Ssa14	71992139	71992076	Ssa14qb	chrUn_19	18741544	18741481
CL47450/i	AC-34m	NA	16.4	AC-13/34	-	-	-	-	-	?	-	-	-	?	-	-
TP32837	AC-34m	NA	17.6	AC-13/34	-	-	-	-	-	Ssa08	21796675	21796737	Ssa08q	chrUn:886595821-1110957068	15292632	15292689
TP48948	AC-34m	NA	17.6	AC-13/34	-	-	-	-	-	Ssa08	3524833	3524770	Ssa08q	chrUn:1-295531980	207432430	207432493
TP31285	AC-34m	NA	18.8	AC-13/34	-	-	-	-	-	?	-	-	-	?	-	-
TP23602	AC-34m	NA	20	AC-13/34	-	-	-	REX1-4_AFC	91.3	Ssa04/Ssa08	-	-	Ssa08q	chrUn:1-295531980	121457730	121457667
TP12560	AC-34m	NA	20	AC-13/34	-	-	-	Mariner-22_EL	84.38	Ssa08	24580084	24580140	Ssa08q	chrUn_14	1787005	1786946
TP47956	AC-34m	NA	22.3	AC-13/34	-	-	-	-	-	Ssa08	22182604	22182544	Ssa08q	chrUn:1-295531980	141347997	141348048
TP42580	AC-34m	NA	30.5	AC-13/34	-	-	-	piggyBac-N1_SSa	82.46	Ssa08	4559906	4559968	Ssa08q	chrUn_20	18925636	18925576
TP12714	AC-34m	AC-34f	-	AC-13/34	DH	-	-	-	-	Ssa08	5000542	5000479	Ssa08q	chrUn:591063901-886595820	293249493	293249556
TP2051	AC-34m	AC-34f	-	AC-13/34	DH	-	-	-	-	Ssa08	5000466	5000527	Ssa08q	chrUn:591063901-886595820	293249569	293249508
TP26824	AC-34m	AC-34f	-	AC-13/34	DH	-	-	Crack-2C_SSa	91.94	Ssa10	91218816	91218879	Ssa10qb	chrUn_19/chrUn_28/chrUn_3	-	-
TP29080	AC-34m	AC-34f	-	AC-13/34	DH	-	-	-	-	Ssa01/Ssa26	-	-	Ssa26	chrUn:295531981-591063900/chrUn:591063901-886595820	-	-
TP15069	AC-34m	AC-34f	-	AC-13/34	DH	-	-	hAT-N19_SSa	98.25	Ssa23	7628943	7628999	Ssa23	chrUn_21/chrUn_26/chrUn_28/chrUn_3	-	-
TP41915	AC-34m	AC-34f	-	AC-13/34	DH	-	-	-	-	Ssa08	10916374	10916432	Ssa08q	?	-	-
TP41764	AC-34m	AC-34f	-	AC-13/34	DH	-	-	-	-	Ssa12	69964338	69964393	Ssa12qb	chrUn_19	19294824	19294761
OMM1657	AC-34m	AC-34f	-	AC-13/34	DH	-	joins in male and female @ LOD > 3	ERV1-N3-I_DR	78.75	Ssa04/Ssa08	-	-	Ssa08q	chrUn:295531981-591063900	121121416	121120883
OMM5180	NA	AC-13f	0	AC-13/34	-	-	-	hAT-19N2_Ssa/hAT-3N1A_DR	87.5	Ssa23	41079953	41081664	Ssa23	chrUn_4	159892	161280
TP36595	NA	AC-13f	14.1	AC-13/34	-	-	-	-	-	Ssa23	45376651	45376720	Ssa23	chrUn:591063901-886595820	145844223	145844160
TP48693	NA	AC-13f	15.2	AC-13/34	-	-	-	BEL-60_DRe-LTR	89.29	Ssa23	40379595	40379532	Ssa23	chrUn:1-295531980	190363309	190363248
TP18752	NA	AC-13f	24.7	AC-13/34	-	-	-	-	-	Ssa23	12102909	12102846	Ssa23	chrUn_4	6091020	6090957
TP21492	NA	AC-13f	24.7	AC-13/34	-	-	-	LTR100_MD	85.19	Ssa29	11375042	11374979	Ssa29	chrUn_23	3249373	3249436
TP49199	NA	AC-13f	24.7	AC-13/34	-	-	-	Mariner-11_DR	80.95	Ssa04	36771215	36771153	Ssa04p	chrUn_4	6087081	6087143
BHMS377	NA	AC-13f	24.7	AC-13/34	-	-	-	-	-	Ssa23	11300249	11300665	Ssa23	chrUn:1-295531980	138859819	138860077
TP11385	NA	AC-13f	25.8	AC-13/34	-	-	-	Mariner-11_DR	79.37	Ssa28	17121639	17121701	Ssa28	chrUn_19/chrUn_2	-	-
TP22198	NA	AC-13f	36.4	AC-13/34	-	-	-	-	-	Ssa23	9647892	9647955	Ssa23	chrUn_5	478274	478243
TP10673	NA	AC-13f	40	AC-13/34	-	-	-	DNA-9_EL	76.67	Ssa26	1452557	1452494	Ssa26	chr_12/chr_5/chr_6	-	-
TP34462	NA	AC-13f	45.8	AC-13/34	-	-	-	-	-	Ssa23	8264610	8264571	Ssa23	?	-	-
TP35505	NA	AC-13f	45.8	AC-13/34	-	-	-	-	-	Ssa23	8264571	8264610	Ssa23	?	-	-
TP13027	NA	AC-13f	54.1	AC-13/34	-	-	-	Rex1-4_SSa	77.08	Ssa04	74305906	74305843	Ssa04q	chrUn_4	14814353	14814291
TP19564	NA	AC-13f	55.2	AC-13/34	-	-	-	-	-	Ssa23	6700432	6700493	Ssa23	chrUn_11/chrUn_4	-	-
TP42714	NA	AC-13f	56.4	AC-13/34	-	-	-	-	-	Ssa13	30939054	30939115	Ssa13qa	chrUn_4/chrUn_Sex	-	-
TP39128	NA	AC-13f	56.4	AC-13/34	-	-	-	Mariner-22_EL	87.5	Ssa21	51362765	51362828	Ssa21	chrUn_22/chrUn_27	-	-
TP39361	NA	AC-13f	56.4	AC-13/34	-	-	-	EnSpmN1_DR	83.33	Ssa06	51191213	51191150	Ssa06q	chrUn_4	10578480	10578417
TP16864	NA	AC-13f	58.8	AC-13/34	-	-	-	-	-	Ssa05	55545133	55545070	Ssa05q	chrUn_2	3654742	3654679
TP1590	NA	AC-13f	64.7	AC-13/34	-	-	-	-	-	Ssa23	2865935	2865998	Ssa23	chr_4	2587358	2587300
TP48060	NA	AC-13f	67	AC-13/34	-	-	-	-	-	Ssa23	3046933	3046870	Ssa23	chrUn_4	12135800	12135737
TP37754	NA	AC-13f	68.2	AC-13/34	-	-	-	-	-	Ssa23	2866029	2865966	Ssa23	chr_4	2587269	2587332
TP8177	NA	AC-13f	71.7	AC-13/34	-	-	-	CR1-3_FR	82.93	Ssa03/Ssa14/Ssa15	-	-	-	chrUn_10	19905538	19905475
TP18632	NA	AC-13f	72.9	AC-13/34	-	-	-	Mariner-25_SSa	86.11	Ssa01/Ssa29	-	-	Ssa29	chrUn_13/chrUn_14	-	-
TP395	NA	AC-13f	74.1	AC-13/34	-	-	-	-	-	Ssa01/Ssa03/Ssa09/Ssa10/Ssa14	-	-	-	chrUn_14	22458668	22458730
TP16374	NA	AC-13f	75.2	AC-13/34	-	-	-	L1ME4	100	Ssa04	23837170	23837101	Ssa04p	chrUn_15/chrUn_8	-	-
TP28943	NA	AC-13f	76.4	AC-13/34	-	-	-	Crack-2C_SSa	87.5	Ssa10	1480955	1480890	Ssa09qc	chrUn_2	21070134	21070191
TP39149	NA	AC-13f	78.8	AC-13/34	-	-	-	L1-11_XT	95.45	?	-	-	-	?	-	-
TP16265	NA	AC-13f	82.3	AC-13/34	-	-	-	hAT-4_ML	82	Ssa27	792318	792252	Ssa27	chrUn_20	22329657	22329591
TP16985	NA	AC-13f	90.5	AC-13/34	-	-	-	-	-	Ssa01	145240857	145240893	Ssa01qb	?	-	-
TP12742	NA	AC-13f	92.9	AC-13/34	-	-	-	-	-	Ssa01/Ssa01/Ssa01/Ssa14/Ssa14	-	-	Ssa14qb	?	-	-
TP24261	NA	AC-13f	95.2	AC-13/34	-	-	-	-	-	Ssa04	20882940	20882881	Ssa04p	chrUn_10	8384871	8384812
TP46656	NA	AC-13f	96.4	AC-13/34	-	-	-	-	-	Ssa04	19671960	19671922	Ssa04p	chrUn_10	8698774	8698811
TP22139	NA	AC-13f	96.4	AC-13/34	-	-	-	hAT-N47_DR	91.3	Ssa04	20784716	20784650	Ssa04p	?	-	-
TP28932	NA	AC-13f	96.4	AC-13/34	-	-	-	Crack-2C_SSa	87.1	Ssa05	38210381	38210442	Ssa05p	chr_6	1327088	1327151
TP2411	NA	AC-13f	96.4	AC-13/34	-	-	-	Gypsy-7-I_XT	82.05	Ssa14	63230164	63230225	Ssa14qb	chrUn_7	8673031	8672965
TP25656	NA	AC-13f	98.8	AC-13/34	-	-	-	-	-	Ssa27	36776189	36776232	Ssa27	chrUn_11	8573952	8573994
TP48161	NA	AC-13f	98.8	AC-13/34	-	-	-	-	-	Ssa27	36776232	36776189	Ssa27	chrUn_11	8573994	8573952
TP33575	NA	AC-13f	98.8	AC-13/34	-	-	-	ERV1-7_SSa-I	86.15	Ssa08	1830573	1830636	Ssa08q	chrUn:591063901-886595820	20638267	20638205
TP26025	NA	AC-13f	100	AC-13/34	-	-	-	-	-	Ssa04	14881733	14881674	Ssa04p	chrUn:295531981-591063900	89419874	89419921
TP27853	NA	AC-13f	103.5	AC-13/34	-	-	-	-	-	Ssa04	17244409	17244472	Ssa04p	chrUn:591063901-886595820	264141302	264141363
TP6045	NA	AC-13f	108.2	AC-13/34	-	-	-	-	-	Ssa02	35149758	35149699	Ssa02p	chrUn_22	21883245	21883308
TP18695	NA	AC-13f	110.5	AC-13/34	-	-	-	-	-	Ssa03	24569075	24569135	Ssa03p	chrUn_11	19465687	19465747
TP6036	NA	AC-13f	115.2	AC-13/34	-	-	-	-	-	Ssa04	14610057	14610120	Ssa04p	chrUn_10	15100276	15100340
TP16009	NA	AC-13f	117.6	AC-13/34	-	-	-	Mariner-17_SSa	89.06	Ssa27	13634853	13634790	Ssa27	chrUn_3	7338918	7338981
TP13232	NA	AC-13f	117.6	AC-13/34	-	-	-	-	-	Ssa04	15426552	15426595	Ssa04p	chrUn_10	11928827	11928787
TP12395	NA	AC-13f	117.6	AC-13/34	-	-	-	-	-	Ssa08	9331394	9331331	Ssa08q	chrUn_10	12195713	12195650
TP8421	NA	AC-13f	117.6	AC-13/34	-	-	-	-	-	Ssa04	15426595	15426552	Ssa04p	chrUn_10	11928787	11928827
TP10214	NA	AC-13f	121.1	AC-13/34	-	-	-	-	-	Ssa04	12370716	12370659	Ssa04p	chrUn:886595821-1110957068	207134230	207134293
TP29463	NA	AC-13f	134.1	AC-13/34	-	-	-	nMariner-10_EF	92	Ssa08	13706212	13706275	Ssa08q	chrUn:886595821-1110957068	215658965	215659027
TP10354	NA	AC-13f	134.1	AC-13/34	-	-	-	-	-	Ssa04	10310726	10310683	Ssa04p	chrUn:1-295531980/chrUn:295531981-591063900	-	-
TP9763	NA	AC-13f	135.2	AC-13/34	-	-	-	-	-	Ssa08	12690982	12691018	Ssa08q	chrUn:1-295531980	81094881	81094845
TP46601	NA	AC-13f	137.6	AC-13/34	-	-	-	-	-	Ssa04	788674	788748	Ssa03q	chrUn:295531981-591063900	118572420	118572462
TP32069	NA	AC-13f	138.8	AC-13/34	-	-	-	C_OC	89.29	Ssa18	31349712	31349649	Ssa18qa	chrUn:591063901-886595820	204405839	204405901
TP47181	NA	AC-13f	143.5	AC-13/34	-	-	-	-	-	Ssa08	12691018	12690982	Ssa08q	chrUn:1-295531980	81094845	81094881
TP36409	NA	AC-13f	172.9	AC-13/34	-	-	-	-	-	Ssa28	9452911	9452975	Ssa28	chrUn_6	32461796	32461853
TP26129	NA	AC-13/34f	-	AC-13/34	0	LG-extra-1	pseudolinks AC-13/34 in female; joins AC-13 (TP36409 end) @ LOD > 3 & AC-34 (TP30908) @ LOD > 5	Mariner-5_SSa	87.5	Ssa04/Ssa04/Ssa08	-	-	-	chrUn:591063901-886595820	219800159	219800096
TP21253	NA	AC-13/34f	-	AC-13/34	5.8	LG-extra-1	pseudolinks AC-13/34 in female; joins AC-13 (TP36409 end) @ LOD > 4 & AC-34 (TP30908) @ LOD > 3	Mariner-17_SSa	89.06	Ssa01/Ssa04/Ssa09	-	-	-	chrUn:886595821-1110957068/chrUn_12	-	-
TP30908	NA	AC-34f	0	AC-13/34	20	-	-	-	-	Ssa04	8250514	8250573	Ssa04p	chrUn:886595821-1110957068	152036373	152036434
TP1721	NA	AC-34f	11.7	AC-13/34	25.8	-	-	-	-	Ssa08	15850041	15849978	Ssa08q	chrUn:886595821-1110957068	191314688	191314629
TP34472	NA	AC-34f	12.9	AC-13/34	27	-	-	-	-	Ssa08	12670684	12670747	Ssa08q	chrUn:1-295531980	288454456	288454519
TP3241	NA	AC-34f	12.9	AC-13/34	27	-	-	-	-	Ssa05/Ssa06/Ssa10/Ssa23	-	-	-	chrUn_22	12544093	12544128
TP17138	NA	AC-34f	12.9	AC-13/34	27	-	-	-	-	Ssa08/Ssa18	-	-	Ssa18qa	chrUn_2	29777103	29777166
TP30764	NA	AC-34f	14.1	AC-13/34	28.2	-	-	-	-	Ssa04	10188206	10188269	Ssa04p	chrUn:295531981-591063900	35218597	35218534
TP30909	NA	AC-34f	14.1	AC-13/34	28.2	-	-	-	-	Ssa05/Ssa06/Ssa10/Ssa12/Ssa12/Ssa23/Ssa25	-	-	-	chrUn_22	12544128	12544093
TP29421	NA	AC-34f	16.4	AC-13/34	30.5	-	-	-	-	Ssa14/Ssa26	-	-	Ssa26	chrUn:295531981-591063900/chrUn:295531981-591063900	-	-
TP27083	NA	AC-34f	16.4	AC-13/34	30.5	-	-	DNA3-1_SSa	95.24	Ssa23	806668	806718	Ssa23	chrUn:1-295531980/chrUn:886595821-1110957068	-	-
TP22647	NA	AC-34f	16.4	AC-13/34	30.5	-	-	-	-	?	-	-	-	?	-	-
TP48243	NA	AC-34f	18.8	AC-13/34	32.9	-	-	-	-	Ssa08	15096218	15096281	Ssa08q	chrUn:886595821-1110957068	16334370	16334307
TP20493	NA	AC-34f	22.3	AC-13/34	36.4	-	-	-	-	Ssa08	10676076	10676021	Ssa08q	chrUn:295531981-591063900	31236217	31236163
TP4042	NA	AC-34f	30.5	AC-13/34	44.7	-	-	-	-	Ssa08	1267219	1267157	Ssa08q	chrUn:591063901-886595820	94880378	94880316
TP4674	NA	AC-34f	32.9	AC-13/34	47	-	-	Mariner-25_SSa	85.42	Ssa08	1957006	1957075	Ssa08q	chrUn_19	19152458	19152389
TP12043	NA	AC-34f	35.2	AC-13/34	49.4	-	-	Rex1-10_SSa	83.05	Ssa11	24836122	24836060	Ssa11qa	chrUn_29	25895532	25895594
TP17276	NA	AC-34f	56.4	AC-13/34	70.5	-	-	-	-	Ssa28	19761911	19761848	Ssa28	chrUn_24	10719672	10719609
TP1614	NA	AC-34f	58.8	AC-13/34	72.9	-	-	-	-	Ssa28	19761840	19761901	Ssa28	chrUn_12/chrUn_5	-	-
TP47549	NA	AC-34f	67	AC-13/34	81.1	-	-	hAT-N155B_DR	88	Ssa08	5923207	5923164	Ssa08q	chrUn_19	20111275	20111338
Omy4DIAS	AC-14m	AC-14f	-	-	DH	-	-	-	-	?	-	-	-	?	-	-
TP23700	AC-14m	AC-14f	-	-	DH	-	-	-	-	Ssa19	71782583	71782647	Ssa19qb	chrUn:1-295531980	163503230	163503166
TP44448	AC-14m	AC-14f	-	-	DH	-	-	-	-	Ssa19	69930623	69930686	Ssa19qb	chrUn:295531981-591063900	77696361	77696424
TP34878	AC-14m	AC-14f	-	-	DH	-	-	AFROSINE-2_LA	90.48	Ssa19	72958433	72958495	Ssa19qb	?	-	-
TP21247	AC-14m	AC-14f	-	-	DH	-	-	-	-	Ssa19	8501622	8501559	Ssa19qa	chrUn:1-295531980	292789360	292789297
TP150	AC-14m	AC-14f	-	-	DH	-	-	-	-	Ssa19	74445339	74445278	Ssa19qb	chrUn:1-295531980	162989294	162989231
TP39584	AC-14m	AC-14f	-	-	DH	-	-	-	-	Ssa17	40957456	40957519	Ssa17qb	chrUn_2	17646108	17646171
TP18647	AC-14m	AC-14f	-	-	DH	-	-	Gypsy82-I_Dr	91.67	Ssa19	74199908	74199867	Ssa19qb	chrUn:295531981-591063900	288929847	288929808
TP42134	AC-14m	AC-14f	-	-	DH	-	-	-	-	Ssa02/Ssa18	-	-	Ssa19qb	chrUn_11	11829641	11829578
TP22247	AC-14m	AC-14f	-	-	DH	-	-	-	-	Ssa06	72552268	72552205	Ssa06q	chrUn:295531981-591063900	195588927	195588870
TP39553	AC-14m	AC-14f	-	-	DH	-	-	-	-	Ssa19	26983789	26983726	Ssa19qa	chrUn_11	8236337	8236274
TP7438	AC-14m	AC-14f	-	-	DH	-	-	Rex1-3B_SSa	95.31	Ssa03/Ssa05/Ssa06/Ssa14/Ssa14/Ssa15/Ssa15/Ssa16/Ssa16/Ssa16/Ssa17/Ssa17/Ssa18/Ssa20	-	-	-	chr_2	1545270	1545207
TP28112	AC-14m	AC-14f	-	-	DH	-	-	Gypsy82-I_Dr	91.67	Ssa19	74199867	74199908	Ssa19qb	chrUn:295531981-591063900	288929808	288929847
TP34621	AC-14m	AC-14f	-	-	DH	-	-	-	-	Ssa05/Ssa29	-	-	Ssa29	chrUn:1-295531980	256292875	256292830
TP14232	AC-14m	AC-14f	-	-	DH	-	-	AFROSINE-2_LA	90.48	Ssa19	72958495	72958433	Ssa19qb	?	-	-
TP43312	AC-14m	AC-14f	-	-	DH	-	-	-	-	Ssa19	17249833	17249771	Ssa19qa	chrUn_11	34448837	34448893
TP23572	AC-14m	AC-14f	-	-	DH	-	-	-	-	?	-	-	-	chrUn:1-295531980	56163507	56163455
TP7432	AC-14m	AC-14f	-	-	DH	-	-	Rex1-3D_SSa	89.23	Ssa01/Ssa07/Ssa10/Ssa11/Ssa14/Ssa15/Ssa22	-	-	-	chrUn_16/chrUn_8	-	-
TP18683	AC-14m	AC-14f	-	-	DH	-	-	hAT-16_Crp	100	Ssa19	26802871	26802934	Ssa19qa	chrUn_11	8118619	8118671
TP12084	AC-14m	AC-14f	-	-	DH	-	-	-	-	Ssa06	49846533	49846470	Ssa06q	chrUn_4	9391917	9391981
TP7859	AC-14m	AC-14f	-	-	DH	-	-	-	-	Ssa04/Ssa05/Ssa05/Ssa05/Ssa05/Ssa09/Ssa09/Ssa09/Ssa12/Ssa14/Ssa17/Ssa19/Ssa20/Ssa25/Ssa25/Ssa29	-	-	-	chrUn:1-295531980	256292830	256292875
TP8940	AC-14m	AC-14f	-	-	DH	-	-	-	-	Ssa04	47171307	47171259	Ssa04q	chrUn_4	9473265	9473202
TP7296	AC-14m	AC-14f	-	-	DH	-	-	-	-	Ssa19	19426189	19426126	Ssa19qa	chrUn:591063901-886595820	63264762	63264825
TP20544	AC-14m	AC-14f	-	-	DH	-	-	-	-	Ssa19	26496778	26496841	Ssa19qa	chrUn_11	7814692	7814755
TP22990	AC-14m	AC-14f	-	-	DH	-	-	Mariner-17_SSa	92.86	Ssa19	19352191	19352130	Ssa19qa	chr_10/chr_22	-	-
TP46074	AC-14m	AC-14f	-	-	DH	-	-	-	-	Ssa23/Ssa27/Ssa28	-	-	-	chrUn_19/chrUn_27	-	-
TP14048	AC-14m	AC-14f	-	-	DH	-	-	-	-	Ssa19	26777445	26777505	Ssa19qa	chrUn_11	8083870	8083933
TP10257	AC-14m	AC-14f	-	-	DH	-	-	-	-	Ssa29/Ssa29	-	-	-	chrUn:886595821-1110957068	54645993	54646056
TP39597	AC-14m	AC-14f	-	-	DH	-	-	-	-	Ssa19	19358160	19358212	Ssa19qa	chrUn_11	44074559	44074507
TP47703	AC-14m	AC-14f	-	-	DH	-	-	-	-	Ssa15	11953714	11953773	Ssa15qa	chrUn:295531981-591063900	33493244	33493305
TP46195	AC-14m	AC-14f	-	-	DH	-	-	-	-	Ssa06	46797642	46797581	Ssa06p	chrUn_11	4997821	4997885
TP29651	AC-14m	AC-14f	-	-	DH	-	-	-	-	Ssa16	49783170	49783232	Ssa16qa	chrUn:886595821-1110957068	120616071	120616019
TP1412	AC-14m	AC-14f	-	-	DH	-	-	-	-	Ssa19	77067512	77067574	Ssa19qb	chrUn:1-295531980	72999569	72999506
TP48105	AC-14m	AC-14f	-	-	DH	-	-	-	-	Ssa06	48280433	48280398	Ssa06q	chrUn_4	9170791	9170741
TP45059	AC-14m	AC-14f	-	-	DH	-	-	-	-	Ssa25	14835890	14835818	Ssa25	chrUn_11	26568568	26568641
TP33268	AC-14m	AC-14f	-	-	DH	-	-	Tc1-2_SSa	84.85	Ssa01	27559728	27559669	Ssa01p	chrUn_7	8418585	8418526
TP14256	AC-14m	AC-14f	-	-	DH	-	-	-	-	Ssa19	19426097	19426160	Ssa19qa	chrUn:591063901-886595820	63264854	63264791
TP43930	AC-14m	AC-14f	-	-	DH	-	-	hAT-N135_DR	88.46	Ssa06	48280381	48280432	Ssa06q	chrUn_4	9170738	9170778
TP7465	AC-14m	AC-14f	-	-	DH	-	-	SAT-8_DR	90.48	Ssa19	31958899	31958958	Ssa19qa	chrUn:591063901-886595820	153565942	153566002
TP28214	AC-14m	AC-14f	-	-	DH	-	-	-	-	Ssa06	74163900	74163963	Ssa06q	chrUn:295531981-591063900	291302669	291302606
TP24068	AC-14m	AC-14f	-	-	DH	-	-	-	-	Ssa19	14801522	14801585	Ssa19qa	chrUn_11	4346429	4346366
TP5021	AC-14m	AC-14f	-	-	DH	-	-	-	-	Ssa06/Ssa06	-	-	Ssa06q	chrUn:886595821-1110957068	104707569	104707632
TP24624	AC-14m	AC-14f	-	-	DH	-	-	-	-	?	-	-	-	?	-	-
TP45696	AC-14m	AC-14f	-	-	DH	-	-	Tc1-2_SSa	86.36	Ssa04/Ssa09/Ssa20	-	-	-	chrUn_7	8418526	8418585
TP2133	AC-14m	AC-14f	-	-	DH	-	-	-	-	Ssa06	47455341	47455400	Ssa06q	chrUn:1-295531980	198799045	198798986
TP36377	AC-14m	AC-14f	-	-	DH	-	-	-	-	Ssa19	14801595	14801532	Ssa19qa	chrUn_11	4346356	4346419
TP30973	AC-14m	AC-14f	-	-	DH	-	joins in male @ LOD > 4 & female @ LOD > 3	-	-	?	-	-	-	chr_22	497373	497331
BHMS238	AC-14m	AC-14f	0	male	DH	-	-	hAT-N6_SSa	96	Ssa06	69205755	69205957	Ssa06q	chrUn_4	17891033	17890835
TP16509	AC-14m	NA	11.7	-	-	-	-	-	-	?	-	-	-	chrUn:295531981-591063900	123851498	123851562
TP13315	AC-14m	NA	17.6	-	-	-	-	DNA3-3C_SSa	80.3	Ssa06	57711041	57711105	Ssa06q	chrUn_17	3201583	3201520
TP37028	AC-14m	NA	18.8	-	-	-	-	-	-	Ssa06	64626477	64626536	Ssa06q	chrUn:591063901-886595820	148447122	148447063
TP14590	AC-14m	NA	20	-	-	-	-	Gypsy52-LTR_DR	91.67	Ssa06	57653910	57653974	Ssa06q	chrUn:1-295531980	257959522	257959585
OMM3095	AC-14m	AC-14f	20	male	DH	-	-	-	-	Ssa19	10250038	10250898	Ssa19qa	chrUn_11	18434195	18434832
TP740	AC-14m	NA	22.3	-	-	-	-	-	-	Ssa08	6685657	6685597	Ssa08q	chrUn_8	10594190	10594127
TP41749	AC-14m	NA	22.3	-	-	-	-	-	-	Ssa19	69732676	69732613	Ssa19qb	chrUn:1-295531980	36396536	36396599
TP29560	AC-14m	NA	23.5	-	-	-	-	-	-	Ssa23	10097525	10097458	Ssa23	chrUn:295531981-591063900/chrUn_21	-	-
TP9346	AC-14m	NA	24.7	-	-	-	-	IS3EU-N1_SSa	94.12	Ssa04/Ssa09/Ssa14/Ssa15/Ssa16/Ssa16/Ssa19/Ssa20/Ssa21/Ssa21/Ssa22/Ssa25	-	-	-	chrUn_22	23541240	23541173
TP40251	AC-14m	NA	24.7	-	-	-	-	-	-	Ssa06	56469429	56469492	Ssa06q	chrUn:295531981-591063900	75498746	75498809
TP26857	AC-14m	NA	27	-	-	-	-	Crack-2_SSa	84.38	Ssa06	65409998	65410061	Ssa06q	chrUn:1-295531980/chrUn:886595821-1110957068	-	-
TP9904	AC-14m	NA	29.4	-	-	-	-	-	-	Ssa06	71734677	71734614	Ssa06q	chrUn:591063901-886595820	255983721	255983784
TP35411	AC-14m	NA	32.9	-	-	-	-	-	-	Ssa19	23578140	23578203	Ssa19qa	chrUn_11	12905344	12905407
TP30012	AC-14m	NA	35.2	-	-	-	-	-	-	Ssa19	11462627	11462566	Ssa19qa	chrUn:886595821-1110957068	196500478	196500541
TP16432	AC-14m	NA	36.4	-	-	-	-	-	-	Ssa06	54363916	54363853	Ssa06q	chrUn_4	35450832	35450895
TP8575	AC-14m	NA	37.6	-	-	-	-	Rex1-3B_SSa	90.77	Ssa06	10184989	10184926	Ssa06p	chrUn:591063901-886595820	176149575	176149638
TP19757	AC-14m	NA	40	-	-	-	-	-	-	Ssa06	65640596	65640533	Ssa06q	chrUn:886595821-1110957068	153634700	153634763
TP41617	AC-14m	NA	41.1	-	-	-	-	-	-	Ssa06	72613139	72613201	Ssa06q	chrUn:1-295531980	107216928	107216990
TP28012	AC-14m	NA	41.1	-	-	-	-	-	-	?	-	-	-	?	-	-
TP31738	AC-14m	NA	42.3	-	-	-	-	-	-	Ssa19	10866006	10865943	Ssa19qa	chrUn:886595821-1110957068	139364364	139364427
TP14968	AC-14m	NA	43.5	-	-	-	-	-	-	Ssa19	23578210	23578147	Ssa19qa	chrUn_11	12905414	12905351
TP6475	AC-14m	NA	43.5	-	-	-	-	-	-	Ssa19	17334355	17334292	Ssa19qa	chrUn_11	34362788	34362851
TP36321	AC-14m	NA	43.5	-	-	-	-	EnSpm-3N1_SSa	83.08	Ssa10	34762457	34762522	Ssa10qa	chrUn_2	7227137	7227194
TP1421	AC-14m	NA	43.5	-	-	-	-	-	-	Ssa10	34762531	34762462	Ssa10qa	chrUn_2	7227205	7227143
TP639	AC-14m	NA	44.7	-	-	-	-	-	-	Ssa19	17334222	17334285	Ssa19qa	chrUn_11	34362921	34362858
TP35849	AC-14m	NA	44.7	-	-	-	-	-	-	Ssa19	26215600	26215663	Ssa19qa	chrUn_11	7525397	7525460
TP48037	AC-14m	NA	45.8	-	-	-	-	-	-	Ssa19	24967783	24967721	Ssa19qa	chrUn_11	6641143	6641082
TP3568	AC-14m	NA	47	-	-	-	-	CSINE2_OP	100	Ssa19	27973424	27973363	Ssa19qa	chrUn_11	12468723	12468768
TP16773	AC-14m	NA	48.2	-	-	-	-	-	-	Ssa06	69162803	69162740	Ssa06q	chrUn:591063901-886595820	238980209	238980146
TP33555	AC-14m	NA	49.4	-	-	-	-	Tc1-2_SSa	94.74	Ssa03	42336346	42336403	Ssa03p	chrUn_22	13092731	13092788
TP46966	AC-14m	NA	49.4	-	-	-	-	Gypsy-33_SSa-I	95.31	Ssa19	14944241	14944179	Ssa19qa	chrUn_11	4219861	4219924
TP36593	AC-14m	NA	50.5	-	-	-	-	-	-	Ssa06	64626536	64626477	Ssa06q	chrUn:591063901-886595820	148447063	148447122
TP31775	AC-14m	NA	50.5	-	-	-	-	Nimb-4_DR	100	Ssa06	56095873	56095812	Ssa06q	chrUn_4/chrUn_6	-	-
TP43250	AC-14m	NA	51.7	-	-	-	-	-	-	Ssa06	52109524	52109461	Ssa06q	chrUn:1-295531980	109083692	109083755
TP33438	AC-14m	NA	52.9	-	-	-	-	LTR12B2a2_PVa	91.3	Ssa14	53838435	53838373	Ssa14qb	chrUn_5/chrUn_8/chrUn_9	-	-
TP1021	AC-14m	NA	54.1	-	-	-	-	-	-	?	-	-	-	?	-	-
TP21108	AC-14m	NA	55.2	-	-	-	-	-	-	Ssa06	79975716	79975653	Ssa06q	chrUn:1-295531980	234425512	234425449
TP35900	AC-14m	NA	57.6	-	-	-	-	-	-	Ssa06	59101615	59101552	Ssa06q	chrUn_4	27369208	27369240
TP33289	AC-14m	NA	60	-	-	-	-	Tc1-2_SSa	89.06	Ssa28	23636586	23636523	Ssa28	chrUn_16	5576776	5576714
TP30443	AC-14m	NA	62.3	-	-	-	-	-	-	Ssa06	56981074	56981137	Ssa06q	chrUn_4	29284289	29284226
TP5404	AC-14m	NA	64.7	-	-	-	-	-	-	Ssa06	56981077	56981013	Ssa06q	chrUn_4	29284286	29284331
TP45428	AC-14m	NA	65.8	-	-	-	-	LTR12B2a2_PVa	91.3	Ssa14	53838370	53838433	Ssa14qb	chrUn_27	6560616	6560676
TP6429	AC-14m	NA	65.8	-	-	-	-	-	-	Ssa06	78329394	78329457	Ssa06q	chrUn:1-295531980	145334100	145334162
TP43738	AC-14m	NA	68.2	-	-	-	-	Tc1-2_SSa	94.23	Ssa19	47047883	47047946	Ssa19qb	chrUn_5	24268701	24268762
TP41682	AC-14m	NA	70.5	-	-	-	-	-	-	Ssa06	79168912	79168849	Ssa06q	chrUn:886595821-1110957068	98540578	98540644
TP14506	AC-14m	NA	72.9	-	-	-	-	-	-	Ssa06	70589631	70589570	Ssa06q	chrUn:886595821-1110957068	204605138	204605077
TP14505	AC-14m	NA	72.9	-	-	-	-	-	-	Ssa06	70589631	70589570	Ssa06q	chrUn:886595821-1110957068	204605138	204605077
TP2491	AC-14m	NA	74.1	-	-	-	-	-	-	?	-	-	-	chrUn:591063901-886595820	172704400	172704449
TP35143	AC-14m	NA	76.4	-	-	-	-	-	-	Ssa06	52109426	52109482	Ssa06q	chrUn:1-295531980	109083790	109083734
TP8166	AC-14m	NA	76.4	-	-	-	-	-	-	Ssa06	56812024	56811961	Ssa06q	chrUn_4	29440735	29440799
TP46142	AC-14m	NA	77.6	-	-	-	-	-	-	Ssa06	56715401	56715340	Ssa06q	chrUn_4	29538685	29538746
TP42221	AC-14m	NA	77.6	-	-	-	-	-	-	Ssa19	10865925	10865988	Ssa19qa	chrUn:886595821-1110957068	139364445	139364382
TP7551	AC-14m	NA	77.6	-	-	-	-	-	-	Ssa06	56504653	56504716	Ssa06q	chrUn_4	29722787	29722723
TP5866	AC-14m	NA	77.6	-	-	-	-	hAT-N16_SSa	89.66	Ssa19	73596593	73596537	Ssa19qb	chrUn_15	21219878	21219822
TP10029	AC-14m	NA	78.8	-	-	-	-	-	-	Ssa06	65014350	65014287	Ssa06q	chrUn:1-295531980	126250796	126250859
TP28042	AC-14m	NA	80	-	-	-	-	Helitron-1_AC	100	Ssa01/Ssa04/Ssa10/Ssa18	-	-	-	chrUn_3	6918007	6918064
TP15369	AC-14m	NA	81.1	-	-	-	-	-	-	Ssa15	38798531	38798469	Ssa15qa	chrUn_4	32773058	32772995
TP4146	AC-14m	NA	83.5	-	-	-	-	Crack-2_SSa	92.42	Ssa06	56159402	56159465	Ssa06q	chrUn_4	30072342	30072279
TP30790	AC-14m	NA	84.7	-	-	-	-	-	-	Ssa06	55715748	55715811	Ssa06q	chrUn_4	30460619	30460565
TP46745	AC-14m	NA	85.8	-	-	-	-	Gypsy80-I_DR	85.29	Ssa06	62570025	62569963	Ssa06q	chrUn:886595821-1110957068	45589056	45588993
TP34937	AC-14m	NA	87	-	-	-	-	-	-	Ssa19	69524346	69524283	Ssa19qb	chrUn_11	42246720	42246782
TP32813	AC-14m	NA	88.2	-	-	-	-	-	-	Ssa19	69524312	69524375	Ssa19qb	chrUn_11	42246784	42246721
TP37689	AC-14m	NA	88.2	-	-	-	-	Gypsy-2_XT-I	80.36	Ssa19	14944152	14944215	Ssa19qa	chrUn_11	4219951	4219888
TP30887	AC-14m	NA	89.4	-	-	-	-	-	-	?	-	-	-	?	-	-
TP40405	AC-14m	NA	90.5	-	-	-	-	-	-	Ssa09	112432341	112432411	Ssa09qc	chrUn:1-295531980	200903067	200903005
TP43771	AC-14m	NA	91.7	-	-	-	-	-	-	Ssa06	70981488	70981425	Ssa06q	chrUn_4	19441572	19441509
TP15189	AC-14m	NA	91.7	-	-	-	-	-	-	?	-	-	-	chrUn:295531981-591063900	72266713	72266752
TP38120	AC-14m	NA	92.9	-	-	-	-	-	-	Ssa06	54363810	54363873	Ssa06q	chrUn_4	35450938	35450875
TP27425	AC-14m	NA	92.9	-	-	-	-	-	-	?	-	-	-	chrUn:295531981-591063900	72266752	72266713
TP46552	AC-14m	NA	92.9	-	-	-	-	Tc1-2_SSa	90.77	Ssa28	23636521	23636584	Ssa28	chrUn:1-295531980	92501269	92501332
TP38472	AC-14m	NA	92.9	-	-	-	-	hAT-N28B_SSa	95.35	Ssa06	50037104	50037167	Ssa06q	chrUn_2	13424127	13424189
TP20732	AC-14m	NA	94.1	-	-	-	-	Rex1-3B_SSa	87.5	Ssa29	6517533	6517473	Ssa29	chr_3	402368	402308
TP21500	AC-14m	NA	100	-	-	-	-	-	-	Ssa19	25343062	25342999	Ssa19qa	chrUn_11	6962172	6962109
TP22635	NA	AC-14f	0	-	-	-	-	-	-	Ssa19	30850665	30850602	Ssa19qa	chrUn_11	10171821	10171884
TP40357	NA	AC-14f	4.7	-	-	-	-	-	-	Ssa19	32381798	32381861	Ssa19qa	chrUn:886595821-1110957068	115884268	115884332
TP45727	NA	AC-14f	7	-	-	-	-	Tc1-2_SSa	86.36	Ssa14/Ssa22	-	-	Ssa22	chr_1	3606229	3606168
TP33512	NA	AC-14f	7	-	-	-	-	Tc1-2_SSa	84.85	Ssa14/Ssa22	-	-	Ssa22	chrUn_20	20875743	20875684
TP32212	NA	AC-14f	8.2	-	-	-	-	-	-	Ssa19	32172210	32172147	Ssa19qa	chrUn_15	29430843	29430797
TP44169	NA	AC-14f	9.4	-	-	-	-	-	-	Ssa19	31289950	31290012	Ssa19qa	chrUn_11	14671520	14671582
TP27166	NA	AC-14f	10.5	-	-	-	-	-	-	Ssa19	31390181	31390227	Ssa19qa	chrUn_11	15088765	15088813
TP4475	NA	AC-14f	18.8	-	-	-	-	-	-	Ssa19	29856590	29856524	Ssa19qa	chrUn_11	11078060	11078126
TP29993	NA	AC-14f	20	-	-	-	-	-	-	Ssa19	29856466	29856529	Ssa19qa	chrUn_11	11078184	11078121
TP3376	NA	AC-14f	25.8	-	-	-	-	-	-	Ssa19	27927231	27927284	Ssa19qa	chrUn_11	12510508	12510455
TP10316	NA	AC-14f	27	-	-	-	-	-	-	Ssa19	27830763	27830700	Ssa19qa	chrUn_11	12585453	12585516
TP13354	NA	AC-14f	30.5	-	-	-	-	-	-	Ssa19	27945635	27945573	Ssa19qa	chrUn_11	12493092	12493155
TP2259	NA	AC-14f	50.5	-	-	-	-	-	-	Ssa19	17996282	17996345	Ssa19qa	chrUn:1-295531980	212543868	212543805
TP42497	NA	AC-14f	51.7	-	-	-	-	-	-	Ssa19	17996361	17996298	Ssa19qa	chrUn:1-295531980	212543789	212543852
TP46361	NA	AC-14f	52.9	-	-	-	-	-	-	Ssa19	18068887	18068950	Ssa19qa	chrUn_13	5233062	5233125
TP47827	NA	AC-14f	57.6	-	-	-	-	-	-	Ssa19	15023867	15023930	Ssa19qa	chrUn_11	4138733	4138671
TP21547	NA	AC-14f	62.3	-	-	-	-	-	-	Ssa06	68829568	68829526	Ssa06q	chrUn_4	36860667	36860703
TP31228	NA	AC-14f	67	-	-	-	-	Mariner-N4_SSa	85.71	Ssa10	556215	556152	Ssa09qc	chrUn:295531981-591063900	2318824	2318887
TP4136	NA	AC-14f	72.9	-	-	-	-	Mariner-17_SSa	95.35	Ssa01/Ssa04/Ssa16	-	-	-	chrUn_27	17866114	17866163
TP42276	NA	AC-14f	76.4	-	-	-	-	-	-	Ssa19	68090128	68090191	Ssa19qb	chrUn:295531981-591063900	157129919	157129982
TP9150	NA	AC-14f	80	-	-	-	-	Mariner-25_SSa	92.19	Ssa01	137148177	137148240	Ssa01qb	chrUn_3	1381012	1380949
TP30630	NA	AC-14f	81.1	-	-	-	-	Crack-2C_SSa	95.31	Ssa04/Ssa06	-	-	Ssa06q	chrUn_17	23810292	23810230
TP12494	NA	AC-14f	82.3	-	-	-	-	-	-	Ssa06	53218692	53218629	Ssa06q	chrUn_4	31690157	31690220
TP1427	NA	AC-14f	83.5	-	-	-	-	-	-	Ssa06	65861133	65861070	Ssa06q	chrUn:295531981-591063900	57503589	57503526
TP19802	NA	AC-14f	84.7	-	-	-	-	-	-	Ssa19	67502382	67502320	Ssa19qb	chrUn_11	41102831	41102769
TP21860	NA	AC-14f	84.7	-	-	-	-	-	-	Ssa06	74413531	74413468	Ssa06q	chrUn:1-295531980	47591903	47591841
TP6154	NA	AC-14f	85.8	-	-	-	-	Rex1-3D_SSa	94.59	Ssa07	33480349	33480313	Ssa07q	chr_6	2502518	2502554
TP4283	NA	AC-14f	87	-	-	-	-	-	-	Ssa06	72211705	72211663	Ssa06q	chrUn_4	26310314	26310272
TP11776	NA	AC-14f	87	-	-	-	-	-	-	Ssa06	71040265	71040201	Ssa06q	chrUn_4	19486678	19486614
TP34088	NA	AC-14f	88.2	-	-	-	-	-	-	Ssa06	74413410	74413473	Ssa06q	chrUn:1-295531980	47591785	47591846
TP25493	NA	AC-14f	91.7	-	-	-	-	-	-	Ssa09	98116657	98116718	Ssa09qc	chr_1	7657434	7657462
TP10792	NA	AC-14f	92.9	-	-	-	-	-	-	Ssa06	48042066	48042129	Ssa06q	chrUn_4	9096861	9096924
TP38695	NA	AC-14f	96.4	-	-	-	-	-	-	Ssa06	69386280	69386339	Ssa06q	chrUn_4	17726253	17726190
TP10330	NA	AC-14f	98.8	-	-	-	-	-	-	Ssa06	69386323	69386261	Ssa06q	chrUn_4	17726130	17726193
TP2983	NA	AC-14f	102.3	-	-	-	-	-	-	Ssa19	15185339	15185305	Ssa19qa	chrUn_11	3989061	3989124
TP29628	NA	AC-14f	102.3	-	-	-	-	Crack-2C_SSa	91.94	Ssa19	15011519	15011582	Ssa19qa	chrUn_12/chrUn_15	-	-
TP20013	NA	AC-14f	104.7	-	-	-	-	-	-	Ssa06	72141084	72141146	Ssa06q	chr_15	1315720	1315658
TP13907	NA	AC-14f	108.2	-	-	-	-	Mariner-25_SSa	93.65	Ssa16	47127584	47127521	Ssa16qa	chr_1	8612614	8612552
TP44743	NA	AC-14f	110.5	-	-	-	-	-	-	Ssa19	67502320	67502382	Ssa19qb	chrUn_11	41102769	41102831
TP41803	NA	AC-14f	111.7	-	-	-	-	ERV2B1-CPo_LTR	95	Ssa19	78227649	78227713	Ssa19qb	chrUn:591063901-886595820	46265175	46265112
TP28838	NA	AC-14f	111.7	-	-	-	-	Crack-2C_SSa	88.71	Ssa01	126351229	126351292	Ssa01qb	chr_27	143107	143044
TP9852	NA	AC-14f	112.9	-	-	-	-	-	-	Ssa06	64461949	64461884	Ssa06q	chrUn_8	47242956	47242912
TP32816	NA	AC-14f	114.1	-	-	-	-	-	-	Ssa06	53471931	53471868	Ssa06q	chrUn_4	31454835	31454898
TP27916	NA	AC-14f	115.2	-	-	-	-	-	-	Ssa06	54564246	54564184	Ssa06q	chrUn_4	35216580	35216642
TP25039	NA	AC-14f	116.4	-	-	-	-	Crack-2_SSa	87.5	Ssa06/Ssa10/Ssa11/Ssa16	-	-	-	chrUn_11/chrUn_4	-	-
TP12082	NA	AC-14f	116.4	-	-	-	-	-	-	Ssa06/Ssa15	-	-	Ssa15qa	chrUn_8	17910365	17910409
TP35812	NA	AC-14f	117.6	-	-	-	-	-	-	Ssa06	55176818	55176755	Ssa06q	chrUn_4	30956976	30957039
TP1027	NA	AC-14f	118.8	-	-	-	-	-	-	Ssa19	75922316	75922379	Ssa19qb	chrUn:591063901-886595820	260746971	260746915
TP39039	NA	AC-14f	119.9	-	-	-	-	L1-40_ACar	100	?	-	-	-	chrUn_4	42385490	42385549
TP38541	NA	AC-14f	122.3	-	-	-	-	-	-	Ssa06	61461692	61461755	Ssa06q	chrUn_4	23518495	23518432
TP47650	NA	AC-14f	123.5	-	-	-	-	Gypsy-25-LTR_XT	81.82	Ssa19	67083678	67083630	Ssa19qb	chrUn:886595821-1110957068	6633766	6633815
[truncated: 2,561 more rows]
