# Supplementary material for: A SNP Based Linkage Map of the Arctic Charr (Salvelinus alpinus) Genome Provides Insights into the Diploidization Process After Whole Genome Duplication
Source: G3 (Bethesda). 2016 Dec 16;7(2):543–56. doi: 10.1534/g3.116.038026 (PMC5295600; doi:10.1534/g3.116.038026)
Supplement: Supplementary file 6 [file 543FileS3.xlsx]

## Sheet: Ssa_Blast_Hits
Query id	subject id	% identity	alignment length	mismatches	gap opens	q. start	q.end	s.start	s. end	e value	Bit Score
BHMS161_AF256668.1	Ssa07	100	320	0	0	3	322	46843623	46843942	5e-164	578
BHMS206	Ssa05	98.96	386	0	3	3	388	32462322	32462703	0	668
BHMS238	Ssa06	100	203	0	0	2	204	69205755	69205957	8e-101	367
BHMS272_AF256690.1	Ssa05	93.78	450	4	1	2	451	32205939	32205514	0	706
BHMS373	Ssa04	90.91	374	2	1	2	343	52948763	52948390	5e-155	547
BHMS377	Ssa23	97.42	427	1	1	2	428	11300249	11300665	0	726
BHMS437	Ssa08	99.75	393	0	1	2	393	5827421	5827029	0	700
BHMS490_AF256724.1	Ssa20	99.81	530	0	1	1	530	55525043	55525571	0	948
BX079862	Ssa01	90.48	557	21	3	311	864	51646966	51646439	0	782
BX299451	Ssa10	90.23	512	22	7	171	672	43397279	43396786	0	691
BX305863	Ssa28	88.61	843	42	12	1	838	7881192	7880399	0	1086
BX309199	Ssa15	89.9	574	24	8	7	556	63392261	63391698	0	769
BX310634	Ssa18	84.38	448	28	5	1	424	70584784	70584355	2e-143	509
BX311884	Ssa12	90.53	570	23	11	132	670	14427889	14428458	0	764
BX313262	Ssa02	93.02	444	23	2	85	520	20556769	20557212	0	659
BX313262	Ssa02	87.29	645	38	13	85	726	20471303	20471906	0	774
BX313262	Ssa05	86.92	818	36	11	85	833	59987608	59986793	0	1007
BX313739	Ssa20	89.22	436	14	2	413	816	74896551	74896117	8e-170	598
BX866899	Ssa20	86.81	758	45	11	1	727	54433683	54432950	0	917
BX866899	Ssa09	89.83	787	19	6	1	727	110083265	110082480	0	1086
BX870052	Ssa14	89.85	650	25	4	153	800	34586161	34586771	0	895
BX881655	Ssa09	80.74	244	24	3	124	344	44891665	44891908	1e-60	235
BX883807	Ssa11	78.71	263	9	8	202	457	58451611	58451389	1e-58	228
BX890355	Ssa06	87.87	478	36	7	60	531	26887255	26886794	4e-167	589
CA061336	Ssa21	98.27	463	0	3	1	461	31046839	31047295	0	792
CA375845	Ssa05	90.23	399	18	4	333	727	51510714	51510333	4e-154	545
CA383830	Ssa16	87.9	281	6	3	427	679	83358700	83358420	7e-100	365
Ogo4UW	Ssa29	86.84	547	20	2	1	545	25182552	25182056	0	700
Omi120TUF	Ssa02	88.04	184	10	2	5	184	43414562	43414387	2e-61	235
Omi187TUF	Ssa26	95.73	117	4	1	54	169	29968789	29968673	3e-46	185
Omi187TUF	Ssa26	95.73	117	4	1	54	169	31087296	31087412	3e-46	185
Omi34TUF	Ssa11	84.18	411	20	7	1	396	57014319	57014699	8e-128	457
Omi84TUF	Ssa01	95.92	196	6	1	1	196	73175953	73175760	4e-85	315
OMM1178	Ssa14	85.25	488	24	6	1	485	41841577	41842019	2e-162	572
OMM1236	Ssa16	87.5	592	30	9	1	551	65686725	65686137	0	735
OMM1236	Ssa17	91.05	581	21	4	1	551	8474732	8474153	0	825
OMM1238	Ssa01	78.56	457	76	6	1	454	84450766	84450329	4e-107	389
OMM1263	Ssa05	93.17	483	23	4	1	475	61824846	61824366	0	713
OMM1270	Ssa18	75.84	298	15	5	1	298	69689332	69689092	4e-63	242
OMM1274	Ssa06	84.95	558	11	4	1	501	4853102	4852561	0	675
OMM1302	Ssa16	84.47	657	34	6	1	625	22976120	22976740	0	760
OMM1307	Ssa15	88.37	533	18	6	2	526	39359028	39359524	0	695
OMM1308	Ssa13	80.85	684	39	18	4	605	12592864	12593537	0	648
OMM1318	Ssa17	85.06	656	45	20	58	673	39593851	39593209	0	700
OMM1329	Ssa14	83.33	480	20	4	1	480	41841638	41842057	9e-154	544
OMM1330	Ssa12	88.14	548	25	4	5	548	12940239	12940750	0	713
OMM1330	Ssa02	94.89	548	15	3	5	548	55225452	55225990	0	861
OMM1372	Ssa11	89.8	647	25	6	1	607	73681900	73682545	0	879
OMM1379	Ssa13	93.54	542	26	2	2	535	82377559	82377019	0	820
OMM1412	Ssa08	94.16	377	16	3	5	376	13720225	13719850	2e-162	572
OMM1445	Ssa13	84.24	184	18	3	1	181	37565134	37564959	5e-50	197
OMM1459	Ssa15	94.81	212	8	2	1	209	21216808	21217019	5e-89	327
OMM1512	Ssa11	87.95	589	19	9	1	582	21919975	21919432	0	749
OMM1512	Ssa26	87.54	618	33	10	1	582	22853620	22853011	0	762
OMM1657	Ssa04	87.8	549	27	6	5	544	8923410	8923927	0	697
OMM1657	Ssa04	87.8	549	27	6	5	544	8831913	8832430	0	697
OMM1657	Ssa08	89.84	561	21	7	5	544	15906931	15906386	0	756
OMM1804	Ssa16	79.34	334	34	7	4	324	6225710	6225399	1e-77	291
OMM1825_BV212273.1	Ssa01	86.95	475	38	5	11	471	115169545	115169081	2e-167	589
OMM3072	Ssa15	97.1	138	4	0	211	348	72280134	72280271	5e-60	232
OMM3095	Ssa19	96.4	861	25	1	1	855	10250038	10250898	0	1415
OMM5000	Ssa02	90.52	517	27	1	6	500	11675351	11674835	0	728
OMM5000	Ssa02	90.52	517	27	1	6	500	11675351	11674835	0	728
OMM5000	Ssa05	95.63	504	9	3	1	500	69175126	69175620	0	809
OMM5000	Ssa05	95.63	504	9	3	1	500	69175126	69175620	0	809
OMM5008	Ssa13	82.27	581	33	13	1	516	103961260	103961835	1e-167	590
OMM5013	Ssa24	81.58	418	35	7	1	393	14315657	14315257	1e-114	414
OMM5014_CO805119	Ssa18	93.04	632	29	7	274	895	50985447	50986073	0	928
OMM5017	Ssa04	90.75	897	39	18	1	887	10096243	10097105	0	1204
OMM5024	Ssa25	89.23	520	22	5	91	604	16461479	16461970	0	693
OMM5024	Ssa25	86.39	610	17	9	1	604	16411179	16411728	0	746
OMM5061	Ssa28	89.25	642	23	8	1	614	31027847	31027224	0	852
OMM5074	Ssa02	83.23	650	32	10	48	672	65168696	65168099	0	706
OMM5074	Ssa12	85.82	649	35	8	48	672	5173317	5173932	0	771
OMM5091	Ssa09	76.54	162	33	4	166	323	124702228	124702068	2e-22	107
OMM5092	Ssa02	88.89	207	9	2	1	193	42179158	42178952	8e-73	273
OMM5102_CA348955	Ssa07	84.57	674	34	8	1	617	53295827	53295167	0	774
OMM5102_CA348955	Ssa07	85.43	748	35	8	1	686	53270953	53270218	0	888
OMM5102_CA348955	Ssa17	86.58	745	29	9	1	686	55072654	55071922	0	917
OMM5132	Ssa15	93.84	584	22	3	755	1338	82610461	82611030	0	890
OMM5133	Ssa13	87.35	996	45	16	396	1381	40971013	40970089	0	1229
OMM5146	Ssa25	84.34	1545	76	29	9	1473	16410551	16412009	0	1714
OMM5146	Ssa25	80.54	771	60	13	387	1100	16537861	16538598	0	737
OMM5147_BV211875	Ssa16	91.11	832	30	9	8	824	23682926	23682124	0	1166
OMM5175	Ssa01	80.8	1026	93	25	313	1286	34249201	34250174	0	944
OMM5175	Ssa09	91.58	1294	63	14	7	1286	32784469	32785730	0	1820
OMM5179	Ssa18	85.36	929	41	9	7	894	57165075	57164201	0	1108
OMM5179_BV211905.1	Ssa18	85.36	929	41	9	7	894	57165075	57164201	0	1108
OMM5180	Ssa23	85.95	1758	93	33	1	1650	41079953	41081664	0	2048
OMM5219	Ssa13	82.44	581	32	13	292	807	103961835	103961260	3e-168	592
OMM5287	Ssa13	90.51	506	19	8	1	490	13400098	13399606	0	686
OMM5289	Ssa20	89.48	694	30	13	1	659	30038228	30037543	0	904
Omy6DIAS	Ssa10	91.03	234	20	1	1	234	57582573	57582341	1e-87	324
OmyRGT2TUF	Ssa24	93.75	128	3	2	48	171	13458963	13459089	1e-47	190
OmyRGT35TUF	Ssa12	98.77	81	1	0	1	81	60450420	60450500	3e-33	141
OmyRGT39TUF	Ssa09	95.49	133	6	0	1	133	108996026	108996158	7e-55	214
Ots500NWFSC	Ssa20	81.17	393	39	14	1	362	74974417	74974805	1e-93	343
Ots501NWFSC	Ssa02	93.01	272	16	1	1	269	31676285	31676556	1e-111	403
Ots516NWFSC	Ssa11	90.73	151	14	0	277	427	90373231	90373081	2e-53	210
Ots526NWFSC	Ssa05	96.13	155	6	0	1	155	77246775	77246929	2e-66	253
Sal5UoG	Ssa21	90.17	407	14	4	55	442	2033076	2032677	6e-159	562
SalF41SFU	Ssa17	82.2	264	8	6	1	262	35273435	35273661	1e-72	273
SdY_AB626896.1	Ssa20	80.7	741	83	17	2069	2775	47662921	47663635	0	670
SdY_AB626896.1	Ssa02	81.14	700	91	13	2091	2775	36187388	36186715	0	646
TP10000	Ssa10	96.55	58	2	0	1	58	67031406	67031463	3e-20	96.9
TP10002	Ssa01	93.44	61	4	0	1	61	134621051	134621111	4e-19	93.3
TP1001	ssa25	94	50	3	0	1	50	7962464	7962513	1e-14	77
TP10010	ssa2	93.75	64	4	0	1	64	36083502	36083439	6e-21	98.7
TP10029	ssa6	89.06	64	7	0	1	64	65014350	65014287	2e-16	84.2
TP10038	ssa10	93.33	60	4	0	5	64	19953855	19953914	1e-18	91.5
TP1004	Ssa02	92.19	64	5	0	1	64	20206043	20206106	4e-19	93.3
TP1004	Ssa05	92.19	64	5	0	1	64	60306002	60305939	4e-19	93.3
TP10040	ssa26	95.31	64	3	0	1	64	22729461	22729398	3e-22	102
TP10042	ssa5	95.31	64	3	0	1	64	17495401	17495464	5e-22	102
TP1006	Ssa10	98.04	51	1	0	1	51	45821809	45821759	1e-17	87.8
TP10064	Ssa11	92.31	65	4	1	1	64	12014621	12014685	1e-18	91.5
TP10068	Ssa23	100	54	0	0	1	54	24374191	24374138	7e-21	98.7
TP10070	ssa28	98.39	62	1	0	3	64	26769359	26769420	6e-24	107
TP10090	ssa16	83.33	60	10	0	1	60	16402465	16402524	1e-10	64.4
TP10093	ssa28	90.63	64	5	1	1	64	14292345	14292407	2e-17	86
TP10096	Ssa01	93.75	64	4	0	1	64	123987106	123987043	9e-21	98.7
TP101	Ssa03	100	64	0	0	1	64	16369701	16369764	3e-26	116
TP10102	ssa4	95.31	64	3	0	1	64	40383256	40383319	5e-22	102
TP10112	Ssa25	91.49	47	4	0	10	56	35402766	35402720	2e-11	68
TP10128	ssa26	100	64	0	0	1	64	28667919	28667982	1e-26	116
TP10128	ssa28	100	64	0	0	1	64	21053923	21053860	1e-26	116
TP10134	ssa25	95.31	64	3	0	1	64	25625370	25625433	3e-22	102
TP10140	ssa28	93.75	64	4	0	1	64	33194290	33194353	3e-21	98.7
TP10147	Ssa05	98.28	58	1	0	1	58	36441472	36441415	2e-21	100
TP10165	ssa15	96.88	64	2	0	1	64	42386356	42386419	2e-23	107
TP10171	ssa24	93.75	64	4	0	1	64	3184768	3184705	4e-21	98.7
TP10186	Ssa14	90.91	44	4	0	16	59	39321751	39321794	6e-10	62.6
TP10191	Ssa17	93.75	64	4	0	1	64	35628555	35628492	9e-21	98.7
TP10200	Ssa15	93.65	63	4	0	1	63	57479914	57479852	3e-20	96.9
TP10214	ssa4	96.55	58	2	0	7	64	12370716	12370659	2e-20	96.9
TP1023	Ssa14	96.88	64	2	0	1	64	28854697	28854634	2e-23	107
TP10245	ssa19	87.5	64	8	0	1	64	20779597	20779660	2e-15	80.6
TP10257	Ssa29	94.12	34	2	0	3	36	34511277	34511244	3e-07	53.6
TP10257	Ssa29	94.12	34	2	0	3	36	34578916	34578883	3e-07	53.6
TP1027	ssa19	95.31	64	3	0	1	64	75922316	75922379	5e-22	102
TP10281	ssa19	96.88	64	2	0	1	64	50646884	50646821	1e-23	107
TP10285	Ssa12	94.55	55	2	1	1	54	17520877	17520823	5e-16	82.4
TP10285	Ssa15	94.55	55	2	1	1	54	48171226	48171172	5e-16	82.4
TP10285	Ssa19	94.55	55	2	1	1	54	56811540	56811486	5e-16	82.4
TP10285	Ssa01	96.15	52	1	1	1	51	124153153	124153204	5e-16	82.4
TP10285	Ssa04	94.55	55	2	1	1	54	58383311	58383365	5e-16	82.4
TP10285	Ssa10	94.55	55	2	1	1	54	67125315	67125261	5e-16	82.4
TP10285	Ssa07	94.55	55	2	1	1	54	31828567	31828513	5e-16	82.4
TP10288	Ssa10	98.21	56	1	0	1	56	19770144	19770089	2e-20	96.9
TP10293	Ssa07	94.44	54	3	0	1	54	39375022	39374969	2e-16	84.2
TP10295	ssa14	92.19	64	5	0	1	64	71992136	71992199	3e-19	93.3
TP10316	ssa19	96.88	64	2	0	1	64	27830763	27830700	1e-23	107
TP10317	ssa13	98.39	62	1	0	3	64	33029691	33029630	2e-23	107
TP10321	ssa5	96.83	63	2	0	2	64	17121489	17121551	4e-23	105
TP10327	ssa21	90.77	65	5	1	1	64	19722702	19722638	8e-18	87.8
TP10330	ssa6	85.94	64	8	1	1	64	69386323	69386261	1e-12	71.6
TP10341	ssa28	96.88	64	2	0	1	64	11200757	11200694	6e-24	107
TP10342	Ssa02	98.44	64	1	0	1	64	14295392	14295329	1e-24	111
TP10347	ssa16	96.88	64	2	0	1	64	44174255	44174192	1e-23	107
TP10354	Ssa04	100	44	0	0	1	44	10310726	10310683	1e-15	80.6
TP10359	Ssa03	93.75	64	4	0	1	64	35519172	35519235	9e-21	98.7
TP10375	ssa20	91.18	68	2	1	1	64	51791735	51791668	8e-20	95.1
TP10385	ssa1	90.63	64	6	0	1	64	47271335	47271398	6e-18	89.7
TP10399	Ssa23	96.15	52	2	0	1	52	45296446	45296497	4e-17	86
TP10399	Ssa23	96.15	52	2	0	1	52	45296494	45296545	4e-17	86
TP10415	ssa29	93.75	64	4	0	1	64	18370041	18370104	3e-21	98.7
TP10427	Ssa12	96.88	64	2	0	1	64	49919801	49919738	2e-23	107
TP10440	ssa5	81.16	69	3	2	1	59	30210971	30211039	4e-11	66.2
TP10458	ssa19	92.19	64	5	0	1	64	54052310	54052373	3e-19	93.3
TP10464	ssa14	87.27	55	5	2	8	60	46814291	46814237	2e-09	60.8
TP10469	Ssa09	92.68	41	3	0	3	43	75711932	75711972	1e-09	60.8
TP10473	ssa15	93.18	44	3	0	1	44	26167584	26167627	5e-11	66.2
TP10482	Ssa22	90.2	51	5	0	14	64	59636587	59636637	4e-12	69.8
TP10482	Ssa28	90.2	51	5	0	14	64	7528629	7528579	4e-12	69.8
TP10495	ssa10	100	64	0	0	1	64	16817800	16817863	3e-26	116
TP10499	ssa1	90.48	63	6	0	2	64	78406516	78406454	2e-17	87.8
TP10506	ssa2	90	40	4	0	25	64	71588482	71588521	6e-08	55.4
TP10513	ssa22	93.1	58	4	0	7	64	4418045	4418102	9e-18	87.8
TP10516	ssa1	93.22	59	4	0	1	59	19613032	19613090	6e-18	89.7
TP10531	ssa3	98.39	62	1	0	1	62	65764662	65764601	1e-23	107
TP10537	ssa7	96.88	64	2	0	1	64	29449227	29449290	9e-24	107
TP1055	Ssa10	95.31	64	2	1	1	64	80541117	80541179	9e-21	98.7
TP10562	ssa5	98.44	64	1	0	1	64	54488294	54488357	1e-24	111
TP10580	ssa6	90.91	66	4	1	1	64	64461878	64461943	4e-18	89.7
TP10588	Ssa10	100	59	0	0	1	59	42879198	42879140	2e-23	107
TP10591	Ssa02	98.44	64	1	0	1	64	72309255	72309192	1e-24	111
TP10593	Ssa19	100	47	0	0	1	47	26208020	26208066	3e-17	86
TP10597	Ssa12	98.44	64	1	0	1	64	916079	916142	1e-24	111
TP10597	Ssa09	98.44	64	1	0	1	64	17432346	17432409	1e-24	111
TP10597	Ssa15	98.44	64	1	0	1	64	55459067	55459004	1e-24	111
TP10597	Ssa01	98.44	64	1	0	1	64	40447521	40447584	1e-24	111
TP10597	Ssa29	98.44	64	1	0	1	64	30328566	30328629	1e-24	111
TP10597	Ssa04	98.44	64	1	0	1	64	18550226	18550289	1e-24	111
TP10597	Ssa06	98.44	64	1	0	1	64	28841836	28841773	1e-24	111
TP10597	Ssa07	98.44	64	1	0	1	64	53627838	53627775	1e-24	111
TP10597	Ssa03	98.44	64	1	0	1	64	35854703	35854640	1e-24	111
TP10597	Ssa03	98.44	64	1	0	1	64	39303333	39303270	1e-24	111
TP10601	Ssa06	96.67	30	1	0	9	38	52722618	52722589	1e-06	50
TP10612	ssa12	96.88	64	2	0	1	64	73174576	73174513	1e-23	107
TP10615	Ssa19	95.31	64	3	0	1	64	41051375	41051312	7e-22	102
TP10617	ssa9	96.88	64	2	0	1	64	5722074	5722011	2e-23	107
TP10633	ssa14	92.19	64	0	1	1	64	25580414	25580356	3e-19	93.3
TP10637	Ssa18	100	48	0	0	6	53	19863819	19863866	1e-17	87.8
TP10637	Ssa18	100	48	0	0	6	53	50837950	50837997	1e-17	87.8
TP10637	Ssa01	100	48	0	0	6	53	88553318	88553271	1e-17	87.8
TP10637	Ssa20	100	48	0	0	6	53	22125488	22125441	1e-17	87.8
TP10637	Ssa21	100	48	0	0	6	53	36887458	36887411	1e-17	87.8
TP10637	Ssa24	100	48	0	0	6	53	27136276	27136229	1e-17	87.8
TP10637	Ssa24	100	48	0	0	6	53	28798402	28798355	1e-17	87.8
TP10637	Ssa02	100	48	0	0	6	53	12958745	12958698	1e-17	87.8
TP10637	Ssa05	100	48	0	0	6	53	18861207	18861254	1e-17	87.8
TP10637	Ssa07	100	48	0	0	6	53	51996896	51996943	1e-17	87.8
TP10637	Ssa08	100	48	0	0	6	53	24637024	24636977	1e-17	87.8
TP10637	Ssa09	100	48	0	0	6	53	26132032	26131985	1e-17	87.8
TP10637	Ssa18	100	48	0	0	6	53	19226368	19226415	1e-17	87.8
TP10637	Ssa09	100	48	0	0	6	53	59874890	59874937	1e-17	87.8
TP1065	Ssa03	96.88	64	2	0	1	64	68204483	68204546	2e-23	107
TP10650	ssa14	93.75	64	4	0	1	64	71992201	71992138	7e-21	98.7
TP10659	Ssa05	97.73	44	1	0	1	44	47101970	47102013	5e-14	75.2
TP10673	ssa26	96.88	64	2	0	1	64	1452557	1452494	7e-24	107
TP10684	ssa5	95.31	64	3	0	1	64	80202524	80202461	5e-22	102
TP10690	Ssa03	96.88	64	2	0	1	64	49569571	49569508	2e-23	107
TP10691	ssa27	90.77	65	5	1	1	64	11421643	11421579	6e-18	87.8
TP10691	ssa27	90.77	65	5	1	1	64	36183290	36183354	6e-18	87.8
TP10691	ssa28	90.77	65	5	1	1	64	860257	860193	6e-18	87.8
TP10696	ssa10	95	60	3	0	1	60	65747202	65747143	1e-19	95.1
TP107	Ssa17	96.43	56	2	0	1	56	28460553	28460498	3e-19	93.3
TP10703	ssa6	82.14	56	9	1	1	56	72065342	72065288	3e-07	53.6
TP10710	ssa19	80.77	52	10	0	1	52	32636306	32636357	3e-06	50
TP10712	Ssa14	80.36	56	11	0	1	56	50687738	50687683	1e-06	51.8
TP10712	Ssa01	79.31	58	12	0	1	58	61916738	61916681	1e-06	51.8
TP10714	Ssa16	78.13	64	14	0	1	64	49056489	49056426	3e-07	53.6
TP10722	ssa19	82.69	52	9	0	1	52	32636306	32636357	2e-07	53.6
TP10731	ssa8	88.89	36	4	0	1	36	18425668	18425703	3e-06	48.2
TP10731	ssa19	82.69	52	8	1	1	51	32636306	32636357	3e-06	50
TP10743	ssa3	85.71	56	8	0	1	56	18480543	18480598	4e-11	66.2
TP1075	ssa15	93.88	49	3	0	1	49	41452710	41452662	9e-14	75.2
TP10750	Ssa02	86.79	53	7	0	6	58	12660858	12660806	2e-10	64.4
TP10751	Ssa02	86.27	51	7	0	6	56	12660858	12660808	2e-09	60.8
TP10754	ssa14	95.31	64	3	0	1	64	30463784	30463721	6e-22	102
TP10755	ssa21	95.31	64	3	0	1	64	16783228	16783291	4e-22	102
TP10757	ssa9	95.31	64	3	0	1	64	12599901	12599838	9e-22	102
TP10759	Ssa20	100	56	0	0	1	56	631667	631722	6e-22	102
TP10759	Ssa13	100	56	0	0	1	56	61260293	61260348	6e-22	102
TP10759	Ssa02	100	56	0	0	1	56	71082579	71082524	6e-22	102
TP10779	ssa25	93.75	64	4	0	1	64	21159248	21159311	4e-21	98.7
TP10780	ssa10	96.88	64	2	0	1	64	19983540	19983603	2e-23	107
TP10792	Ssa06	95.31	64	3	0	1	64	48042066	48042129	7e-22	102
TP108	ssa26	100	64	0	0	1	64	31245935	31245998	1e-26	116
TP10800	ssa20	98.41	63	1	0	1	63	9741434	9741372	4e-24	109
TP10802	ssa26	96.77	62	2	0	3	64	12495401	12495462	9e-23	104
TP10804	ssa17	89.86	69	2	1	1	64	2999743	2999811	2e-19	93.3
TP10806	ssa3	96.88	64	2	0	1	64	32464076	32464139	1e-23	107
TP10806	ssa5	96.88	64	2	0	1	64	10735628	10735691	1e-23	107
TP10806	ssa5	96.88	64	2	0	1	64	10733365	10733428	1e-23	107
TP10809	Ssa05	100	58	0	0	1	58	10733365	10733422	6e-23	105
TP10809	Ssa03	100	58	0	0	1	58	32464076	32464133	6e-23	105
TP10809	Ssa05	100	58	0	0	1	58	10735628	10735685	6e-23	105
TP10817	ssa2	96.88	64	2	0	1	64	46347056	46346993	1e-23	107
TP10836	ssa29	93.94	66	2	1	1	64	6361740	6361675	3e-21	98.7
TP1084	ssa2	96.72	61	2	0	1	61	30125905	30125965	5e-22	102
TP10847	ssa7	96.88	64	2	0	1	64	26721896	26721959	9e-24	107
TP10849	ssa1	95.31	64	3	0	1	64	98456800	98456863	1e-21	102
TP10851	Ssa12	98.39	62	1	0	3	64	63349865	63349804	2e-23	107
TP10919	ssa1	94.03	67	1	3	1	64	2704808	2704742	5e-19	93.3
TP1092	Ssa14	96.15	52	2	0	9	60	68504732	68504783	6e-17	86
TP1092	Ssa28	100	47	0	0	14	60	18154859	18154813	6e-17	86
TP10936	ssa2	93.75	64	4	0	1	64	59802690	59802627	6e-21	98.7
TP1095	Ssa26	96.88	64	1	1	1	64	30369961	30369899	2e-22	104
TP1095	Ssa27	96.88	64	1	1	1	64	8850607	8850545	2e-22	104
TP1095	Ssa28	96.88	64	1	1	1	64	15581060	15581122	2e-22	104
TP1095	Ssa29	96.88	64	1	1	1	64	2563960	2563898	2e-22	104
TP1095	Ssa02	96.88	64	1	1	1	64	22851886	22851948	2e-22	104
TP1095	Ssa03	96.88	64	1	1	1	64	15331221	15331283	2e-22	104
TP1095	Ssa04	96.88	64	1	1	1	64	25208906	25208968	2e-22	104
TP1095	Ssa05	96.88	64	1	1	1	64	26615929	26615991	2e-22	104
TP1095	Ssa06	96.88	64	1	1	1	64	48597196	48597258	2e-22	104
TP1095	Ssa07	96.88	64	1	1	1	64	4969951	4969889	2e-22	104
TP1095	Ssa29	96.88	64	1	1	1	64	35299540	35299478	2e-22	104
TP1095	Ssa02	96.88	64	1	1	1	64	44383941	44383879	2e-22	104
TP1095	Ssa03	96.88	64	1	1	1	64	80097732	80097670	2e-22	104
TP1095	Ssa04	96.88	64	1	1	1	64	52963281	52963219	2e-22	104
TP1095	Ssa05	96.88	64	1	1	1	64	69212647	69212585	2e-22	104
TP1095	Ssa06	96.88	64	1	1	1	64	78829709	78829771	2e-22	104
TP10981	Ssa27	96.43	56	2	0	1	56	33140582	33140527	4e-19	93.3
TP10985	ssa15	96.55	58	2	0	5	62	56380223	56380166	3e-20	96.9
TP10991	Ssa17	90.32	62	6	0	1	62	12626791	12626730	5e-17	86
TP11012	Ssa01	87.5	48	3	1	20	64	83151551	83151598	8e-09	59
TP11014	Ssa01	92.68	41	3	0	2	42	83151563	83151603	1e-09	60.8
TP11022	ssa3	92.59	54	4	0	11	64	77310126	77310073	2e-15	80.6
TP11039	ssa9	95.16	62	3	0	3	64	23461897	23461836	1e-20	98.7
TP11045	Ssa13	91.67	60	5	0	3	62	33458312	33458253	6e-17	86
TP11045	Ssa02	91.67	60	5	0	3	62	10435328	10435269	6e-17	86
TP11045	Ssa09	91.67	60	5	0	3	62	48642563	48642504	6e-17	86
TP11045	Ssa09	91.67	60	5	0	3	62	129194592	129194533	6e-17	86
TP11045	Ssa10	90.32	62	6	0	1	62	101679131	101679192	6e-17	86
TP11050	Ssa03	94.44	36	2	0	22	57	47212511	47212476	3e-08	57.2
TP11062	ssa3	91.89	37	1	1	23	59	87380804	87380770	9e-07	51.8
TP11091	ssa22	90.48	42	3	1	24	64	8959717	8959676	5e-08	55.4
TP11093	Ssa18	80.7	57	11	0	1	57	70312214	70312270	3e-07	53.6
TP11108	Ssa24	96.49	57	2	0	1	57	34050024	34050080	9e-20	95.1
TP11110	ssa28	98.44	64	1	0	1	64	16205691	16205628	5e-25	111
TP11114	ssa25	93.75	64	4	0	1	64	6962861	6962798	4e-21	98.7
TP1114	Ssa02	96.23	53	1	1	1	53	68735984	68736035	2e-16	84.2
TP1114	Ssa19	96.23	53	1	1	1	53	56349827	56349878	2e-16	84.2
TP1114	Ssa03	96.23	53	1	1	1	53	63749522	63749471	2e-16	84.2
TP11155	Ssa15	98.41	63	1	0	1	63	76896703	76896765	5e-24	109
TP11161	ssa4	96.88	64	2	0	1	64	44858781	44858718	1e-23	107
TP11165	Ssa06	98.28	58	1	0	7	64	75885720	75885663	3e-21	100
TP11170	ssa7	96.88	64	2	0	1	64	31656426	31656489	9e-24	107
TP11174	ssa11	93.94	66	2	1	1	64	64172588	64172653	7e-21	98.7
TP11182	Ssa03	91.67	60	5	0	1	60	79877445	79877504	5e-17	86
TP11186	ssa20	95.08	61	3	0	4	64	56335122	56335182	2e-20	96.9
TP11202	ssa3	87.69	65	7	1	1	64	57734889	57734953	7e-15	78.8
TP11204	Ssa29	91.07	56	4	1	1	56	9557190	9557244	8e-14	75.2
TP11210	ssa3	92.19	64	5	0	1	64	61214966	61214903	3e-19	93.3
TP11220	Ssa15	92.45	53	4	0	3	55	60462227	60462175	7e-15	78.8
TP11220	Ssa15	92.45	53	4	0	3	55	96881316	96881368	7e-15	78.8
TP11220	Ssa22	92.45	53	4	0	3	55	10467917	10467969	7e-15	78.8
TP11220	Ssa24	92.45	53	4	0	3	55	19120982	19120930	7e-15	78.8
TP11220	Ssa10	92.45	53	4	0	3	55	96749548	96749600	7e-15	78.8
TP11220	Ssa04	92.45	53	4	0	3	55	22976806	22976754	7e-15	78.8
TP11229	ssa27	90.63	64	6	0	1	64	958469	958532	2e-18	89.7
TP11242	ssa5	100	59	0	0	6	64	29899128	29899070	1e-23	107
TP11254	Ssa19	97.87	47	1	0	1	47	26208066	26208020	1e-15	80.6
TP11267	Ssa15	97.73	44	1	0	2	45	2464788	2464831	6e-14	75.2
TP11269	ssa7	93.22	59	4	0	1	59	48570279	48570337	2e-18	89.7
TP11279	ssa21	98.44	64	1	0	1	64	10983061	10982998	7e-25	111
TP11288	Ssa24	92.73	55	4	0	1	55	18667734	18667680	6e-16	82.4
TP11291	ssa1	98.31	59	1	0	1	59	28355854	28355912	1e-21	102
TP11306	ssa27	93.44	61	4	0	4	64	21437424	21437364	1e-19	93.3
TP11373	Ssa12	93.44	61	4	0	1	61	27953378	27953318	4e-19	93.3
TP11373	Ssa02	93.44	61	4	0	1	61	39874429	39874489	4e-19	93.3
TP11375	Ssa03	96.83	63	2	0	1	63	76114256	76114194	6e-23	105
TP11375	Ssa06	96.83	63	2	0	1	63	24561817	24561755	6e-23	105
TP11381	ssa7	88.24	68	4	2	1	64	33610012	33610079	4e-16	82.4
TP11384	Ssa24	98.21	56	1	0	1	56	38831306	38831251	3e-20	96.9
TP11385	ssa28	95.24	63	3	0	1	63	17121639	17121701	9e-22	100
TP11386	Ssa19	90.63	64	6	0	1	64	20779597	20779660	5e-18	89.7
TP11392	Ssa18	100	64	0	0	1	64	21433856	21433919	3e-26	116
TP11393	Ssa16	87.5	64	7	1	1	63	16732134	16732197	3e-14	77
TP11393	Ssa20	87.5	64	7	1	1	63	41024626	41024563	3e-14	77
TP11393	Ssa27	87.5	64	7	1	1	63	11778212	11778149	3e-14	77
TP11393	Ssa29	87.5	64	7	1	1	63	23745336	23745399	3e-14	77
TP11393	Ssa07	87.5	64	7	1	1	63	30425389	30425452	3e-14	77
TP11393	Ssa09	87.5	64	7	1	1	63	94821578	94821515	3e-14	77
TP11401	ssa23	93.75	64	4	0	1	64	20897711	20897648	4e-21	98.7
TP11435	ssa2	92.06	63	5	0	1	63	12435041	12435103	9e-19	91.5
TP11463	ssa5	93.65	63	4	0	2	64	33665930	33665992	2e-20	96.9
TP11465	ssa21	93.75	64	1	1	1	64	43735833	43735773	2e-20	96.9
TP11468	ssa4	92.19	64	4	1	1	64	27596258	27596320	3e-18	89.7
TP11483	ssa4	95	60	3	0	5	64	63972830	63972771	8e-20	95.1
TP11497	ssa25	93.75	64	4	0	1	64	9101606	9101543	4e-21	98.7
TP11508	Ssa01	98.44	64	1	0	1	64	125841262	125841325	1e-24	111
TP1151	ssa25	95.31	64	3	0	1	64	42056008	42055945	3e-22	102
TP11521	Ssa12	96.88	64	2	0	1	64	29354064	29354127	2e-23	107
TP11522	ssa12	95.24	63	2	1	1	63	23198100	23198039	2e-20	96.9
TP11534	ssa9	94.74	57	3	0	8	64	34135840	34135896	6e-18	89.7
TP11535	Ssa07	96.88	64	2	0	1	64	37511684	37511747	2e-23	107
TP11561	ssa3	98.28	58	1	0	1	58	25634978	25634921	2e-21	100
TP11613	Ssa20	95.45	66	1	1	1	64	72460051	72460116	2e-22	104
TP11644	ssa10	96.88	64	2	0	1	64	26536766	26536703	2e-23	107
TP11675	ssa23	96.88	64	2	0	1	64	43476976	43477039	8e-24	107
TP11681	Ssa04	93.55	62	4	0	1	62	42909223	42909162	1e-19	95.1
TP11681	Ssa20	93.75	64	3	1	1	64	19611775	19611713	1e-19	95.1
TP11685	ssa14	96.67	60	2	0	1	60	28541750	28541809	2e-21	100
TP11688	ssa28	93.75	64	4	0	1	64	6810365	6810302	3e-21	98.7
TP11694	Ssa02	86.27	51	7	0	1	51	30388953	30388903	2e-09	60.8
TP11708	Ssa12	97.56	41	1	0	1	41	2625674	2625634	2e-12	69.8
TP11708	Ssa12	97.56	41	1	0	1	41	1701151	1701191	2e-12	69.8
TP11708	Ssa12	95.35	43	2	0	3	45	2626240	2626198	2e-12	69.8
TP11716	ssa10	100	44	0	0	1	44	9149708	9149751	2e-15	80.6
TP11717	ssa1	96.88	64	2	0	1	64	32840075	32840012	2e-23	107
TP11720	Ssa07	92.59	54	4	0	1	54	39374969	39375022	2e-15	80.6
TP11723	ssa20	95.31	64	3	0	1	64	48376000	48375937	6e-22	102
TP11744	Ssa05	100	54	0	0	1	54	60245007	60244954	7e-21	98.7
TP11747	ssa5	98.44	64	1	0	1	64	33597229	33597166	1e-24	111
TP11761	ssa1	96.88	64	2	0	1	64	43416775	43416712	2e-23	107
TP11772	Ssa12	95.56	45	2	0	1	45	2694225	2694269	2e-13	73.4
TP11776	ssa6	98.46	65	0	1	1	64	71040265	71040201	4e-24	109
TP11784	ssa4	95.31	64	3	0	1	64	60442053	60442116	5e-22	102
TP11799	Ssa03	93.75	64	4	0	1	64	77287271	77287334	9e-21	98.7
TP11799	Ssa06	93.75	64	4	0	1	64	24060289	24060352	9e-21	98.7
TP11845	Ssa28	94.34	53	3	0	1	53	6242716	6242768	5e-16	82.4
TP11856	ssa7	96.88	64	2	0	1	64	10542784	10542721	9e-24	107
TP11858	Ssa14	88.68	53	6	0	1	53	40022053	40022105	3e-12	69.8
TP11860	Ssa15	95.35	43	2	0	1	43	4494057	4494015	2e-12	69.8
TP11865	ssa26	93.75	64	4	0	1	64	34558159	34558222	4e-21	98.7
TP11874	Ssa01	96.61	59	2	0	1	59	17161939	17161881	8e-21	98.7
TP11883	Ssa03	96.88	64	2	0	1	64	40030242	40030305	2e-23	107
TP11883	Ssa09	96.88	64	2	0	1	64	62078326	62078263	2e-23	107
TP11884	ssa26	96.83	63	2	0	2	64	4226302	4226240	3e-23	105
TP11889	ssa21	95.16	62	3	0	3	64	6903580	6903519	5e-21	98.7
TP11920	ssa14	87.1	62	5	1	6	64	3549739	3549800	8e-14	75.2
TP11923	ssa2	95.16	62	2	1	4	64	18587662	18587723	7e-20	95.1
TP11943	Ssa01	95.12	41	2	0	1	41	97487268	97487228	2e-11	66.2
TP11943	Ssa01	95.12	41	2	0	1	41	97487305	97487265	2e-11	66.2
TP11954	ssa7	96.92	65	1	1	1	64	5337632	5337696	3e-23	105
TP11969	Ssa14	96.83	63	2	0	1	63	21427102	21427164	6e-23	105
TP11974	Ssa16	97.22	36	1	0	1	36	54704336	54704301	1e-09	60.8
TP11974	Ssa16	97.22	36	1	0	1	36	54704499	54704464	1e-09	60.8
TP11974	Ssa16	97.22	36	1	0	1	36	54704758	54704723	1e-09	60.8
TP11974	Ssa16	97.22	36	1	0	1	36	54704954	54704919	1e-09	60.8
TP11974	Ssa16	93.02	43	2	1	1	43	54704270	54704229	1e-09	60.8
TP11974	Ssa16	97.22	36	1	0	1	36	54705085	54705050	1e-09	60.8
TP11980	Ssa20	98.36	61	1	0	1	61	29029235	29029295	6e-23	105
TP11982	Ssa16	92.06	63	5	0	1	63	68577887	68577825	1e-18	91.5
TP11982	Ssa02	92.06	63	5	0	1	63	15983468	15983406	1e-18	91.5
TP11986	ssa13	92.19	64	4	1	1	63	68761500	68761437	4e-18	89.7
TP11994	ssa28	100	64	0	0	1	64	28890647	28890584	1e-26	116
TP120	Ssa13	95.92	49	2	0	1	49	6715920	6715872	2e-15	80.6
TP12003	ssa3	98.44	64	1	0	1	64	79974208	79974271	1e-24	111
TP12015	Ssa03	93.65	63	4	0	1	63	21713698	21713760	3e-20	96.9
TP12015	Ssa03	93.65	63	4	0	1	63	36702382	36702320	3e-20	96.9
TP12040	ssa15	96.88	64	2	0	1	64	32916259	32916322	2e-23	107
TP12042	Ssa09	92.06	63	5	0	2	64	59394028	59394090	1e-18	91.5
TP12042	Ssa10	89.71	68	2	1	2	64	71902822	71902755	1e-18	91.5
TP12043	ssa11	96.83	63	2	0	2	64	24836122	24836060	5e-23	105
TP12045	Ssa07	97.83	46	1	0	1	46	49763285	49763240	5e-15	78.8
TP12047	Ssa10	97.83	46	1	0	1	46	97616540	97616495	5e-15	78.8
TP12047	Ssa10	97.83	46	1	0	1	46	97616729	97616684	5e-15	78.8
TP12052	ssa14	93.75	64	4	0	1	64	26841370	26841433	7e-21	98.7
TP12057	Ssa09	100	51	0	0	14	64	83889837	83889787	4e-19	93.3
TP12057	Ssa15	96.43	56	2	0	9	64	9515605	9515660	4e-19	93.3
TP12059	ssa9	96.88	64	2	0	1	64	121514569	121514506	2e-23	107
TP12082	Ssa15	95.56	45	2	0	1	45	43674422	43674466	2e-13	73.4
TP12082	Ssa06	95.56	45	2	0	1	45	75561306	75561262	2e-13	73.4
TP12084	ssa6	90.63	64	6	0	1	64	49846533	49846470	4e-18	89.7
TP1209	ssa12	95.31	64	3	0	1	64	55930799	55930736	6e-22	102
TP12100	ssa4	93.22	59	3	1	6	64	31757890	31757947	4e-17	86
TP12121	Ssa04	92.19	64	4	1	1	64	42981191	42981129	5e-18	89.7
TP12127	ssa12	98.39	62	1	0	3	64	26588777	26588716	1e-23	107
TP12128	ssa26	95.08	61	2	1	3	63	3875496	3875437	2e-19	93.3
TP12140	Ssa03	96.88	64	2	0	1	64	83228646	83228583	2e-23	107
TP12140	Ssa06	96.88	64	2	0	1	64	4704850	4704787	2e-23	107
TP12144	Ssa17	89.13	46	5	0	6	51	13331455	13331410	2e-09	60.8
TP12146	ssa13	95.31	64	3	0	1	64	51845152	51845215	7e-22	102
TP12148	Ssa12	95.56	45	2	0	4	48	34734197	34734241	2e-13	73.4
TP12152	Ssa09	95	40	2	0	1	40	75712013	75711974	9e-11	64.4
TP12168	Ssa16	93.75	64	4	0	1	64	45419167	45419104	9e-21	98.7
TP12179	ssa4	93.75	64	4	0	1	64	8951416	8951479	7e-21	98.7
TP12181	ssa24	93.75	64	4	0	1	64	10158274	10158337	4e-21	98.7
TP12193	ssa9	96.88	64	2	0	1	64	19398705	19398642	2e-23	107
TP12203	Ssa12	92.45	53	4	0	1	53	74038813	74038865	6e-15	78.8
TP12214	ssa12	96.88	64	2	0	1	64	19192015	19191952	1e-23	107
TP12215	ssa4	100	64	0	0	1	64	44562705	44562642	2e-26	116
TP12219	ssa13	92.42	66	3	1	1	64	82388975	82388910	1e-19	95.1
TP12224	ssa2	89.47	38	4	0	1	38	41284982	41285019	8e-07	51.8
TP1223	ssa10	84.38	64	10	0	1	64	23232472	23232535	1e-12	71.6
TP12234	Ssa05	89.06	64	7	0	1	64	53142763	53142826	2e-16	84.2
TP12234	Ssa16	90.16	61	6	0	4	64	73402851	73402911	2e-16	84.2
TP12234	Ssa13	91.53	59	5	0	6	64	82620734	82620676	2e-16	84.2
TP12240	ssa7	95.31	64	3	0	1	64	37507433	37507496	4e-22	102
TP12242	Ssa21	97.92	48	1	0	1	48	47549142	47549189	4e-16	82.4
TP12255	ssa14	94.92	59	3	0	6	64	61866802	61866744	3e-19	93.3
TP1226	ssa4	98.44	64	1	0	1	64	55443555	55443492	1e-24	111
TP12287	ssa17	92.19	64	5	0	1	64	38158152	38158089	2e-19	93.3
TP12302	ssa9	95.24	63	3	0	2	64	94602207	94602269	3e-21	100
TP1231	ssa10	92.19	64	5	0	1	64	1346541	1346604	4e-19	93.3
TP12322	ssa11	96.77	62	2	0	3	64	29818824	29818763	2e-22	104
TP12328	Ssa11	98.08	52	1	0	1	52	70119805	70119754	3e-18	89.7
TP12328	Ssa11	98.08	52	1	0	1	52	70119829	70119778	3e-18	89.7
TP12328	Ssa11	98.08	52	1	0	1	52	70119973	70119922	3e-18	89.7
TP12328	Ssa11	98.08	52	1	0	1	52	70120045	70119994	3e-18	89.7
TP12328	Ssa11	98.08	52	1	0	1	52	70119517	70119466	3e-18	89.7
TP12328	Ssa11	98.08	52	1	0	1	52	70120069	70120018	3e-18	89.7
TP12332	Ssa10	91.53	59	5	0	5	63	49492584	49492526	2e-16	84.2
TP12336	ssa25	93.75	64	2	1	1	64	32583417	32583356	5e-20	95.1
TP12353	ssa16	97.87	47	1	0	1	47	43747086	43747132	2e-15	80.6
TP12358	ssa3	90.77	65	3	2	3	64	74864973	74865037	2e-16	84.2
TP12368	ssa10	91.94	62	3	1	1	62	7914635	7914576	2e-17	87.8
TP12380	Ssa23	96.08	51	1	1	3	52	37311368	37311318	2e-15	80.6
TP12380	Ssa23	96.08	51	1	1	3	52	38881318	38881268	2e-15	80.6
TP12380	Ssa01	96.08	51	1	1	3	52	44218861	44218911	2e-15	80.6
TP12380	Ssa09	96.08	51	1	1	3	52	102577093	102577143	2e-15	80.6
TP1239	ssa28	85.71	63	8	1	1	63	12962139	12962200	2e-12	69.8
TP12390	Ssa01	94.74	57	0	1	1	57	141074188	141074135	1e-17	87.8
TP12395	ssa8	93.75	64	4	0	1	64	9331394	9331331	2e-21	98.7
TP12407	ssa25	100	64	0	0	1	64	8997463	8997400	2e-26	116
TP1241	Ssa15	86.36	66	5	2	3	64	15062177	15062112	4e-13	73.4
TP1241	Ssa06	88.33	60	6	1	6	64	82786591	82786650	4e-13	73.4
TP12410	Ssa04	95.08	61	3	0	1	61	20042166	20042106	3e-20	96.9
TP12424	ssa28	100	33	0	0	9	41	33682419	33682451	8e-10	60.8
TP12428	Ssa07	93.75	64	4	0	1	64	43688679	43688616	9e-21	98.7
TP1243	ssa9	87.5	64	8	0	1	64	31467091	31467154	3e-15	80.6
TP12434	ssa26	100	64	0	0	1	64	3643340	3643403	1e-26	116
TP12452	ssa18	98.41	63	1	0	2	64	18196984	18197046	3e-24	109
TP12465	ssa11	89.23	65	4	2	1	64	87362197	87362135	2e-15	80.6
TP12471	Ssa11	97.78	45	1	0	1	45	70741096	70741052	2e-14	77
TP12486	Ssa11	98.28	58	1	0	1	58	35438418	35438361	2e-21	100
TP12486	Ssa11	98.28	58	1	0	1	58	35438634	35438577	2e-21	100
TP12486	Ssa11	98.28	58	1	0	1	58	35438148	35438091	2e-21	100
TP12486	Ssa11	98.28	58	1	0	1	58	43004808	43004751	2e-21	100
TP12489	ssa25	89.23	65	3	1	4	64	21515773	21515709	3e-17	86
TP12492	Ssa17	91.94	62	5	0	1	62	12626730	12626791	4e-18	89.7
TP12494	ssa6	96.88	64	2	0	1	64	53218692	53218629	1e-23	107
TP12495	ssa1	80	65	11	2	1	64	145576499	145576562	2e-06	51.8
TP12514	Ssa22	89.83	59	6	0	1	59	60491517	60491459	2e-15	80.6
TP12514	Ssa22	89.83	59	6	0	1	59	60491573	60491515	2e-15	80.6
TP12514	Ssa14	89.83	59	6	0	1	59	90730157	90730099	2e-15	80.6
TP12514	Ssa29	89.83	59	6	0	1	59	37850338	37850280	2e-15	80.6
TP12519	Ssa05	96.49	57	2	0	1	57	33248325	33248381	9e-20	95.1
TP12523	Ssa15	90.74	54	5	0	1	54	88440856	88440909	1e-13	75.2
TP12523	Ssa11	90.74	54	5	0	1	54	47488834	47488887	1e-13	75.2
TP12523	Ssa11	90.74	54	5	0	1	54	31327833	31327780	1e-13	75.2
TP12544	Ssa04	93.55	62	4	0	1	62	20912116	20912177	1e-19	95.1
TP12551	ssa25	93.75	64	2	1	1	64	29971461	29971400	5e-20	95.1
TP12555	Ssa02	94.74	57	3	0	1	57	28041420	28041476	4e-18	89.7
TP12560	Ssa08	94.74	57	3	0	4	60	24580084	24580140	5e-18	89.7
TP12569	ssa26	95.24	63	3	0	1	63	8210344	8210406	1e-21	100
TP12576	ssa10	96.92	65	1	1	1	64	9611356	9611292	6e-23	105
TP12599	Ssa05	96.72	61	2	0	1	61	51173730	51173790	7e-22	102
TP126	Ssa21	92.68	41	3	0	4	44	14832409	14832369	1e-09	60.8
TP12610	ssa3	92.19	64	5	0	1	64	7724842	7724779	3e-19	93.3
TP12620	ssa19	95.24	63	3	0	2	64	53542735	53542673	2e-21	100
TP12659	Ssa25	88.89	54	4	2	1	53	24979904	24979852	2e-10	64.4
TP12659	Ssa27	90.38	52	3	2	3	53	11113198	11113148	2e-10	64.4
TP12678	ssa11	95.31	64	3	0	1	64	44881448	44881385	6e-22	102
TP12691	ssa20	96.88	64	2	0	1	64	54964544	54964481	1e-23	107
TP12707	Ssa06	95.08	61	3	0	1	61	13454825	13454765	3e-20	96.9
TP12710	Ssa13	96.88	64	2	0	1	64	50919037	50919100	2e-23	107
TP12714	ssa8	93.75	64	4	0	1	64	5000542	5000479	2e-21	98.7
TP12721	Ssa03	95.31	64	3	0	1	64	84399443	84399380	7e-22	102
TP12726	ssa2	95.31	64	3	0	1	64	18149083	18149146	5e-22	102
TP12742	Ssa14	86.36	44	6	0	3	46	84679064	84679107	2e-07	53.6
TP12742	Ssa01	89.74	39	4	0	3	41	145240594	145240556	2e-07	53.6
TP12742	Ssa01	89.74	39	4	0	3	41	145240608	145240570	2e-07	53.6
TP12742	Ssa14	86.36	44	6	0	3	46	84679050	84679093	2e-07	53.6
TP12742	Ssa01	91.89	37	3	0	7	43	145240893	145240857	2e-07	53.6
TP12763	ssa27	96.88	64	2	0	1	64	34305723	34305660	7e-24	107
TP128	ssa9	93.22	59	4	0	4	62	28826224	28826282	6e-18	89.7
TP1280	ssa18	90.63	64	5	1	1	64	27487066	27487128	4e-17	86
TP12812	Ssa01	98.39	62	1	0	3	64	126122277	126122338	2e-23	107
TP12813	Ssa19	98.44	64	1	0	1	64	47273083	47273146	1e-24	111
TP12813	Ssa03	98.44	64	1	0	1	64	8936155	8936092	1e-24	111
TP1282	Ssa10	95.31	64	2	1	1	63	13715815	13715752	9e-21	98.7
TP12820	Ssa10	100	34	0	0	11	44	100616910	100616943	3e-10	62.6
TP12844	Ssa01	98.44	64	1	0	1	64	68949388	68949451	1e-24	111
TP12853	ssa3	98.39	62	1	0	1	62	16448710	16448771	1e-23	107
TP12853	ssa14	98.39	62	1	0	1	62	19849203	19849142	1e-23	107
TP12862	ssa26	96.88	64	2	0	1	64	31540743	31540680	7e-24	107
TP12884	Ssa02	96.88	64	2	0	1	64	41357257	41357194	2e-23	107
TP12894	ssa12	93.75	64	4	0	1	64	20886786	20886723	7e-21	98.7
TP12899	Ssa05	100	42	0	0	1	42	63533834	63533875	1e-14	77
TP1290	ssa10	91.38	58	4	1	1	57	40867190	40867247	8e-15	78.8
TP12916	Ssa12	93.44	61	4	0	1	61	48066911	48066971	4e-19	93.3
TP12936	ssa17	96.88	64	2	0	1	64	44073264	44073327	9e-24	107
TP12943	Ssa23	98.44	64	1	0	1	64	12402509	12402446	1e-24	111
TP12950	ssa3	95.31	64	3	0	1	64	69358229	69358166	6e-22	102
TP12958	ssa1	87.88	66	5	1	1	63	31782892	31782957	9e-16	82.4
TP12959	Ssa15	98.44	64	1	0	1	64	34602101	34602164	1e-24	111
TP12980	ssa20	90.63	64	6	0	1	64	39050894	39050957	4e-18	89.7
TP12985	ssa1	98.44	64	1	0	1	64	13482462	13482399	2e-24	111
TP12987	Ssa20	96.88	64	2	0	1	64	1290111	1290048	2e-23	107
TP12992	ssa10	96.88	64	2	0	1	64	105795025	105794962	2e-23	107
TP12997	ssa16	89.83	59	6	0	6	64	34589243	34589185	2e-15	80.6
TP13	ssa14	96.88	64	2	0	1	64	58953103	58953166	1e-23	107
TP13021	ssa18	95.31	64	3	0	1	64	13513108	13513171	5e-22	102
TP13027	ssa4	93.75	64	4	0	1	64	74305906	74305843	7e-21	98.7
TP13047	Ssa27	96.43	56	2	0	1	56	3942700	3942755	3e-19	93.3
TP1307	ssa26	91.94	62	5	0	1	62	15364454	15364393	2e-18	89.7
TP13080	ssa11	100	64	0	0	1	64	18478704	18478641	3e-26	116
TP13085	ssa17	95.08	61	2	1	1	60	8843880	8843820	2e-19	93.3
TP13087	Ssa26	98.15	54	1	0	1	54	23661391	23661444	3e-19	93.3
TP13087	Ssa26	98.15	54	1	0	1	54	25837232	25837285	3e-19	93.3
TP13091	Ssa16	89.47	38	4	0	4	41	87734091	87734054	5e-07	51.8
TP13098	Ssa05	89.66	58	6	0	7	64	42895852	42895909	8e-15	78.8
TP13100	ssa2	91.94	62	1	1	3	64	28666053	28665996	3e-18	89.7
TP13101	Ssa01	92.68	41	3	0	1	41	97487228	97487268	1e-09	60.8
TP13101	Ssa01	92.68	41	3	0	1	41	97487265	97487305	1e-09	60.8
TP13114	Ssa13	97.56	41	1	0	10	50	104967744	104967784	3e-12	69.8
TP13114	Ssa13	93.48	46	3	0	10	55	104967778	104967823	3e-12	69.8
TP13131	Ssa09	98.44	64	1	0	1	64	48426481	48426418	1e-24	111
TP13136	Ssa03	98.25	57	1	0	1	57	90240439	90240495	7e-21	98.7
TP13136	Ssa03	98.25	57	1	0	1	57	90240753	90240809	7e-21	98.7
TP13153	ssa5	100	64	0	0	1	64	75793275	75793212	2e-26	116
TP13159	ssa10	95.31	64	3	0	1	64	13226077	13226014	7e-22	102
TP13192	ssa1	98.39	62	1	0	1	62	7345175	7345114	2e-23	107
TP13195	ssa18	92.11	38	3	0	2	39	67778565	67778602	6e-08	55.4
TP13196	Ssa15	95.38	65	2	1	1	64	76568313	76568249	3e-21	100
TP13197	Ssa05	100	64	0	0	1	64	20293885	20293948	3e-26	116
TP13199	ssa2	84.13	63	7	1	1	63	33845086	33845145	1e-11	68
TP13204	ssa15	94.12	68	0	1	1	64	87920421	87920488	2e-22	104
TP13220	Ssa10	98.31	59	1	0	1	59	71531205	71531147	6e-22	102
TP13228	Ssa12	92.19	64	5	0	1	64	18899205	18899142	4e-19	93.3
TP13228	Ssa02	92.19	64	5	0	1	64	49686603	49686666	4e-19	93.3
TP13231	Ssa06	91.11	45	4	0	1	45	28894048	28894092	1e-10	64.4
TP13232	Ssa04	93.18	44	3	0	1	44	15426552	15426595	3e-11	66.2
TP13234	Ssa01	92.19	64	5	0	1	64	25941224	25941287	4e-19	93.3
TP1325	ssa6	91.04	67	2	1	1	63	72898133	72898199	3e-19	93.3
TP13253	Ssa18	92.31	65	1	2	1	64	26970140	26970201	5e-18	89.7
TP13261	Ssa28	96.23	53	2	0	1	53	6242768	6242716	1e-17	87.8
TP13299	ssa11	98.44	64	1	0	1	64	59685684	59685621	1e-24	111
TP13315	Ssa06	93.85	65	3	1	1	64	57711041	57711105	3e-20	96.9
TP13317	Ssa15	96.72	61	2	0	1	61	46930286	46930226	7e-22	102
TP13325	ssa16	88.24	68	4	1	1	64	6387677	6387744	4e-17	86
TP13336	Ssa22	95.56	45	2	0	9	53	9265365	9265409	3e-13	73.4
TP13336	Ssa24	95.56	45	2	0	9	53	25219671	25219715	3e-13	73.4
TP13336	Ssa27	92	50	4	0	4	53	35157476	35157525	3e-13	73.4
TP13336	Ssa28	95.56	45	2	0	9	53	19481292	19481248	3e-13	73.4
TP13336	Ssa29	95.56	45	2	0	9	53	21770341	21770385	3e-13	73.4
TP13336	Ssa03	95.56	45	2	0	9	53	57835191	57835147	3e-13	73.4
TP13336	Ssa04	95.56	45	2	0	9	53	58200655	58200699	3e-13	73.4
TP13336	Ssa06	95.56	45	2	0	9	53	58808509	58808465	3e-13	73.4
TP13336	Ssa06	95.56	45	2	0	9	53	58809941	58809985	3e-13	73.4
TP13336	Ssa21	95.56	45	2	0	9	53	29990063	29990107	3e-13	73.4
TP13336	Ssa09	95.56	45	2	0	9	53	3973547	3973503	3e-13	73.4
TP13340	ssa12	96.88	64	2	0	1	64	89492971	89493034	1e-23	107
TP13350	ssa26	100	49	0	0	1	49	27358096	27358144	2e-18	89.7
TP13353	Ssa09	95.65	46	2	0	1	46	9080853	9080898	6e-14	75.2
TP13354	ssa19	88.89	63	7	0	1	63	27945635	27945573	5e-16	82.4
TP13355	Ssa01	95.92	49	2	0	3	51	72813387	72813339	2e-15	80.6
TP13376	Ssa07	88.89	63	4	1	3	62	18434781	18434719	2e-15	80.6
TP13391	ssa11	91.07	56	5	0	1	56	72309899	72309844	7e-15	78.8
TP134	Ssa07	95.35	43	2	0	22	64	38521073	38521031	4e-12	69.8
TP134	Ssa17	95.35	43	2	0	22	64	40729435	40729393	4e-12	69.8
TP134	Ssa17	95.35	43	2	0	22	64	39122453	39122411	4e-12	69.8
TP13402	ssa13	90.63	64	6	0	1	64	78012422	78012485	4e-18	89.7
TP13411	ssa2	95.38	65	2	1	1	64	12352861	12352797	2e-21	100
TP13415	ssa11	93.75	64	4	0	1	64	71768015	71767952	7e-21	98.7
TP1342	ssa16	96.88	64	1	1	1	64	10473866	10473804	2e-22	104
TP13444	ssa11	96.88	64	2	0	1	64	75021611	75021674	1e-23	107
TP13446	ssa12	93.75	64	4	0	1	64	44304162	44304099	7e-21	98.7
TP13455	Ssa01	93.75	64	4	0	1	64	43362187	43362124	9e-21	98.7
TP13462	ssa13	95.45	66	1	1	1	64	65490617	65490682	2e-22	104
TP13464	Ssa16	90.32	62	6	0	1	62	18331239	18331300	5e-17	86
TP13464	Ssa28	90.32	62	6	0	1	62	21665128	21665189	5e-17	86
TP13464	Ssa11	90.63	64	4	1	1	62	41540296	41540359	5e-17	86
TP13464	Ssa07	90.32	62	6	0	1	62	28078609	28078670	5e-17	86
TP13465	ssa9	96.88	64	2	0	1	64	122474143	122474206	2e-23	107
TP13469	Ssa04	91.53	59	5	0	1	59	44558970	44558912	2e-16	84.2
TP13482	ssa15	98.33	60	1	0	3	62	4638734	4638675	2e-22	104
TP13483	ssa20	92.19	64	5	0	1	64	57199727	57199664	3e-19	93.3
TP13486	ssa9	91.94	62	5	0	1	62	56667243	56667182	6e-18	89.7
TP13493	Ssa13	97.5	40	1	0	8	47	104967783	104967744	1e-11	68
TP135	ssa23	92.19	64	5	0	1	64	45077556	45077619	2e-19	93.3
TP1350	ssa3	92.19	64	3	1	1	64	37488263	37488202	1e-18	91.5
TP13505	ssa12	95.31	64	3	0	1	64	79948090	79948027	6e-22	102
TP13506	ssa24	96.88	64	2	0	1	64	31409651	31409588	7e-24	107
TP13513	Ssa13	91.11	45	4	0	1	45	106134781	106134825	2e-10	64.4
TP13513	Ssa13	91.11	45	4	0	1	45	106134906	106134950	2e-10	64.4
TP13516	ssa25	93.65	63	3	1	3	64	6362665	6362727	2e-19	93.3
TP13520	Ssa11	96.77	62	2	0	1	62	84749296	84749357	2e-22	104
TP13531	ssa1	98.44	64	1	0	1	64	26296006	26295943	2e-24	111
TP13539	ssa4	98.44	64	1	0	1	64	70364239	70364176	1e-24	111
TP13541	Ssa03	86.89	61	7	1	1	60	13202839	13202779	1e-12	71.6
TP13541	Ssa13	87.3	63	5	2	1	60	69690494	69690432	1e-12	71.6
TP13541	Ssa14	87.3	63	5	2	1	60	39800323	39800261	1e-12	71.6
TP13541	Ssa01	87.3	63	5	2	1	60	113922135	113922197	1e-12	71.6
TP13541	Ssa23	87.3	63	5	2	1	60	1186241	1186179	1e-12	71.6
TP13545	Ssa07	95.24	63	3	0	1	63	32606545	32606483	3e-21	100
TP13567	Ssa07	98.08	52	1	0	1	52	34937367	34937418	3e-18	89.7
TP13573	ssa12	95.31	64	3	0	1	64	66272567	66272504	6e-22	102
TP1358	ssa7	92.06	63	5	0	1	63	57387307	57387245	7e-19	91.5
TP13589	Ssa05	97.96	49	1	0	1	49	41155280	41155232	1e-16	84.2
TP13596	ssa26	92.19	64	5	0	1	64	1840628	1840565	2e-19	93.3
TP1360	ssa3	96.88	64	2	0	1	64	36607277	36607214	1e-23	107
TP13608	ssa15	86.76	68	5	1	1	64	1489925	1489858	6e-16	82.4
TP13610	ssa21	96.92	65	1	1	1	64	13952246	13952310	3e-23	105
TP13613	Ssa12	100	40	0	0	1	40	87407728	87407767	1e-13	73.4
TP13613	Ssa14	100	40	0	0	1	40	16488452	16488491	1e-13	73.4
TP13613	Ssa15	100	40	0	0	1	40	80867192	80867153	1e-13	73.4
TP13613	Ssa18	100	40	0	0	1	40	54955660	54955699	1e-13	73.4
TP13613	Ssa19	100	40	0	0	1	40	60108293	60108254	1e-13	73.4
TP13613	Ssa22	100	40	0	0	1	40	60962423	60962462	1e-13	73.4
TP13613	Ssa29	100	40	0	0	1	40	13657330	13657369	1e-13	73.4
TP13613	Ssa03	100	40	0	0	1	40	36186489	36186450	1e-13	73.4
TP13613	Ssa06	100	40	0	0	1	40	14065224	14065263	1e-13	73.4
TP13613	Ssa12	100	40	0	0	1	40	32740217	32740178	1e-13	73.4
TP13613	Ssa08	100	40	0	0	1	40	8342919	8342880	1e-13	73.4
TP13616	ssa13	93.75	64	4	0	1	64	70350074	70350011	8e-21	98.7
TP13619	Ssa03	95.35	43	2	0	1	43	13092215	13092173	2e-12	69.8
TP1364	ssa20	98.15	54	1	0	1	54	35169408	35169355	3e-19	93.3
TP13642	ssa18	95.08	61	3	0	1	61	59023576	59023636	2e-20	96.9
TP13646	ssa14	91.94	62	5	0	1	62	58931097	58931158	4e-18	89.7
TP13649	ssa11	95.16	62	3	0	3	64	74071843	74071782	7e-21	98.7
TP13654	ssa21	89.06	64	4	1	1	64	47606316	47606376	4e-16	82.4
TP1366	Ssa23	94.44	54	3	0	1	54	25149083	25149136	2e-16	84.2
TP13660	ssa20	98.39	62	1	0	3	64	53404166	53404227	1e-23	107
TP13673	ssa18	95.31	64	3	0	1	64	26526092	26526029	5e-22	102
TP13680	ssa21	93.18	44	3	0	21	64	14949360	14949317	3e-11	66.2
TP13689	Ssa09	96.88	64	2	0	1	64	100142330	100142267	2e-23	107
TP13712	ssa13	95.31	64	2	1	1	63	54817929	54817866	8e-21	98.7
TP13746	ssa23	93.94	66	2	1	1	64	19388993	19389058	4e-21	98.7
TP13758	ssa23	89.06	64	7	0	1	64	29073598	29073661	9e-17	84.2
TP1377	ssa6	96.67	60	1	1	1	59	66584173	66584114	2e-20	96.9
TP13771	Ssa27	97.37	38	1	0	1	38	32997163	32997200	1e-10	64.4
TP13771	Ssa27	97.37	38	1	0	1	38	32997261	32997298	1e-10	64.4
TP13774	ssa27	98.44	64	1	0	1	64	28332620	28332683	6e-25	111
TP13834	ssa10	98.39	62	1	0	3	64	78151196	78151135	2e-23	107
TP13835	ssa7	100	62	0	0	3	64	50556242	50556181	2e-25	113
TP13840	Ssa22	89.06	64	7	0	1	64	6170665	6170602	2e-16	84.2
TP13854	Ssa16	93.75	64	3	1	1	64	2104409	2104347	1e-19	95.1
TP13866	ssa29	100	64	0	0	1	64	37391488	37391425	1e-26	116
TP13867	ssa5	88.71	62	7	0	1	62	17517848	17517909	2e-15	80.6
TP13887	Ssa03	92.68	41	1	1	1	39	92388572	92388612	3e-09	59
TP13887	Ssa03	92.68	41	1	1	1	39	92388637	92388677	3e-09	59
TP13887	Ssa27	92.68	41	1	1	1	39	13716829	13716869	3e-09	59
TP13887	Ssa03	92.68	41	1	1	1	39	92388899	92388939	3e-09	59
TP13891	Ssa15	95.16	62	3	0	3	64	25041689	25041628	9e-21	98.7
TP13891	Ssa15	95.16	62	3	0	3	64	25041809	25041748	9e-21	98.7
TP13907	ssa16	96.88	64	2	0	1	64	47127584	47127521	1e-23	107
TP13916	Ssa11	92.11	38	3	0	1	38	12988761	12988798	4e-08	55.4
TP13925	ssa4	92.19	64	5	0	1	64	58345929	58345866	3e-19	93.3
TP13941	Ssa16	100	36	0	0	10	45	54704301	54704336	3e-11	66.2
TP13941	Ssa16	100	36	0	0	10	45	54704464	54704499	3e-11	66.2
TP13941	Ssa16	95.35	43	1	1	3	45	54704229	54704270	3e-11	66.2
TP13941	Ssa16	100	36	0	0	10	45	54704919	54704954	3e-11	66.2
TP13945	ssa17	95.83	48	1	1	18	64	8843820	8843867	5e-14	75.2
TP13970	ssa3	98.44	64	1	0	1	64	73865177	73865114	1e-24	111
TP1399	Ssa20	100	64	0	0	1	64	74039913	74039850	3e-26	116
TP13992	Ssa17	94.34	53	2	1	1	53	26713198	26713147	6e-15	78.8
TP13992	Ssa17	94.34	53	2	1	1	53	26714755	26714704	6e-15	78.8
TP13992	Ssa17	94.34	53	2	1	1	53	26770130	26770079	6e-15	78.8
TP13992	Ssa17	94.34	53	2	1	1	53	26770226	26770175	6e-15	78.8
TP13992	Ssa17	94.34	53	2	1	1	53	26713102	26713051	6e-15	78.8
TP13992	Ssa17	94.34	53	2	1	1	53	26771041	26770990	6e-15	78.8
TP13998	ssa20	100	64	0	0	1	64	1219866	1219803	3e-26	116
TP14007	Ssa03	87.14	70	2	1	1	63	59623140	59623071	2e-17	87.8
TP14007	Ssa16	88.24	68	3	1	1	63	61964884	61964817	2e-17	87.8
TP14018	ssa21	94.92	59	3	0	6	64	17682638	17682696	2e-19	93.3
TP14039	ssa15	98.44	64	1	0	1	64	68438776	68438839	1e-24	111
TP14048	Ssa19	92.19	64	2	1	1	64	26777445	26777505	1e-18	91.5
TP14056	Ssa23	95.74	47	2	0	1	47	33673886	33673932	2e-14	77
TP14060	Ssa03	86.36	66	7	1	1	64	92388936	92389001	3e-14	77
TP14082	ssa12	95.31	64	3	0	1	64	3404553	3404616	6e-22	102
TP14083	Ssa09	91.8	61	5	0	1	61	97378369	97378429	2e-17	87.8
TP14094	ssa26	98.25	57	1	0	8	64	23985135	23985191	4e-21	98.7
TP14106	ssa29	95.24	63	3	0	1	63	33055568	33055630	1e-21	100
TP14118	Ssa15	98.11	53	1	0	1	53	1323053	1323105	1e-18	91.5
TP1412	ssa19	98.41	63	1	0	1	63	77067512	77067574	4e-24	109
TP14127	ssa13	96.88	64	2	0	1	64	89722511	89722574	2e-23	107
TP14142	ssa25	90.63	64	4	1	1	64	3673213	3673152	3e-17	86
TP14190	ssa20	100	58	0	0	7	64	48176283	48176340	5e-23	105
TP14202	Ssa27	95.65	46	2	0	1	46	4276332	4276287	6e-14	75.2
TP1421	ssa10	81.43	70	7	1	1	64	34762531	34762462	4e-12	69.8
TP14220	ssa20	81.25	64	7	1	1	64	57733489	57733547	5e-10	62.6
TP14232	Ssa19	98.41	63	1	0	1	63	72958495	72958433	5e-24	109
TP14245	Ssa17	90.48	63	6	0	1	63	7948280	7948218	2e-17	87.8
TP14246	ssa18	96.72	61	2	0	1	61	63735658	63735718	5e-22	102
TP14256	Ssa19	92.19	64	5	0	1	64	19426097	19426160	4e-19	93.3
TP14258	Ssa27	93.75	64	4	0	1	64	4415386	4415323	9e-21	98.7
TP14260	ssa21	95.31	64	3	0	1	64	39243639	39243702	4e-22	102
TP14268	ssa5	92.19	64	5	0	1	64	46027440	46027503	3e-19	93.3
TP1427	ssa6	89.06	64	7	0	1	64	65861133	65861070	2e-16	84.2
TP14272	ssa10	92.31	52	4	0	13	64	23988507	23988456	3e-14	77
TP14273	ssa13	100	64	0	0	1	64	48538246	48538183	3e-26	116
TP14297	ssa1	95.31	64	3	0	1	64	131484118	131484181	1e-21	102
TP143	Ssa26	93.75	64	4	0	1	64	17625756	17625819	9e-21	98.7
TP1430	Ssa13	93.55	62	4	0	3	64	35418938	35418999	1e-19	95.1
TP1430	Ssa09	93.55	62	4	0	3	64	82598003	82598064	1e-19	95.1
TP1430	Ssa14	93.55	62	4	0	3	64	66684761	66684700	1e-19	95.1
TP1430	Ssa15	93.55	62	4	0	3	64	23715236	23715297	1e-19	95.1
TP1430	Ssa16	93.55	62	4	0	3	64	8663667	8663728	1e-19	95.1
TP1430	Ssa22	93.55	62	4	0	3	64	50114457	50114518	1e-19	95.1
TP1430	Ssa07	93.55	62	4	0	3	64	13949086	13949025	1e-19	95.1
TP1430	Ssa20	93.55	62	4	0	3	64	19914184	19914123	1e-19	95.1
TP1430	Ssa20	93.55	62	4	0	3	64	23649520	23649581	1e-19	95.1
TP14304	ssa14	89.47	57	5	1	9	64	55336754	55336698	3e-13	73.4
TP1432	ssa4	87.1	62	8	0	1	62	38244922	38244861	2e-14	77
TP14344	ssa17	87.5	64	6	2	1	64	30661784	30661723	2e-13	73.4
TP14358	ssa17	92.19	64	5	0	1	64	30661628	30661691	2e-19	93.3
TP14376	Ssa01	92.19	64	3	1	1	64	68171238	68171299	1e-18	91.5
TP14381	ssa7	98.44	64	1	0	1	64	51687241	51687178	7e-25	111
TP14387	Ssa17	93.75	64	4	0	1	64	48440391	48440454	9e-21	98.7
TP14387	Ssa21	93.75	64	4	0	1	64	13562591	13562654	9e-21	98.7
TP14390	ssa2	93.65	63	4	0	1	63	10656295	10656357	2e-20	96.9
TP144	Ssa13	100	49	0	0	1	49	81093330	81093282	3e-18	89.7
TP14402	ssa28	95.31	64	3	0	1	64	11074174	11074237	3e-22	102
TP14408	Ssa16	88.41	69	3	1	1	64	1229580	1229648	5e-18	89.7
TP14418	Ssa02	92.59	54	4	0	2	55	38494868	38494921	2e-15	80.6
TP14425	Ssa01	95.12	41	2	0	1	41	83151603	83151563	2e-11	66.2
TP14434	ssa27	96.77	62	2	0	1	62	24328705	24328766	8e-23	104
TP14436	ssa28	98.44	64	1	0	1	64	15301395	15301332	5e-25	111
TP14439	ssa14	95.56	45	2	0	20	64	88715847	88715891	3e-13	73.4
TP14450	ssa14	92.19	64	4	1	1	63	55336691	55336754	4e-18	89.7
TP14464	ssa20	98.44	64	1	0	1	64	17809172	17809109	1e-24	111
TP1447	Ssa03	95.38	65	2	1	1	64	22370949	22370885	3e-21	100
TP14473	Ssa01	98.44	64	1	0	1	64	71046140	71046077	1e-24	111
TP14478	ssa27	96.77	62	2	0	1	62	34629123	34629184	8e-23	104
TP14486	ssa25	95	60	3	0	1	60	6252757	6252816	5e-20	95.1
TP1449	ssa8	96.83	63	2	0	2	64	321538	321476	1e-23	105
TP14503	ssa28	100	62	0	0	3	64	10116186	10116247	1e-25	113
TP14505	ssa6	93.55	62	4	0	3	64	70589631	70589570	8e-20	95.1
TP14506	ssa6	96.77	62	2	0	3	64	70589631	70589570	2e-22	104
TP14511	ssa9	88.89	63	7	0	2	64	62572044	62572106	8e-16	82.4
TP14524	ssa20	98.44	64	1	0	1	64	29635930	29635867	1e-24	111
TP14533	Ssa12	95.31	64	3	0	1	64	47706233	47706296	7e-22	102
TP14533	Ssa09	95.31	64	3	0	1	64	42990867	42990930	7e-22	102
TP14533	Ssa15	95.31	64	3	0	1	64	42787910	42787847	7e-22	102
TP14533	Ssa19	95.31	64	3	0	1	64	45972238	45972301	7e-22	102
TP14533	Ssa01	95.31	64	3	0	1	64	62044680	62044617	7e-22	102
TP14533	Ssa20	95.31	64	3	0	1	64	24649349	24649412	7e-22	102
TP14533	Ssa26	95.31	64	3	0	1	64	10186206	10186269	7e-22	102
TP14533	Ssa04	95.31	64	3	0	1	64	73661051	73660988	7e-22	102
TP14534	ssa10	100	61	0	0	1	61	55525847	55525787	1e-24	111
TP14535	Ssa06	93.75	64	4	0	1	64	46409234	46409171	9e-21	98.7
TP14537	Ssa10	96.77	62	2	0	3	64	86252232	86252293	2e-22	104
TP14544	ssa10	95.08	61	2	1	5	64	58122225	58122285	4e-19	93.3
TP1456	ssa24	87.1	62	6	1	3	62	18512055	18512116	2e-13	73.4
TP14562	ssa13	96.88	64	2	0	1	64	67000612	67000675	2e-23	107
TP14566	Ssa02	90.48	63	6	0	1	63	71736797	71736735	2e-17	87.8
TP14576	Ssa05	96.88	64	2	0	1	64	22255213	22255150	2e-23	107
TP14583	Ssa14	93.55	62	3	1	1	62	74340631	74340691	1e-18	91.5
TP14590	ssa6	96.92	65	1	1	1	64	57653910	57653974	5e-23	105
TP14615	Ssa01	93.02	43	2	1	1	42	77810900	77810942	1e-09	60.8
TP1463	ssa16	96.83	63	2	0	2	64	17928487	17928549	5e-23	105
TP14635	Ssa22	93.75	64	4	0	1	64	3935940	3935877	9e-21	98.7
TP14655	ssa6	90	50	4	1	1	49	61282608	61282559	1e-10	64.4
TP1466	ssa10	84.38	64	7	1	1	64	65891564	65891504	4e-12	69.8
TP14671	ssa11	93.75	64	4	0	1	64	12287640	12287703	7e-21	98.7
TP14674	Ssa16	90.77	65	4	1	1	63	25707461	25707397	2e-17	87.8
TP14674	Ssa17	91.8	61	5	0	1	61	40885409	40885349	2e-17	87.8
TP14683	ssa24	95.31	64	3	0	1	64	9475716	9475779	3e-22	102
TP14687	ssa15	92.19	64	2	1	1	64	82614376	82614436	1e-18	91.5
TP14693	ssa2	95.24	63	3	0	2	64	33717497	33717559	2e-21	100
TP14700	ssa6	98.44	64	0	1	1	64	72684931	72684993	1e-23	107
TP14703	Ssa10	93.55	62	4	0	1	62	32612634	32612695	1e-19	95.1
TP14737	ssa20	98.41	63	1	0	2	64	1219787	1219849	4e-24	109
TP14757	Ssa22	97.56	41	1	0	1	41	48761807	48761767	2e-12	69.8
TP14760	Ssa22	95	40	2	0	2	41	48761991	48761952	8e-11	64.4
TP14760	Ssa22	95	40	2	0	2	41	48762065	48762026	8e-11	64.4
TP14764	Ssa25	91.11	45	4	0	1	45	13030821	13030865	1e-10	64.4
TP14776	Ssa14	95.31	64	2	1	1	64	66050010	66050072	9e-21	98.7
TP14776	Ssa19	95.31	64	2	1	1	64	44794746	44794808	9e-21	98.7
TP14783	ssa1	96.88	64	2	0	1	64	26295939	26296002	2e-23	107
TP14794	ssa12	95.31	64	3	0	1	64	62542028	62542091	6e-22	102
TP14804	Ssa15	100	35	0	0	9	43	27376939	27376973	9e-11	64.4
TP1481	ssa11	95.31	64	3	0	1	64	57687266	57687329	6e-22	102
TP14813	Ssa02	100	60	0	0	1	60	22150682	22150623	4e-24	109
TP14813	Ssa05	100	60	0	0	1	60	58461173	58461232	4e-24	109
TP1482	Ssa24	93.55	62	4	0	2	63	32259325	32259264	1e-19	95.1
TP14823	Ssa18	92.86	42	3	0	1	42	16703422	16703381	3e-10	62.6
TP14832	Ssa26	95.35	43	2	0	1	43	20369053	20369095	2e-12	69.8
TP14832	Ssa26	95.35	43	2	0	1	43	21446474	21446516	2e-12	69.8
TP14834	ssa11	98.44	64	1	0	1	64	73611464	73611527	1e-24	111
TP14855	Ssa10	96.88	64	1	1	1	63	13715752	13715815	2e-22	104
TP14869	Ssa01	98.44	64	1	0	1	64	90479099	90479036	1e-24	111
TP14883	Ssa20	93.1	58	4	0	1	58	22145679	22145622	1e-17	87.8
TP14894	ssa11	89.39	66	5	1	1	64	9045183	9045118	5e-17	86
TP14911	ssa9	88.46	52	2	1	16	63	103087730	103087679	6e-11	66.2
TP14919	ssa5	95.31	64	3	0	1	64	25338903	25338840	5e-22	102
TP14921	Ssa03	96.49	57	2	0	1	57	90240495	90240439	9e-20	95.1
TP14921	Ssa03	96.49	57	2	0	1	57	90240809	90240753	9e-20	95.1
TP14926	ssa15	96.67	60	2	0	1	60	25352377	25352436	2e-21	100
TP14939	Ssa16	87.14	70	3	2	1	64	67380243	67380174	7e-16	82.4
TP14940	Ssa29	97.56	41	1	0	1	41	854316	854276	4e-12	69.8
TP14941	ssa9	98.44	64	1	0	1	64	49964969	49965032	2e-24	111
TP14953	ssa10	96.88	64	2	0	1	64	71818302	71818239	2e-23	107
TP14954	ssa11	95.31	64	3	0	1	64	5716769	5716832	6e-22	102
TP14957	Ssa18	98.44	64	1	0	1	64	31915828	31915891	1e-24	111
TP14968	ssa19	98.44	64	1	0	1	64	23578210	23578147	1e-24	111
TP14972	Ssa26	91.67	60	5	0	1	60	11911536	11911477	6e-17	86
TP15	ssa12	93.33	45	3	0	1	45	22830751	22830707	1e-11	68
TP150	ssa19	95.31	64	1	1	1	64	74445339	74445278	2e-21	100
TP1500	ssa1	95.31	64	3	0	1	64	57768916	57768979	1e-21	102
TP15005	Ssa19	96.88	64	2	0	1	64	58721402	58721339	2e-23	107
TP15017	ssa4	96.88	64	2	0	1	64	31798924	31798861	1e-23	107
TP15021	ssa9	92.19	64	4	1	1	64	110142334	110142272	6e-18	89.7
TP15026	ssa4	93.75	64	4	0	1	64	60241199	60241262	7e-21	98.7
TP15031	Ssa04	91.18	68	2	1	1	64	35433520	35433587	1e-19	95.1
TP15037	Ssa02	98.41	63	1	0	1	63	7229141	7229079	5e-24	109
TP15037	Ssa02	98.41	63	1	0	1	63	7229200	7229138	5e-24	109
TP15050	Ssa17	91.89	37	3	0	1	37	51275516	51275552	3e-07	53.6
TP15058	ssa15	93.22	59	4	0	5	63	57129254	57129312	4e-18	89.7
TP15062	Ssa19	100	64	0	0	1	64	50616452	50616389	3e-26	116
TP15068	Ssa13	96.88	64	2	0	1	64	71434673	71434610	2e-23	107
TP15068	Ssa09	96.88	64	2	0	1	64	98164267	98164330	2e-23	107
TP15068	Ssa16	96.88	64	2	0	1	64	39768719	39768656	2e-23	107
TP15068	Ssa24	96.88	64	2	0	1	64	43810826	43810763	2e-23	107
TP15068	Ssa28	96.88	64	2	0	1	64	14792270	14792333	2e-23	107
TP15068	Ssa15	96.88	64	2	0	1	64	46899711	46899648	2e-23	107
TP15068	Ssa15	96.88	64	2	0	1	64	83905413	83905350	2e-23	107
TP15069	Ssa23	100	57	0	0	1	57	7628943	7628999	2e-22	104
TP15075	Ssa04	98.44	64	1	0	1	64	56329982	56330045	1e-24	111
TP15080	Ssa21	88.71	62	4	1	1	62	20905817	20905875	8e-15	78.8
TP15084	Ssa21	96.15	52	2	0	1	52	17548807	17548858	4e-17	86
TP15087	ssa1	100	64	0	0	1	64	42017018	42017081	5e-26	116
TP15093	ssa19	93.33	60	1	2	8	64	39806170	39806229	1e-16	84.2
TP15100	ssa14	100	64	0	0	1	64	62458527	62458590	3e-26	116
TP15120	Ssa28	97.5	40	1	0	1	40	32410121	32410082	7e-12	68
TP15128	ssa28	95.08	61	3	0	1	61	32410158	32410098	1e-20	96.9
TP15137	ssa1	98.44	64	1	0	1	64	55261292	55261229	2e-24	111
TP15157	Ssa20	93.18	44	3	0	1	44	20124434	20124477	4e-11	66.2
TP1516	Ssa03	97.56	41	1	0	1	41	49350473	49350513	2e-12	69.8
TP15181	ssa10	100	63	0	0	2	64	44825883	44825945	1e-25	114
TP15184	Ssa19	90.48	63	6	0	1	63	54204757	54204819	2e-17	87.8
TP15193	ssa10	95.31	64	3	0	1	64	55555715	55555652	7e-22	102
TP15200	ssa4	95.31	64	3	0	1	64	44650420	44650357	5e-22	102
TP15211	Ssa11	97.78	45	1	0	1	45	27679580	27679536	2e-14	77
TP15211	Ssa26	97.78	45	1	0	1	45	30444456	30444412	2e-14	77
TP15215	ssa29	93.85	65	3	1	1	64	19745163	19745099	1e-20	96.9
TP15216	ssa3	93.33	60	4	0	3	62	9760319	9760378	1e-18	91.5
TP15231	ssa7	96.88	64	2	0	1	64	19335547	19335484	9e-24	107
TP15232	ssa18	98.44	64	1	0	1	64	48353211	48353274	9e-25	111
TP15236	ssa5	87.5	64	8	0	1	64	17517347	17517284	2e-15	80.6
TP15275	Ssa23	95.16	62	3	0	1	62	23522522	23522583	9e-21	98.7
TP15278	ssa28	91.94	62	5	0	3	64	19503579	19503518	2e-18	89.7
TP15300	Ssa16	98.39	62	1	0	1	62	43951659	43951598	2e-23	107
TP15303	ssa27	95.24	42	2	0	21	62	33935444	33935403	6e-12	68
TP15318	ssa1	95.16	62	3	0	3	64	85406097	85406036	1e-20	98.7
TP15320	ssa2	92.19	64	5	0	1	64	42903219	42903156	2e-19	93.3
TP15344	ssa10	100	64	0	0	1	64	24800506	24800569	3e-26	116
TP1536	Ssa05	100	59	0	0	1	59	61234388	61234330	2e-23	107
TP15366	ssa10	95.31	64	3	0	1	64	45904453	45904390	7e-22	102
TP15369	ssa15	85.94	64	8	1	1	64	38798531	38798469	1e-12	71.6
TP1538	Ssa11	89.66	58	6	0	1	58	26416020	26415963	7e-15	78.8
TP15417	ssa13	98.44	64	1	0	1	64	43604477	43604414	1e-24	111
TP15447	ssa5	100	64	0	0	1	64	20294035	20293972	2e-26	116
TP15452	Ssa07	98.28	58	1	0	1	58	42690510	42690567	2e-21	100
TP15455	ssa16	93.75	64	4	0	1	64	56670058	56670121	7e-21	98.7
TP15463	Ssa02	100	50	0	0	1	50	29007844	29007795	9e-19	91.5
TP15465	ssa25	93.44	61	4	0	3	63	11813735	11813675	2e-19	93.3
TP15475	ssa12	94.74	57	2	1	9	64	6642002	6641946	4e-17	86
TP15478	Ssa04	92.98	57	4	0	1	57	66825518	66825462	5e-17	86
TP15494	Ssa28	98	50	1	0	1	50	23558364	23558413	4e-17	86
TP155	Ssa13	95.16	62	3	0	1	62	24902934	24902873	9e-21	98.7
TP15503	ssa18	87.5	56	7	0	8	63	15299597	15299652	3e-12	69.8
TP15509	Ssa27	95	40	2	0	1	40	13716997	13716958	8e-11	64.4
TP15509	Ssa03	95	40	2	0	1	40	92388741	92388702	8e-11	64.4
TP15509	Ssa03	95	40	2	0	1	40	92388805	92388766	8e-11	64.4
TP15509	Ssa27	95	40	2	0	1	40	13716933	13716894	8e-11	64.4
TP15509	Ssa03	95	40	2	0	1	40	92388975	92388936	8e-11	64.4
TP15512	Ssa03	93.33	60	2	1	1	58	92389185	92389126	2e-17	87.8
TP15518	Ssa27	98.41	63	1	0	1	63	28310242	28310180	5e-24	109
TP1552	Ssa13	93.55	62	4	0	1	62	24902873	24902934	1e-19	95.1
TP15529	Ssa02	93.65	63	4	0	1	63	57294590	57294528	3e-20	96.9
TP15543	ssa28	96.88	64	2	0	1	64	30425189	30425252	6e-24	107
TP15566	ssa4	100	52	0	0	11	62	2312630	2312681	8e-20	95.1
TP15573	Ssa26	95.24	42	2	0	3	44	24019566	24019525	9e-12	68
TP15573	Ssa26	95.24	42	2	0	3	44	24022339	24022298	9e-12	68
TP15573	Ssa26	95.24	42	2	0	3	44	24019544	24019503	9e-12	68
TP15573	Ssa26	95.24	42	2	0	3	44	24023262	24023221	9e-12	68
TP15591	Ssa03	100	64	0	0	1	64	22026397	22026460	3e-26	116
TP1560	Ssa03	95.65	46	2	0	1	46	64100806	64100851	6e-14	75.2
TP15601	ssa12	98.25	57	1	0	1	57	19110848	19110904	7e-21	98.7
TP15602	ssa2	96.88	64	2	0	1	64	49415584	49415521	1e-23	107
TP15611	ssa3	98.44	64	1	0	1	64	15234857	15234920	1e-24	111
TP15612	ssa13	96.92	65	1	1	1	64	49059655	49059591	6e-23	105
TP15617	Ssa17	96.77	62	2	0	1	62	53713553	53713492	2e-22	104
TP15617	Ssa17	96.77	62	2	0	1	62	53713582	53713521	2e-22	104
TP15617	Ssa17	96.77	62	2	0	1	62	53713611	53713550	2e-22	104
TP15617	Ssa17	96.77	62	2	0	1	62	53713640	53713579	2e-22	104
TP15617	Ssa17	96.77	62	2	0	1	62	53713669	53713608	2e-22	104
TP15617	Ssa17	96.77	62	2	0	1	62	53713698	53713637	2e-22	104
TP15617	Ssa17	96.77	62	2	0	1	62	53713727	53713666	2e-22	104
TP15617	Ssa17	96.77	62	2	0	1	62	53713524	53713463	2e-22	104
TP15617	Ssa17	96.77	62	2	0	1	62	53713756	53713695	2e-22	104
TP15629	Ssa13	98.39	62	1	0	3	64	50816881	50816942	2e-23	107
TP1563	ssa16	98.44	64	1	0	1	64	10554643	10554580	1e-24	111
TP15632	ssa13	98.44	64	1	0	1	64	97773113	97773050	1e-24	111
TP15633	ssa25	98.44	64	1	0	1	64	21293899	21293836	6e-25	111
TP15659	ssa28	93.75	64	4	0	1	64	23383910	23383973	3e-21	98.7
TP15672	Ssa15	92.31	65	4	1	1	64	103103642	103103706	1e-18	91.5
TP15680	Ssa16	95.56	45	2	0	1	45	46404550	46404594	2e-13	73.4
TP15680	Ssa16	95.56	45	2	0	1	45	46404869	46404913	2e-13	73.4
TP15694	ssa6	95.31	64	3	0	1	64	2323875	2323938	6e-22	102
TP15721	ssa14	92.31	65	4	1	1	64	7125893	7125957	1e-18	91.5
TP15724	Ssa11	97.83	46	1	0	1	46	16133036	16132991	5e-15	78.8
TP15724	Ssa11	97.83	46	1	0	1	46	16133078	16133033	5e-15	78.8
TP15724	Ssa11	97.83	46	1	0	1	46	16133120	16133075	5e-15	78.8
TP15724	Ssa11	97.83	46	1	0	1	46	27334730	27334685	5e-15	78.8
TP15724	Ssa11	97.83	46	1	0	1	46	27334898	27334853	5e-15	78.8
TP15724	Ssa11	97.83	46	1	0	1	46	27335024	27334979	5e-15	78.8
TP15724	Ssa11	97.83	46	1	0	1	46	27335108	27335063	5e-15	78.8
TP15724	Ssa03	97.83	46	1	0	1	46	70449450	70449495	5e-15	78.8
TP15724	Ssa03	97.83	46	1	0	1	46	70449492	70449537	5e-15	78.8
TP15724	Ssa11	97.83	46	1	0	1	46	16132952	16132907	5e-15	78.8
TP15724	Ssa03	97.83	46	1	0	1	46	70449912	70449957	5e-15	78.8
TP15733	ssa1	98.44	64	1	0	1	64	99127844	99127781	2e-24	111
TP15734	ssa20	92.19	64	5	0	1	64	25138036	25138099	3e-19	93.3
TP1574	Ssa10	94.74	38	2	0	1	38	43175648	43175685	1e-09	60.8
TP15741	ssa24	90.63	64	3	1	1	64	18972546	18972606	7e-18	87.8
TP1577	ssa28	90.63	64	6	0	1	64	23048388	23048325	2e-18	89.7
TP1578	ssa27	95.83	48	2	0	1	48	1623896	1623943	3e-15	78.8
TP1580	Ssa19	90.63	64	6	0	1	64	53255490	53255427	5e-18	89.7
TP15804	ssa2	98.44	64	1	0	1	64	14188088	14188151	9e-25	111
TP15809	Ssa03	88.41	69	3	1	1	64	78029013	78028945	5e-18	89.7
TP15809	Ssa06	91.94	62	0	1	8	64	21952850	21952789	5e-18	89.7
TP15811	ssa13	93.55	62	4	0	1	62	97632290	97632229	1e-19	95.1
TP15827	Ssa26	100	57	0	0	1	57	26159317	26159261	2e-22	104
TP15827	Ssa26	100	57	0	0	1	57	27406243	27406299	2e-22	104
TP15838	Ssa10	96	50	2	0	1	50	49397318	49397367	5e-16	82.4
TP15853	Ssa15	97.67	43	1	0	1	43	4494015	4494057	2e-13	73.4
TP15873	ssa9	100	62	0	0	3	64	28607696	28607757	5e-25	113
TP15879	ssa18	96.77	62	2	0	2	63	51654301	51654240	1e-22	104
TP15889	ssa14	96.77	62	2	0	2	63	21536792	21536731	2e-22	104
TP15889	ssa15	96.77	62	2	0	2	63	21675875	21675814	2e-22	104
TP15889	ssa20	98.33	60	1	0	5	64	48426714	48426655	2e-22	104
TP1590	ssa23	96.88	64	2	0	1	64	2865935	2865998	8e-24	107
TP15904	ssa20	95.08	61	3	0	1	61	53220701	53220641	2e-20	96.9
TP15924	ssa1	96.88	64	1	1	1	63	115277255	115277192	3e-22	104
TP1593	ssa24	96.88	64	2	0	1	64	7697816	7697753	7e-24	107
TP15935	ssa11	92.31	65	3	1	2	64	86109425	86109361	3e-19	93.3
TP15944	Ssa01	95.83	48	2	0	1	48	16309455	16309502	5e-15	78.8
TP15956	ssa19	95.92	49	2	0	1	49	30085362	30085410	2e-15	80.6
TP15968	ssa4	95	60	2	1	1	60	57975731	57975673	1e-18	91.5
TP15968	ssa19	92.31	65	4	1	1	64	4085061	4085125	1e-18	91.5
TP1597	ssa13	93.75	64	4	0	1	64	22483622	22483559	8e-21	98.7
TP15979	ssa26	98.44	64	1	0	1	64	21809756	21809693	6e-25	111
TP15982	ssa20	96.77	62	2	0	1	62	5374475	5374414	2e-22	104
TP15983	Ssa13	93.75	64	4	0	1	64	25996058	25996121	9e-21	98.7
TP15983	Ssa27	93.75	64	4	0	1	64	2709727	2709664	9e-21	98.7
TP15983	Ssa03	93.75	64	4	0	1	64	58369867	58369804	9e-21	98.7
TP15985	ssa15	96.88	64	2	0	1	64	79514377	79514314	2e-23	107
TP15987	ssa27	95.31	64	3	0	1	64	32250190	32250253	3e-22	102
TP15992	ssa10	96.88	64	2	0	1	64	14163989	14164052	2e-23	107
TP15996	Ssa14	95.31	64	3	0	1	64	50372037	50372100	7e-22	102
TP15996	Ssa14	95.31	64	3	0	1	64	63250685	63250748	7e-22	102
TP15996	Ssa16	95.31	64	3	0	1	64	14294243	14294306	7e-22	102
TP15996	Ssa20	95.31	64	3	0	1	64	31173919	31173856	7e-22	102
TP160	ssa10	93.55	62	4	0	3	64	24786347	24786286	1e-19	95.1
TP16001	ssa25	98.25	57	1	0	1	57	15965353	15965409	4e-21	98.7
TP16002	ssa21	98.44	64	1	0	1	64	21754858	21754921	7e-25	111
TP16003	Ssa23	93.75	64	3	1	1	64	24163900	24163962	1e-19	95.1
TP16006	ssa22	100	64	0	0	1	64	27074849	27074786	2e-26	116
TP16009	ssa27	95.31	64	3	0	1	64	13634853	13634790	3e-22	102
TP16022	Ssa13	95.31	64	3	0	1	64	28872638	28872701	7e-22	102
TP16022	Ssa22	95.31	64	3	0	1	64	27074849	27074786	7e-22	102
TP16022	Ssa06	95.31	64	3	0	1	64	58605206	58605269	7e-22	102
TP16023	Ssa27	95.31	64	3	0	1	64	5737366	5737429	7e-22	102
TP16024	ssa5	96.83	63	2	0	1	63	60212980	60212918	4e-23	105
TP16026	Ssa18	96.49	57	2	0	1	57	5931065	5931121	1e-19	95.1
TP16026	Ssa25	96.49	57	2	0	1	57	43150485	43150429	1e-19	95.1
TP16026	Ssa26	96.49	57	2	0	1	57	21809756	21809700	1e-19	95.1
TP16028	ssa21	93.18	44	3	0	1	44	28260690	28260733	3e-11	66.2
TP16040	Ssa11	95.31	64	3	0	1	64	55138470	55138533	7e-22	102
TP16044	Ssa14	86.54	52	7	0	1	52	88476535	88476484	5e-10	62.6
TP16051	Ssa03	93.75	64	4	0	1	64	79725085	79725022	9e-21	98.7
TP16055	Ssa20	91.84	49	3	1	9	57	16197784	16197831	2e-11	68
TP16062	ssa16	95.31	64	3	0	1	64	67903735	67903798	6e-22	102
TP16071	ssa28	93.75	64	4	0	1	64	24641170	24641233	3e-21	98.7
TP16074	ssa18	92.19	64	5	0	1	64	13419762	13419825	2e-19	93.3
TP16085	ssa10	95.31	64	3	0	1	64	89422536	89422599	7e-22	102
TP1610	ssa17	98.44	64	1	0	1	64	736823	736886	7e-25	111
TP16102	Ssa01	100	61	0	0	4	64	59185600	59185660	1e-24	111
TP16113	ssa2	96.88	64	1	1	1	64	38591336	38591398	1e-22	104
TP16129	ssa2	98.44	64	1	0	1	64	38591480	38591417	9e-25	111
TP16131	Ssa02	95.12	41	2	0	1	41	16536897	16536937	2e-11	66.2
TP16131	Ssa05	95.12	41	2	0	1	41	64151592	64151552	2e-11	66.2
TP1614	ssa28	100	62	0	0	3	64	19761840	19761901	1e-25	113
TP16142	Ssa02	98.11	53	0	1	5	57	68736035	68735984	1e-17	87.8
TP16142	Ssa19	98.11	53	0	1	5	57	56349878	56349827	1e-17	87.8
TP16142	Ssa03	98.11	53	0	1	5	57	63749471	63749522	1e-17	87.8
TP16153	ssa8	90.32	62	6	0	3	64	23476429	23476368	1e-17	86
TP1616	ssa2	92.19	64	5	0	1	64	10904747	10904684	2e-19	93.3
TP16166	ssa12	93.75	64	4	0	1	64	69961883	69961946	7e-21	98.7
TP16172	ssa12	98.33	60	1	0	5	64	29345001	29345060	2e-22	104
TP16182	Ssa17	100	57	0	0	1	57	4067042	4067098	2e-22	104
TP162	ssa10	96.88	64	2	0	1	64	53903482	53903545	2e-23	107
TP16208	Ssa13	98.41	63	1	0	1	63	61450493	61450431	5e-24	109
TP16209	ssa26	93.22	59	4	0	6	64	33033761	33033819	2e-18	89.7
TP16221	ssa18	95.31	64	3	0	1	64	18501742	18501679	5e-22	102
TP1623	Ssa15	95.31	64	3	0	1	64	32217288	32217351	7e-22	102
TP16234	ssa18	93.33	60	4	0	5	64	49257916	49257975	8e-19	91.5
TP16235	Ssa23	91.94	62	5	0	1	62	42240417	42240356	5e-18	89.7
TP16237	ssa22	93.75	64	4	0	1	64	51618830	51618767	5e-21	98.7
TP16247	Ssa19	86.44	59	3	1	1	54	60430455	60430397	1e-12	71.6
TP16247	Ssa01	86.44	59	3	1	1	54	113431478	113431420	1e-12	71.6
TP16247	Ssa29	86.44	59	3	1	1	54	12412112	12412054	1e-12	71.6
TP16247	Ssa17	86.44	59	3	1	1	54	41929851	41929909	1e-12	71.6
TP16247	Ssa06	86.44	59	3	1	1	54	67635862	67635804	1e-12	71.6
TP16249	Ssa22	89.71	68	3	1	1	64	56130405	56130472	1e-18	91.5
TP16256	Ssa03	95.31	64	3	0	1	64	74147519	74147456	7e-22	102
TP16258	ssa9	93.85	65	3	1	1	64	57691125	57691189	4e-20	96.9
TP16265	ssa27	91.04	67	3	1	1	64	792318	792252	1e-19	93.3
TP16274	ssa14	92.19	64	5	0	1	64	56465760	56465823	3e-19	93.3
TP1628	ssa7	93.75	64	4	0	1	64	52266031	52266094	5e-21	98.7
TP16300	ssa22	92.19	64	5	0	1	64	11918901	11918838	2e-19	93.3
TP16307	Ssa15	90.48	42	4	0	20	61	101875817	101875858	7e-09	59
TP16317	ssa9	98.39	62	1	0	3	64	2281304	2281243	2e-23	107
TP16320	Ssa12	81.13	53	3	1	1	46	31798644	31798592	2e-07	53.6
TP16320	Ssa13	86.96	46	5	1	1	46	71777772	71777816	2e-07	53.6
TP16320	Ssa14	90.24	41	3	1	6	46	3349705	3349744	2e-07	53.6
TP16320	Ssa29	81.13	53	3	1	1	46	22132804	22132752	2e-07	53.6
TP16320	Ssa10	89.13	46	3	2	1	46	100554319	100554276	2e-07	53.6
TP16320	Ssa09	81.13	53	3	1	1	46	54616815	54616763	2e-07	53.6
TP16332	ssa26	92.11	38	3	0	27	64	1839720	1839757	4e-08	55.4
TP16345	ssa3	98.28	58	1	0	5	62	14118058	14118115	2e-21	100
TP1635	ssa11	83.56	73	3	1	1	64	44595026	44595098	6e-16	82.4
TP16363	Ssa28	95.45	66	1	1	1	64	16899453	16899388	2e-22	104
TP16374	ssa4	85.71	70	4	1	1	64	23837170	23837101	5e-16	82.4
TP16375	ssa3	88.89	54	3	1	1	51	22261127	22261074	3e-12	69.8
TP16381	ssa27	92.19	64	5	0	1	64	4559305	4559242	1e-19	93.3
TP16384	ssa25	100	64	0	0	1	64	12046462	12046399	2e-26	116
TP16385	ssa9	100	36	0	0	1	36	32957016	32957051	6e-11	66.2
TP16388	ssa25	96.88	64	0	1	1	64	35273673	35273612	1e-22	104
TP16390	Ssa14	86.89	61	8	0	3	63	45111808	45111868	1e-13	75.2
TP1641	Ssa09	100	53	0	0	3	55	139603061	139603009	3e-20	96.9
TP1641	Ssa09	100	53	0	0	3	55	139603277	139603225	3e-20	96.9
TP16427	ssa1	98.44	64	1	0	1	64	120001235	120001172	2e-24	111
TP16432	ssa6	98.44	64	1	0	1	64	54363916	54363853	1e-24	111
TP16438	ssa22	98.15	54	1	0	1	54	21104810	21104757	2e-19	93.3
TP16449	ssa28	96.88	64	2	0	1	64	6610482	6610545	6e-24	107
TP16459	Ssa23	89.13	46	5	0	10	55	43775193	43775238	2e-09	60.8
TP16469	ssa9	98.44	64	1	0	1	64	119458850	119458787	2e-24	111
TP1647	Ssa01	92.86	56	4	0	1	56	152669354	152669409	2e-16	84.2
TP1647	Ssa01	92.86	56	4	0	1	56	152669302	152669357	2e-16	84.2
TP1647	Ssa01	92.86	56	4	0	1	56	152669458	152669513	2e-16	84.2
TP16489	Ssa12	100	49	0	0	6	54	21561995	21561947	4e-18	89.7
TP16489	Ssa12	100	49	0	0	6	54	21561969	21561921	4e-18	89.7
TP16489	Ssa12	100	49	0	0	6	54	21562021	21561973	4e-18	89.7
TP16502	ssa7	93.75	64	4	0	1	64	31959629	31959566	5e-21	98.7
TP16505	ssa10	90.77	65	5	1	1	64	11692580	11692516	2e-17	87.8
TP16507	ssa17	100	64	0	0	1	64	2316886	2316949	2e-26	116
TP16510	Ssa01	95.31	64	2	1	1	64	45458317	45458379	9e-21	98.7
TP16513	ssa9	91.38	58	5	0	1	58	105303668	105303611	8e-16	82.4
TP1652	Ssa25	91.49	47	4	0	7	53	40342262	40342216	2e-11	68
TP16527	Ssa13	96.88	64	2	0	1	64	43349836	43349773	2e-23	107
TP16531	ssa4	98.44	64	1	0	1	64	69259933	69259996	1e-24	111
TP16538	ssa9	96.88	64	2	0	1	64	55458609	55458672	2e-23	107
TP16542	ssa10	90.63	64	6	0	1	64	54318256	54318193	5e-18	89.7
TP16565	ssa6	95.31	64	3	0	1	64	35337298	35337235	6e-22	102
TP16570	ssa1	95.24	63	3	0	2	64	23834254	23834192	4e-21	100
TP16587	ssa7	96.88	64	2	0	1	64	15573387	15573324	9e-24	107
TP16590	Ssa04	85.42	48	4	1	1	45	63862847	63862894	2e-07	53.6
TP166	ssa12	98.33	60	1	0	1	60	28501454	28501395	2e-22	104
TP16623	ssa14	96.88	64	2	0	1	64	67737501	67737438	1e-23	107
TP16637	Ssa16	90.91	55	5	0	3	57	6818301	6818355	2e-14	77
TP1664	Ssa01	98.44	64	1	0	1	64	134112998	134113061	1e-24	111
TP16643	Ssa06	95.31	64	3	0	1	64	39733029	39732966	7e-22	102
TP16645	ssa18	95.31	64	3	0	1	64	49170813	49170750	5e-22	102
TP16651	ssa10	90.63	64	2	1	1	64	104820245	104820304	2e-17	87.8
TP16700	ssa1	98.44	64	1	0	1	64	63805828	63805891	2e-24	111
TP16701	Ssa16	94.03	67	1	1	1	64	41558235	41558301	7e-22	102
TP16704	Ssa05	100	38	0	0	8	45	38850389	38850352	2e-12	69.8
TP16707	Ssa12	100	61	0	0	4	64	34847808	34847748	1e-24	111
TP16707	Ssa29	100	61	0	0	4	64	35457258	35457318	1e-24	111
TP16707	Ssa21	100	61	0	0	4	64	22608112	22608172	1e-24	111
TP16707	Ssa23	100	61	0	0	4	64	17017040	17016980	1e-24	111
TP16710	ssa20	85.94	64	9	0	1	64	42794993	42795056	8e-14	75.2
TP16736	ssa26	96.83	63	2	0	1	63	5377216	5377278	3e-23	105
TP16740	Ssa28	92.19	64	5	0	1	64	793555	793492	4e-19	93.3
TP16745	Ssa14	90.7	43	2	1	1	43	88584464	88584504	1e-08	57.2
TP16745	Ssa14	90.7	43	2	1	1	43	88584427	88584467	1e-08	57.2
TP16745	Ssa14	90.7	43	2	1	1	43	88584538	88584578	1e-08	57.2
TP16773	ssa6	96.88	64	2	0	1	64	69162803	69162740	1e-23	107
TP16784	Ssa14	88.52	61	7	0	1	61	45111868	45111808	8e-15	78.8
TP16789	Ssa14	92	50	3	1	7	56	86811617	86811569	3e-12	69.8
TP16795	ssa16	90.63	64	6	0	1	64	72461598	72461535	4e-18	89.7
TP16796	Ssa12	100	35	0	0	1	35	42556745	42556711	1e-10	64.4
TP16798	ssa10	90.63	64	6	0	1	64	73506715	73506778	5e-18	89.7
TP168	Ssa16	96.77	62	2	0	3	64	45419065	45419126	2e-22	104
TP1680	Ssa04	89.06	64	7	0	1	64	17638657	17638594	2e-16	84.2
TP16800	Ssa01	94.64	56	3	0	1	56	78934665	78934610	1e-17	87.8
TP16804	ssa11	96.88	64	2	0	1	64	85922434	85922497	1e-23	107
TP16813	ssa5	95.31	64	3	0	1	64	41932733	41932670	5e-22	102
TP16824	ssa10	96.55	58	2	0	7	64	9827783	9827840	3e-20	96.9
TP16826	Ssa01	95	40	2	0	1	40	103070101	103070140	8e-11	64.4
TP16826	Ssa01	95	40	2	0	1	40	103072848	103072887	8e-11	64.4
TP16828	Ssa12	98.41	63	1	0	1	63	45696630	45696568	5e-24	109
TP16845	Ssa25	95.24	63	2	1	1	62	28238305	28238243	3e-20	96.9
TP16846	ssa16	90.91	66	2	1	1	62	51405877	51405812	1e-18	91.5
TP16858	Ssa13	92.19	64	5	0	1	64	41516808	41516745	4e-19	93.3
TP16864	ssa5	96.88	64	2	0	1	64	55545133	55545070	1e-23	107
TP16871	ssa19	94.44	54	3	0	1	54	27927284	27927231	1e-16	84.2
TP16873	Ssa22	95.16	62	3	0	1	62	1207176	1207115	9e-21	98.7
TP16892	Ssa15	96.88	64	0	1	1	62	39367408	39367345	2e-22	104
TP169	ssa29	93.55	62	4	0	1	62	15576567	15576506	4e-20	95.1
TP16911	Ssa01	96.72	61	2	0	1	61	66390260	66390200	7e-22	102
TP16916	ssa23	90.32	62	6	0	2	63	1050590	1050651	2e-17	86
TP16929	ssa18	98.44	64	1	0	1	64	25063463	25063400	9e-25	111
TP16930	Ssa03	92	50	4	0	1	50	31559034	31559083	2e-13	73.4
TP16939	ssa2	96.61	59	2	0	1	59	42735859	42735917	6e-21	98.7
TP16961	Ssa08	95.31	64	2	1	1	63	13311523	13311586	9e-21	98.7
TP1698	ssa19	96.83	63	2	0	2	64	58721309	58721371	4e-23	105
TP16985	Ssa01	89.19	37	4	0	4	40	145240857	145240893	2e-06	50
TP16999	ssa11	96.61	59	2	0	1	59	52423131	52423189	7e-21	98.7
TP17010	ssa10	98.44	64	1	0	1	64	107928418	107928481	1e-24	111
TP17043	ssa15	87.5	40	5	0	11	50	60617944	60617983	4e-06	50
TP17044	Ssa23	95.31	64	3	0	1	64	10611096	10611159	7e-22	102
TP17050	Ssa20	92.59	54	3	1	1	54	38269069	38269121	2e-14	77
TP17050	Ssa01	92.59	54	3	1	1	54	120232737	120232685	2e-14	77
TP17050	Ssa03	92.59	54	2	1	1	54	25719358	25719307	2e-14	77
TP17056	Ssa13	92.31	52	4	0	1	52	92494964	92494913	2e-14	77
TP17062	Ssa20	95.24	42	2	0	1	42	59953271	59953312	7e-12	68
TP1707	ssa12	90.48	63	4	1	1	63	70720035	70719975	2e-16	84.2
TP17077	Ssa03	97.67	43	1	0	1	43	85671500	85671458	2e-13	73.4
TP1708	Ssa01	98.33	60	1	0	1	60	120382158	120382217	2e-22	104
TP1710	Ssa10	93.55	62	4	0	1	62	79312393	79312454	1e-19	95.1
TP17113	ssa5	92.19	64	5	0	1	64	17639540	17639477	3e-19	93.3
TP17114	ssa5	92.19	64	5	0	1	64	17639210	17639147	3e-19	93.3
TP17125	ssa7	90.63	64	6	0	1	64	4603327	4603264	2e-18	89.7
TP17126	ssa29	98.44	64	1	0	1	64	20946501	20946438	5e-25	111
TP17138	Ssa18	95.31	64	3	0	1	64	31365464	31365401	7e-22	102
TP17138	Ssa08	95.31	64	3	0	1	64	23019324	23019387	7e-22	102
TP17139	Ssa25	85.25	61	9	0	2	62	40342329	40342389	4e-12	69.8
TP17166	Ssa18	97.73	44	1	0	1	44	30870629	30870672	6e-14	75.2
TP17174	ssa29	98.41	63	1	0	2	64	30412290	30412352	2e-24	109
TP17180	Ssa11	88.71	62	5	1	3	64	7469629	7469570	8e-15	78.8
TP17189	ssa9	93.75	64	4	0	1	64	39101380	39101317	1e-20	98.7
TP17194	ssa2	90.32	62	6	0	3	64	50140921	50140860	4e-17	86
TP17198	ssa26	95.31	64	3	0	1	64	19947048	19947111	3e-22	102
TP1721	ssa8	98.44	64	1	0	1	64	15850041	15849978	3e-25	111
TP17223	Ssa13	96.88	64	2	0	1	64	44412347	44412284	2e-23	107
TP17227	ssa7	93.1	58	4	0	7	64	44510862	44510805	8e-18	87.8
TP17238	ssa24	93.75	64	4	0	1	64	2876963	2877026	4e-21	98.7
TP17246	Ssa03	94.34	53	3	0	1	53	55733538	55733486	5e-16	82.4
TP17252	Ssa19	92.19	64	5	0	1	64	54996360	54996297	4e-19	93.3
TP17252	Ssa07	92.19	64	5	0	1	64	4603327	4603264	4e-19	93.3
TP17261	Ssa09	94.59	37	1	1	5	40	65175640	65175604	5e-08	55.4
TP17276	ssa28	98.44	64	1	0	1	64	19761911	19761848	5e-25	111
TP17283	ssa24	98.44	64	1	0	1	64	4140081	4140144	6e-25	111
TP17284	ssa20	96.88	64	2	0	1	64	39722031	39721968	1e-23	107
TP1729	ssa27	98.25	57	1	0	1	57	15248351	15248295	3e-21	98.7
TP17294	Ssa14	92.45	53	4	0	3	55	49062477	49062529	8e-15	78.8
TP17297	Ssa20	91.38	58	5	0	1	58	22145622	22145679	6e-16	82.4
TP17300	ssa21	83.1	71	2	1	1	61	36289017	36289087	4e-15	78.8
TP17312	ssa4	90	60	6	0	3	62	80590530	80590589	5e-16	82.4
TP17327	ssa9	93.33	60	4	0	3	62	124296003	124296062	2e-18	91.5
TP17329	ssa2	93.75	64	4	0	1	64	40788233	40788296	6e-21	98.7
TP17331	Ssa09	100	64	0	0	1	64	108177327	108177390	3e-26	116
TP17351	Ssa25	98.44	64	1	0	1	64	6076295	6076358	1e-24	111
TP17369	Ssa26	95.31	64	3	0	1	64	47133312	47133249	7e-22	102
TP17385	ssa14	96.88	64	2	0	1	64	45329308	45329371	1e-23	107
TP17400	Ssa01	97.14	35	1	0	7	41	73480794	73480760	3e-09	59
TP17408	Ssa28	94.87	39	2	0	1	39	13019213	13019175	2e-10	62.6
TP1742	ssa9	98.44	64	1	0	1	64	57508864	57508801	2e-24	111
TP17441	ssa5	95.31	64	3	0	1	64	26439181	26439244	5e-22	102
TP17447	ssa20	97.96	49	1	0	1	49	6057641	6057689	2e-16	84.2
TP17451	ssa25	93.75	64	4	0	1	64	8402320	8402257	4e-21	98.7
TP17461	Ssa02	92.98	57	4	0	1	57	12671768	12671712	5e-17	86
TP17466	ssa14	95.31	64	3	0	1	64	51428429	51428366	6e-22	102
TP17470	Ssa12	95.31	64	3	0	1	64	61812818	61812881	7e-22	102
TP17486	Ssa04	98.44	64	1	0	1	64	4109968	4110031	1e-24	111
TP17489	ssa12	100	62	0	0	3	64	65596526	65596465	3e-25	113
TP17507	Ssa10	90.77	65	5	1	1	64	18165161	18165225	2e-17	87.8
TP17509	ssa23	100	64	0	0	1	64	15956454	15956391	1e-26	116
TP17582	Ssa10	90.91	55	4	1	1	54	31370377	31370323	4e-13	73.4
TP17582	Ssa14	90.91	55	4	1	1	54	2294739	2294685	4e-13	73.4
TP17582	Ssa01	90.91	55	4	1	1	54	17464999	17464945	4e-13	73.4
TP17582	Ssa15	90.91	55	4	1	1	54	69968519	69968465	4e-13	73.4
TP17582	Ssa22	90.91	55	4	1	1	54	18127792	18127738	4e-13	73.4
TP17582	Ssa23	90.91	55	4	1	1	54	27408224	27408170	4e-13	73.4
TP17582	Ssa22	90.91	55	4	1	1	54	25080330	25080276	4e-13	73.4
TP17582	Ssa23	90.91	55	4	1	1	54	34371753	34371699	4e-13	73.4
TP17582	Ssa08	92.31	52	3	1	1	51	6657927	6657978	4e-13	73.4
TP17582	Ssa13	92.31	52	3	1	1	51	49482271	49482220	4e-13	73.4
TP17582	Ssa04	92.31	52	3	1	1	51	23065403	23065454	4e-13	73.4
TP17582	Ssa07	92.31	52	3	1	1	51	5746693	5746744	4e-13	73.4
TP17582	Ssa15	92.31	52	3	1	1	51	73645351	73645300	4e-13	73.4
TP17585	ssa6	100	64	0	0	1	64	26516289	26516352	3e-26	116
TP17597	ssa21	96.67	60	2	0	5	64	36072035	36072094	1e-21	100
TP17606	ssa9	96.83	63	2	0	1	63	5721984	5722046	7e-23	105
TP17611	ssa1	98.44	64	1	0	1	64	24091547	24091484	2e-24	111
TP17646	Ssa06	98.44	64	1	0	1	64	56204045	56203982	1e-24	111
TP1765	ssa16	92.19	64	5	0	1	64	56670136	56670073	3e-19	93.3
TP17660	Ssa20	92.31	52	4	0	1	52	1505371	1505320	2e-14	77
TP17666	Ssa17	93.18	44	3	0	3	46	44839443	44839486	3e-11	66.2
TP17670	ssa11	98.39	62	1	0	3	64	37788564	37788625	1e-23	107
TP17672	Ssa07	91.07	56	4	1	1	56	34691942	34691996	1e-13	75.2
TP17675	ssa23	95.31	64	3	0	1	64	7434769	7434832	3e-22	102
TP17677	ssa5	92.19	64	3	1	1	64	26811775	26811714	9e-19	91.5
TP17678	ssa9	93.75	64	1	2	1	63	103641869	103641930	2e-18	91.5
TP17680	ssa28	84.85	66	8	1	1	64	19914827	19914892	4e-13	71.6
TP17734	Ssa07	89.13	46	4	1	5	49	45065091	45065046	2e-08	57.2
TP1774	ssa7	98.44	64	1	0	1	64	16493056	16493119	7e-25	111
TP1778	Ssa16	90.32	62	6	0	3	64	4811252	4811191	6e-17	86
TP17784	ssa10	98.41	63	1	0	2	64	26523752	26523690	5e-24	109
TP17785	ssa20	90.63	64	6	0	1	64	65522829	65522766	4e-18	89.7
TP17795	ssa3	86.15	65	7	2	1	64	87254257	87254194	3e-12	69.8
TP1780	ssa27	100	35	0	0	30	64	12818895	12818929	7e-11	64.4
TP17810	ssa9	89.06	64	6	1	1	64	14400002	14400064	3e-15	80.6
TP17822	ssa18	95.31	64	3	0	1	64	19330720	19330657	5e-22	102
TP1783	ssa15	91.94	62	5	0	1	62	23151498	23151437	4e-18	89.7
TP17857	Ssa17	92.06	63	5	0	2	64	1953787	1953849	1e-18	91.5
TP17869	ssa28	95.45	66	1	1	1	64	22939083	22939148	8e-23	104
TP17876	ssa3	93.75	64	4	0	1	64	41201780	41201717	7e-21	98.7
TP17879	Ssa11	98.44	64	1	0	1	64	14505180	14505243	1e-24	111
TP17879	Ssa12	98.44	64	1	0	1	64	56484030	56483967	1e-24	111
TP17883	Ssa17	96.67	60	2	0	1	60	43276705	43276646	3e-21	100
TP17883	Ssa05	96.67	60	2	0	1	60	47226916	47226857	3e-21	100
TP17883	Ssa18	96.67	60	2	0	1	60	1002395	1002336	3e-21	100
TP17883	Ssa22	96.67	60	2	0	1	60	55845713	55845772	3e-21	100
TP17883	Ssa29	96.67	60	2	0	1	60	21718748	21718807	3e-21	100
TP1789	ssa14	100	64	0	0	1	64	1432329	1432266	3e-26	116
TP17958	ssa2	93.75	64	4	0	1	64	48488901	48488964	6e-21	98.7
TP17974	Ssa11	98.44	64	1	0	1	64	72326122	72326059	1e-24	111
TP17986	ssa10	92.45	53	4	0	12	64	23988447	23988499	8e-15	78.8
TP18005	ssa16	95.16	62	3	0	3	64	1906514	1906575	7e-21	98.7
TP18028	Ssa05	100	32	0	0	9	40	9400904	9400873	4e-09	59
TP18037	Ssa11	95.74	47	0	1	1	47	2823892	2823848	2e-13	73.4
TP18039	Ssa11	93.62	47	1	1	1	47	2823848	2823892	3e-12	69.8
TP1805	Ssa03	96.88	64	2	0	1	64	80991768	80991705	2e-23	107
TP18050	Ssa10	95.31	64	3	0	1	64	7646100	7646163	7e-22	102
TP18055	ssa21	93.75	64	4	0	1	64	15727859	15727796	5e-21	98.7
TP18074	ssa5	93.48	46	3	0	1	46	14492698	14492653	3e-12	69.8
TP18082	ssa16	90.63	64	5	1	1	64	69841774	69841712	4e-17	86
TP18086	Ssa03	98.44	64	1	0	1	64	74068784	74068847	1e-24	111
TP18086	Ssa06	98.44	64	1	0	1	64	26102347	26102410	1e-24	111
TP18093	ssa19	93.75	64	4	0	1	64	4897760	4897697	7e-21	98.7
TP181	ssa29	88.73	71	1	2	1	64	1770370	1770440	2e-18	89.7
TP18100	Ssa10	98.31	59	1	0	1	59	71531147	71531205	6e-22	102
TP18103	ssa7	96.88	64	2	0	1	64	55107874	55107937	9e-24	107
TP18116	ssa11	95.31	64	3	0	1	64	83938032	83937969	6e-22	102
TP18117	ssa7	84.38	64	8	1	1	64	55107874	55107935	8e-12	68
TP1812	ssa13	96.88	64	2	0	1	64	50090983	50091046	2e-23	107
TP18123	ssa11	98.36	61	1	0	1	61	71767921	71767981	5e-23	105
TP18163	Ssa20	100	49	0	0	1	49	6057689	6057641	3e-18	89.7
TP18169	ssa11	98.44	64	1	0	1	64	65926520	65926583	1e-24	111
TP18181	ssa14	96.97	66	0	1	1	64	10188388	10188453	1e-23	107
TP18198	ssa1	92.19	64	5	0	1	64	41855721	41855784	5e-19	93.3
TP18216	ssa15	96.77	62	2	0	3	64	72283019	72282958	2e-22	104
TP18225	ssa14	90.63	64	6	0	1	64	7575135	7575072	4e-18	89.7
TP18228	ssa13	90.32	62	3	1	3	64	22624205	22624263	2e-16	84.2
TP18238	ssa11	100	64	0	0	1	64	72363511	72363574	3e-26	116
TP18240	ssa10	91.07	56	3	1	9	64	99819676	99819729	3e-14	77
TP18250	Ssa12	98.41	63	0	1	3	64	42855347	42855285	6e-23	105
TP18250	Ssa02	98.41	63	0	1	3	64	38334090	38334028	6e-23	105
TP18250	Ssa27	98.41	63	0	1	3	64	16422959	16422897	6e-23	105
TP18250	Ssa29	98.41	63	0	1	3	64	27171305	27171367	6e-23	105
TP18255	ssa12	98.44	64	1	0	1	64	78228726	78228789	1e-24	111
TP1831	ssa21	98.33	60	1	0	1	60	40290862	40290921	1e-22	104
TP18316	ssa11	90.63	64	6	0	1	64	61275387	61275450	4e-18	89.7
TP18336	Ssa15	95.31	64	1	1	1	62	39367345	39367408	2e-21	100
TP18340	ssa27	100	64	0	0	1	64	20483262	20483325	1e-26	116
TP18354	ssa28	92.19	64	5	0	1	64	18383619	18383556	1e-19	93.3
TP18378	Ssa19	100	28	0	0	30	57	38328517	38328490	1e-06	51.8
TP18379	ssa11	95.31	64	3	0	1	64	38507166	38507229	6e-22	102
TP18381	Ssa19	100	28	0	0	1	28	38328490	38328517	1e-06	51.8
TP18386	Ssa28	95.31	64	1	1	1	64	5271288	5271227	3e-21	100
TP18404	Ssa25	90.48	63	6	0	1	63	45291188	45291250	2e-17	87.8
TP18409	Ssa02	95.31	64	3	0	1	64	16793200	16793137	7e-22	102
TP1844	Ssa16	100	31	0	0	6	36	63815259	63815229	2e-08	57.2
TP1844	Ssa17	100	31	0	0	6	36	33760446	33760476	2e-08	57.2
TP1844	Ssa15	100	31	0	0	6	36	86136372	86136342	2e-08	57.2
TP1844	Ssa09	100	31	0	0	6	36	9654234	9654204	2e-08	57.2
TP18463	ssa15	95.31	64	3	0	1	64	101051164	101051227	7e-22	102
TP18472	ssa20	88.14	59	7	0	1	59	14491085	14491027	8e-14	75.2
TP18479	ssa1	93.75	64	4	0	1	64	12115521	12115584	1e-20	98.7
TP18480	ssa1	95.31	64	3	0	1	64	78279744	78279681	1e-21	102
TP18489	ssa21	94.74	57	3	0	8	64	14032267	14032211	2e-18	89.7
TP18497	Ssa14	96.77	62	2	0	1	62	64877297	64877236	2e-22	104
TP185	ssa24	92.06	63	5	0	1	63	15365387	15365325	6e-19	91.5
TP1851	Ssa22	89.47	38	4	0	1	38	61330452	61330489	5e-07	51.8
TP1851	Ssa22	89.47	38	4	0	1	38	61330557	61330594	5e-07	51.8
TP1851	Ssa22	89.47	38	4	0	1	38	61330627	61330664	5e-07	51.8
TP1851	Ssa22	89.47	38	4	0	1	38	61330662	61330699	5e-07	51.8
TP1851	Ssa22	89.47	38	4	0	1	38	61330417	61330454	5e-07	51.8
TP1851	Ssa22	89.47	38	4	0	1	38	61330697	61330734	5e-07	51.8
TP18521	ssa27	81.25	64	4	1	1	64	29297213	29297158	7e-11	64.4
TP18546	Ssa14	85.42	48	7	0	6	53	37497840	37497793	8e-08	55.4
TP18557	ssa26	93.75	64	4	0	1	64	15566041	15565978	4e-21	98.7
TP18559	Ssa01	81.54	65	11	1	1	64	124870327	124870263	2e-09	60.8
TP18559	Ssa24	81.54	65	11	1	1	64	27056841	27056777	2e-09	60.8
TP18559	Ssa24	81.54	65	11	1	1	64	28718967	28718903	2e-09	60.8
TP18589	Ssa13	93.22	59	3	1	1	59	32187255	32187312	6e-17	86
TP18616	Ssa12	79.1	67	11	1	1	64	43500708	43500642	3e-08	57.2
TP18616	Ssa22	97.06	34	1	0	1	34	22519743	22519776	3e-08	57.2
TP1862	ssa10	95.16	62	2	1	3	64	67216346	67216286	1e-19	95.1
TP18632	ssa1	90.63	64	6	0	1	64	134060755	134060818	6e-18	89.7
TP18632	ssa29	90.63	64	3	1	1	64	24174882	24174822	6e-18	87.8
TP18640	Ssa14	85.71	42	6	0	7	48	37494228	37494187	3e-06	50
TP18640	Ssa14	85.71	42	6	0	7	48	37494330	37494289	3e-06	50
TP18640	Ssa14	85.71	42	6	0	7	48	37494347	37494306	3e-06	50
TP18640	Ssa14	85.71	42	6	0	7	48	37494211	37494170	3e-06	50
TP18640	Ssa14	85.71	42	6	0	7	48	37494364	37494323	3e-06	50
TP18647	Ssa19	95.24	42	2	0	1	42	74199908	74199867	9e-12	68
TP18662	Ssa27	90.63	64	5	1	1	64	34598402	34598340	6e-17	86
TP18671	ssa5	95.31	64	3	0	1	64	10493644	10493707	5e-22	102
TP18683	Ssa19	93.75	64	4	0	1	64	26802871	26802934	9e-21	98.7
TP18693	ssa3	96.88	64	2	0	1	64	73548005	73547942	1e-23	107
TP18695	ssa3	98.36	61	1	0	4	64	24569075	24569135	5e-23	105
TP18709	ssa10	90.63	64	4	1	1	64	57643980	57644041	6e-17	86
TP18721	ssa11	92.19	64	5	0	1	64	5679484	5679421	3e-19	93.3
TP1875	ssa20	89.06	64	7	0	1	64	72464039	72464102	2e-16	84.2
TP18752	ssa23	96.88	64	2	0	1	64	12102909	12102846	8e-24	107
TP18753	Ssa01	96.72	61	2	0	1	61	21728385	21728325	7e-22	102
TP18774	ssa17	89.23	65	3	1	1	61	41444097	41444033	3e-17	86
TP18779	ssa7	90.63	64	6	0	1	64	25049055	25048992	2e-18	89.7
TP18780	ssa3	92.19	64	5	0	1	64	45520112	45520049	3e-19	93.3
TP18786	ssa3	96.3	54	2	0	11	64	21641432	21641485	4e-18	89.7
TP18787	ssa21	89.39	66	5	1	1	64	14211417	14211352	3e-17	86
TP18789	ssa7	86.15	65	7	2	1	64	55003536	55003473	2e-12	69.8
TP18799	ssa13	100	64	0	0	1	64	97773018	97773081	3e-26	116
TP18803	ssa2	95.31	64	3	0	1	64	28384907	28384970	5e-22	102
TP18808	ssa9	95.16	62	3	0	1	62	106540686	106540747	1e-20	98.7
TP18814	ssa10	96.88	64	2	0	1	64	45570441	45570378	2e-23	107
TP1882	ssa27	95.31	64	3	0	1	64	3626510	3626447	3e-22	102
TP1883	Ssa12	96.83	63	2	0	2	64	83654343	83654281	6e-23	105
TP18862	ssa20	98.44	64	1	0	1	64	2376582	2376645	1e-24	111
TP18863	Ssa20	100	41	0	0	14	54	2375082	2375122	8e-14	75.2
TP18886	ssa5	98.44	64	1	0	1	64	75439849	75439912	1e-24	111
TP18902	Ssa02	92.06	63	5	0	1	63	57294528	57294590	1e-18	91.5
TP18904	ssa14	94.44	54	3	0	1	54	30463654	30463601	2e-16	84.2
TP1891	Ssa03	93.75	64	4	0	1	64	73658958	73659021	9e-21	98.7
TP18915	ssa25	100	64	0	0	1	64	30408635	30408698	2e-26	116
TP1895	Ssa21	98.44	64	1	0	1	64	40374970	40374907	1e-24	111
TP18952	Ssa10	92.19	64	5	0	1	64	1549026	1549089	4e-19	93.3
TP18953	Ssa09	96.88	64	2	0	1	64	19322154	19322091	2e-23	107
TP18957	Ssa12	95.31	64	3	0	1	64	60006193	60006256	7e-22	102
TP18960	Ssa20	97.87	47	1	0	1	47	60853069	60853023	1e-15	80.6
TP18974	Ssa11	100	43	0	0	1	43	34759373	34759415	4e-15	78.8
TP18974	Ssa11	100	43	0	0	1	43	83491436	83491478	4e-15	78.8
TP18991	ssa25	95.31	64	2	1	1	64	7978046	7978108	4e-21	98.7
TP18992	Ssa07	89.74	39	4	0	1	39	39125278	39125316	1e-07	53.6
TP18992	Ssa16	89.74	39	4	0	1	39	72298528	72298566	1e-07	53.6
TP18992	Ssa09	89.74	39	4	0	1	39	19328581	19328543	1e-07	53.6
TP18994	ssa14	96.88	64	2	0	1	64	3549876	3549813	1e-23	107
TP190	ssa14	89.39	66	5	1	1	64	24649572	24649637	5e-17	86
TP19000	Ssa02	96.49	57	2	0	1	57	8912732	8912676	9e-20	95.1
TP1901	ssa11	96.88	64	2	0	1	64	2033729	2033666	1e-23	107
TP19035	Ssa06	96.55	58	2	0	1	58	70894277	70894334	3e-20	96.9
TP1904	Ssa07	93.33	60	4	0	4	63	41923935	41923876	1e-18	91.5
TP19042	Ssa02	96.55	58	2	0	1	58	23861604	23861661	3e-20	96.9
TP1906	ssa10	92.19	64	5	0	1	64	31370374	31370437	4e-19	93.3
TP19073	ssa16	95.38	65	2	1	1	64	9117946	9117882	2e-21	100
TP19077	ssa15	96.88	64	2	0	1	64	56192591	56192654	2e-23	107
TP19078	ssa20	90.32	62	6	0	3	64	54630385	54630324	4e-17	86
TP19089	ssa3	89.74	39	4	0	26	64	19899398	19899360	3e-07	53.6
TP19090	Ssa02	95.35	43	2	0	1	43	12245254	12245212	2e-12	69.8
TP19115	Ssa24	98.44	64	1	0	1	64	36497898	36497961	1e-24	111
TP19133	Ssa16	92.19	64	5	0	1	64	15891586	15891523	4e-19	93.3
TP19138	ssa11	93.75	64	3	1	1	64	50267123	50267185	9e-20	95.1
TP1914	Ssa06	100	63	0	0	1	63	25439054	25439116	1e-25	114
TP19141	Ssa14	83.82	68	7	1	1	64	6518367	6518434	4e-13	73.4
TP19141	Ssa01	87.93	58	3	1	11	64	71280989	71281046	4e-13	73.4
TP19144	Ssa18	98.44	64	1	0	1	64	47888700	47888763	1e-24	111
TP19147	ssa3	92.19	64	3	1	1	64	87027801	87027740	1e-18	91.5
TP19159	ssa24	96.15	52	2	0	13	64	11693763	11693814	2e-17	86
TP19165	Ssa14	98.41	63	1	0	2	64	21019234	21019296	5e-24	109
TP19179	Ssa20	96.77	31	1	0	7	37	23026815	23026785	5e-07	51.8
TP19188	ssa13	96.88	64	2	0	1	64	94414054	94414117	2e-23	107
TP19195	Ssa12	91.8	61	5	0	1	61	27953318	27953378	2e-17	87.8
TP19195	Ssa02	91.8	61	5	0	1	61	39874489	39874429	2e-17	87.8
TP19204	Ssa12	95.31	64	3	0	1	64	1196925	1196862	7e-22	102
TP19204	Ssa13	95.31	64	3	0	1	64	25103637	25103700	7e-22	102
TP19204	Ssa15	95.31	64	3	0	1	64	16589121	16589184	7e-22	102
TP19204	Ssa15	95.31	64	3	0	1	64	18422546	18422483	7e-22	102
TP19204	Ssa02	95.31	64	3	0	1	64	70908838	70908901	7e-22	102
TP19216	ssa12	95.31	64	3	0	1	64	69436091	69436154	6e-22	102
TP19219	Ssa23	94.44	54	2	1	1	53	14924692	14924639	2e-15	80.6
TP19219	Ssa09	94.44	54	2	1	1	53	85422141	85422088	2e-15	80.6
TP19219	Ssa01	85.92	71	3	2	1	64	68208756	68208826	2e-15	80.6
TP19234	ssa15	80.88	68	6	2	1	64	24815447	24815383	6e-10	62.6
TP1924	Ssa23	90.77	65	4	2	1	64	43450565	43450502	2e-16	84.2
TP19248	ssa5	93.75	64	4	0	1	64	10493743	10493680	6e-21	98.7
TP19255	ssa26	93.75	64	4	0	1	64	34807932	34807995	4e-21	98.7
TP19258	ssa20	89.83	59	6	0	1	59	47088387	47088329	2e-15	80.6
TP19269	Ssa03	95.35	43	0	1	1	41	87318749	87318707	2e-11	66.2
TP19269	Ssa03	95.35	43	0	1	1	41	87318671	87318629	2e-11	66.2
TP19269	Ssa03	95.35	43	0	1	1	41	87318788	87318746	2e-11	66.2
TP1927	ssa24	93.75	64	4	0	1	64	32185480	32185417	4e-21	98.7
TP1927	ssa26	93.75	64	4	0	1	64	4586425	4586362	4e-21	98.7
TP19280	ssa15	100	64	0	0	1	64	88570071	88570134	3e-26	116
TP19282	Ssa04	96.36	55	2	0	1	55	9589392	9589446	1e-18	91.5
TP19288	ssa1	86.15	65	8	1	1	64	149349630	149349566	5e-13	73.4
TP19293	ssa13	91.04	67	3	2	1	64	58313502	58313436	2e-17	87.8
TP19295	Ssa10	96.43	56	2	0	1	56	19770089	19770144	3e-19	93.3
TP19305	Ssa21	98.08	52	1	0	1	52	17548858	17548807	3e-18	89.7
TP19319	ssa9	92.19	64	5	0	1	64	5073696	5073633	5e-19	93.3
TP19321	ssa12	72.84	81	3	1	2	63	52190515	52190595	2e-09	60.8
TP19328	Ssa21	95.12	41	2	0	1	41	14832369	14832409	3e-11	66.2
TP19333	ssa15	96.88	64	2	0	1	64	2486411	2486474	2e-23	107
TP19337	ssa19	98.08	52	1	0	13	64	22917265	22917214	3e-18	89.7
TP19340	Ssa13	95.31	64	3	0	1	64	77523821	77523884	7e-22	102
TP19340	Ssa09	95.31	64	3	0	1	64	59022779	59022842	7e-22	102
TP19340	Ssa16	95.31	64	3	0	1	64	29512703	29512640	7e-22	102
TP19340	Ssa17	95.31	64	3	0	1	64	35318735	35318798	7e-22	102
TP19340	Ssa20	95.31	64	3	0	1	64	50068660	50068597	7e-22	102
TP19340	Ssa22	95.31	64	3	0	1	64	30706822	30706885	7e-22	102
TP19340	Ssa03	95.31	64	3	0	1	64	48178570	48178633	7e-22	102
TP19340	Ssa01	95.31	64	3	0	1	64	94524464	94524401	7e-22	102
TP19340	Ssa01	95.31	64	3	0	1	64	136908096	136908159	7e-22	102
TP19348	Ssa10	98.44	64	1	0	1	64	69437115	69437178	1e-24	111
TP19348	Ssa06	98.44	64	1	0	1	64	75697314	75697377	1e-24	111
TP19348	Ssa11	98.44	64	1	0	1	64	74619959	74619896	1e-24	111
TP19348	Ssa13	98.44	64	1	0	1	64	30431022	30430959	1e-24	111
TP19348	Ssa23	98.44	64	1	0	1	64	705673	705736	1e-24	111
TP19348	Ssa24	98.44	64	1	0	1	64	32232169	32232106	1e-24	111
TP19348	Ssa03	98.44	64	1	0	1	64	3468404	3468341	1e-24	111
TP19348	Ssa15	98.44	64	1	0	1	64	87089221	87089284	1e-24	111
TP19348	Ssa15	98.44	64	1	0	1	64	88458263	88458200	1e-24	111
TP1935	Ssa16	97.44	39	1	0	1	39	87059918	87059956	2e-11	66.2
TP19379	ssa8	88.89	54	4	1	1	52	23622911	23622964	4e-12	68
TP19392	Ssa01	97.44	39	1	0	1	39	115277141	115277103	2e-11	66.2
TP19397	Ssa01	94.87	39	1	1	1	38	115277141	115277103	3e-09	59
TP19409	ssa5	96.88	64	2	0	1	64	26439250	26439187	1e-23	107
TP19414	ssa9	93.75	64	4	0	1	64	38306841	38306904	1e-20	98.7
TP19423	ssa5	90	70	1	1	1	64	58380483	58380552	2e-20	96.9
TP19427	Ssa02	83.78	74	2	1	1	64	17136080	17136007	2e-16	84.2
TP19435	Ssa09	93.65	63	4	0	1	63	43197054	43197116	3e-20	96.9
TP19439	Ssa09	89.8	49	1	2	1	45	108230309	108230261	1e-09	60.8
TP19439	Ssa09	89.8	49	1	2	1	45	108177330	108177282	1e-09	60.8
TP19439	Ssa09	89.8	49	1	2	1	45	108264406	108264358	1e-09	60.8
TP19447	ssa5	98.41	63	1	0	2	64	78406268	78406330	4e-24	109
TP19452	ssa11	96.83	63	0	1	1	63	78330194	78330134	6e-22	102
TP19489	Ssa16	100	40	0	0	1	40	32280765	32280804	1e-13	73.4
TP19529	ssa5	87.5	64	8	0	1	64	6581131	6581068	2e-15	80.6
TP1953	Ssa13	96.77	62	2	0	3	64	95709634	95709573	2e-22	104
TP19561	ssa1	98.44	64	1	0	1	64	56280466	56280403	2e-24	111
TP19564	ssa23	95.24	63	2	1	2	64	6700432	6700493	1e-20	96.9
TP19582	ssa14	90.48	63	6	0	1	63	65677754	65677816	1e-17	87.8
TP19582	ssa15	90.48	63	6	0	1	63	75976911	75976849	1e-17	87.8
TP19582	ssa16	90.48	63	6	0	1	63	23689495	23689433	1e-17	87.8
TP19596	Ssa26	96.83	63	1	1	3	64	43565990	43566052	7e-22	102
TP196	Ssa24	96.88	64	1	1	1	64	13682653	13682715	2e-22	104
TP19609	ssa15	90	60	6	0	1	60	81545455	81545514	6e-16	82.4
TP19612	ssa15	91.49	47	3	1	18	64	46119735	46119690	2e-10	64.4
TP19627	ssa11	92.68	41	2	1	1	41	81579296	81579335	2e-08	57.2
TP19628	ssa23	95.31	64	3	0	1	64	15990697	15990760	3e-22	102
TP19648	ssa21	95.31	64	3	0	1	64	23664895	23664958	4e-22	102
TP1965	Ssa01	85.96	57	7	1	1	56	134016840	134016896	1e-10	64.4
TP1965	Ssa01	85.96	57	7	1	1	56	134036037	134036093	1e-10	64.4
TP1967	ssa26	95.31	64	3	0	1	64	8822887	8822824	3e-22	102
TP19673	ssa29	95.31	64	3	0	1	64	21867409	21867346	3e-22	102
TP19675	Ssa20	100	43	0	0	8	50	53776580	53776622	7e-15	78.8
TP19687	ssa26	92.19	64	4	1	1	64	42876548	42876486	2e-18	89.7
TP19689	ssa10	95.38	65	2	1	1	64	66999326	66999390	3e-21	100
TP1969	ssa21	93.75	64	4	0	1	64	39843022	39842959	5e-21	98.7
TP19690	ssa4	95.31	64	3	0	1	64	41297133	41297196	5e-22	102
TP19691	ssa15	90.63	64	6	0	1	64	91470669	91470732	4e-18	89.7
TP1970	ssa1	90.32	62	6	0	1	62	77439140	77439079	8e-17	86
TP19703	ssa15	100	64	0	0	1	64	52538946	52539009	3e-26	116
TP19704	ssa20	96.88	64	1	1	1	64	58148009	58147947	2e-22	104
TP19712	ssa28	98.44	64	1	0	1	64	151320	151383	5e-25	111
TP1973	ssa7	83.1	71	3	1	1	62	13625839	13625909	4e-15	78.8
TP19739	ssa7	100	62	0	0	1	62	11106566	11106505	2e-25	113
TP19755	ssa16	92.68	41	3	0	24	64	59328190	59328230	2e-09	60.8
TP19757	ssa6	93.75	64	4	0	1	64	65640596	65640533	7e-21	98.7
TP19759	Ssa10	85.19	54	5	1	2	52	62635897	62635844	2e-09	60.8
TP19759	Ssa14	83.93	56	5	1	1	52	32308477	32308422	2e-09	60.8
TP19767	ssa11	93.55	62	4	0	3	64	83577526	83577587	9e-20	95.1
TP19786	ssa2	96.88	64	2	0	1	64	25491328	25491265	1e-23	107
TP19795	Ssa11	96.72	61	0	1	1	61	22439358	22439416	8e-21	98.7
TP19797	Ssa05	100	63	0	0	1	63	73791556	73791618	1e-25	114
TP19798	Ssa13	93.65	63	4	0	1	63	88472487	88472425	3e-20	96.9
TP19799	Ssa19	96.83	63	2	0	1	63	58900255	58900317	6e-23	105
TP198	ssa26	94.34	53	3	0	1	53	18363901	18363953	3e-16	82.4
TP19802	Ssa19	100	63	0	0	1	63	67502382	67502320	1e-25	114
TP19820	ssa19	100	41	0	0	1	41	2643825	2643865	8e-14	75.2
TP19826	Ssa24	96.55	58	2	0	1	58	11019468	11019525	3e-20	96.9
TP19826	Ssa24	96.55	58	2	0	1	58	11019496	11019553	3e-20	96.9
TP19826	Ssa24	96.55	58	2	0	1	58	11021633	11021690	3e-20	96.9
TP19826	Ssa24	96.55	58	2	0	1	58	11021661	11021718	3e-20	96.9
TP19826	Ssa24	96.55	58	2	0	1	58	11021689	11021746	3e-20	96.9
TP19826	Ssa24	96.55	58	2	0	1	58	11021717	11021774	3e-20	96.9
TP19826	Ssa24	96.55	58	2	0	1	58	11021745	11021802	3e-20	96.9
TP19826	Ssa24	96.55	58	2	0	1	58	11021773	11021830	3e-20	96.9
TP19826	Ssa24	96.55	58	2	0	1	58	11021801	11021858	3e-20	96.9
TP19826	Ssa24	96.55	58	2	0	1	58	11021829	11021886	3e-20	96.9
TP19826	Ssa24	96.55	58	2	0	1	58	11021857	11021914	3e-20	96.9
TP19826	Ssa24	96.55	58	2	0	1	58	11019440	11019497	3e-20	96.9
TP19826	Ssa24	96.55	58	2	0	1	58	11021885	11021942	3e-20	96.9
TP19829	Ssa18	100	40	0	0	1	40	61785698	61785737	1e-13	73.4
TP19872	Ssa04	92.31	39	3	0	3	41	70237911	70237949	1e-08	57.2
TP19875	Ssa02	95.24	42	2	0	1	42	38627471	38627512	7e-12	68
TP19877	ssa23	96.88	64	2	0	1	64	29613960	29613897	8e-24	107
TP19879	ssa10	96.88	64	1	1	1	63	82652805	82652868	2e-22	104
TP19888	ssa11	95.31	64	3	0	1	64	72029868	72029931	6e-22	102
TP19898	Ssa20	96.36	55	1	1	1	55	2251153	2251100	1e-17	87.8
TP19916	ssa4	95.24	63	3	0	1	63	79888856	79888794	2e-21	100
TP19923	ssa1	95.08	61	2	1	5	64	50747730	50747790	5e-19	93.3
TP1993	ssa1	90.32	62	6	0	3	64	67972656	67972717	8e-17	86
TP19930	ssa19	93.85	65	3	1	1	64	57145963	57146027	2e-20	96.9
TP19931	Ssa01	93.75	64	4	0	1	64	125841384	125841321	9e-21	98.7
TP19935	Ssa05	92.45	53	4	0	1	53	64501017	64501069	7e-15	78.8
TP19937	ssa19	92.86	56	4	0	7	62	28712500	28712445	1e-16	84.2
TP19940	Ssa01	89.23	65	2	2	1	64	16635557	16635617	7e-16	82.4
TP19945	ssa15	85.71	70	4	2	1	64	48174179	48174248	8e-15	78.8
TP19947	ssa14	96.88	64	2	0	1	64	1432265	1432202	1e-23	107
TP19960	Ssa13	98.44	64	1	0	1	64	46028871	46028808	1e-24	111
TP19976	ssa14	95.08	61	3	0	4	64	25595352	25595292	3e-20	96.9
TP1998	ssa22	96.49	57	2	0	1	57	25936080	25936136	6e-20	95.1
TP20013	Ssa06	93.65	63	4	0	1	63	72141084	72141146	3e-20	96.9
TP20016	ssa21	98.44	64	1	0	1	64	48191253	48191316	7e-25	111
TP20028	Ssa05	96.88	64	2	0	1	64	44369855	44369918	2e-23	107
TP20033	ssa15	98.44	64	1	0	1	64	83250100	83250037	1e-24	111
TP20040	ssa2	89.06	64	7	0	1	64	29472630	29472567	1e-16	84.2
TP20041	ssa27	100	35	0	0	1	35	12818929	12818895	7e-11	64.4
TP20050	Ssa04	96.67	30	1	0	20	49	52031709	52031680	3e-06	50
TP20054	ssa19	91.38	58	4	1	1	58	7016455	7016511	6e-15	78.8
TP20057	Ssa02	86	50	7	0	1	50	64755874	64755923	5e-09	59
TP20057	Ssa03	86	50	7	0	1	50	85976077	85976028	5e-09	59
TP20057	Ssa15	86	50	7	0	1	50	69597203	69597154	5e-09	59
TP20057	Ssa06	86	50	7	0	1	50	10457969	10458018	5e-09	59
TP20068	ssa10	98.44	64	1	0	1	64	14566356	14566293	1e-24	111
TP20069	ssa27	100	64	0	0	1	64	29606016	29605953	1e-26	116
TP20085	ssa1	92.19	64	5	0	1	64	41906570	41906507	5e-19	93.3
TP20100	Ssa24	94	50	3	0	3	52	7878113	7878064	2e-14	77
TP20100	Ssa26	94	50	3	0	3	52	18356908	18356957	2e-14	77
TP20100	Ssa13	92.31	52	4	0	1	52	7784477	7784426	2e-14	77
TP20100	Ssa04	94	50	3	0	3	52	47841660	47841709	2e-14	77
TP2011	Ssa17	95.35	43	2	0	1	43	41403814	41403772	2e-12	69.8
TP20149	ssa12	98.44	64	1	0	1	64	66994424	66994487	1e-24	111
TP2016	ssa2	93.75	64	4	0	1	64	61485805	61485742	6e-21	98.7
TP20160	ssa3	98.44	64	1	0	1	64	11034226	11034289	1e-24	111
TP20164	ssa1	93.55	62	4	0	1	62	16712572	16712633	2e-19	95.1
TP20166	ssa14	95.31	64	1	1	1	64	52852822	52852883	2e-21	100
TP20176	ssa11	100	64	0	0	1	64	18670692	18670755	3e-26	116
TP20180	ssa26	92.19	64	5	0	1	64	13104659	13104722	2e-19	93.3
TP20189	Ssa03	94.12	51	3	0	1	51	76163936	76163986	6e-15	78.8
TP20196	ssa15	93.65	63	4	0	1	63	82513212	82513274	3e-20	96.9
TP2020	ssa25	93.75	64	3	1	1	64	21002724	21002786	5e-20	95.1
TP2021	ssa9	85.71	56	4	1	1	52	103087675	103087730	2e-10	64.4
TP2023	ssa15	91.84	49	2	1	1	47	66842650	66842698	1e-11	68
TP20255	ssa15	95.31	64	3	0	1	64	36779850	36779913	7e-22	102
TP20257	ssa10	93.65	63	2	1	2	64	88933297	88933237	4e-19	93.3
TP20266	ssa7	96.88	64	2	0	1	64	51791904	51791967	9e-24	107
TP20269	Ssa13	96.88	64	2	0	1	64	65274498	65274561	2e-23	107
TP20275	Ssa14	97.62	42	1	0	1	42	72443779	72443738	6e-13	71.6
TP20280	Ssa01	89.13	46	3	1	1	44	25399921	25399876	4e-09	59
TP20286	Ssa13	97.96	49	1	0	1	49	81093282	81093330	1e-16	84.2
TP2029	Ssa15	96.43	56	2	0	1	56	66836308	66836363	3e-19	93.3
TP2029	Ssa15	96.43	56	2	0	1	56	66838939	66838994	3e-19	93.3
TP2029	Ssa15	96.43	56	2	0	1	56	66836240	66836295	3e-19	93.3
TP2029	Ssa15	96.43	56	2	0	1	56	66838965	66839020	3e-19	93.3
TP20290	ssa18	98.44	64	1	0	1	64	53403595	53403658	9e-25	111
TP20297	ssa21	95.31	64	3	0	1	64	6050849	6050912	4e-22	102
TP20301	ssa23	96.88	64	2	0	1	64	24218172	24218235	8e-24	107
TP20311	ssa9	90.63	64	6	0	1	64	18329157	18329094	6e-18	89.7
TP20333	ssa5	93.75	64	4	0	1	64	62188036	62188099	6e-21	98.7
TP20336	ssa3	90	60	6	0	1	60	25114003	25114062	6e-16	82.4
TP20348	ssa12	95.31	64	3	0	1	64	41249586	41249523	6e-22	102
TP20354	ssa17	95.31	64	3	0	1	64	7592025	7591962	4e-22	102
TP20358	Ssa01	95.31	64	3	0	1	64	67137323	67137386	7e-22	102
TP20359	ssa24	98.44	64	1	0	1	64	8980809	8980872	6e-25	111
TP20373	ssa28	96.88	64	2	0	1	64	23049111	23049048	6e-24	107
TP20385	ssa7	96.88	64	2	0	1	64	18714426	18714489	9e-24	107
TP20389	Ssa12	89.58	48	5	0	1	48	75100991	75101038	1e-10	64.4
TP20392	ssa23	98.44	64	1	0	1	64	24686539	24686476	6e-25	111
TP20400	Ssa11	95.08	61	3	0	1	61	17032128	17032188	3e-20	96.9
TP20400	Ssa26	95.08	61	3	0	1	61	17416957	17417017	3e-20	96.9
TP2041	Ssa02	89.47	57	5	1	3	58	13503229	13503285	3e-13	73.4
TP20415	Ssa09	93.44	61	4	0	4	64	116293161	116293221	4e-19	93.3
TP20429	Ssa01	100	64	0	0	1	64	124376355	124376418	3e-26	116
TP20442	ssa13	98.44	64	1	0	1	64	44404991	44405054	1e-24	111
TP20443	ssa1	94.92	59	3	0	2	60	17260029	17260087	5e-19	93.3
TP20458	ssa10	96.88	64	2	0	1	64	89201568	89201505	2e-23	107
TP20479	ssa13	95.24	42	2	0	15	56	38862272	38862231	1e-11	68
TP20483	Ssa10	96.88	64	2	0	1	64	78164316	78164253	2e-23	107
TP2049	ssa16	96.88	64	2	0	1	64	1407386	1407449	1e-23	107
TP20492	Ssa11	92.59	54	4	0	11	64	78238460	78238407	2e-15	80.6
TP20493	ssa8	89.29	56	3	1	6	58	10676076	10676021	9e-14	73.4
TP20508	ssa6	96.88	64	2	0	1	64	73350296	73350233	1e-23	107
TP2051	ssa8	96.77	62	2	0	1	62	5000466	5000527	5e-23	104
TP20526	ssa19	92.19	64	5	0	1	64	54052403	54052340	3e-19	93.3
TP2053	ssa9	98.31	59	1	0	6	64	124801155	124801097	9e-22	102
TP20544	Ssa19	98.44	64	1	0	1	64	26496778	26496841	1e-24	111
TP20548	Ssa15	94.83	58	3	0	1	58	17936846	17936789	1e-18	91.5
TP20554	ssa5	98.39	62	1	0	3	64	69471793	69471854	1e-23	107
TP20555	ssa21	92.19	64	5	0	1	64	6874682	6874619	2e-19	93.3
TP20578	Ssa24	96.3	54	2	0	1	54	4984105	4984158	4e-18	89.7
TP20595	ssa13	95.31	64	3	0	1	64	75963618	75963555	7e-22	102
TP20601	ssa18	96.88	64	2	0	1	64	51900855	51900918	1e-23	107
TP20606	ssa4	89.36	47	2	1	1	44	33638297	33638251	2e-09	60.8
TP20619	ssa9	96.88	64	2	0	1	64	137577390	137577327	2e-23	107
TP20632	Ssa07	88.52	61	2	1	4	64	47082277	47082332	8e-15	78.8
TP20645	Ssa16	90.91	44	4	0	1	44	25399165	25399208	3e-10	62.6
TP20645	Ssa16	90.91	44	4	0	1	44	25408911	25408954	3e-10	62.6
TP2065	ssa15	92.98	57	3	1	1	57	87920589	87920644	6e-16	82.4
TP20653	Ssa06	100	56	0	0	9	64	9305315	9305260	7e-22	102
TP20660	Ssa13	90.7	43	1	1	1	43	9970259	9970220	4e-09	59
TP20660	Ssa13	90.7	43	1	1	1	43	9970295	9970256	4e-09	59
TP20660	Ssa13	90.7	43	1	1	1	43	9970223	9970184	4e-09	59
TP20660	Ssa13	97.14	35	1	0	7	41	9970528	9970494	4e-09	59
TP2069	ssa9	100	64	0	0	1	64	16557982	16558045	4e-26	116
TP20722	ssa24	100	64	0	0	1	64	5005033	5004970	1e-26	116
TP20731	ssa23	98.44	64	1	0	1	64	36851570	36851507	6e-25	111
TP20731	ssa24	98.44	64	1	0	1	64	23492679	23492742	6e-25	111
TP20732	ssa29	92.19	64	2	2	1	64	6517533	6517473	6e-18	87.8
TP20733	ssa10	100	64	0	0	1	64	73611185	73611122	3e-26	116
TP20733	ssa16	100	64	0	0	1	64	24458189	24458252	3e-26	116
TP20738	ssa12	100	37	0	0	1	37	63593140	63593104	1e-11	68
TP2074	ssa13	98.15	54	1	0	1	54	38915594	38915647	4e-19	93.3
TP20740	Ssa12	98.44	64	1	0	1	64	46355051	46355114	1e-24	111
TP20742	ssa18	96.88	64	2	0	1	64	7501555	7501492	1e-23	107
TP20750	ssa11	96.88	64	2	0	1	64	46944746	46944683	1e-23	107
TP20757	ssa3	92.54	67	0	1	3	64	38840739	38840673	7e-21	98.7
TP20758	Ssa10	95.12	41	2	0	1	41	114986657	114986617	2e-11	66.2
TP20766	ssa12	97.06	34	1	0	1	34	28514395	28514362	2e-08	57.2
TP20771	ssa29	93.75	64	4	0	1	64	21883851	21883914	3e-21	98.7
TP20773	ssa6	97.92	48	1	0	1	48	15600380	15600427	5e-16	82.4
TP20781	ssa11	96.88	64	2	0	1	64	77257651	77257588	1e-23	107
TP20793	ssa11	90.63	64	3	2	1	64	44805505	44805565	6e-16	82.4
TP20795	Ssa03	90.63	64	2	1	1	64	11496840	11496899	2e-17	87.8
TP20801	Ssa27	90	50	4	1	1	49	28220277	28220228	1e-10	64.4
TP20843	Ssa15	87.88	66	6	1	1	64	3834056	3833991	2e-15	80.6
TP20843	Ssa18	87.88	66	6	1	1	64	48239330	48239265	2e-15	80.6
TP20850	Ssa10	96.67	60	2	0	1	60	75006898	75006839	2e-21	100
TP2087	ssa18	95.31	64	3	0	1	64	51992037	51992100	5e-22	102
TP2089	Ssa22	95.31	64	2	1	1	64	41583316	41583254	9e-21	98.7
TP20943	ssa11	92.19	64	5	0	1	64	27573427	27573364	3e-19	93.3
TP20946	ssa25	83.61	61	9	1	1	60	31026671	31026611	3e-10	62.6
TP20966	ssa29	96.83	63	2	0	1	63	41073989	41073927	2e-23	105
TP21010	ssa9	95.31	64	3	0	1	64	10440477	10440540	9e-22	102
TP21020	Ssa16	92.19	64	5	0	1	64	10125822	10125885	4e-19	93.3
TP21027	ssa16	91.8	61	4	1	4	64	8473176	8473117	2e-16	84.2
TP21032	ssa15	96.88	64	2	0	1	64	72282943	72283006	2e-23	107
TP21040	Ssa18	94	50	3	0	1	50	50772903	50772952	2e-14	77
TP21041	Ssa18	98	50	1	0	1	50	50720237	50720188	4e-17	86
TP21041	Ssa18	98	50	1	0	1	50	50772903	50772952	4e-17	86
TP21044	ssa4	100	60	0	0	5	64	45715840	45715899	4e-24	109
TP21045	ssa12	95.08	61	3	0	1	61	17634740	17634800	2e-20	96.9
TP21046	ssa3	96.88	64	2	0	1	64	82957382	82957319	1e-23	107
TP21065	ssa9	91.67	60	5	0	1	60	24885586	24885527	7e-17	86
TP21067	ssa1	96.88	64	2	0	1	64	36262913	36262976	2e-23	107
TP2107	ssa26	90.77	65	5	1	1	64	10767898	10767834	7e-18	87.8
TP21072	ssa4	98.44	64	1	0	1	64	70994068	70994005	1e-24	111
TP21087	ssa9	98.44	64	1	0	1	64	55458672	55458609	2e-24	111
TP21088	Ssa28	97.44	39	1	0	1	39	13019175	13019213	2e-11	66.2
TP2109	ssa12	91.94	62	5	0	3	64	22805596	22805535	4e-18	89.7
TP21091	ssa11	96.88	64	2	0	1	64	72226649	72226712	1e-23	107
TP21094	Ssa11	95.56	45	2	0	1	45	70741052	70741096	2e-13	73.4
TP21108	ssa6	90.63	64	6	0	1	64	79975716	79975653	4e-18	89.7
TP21120	Ssa17	97.96	49	1	0	3	51	27253261	27253213	2e-16	84.2
TP21128	ssa13	95.31	64	3	0	1	64	34933515	34933578	7e-22	102
TP21130	ssa23	96.88	64	2	0	1	64	17605855	17605792	8e-24	107
TP21131	ssa23	95.31	64	3	0	1	64	19717413	19717476	3e-22	102
TP21132	ssa4	95.31	64	3	0	1	64	25253286	25253223	5e-22	102
TP21136	ssa11	89.06	64	6	1	1	64	75779275	75779213	2e-15	80.6
TP21137	ssa9	98.44	64	1	0	1	64	19077179	19077242	2e-24	111
TP2114	ssa11	95.31	64	2	1	1	64	78773824	78773886	7e-21	98.7
TP21144	Ssa14	90.57	53	5	0	5	57	84278992	84278940	3e-13	73.4
TP21148	Ssa15	91.67	48	4	0	1	48	20509017	20509064	3e-12	69.8
TP2115	Ssa28	95.24	63	3	0	1	63	25294127	25294065	3e-21	100
TP21168	Ssa11	84.44	45	7	0	20	64	56737451	56737407	4e-06	50
TP21172	Ssa13	97.96	49	1	0	1	49	61866717	61866765	1e-16	84.2
TP21172	Ssa01	97.96	49	1	0	1	49	47079624	47079672	1e-16	84.2
TP21181	ssa7	91.8	61	5	0	2	62	21596699	21596759	8e-18	87.8
TP21183	ssa1	95.38	65	2	1	1	64	55058871	55058807	4e-21	100
TP21188	Ssa13	90.63	64	6	0	1	64	96820894	96820957	5e-18	89.7
TP21191	ssa18	98.44	64	1	0	1	64	51815026	51815089	9e-25	111
TP21207	Ssa13	100	47	0	0	1	47	7512630	7512676	4e-17	86
TP21207	Ssa13	100	47	0	0	1	47	7552042	7552088	4e-17	86
TP21207	Ssa13	100	47	0	0	1	47	7552210	7552256	4e-17	86
TP21207	Ssa13	100	47	0	0	1	47	8597510	8597464	4e-17	86
TP21207	Ssa13	100	47	0	0	1	47	20233009	20232963	4e-17	86
TP21207	Ssa13	100	47	0	0	1	47	98700712	98700758	4e-17	86
TP21207	Ssa13	100	47	0	0	1	47	98701048	98701094	4e-17	86
TP21207	Ssa13	100	47	0	0	1	47	98701090	98701136	4e-17	86
TP21207	Ssa14	100	47	0	0	1	47	6349677	6349723	4e-17	86
TP21207	Ssa17	100	47	0	0	1	47	41083067	41083021	4e-17	86
TP21207	Ssa19	100	47	0	0	1	47	3312785	3312831	4e-17	86
TP21207	Ssa19	100	47	0	0	1	47	5270017	5269971	4e-17	86
TP21207	Ssa01	100	47	0	0	1	47	113470623	113470577	4e-17	86
TP21207	Ssa24	100	47	0	0	1	47	11473373	11473327	4e-17	86
TP21207	Ssa03	100	47	0	0	1	47	70449411	70449365	4e-17	86
TP21207	Ssa03	100	47	0	0	1	47	70449747	70449701	4e-17	86
TP21207	Ssa04	100	47	0	0	1	47	15628655	15628609	4e-17	86
TP21207	Ssa04	100	47	0	0	1	47	15628697	15628651	4e-17	86
TP21207	Ssa04	100	47	0	0	1	47	15628739	15628693	4e-17	86
TP21207	Ssa11	100	47	0	0	1	47	39652944	39652990	4e-17	86
TP21207	Ssa04	100	47	0	0	1	47	22436260	22436306	4e-17	86
TP21211	Ssa11	100	46	0	0	1	46	16132991	16133036	1e-16	84.2
TP21211	Ssa11	100	46	0	0	1	46	16133033	16133078	1e-16	84.2
TP21211	Ssa11	100	46	0	0	1	46	16133075	16133120	1e-16	84.2
TP21211	Ssa11	100	46	0	0	1	46	27334685	27334730	1e-16	84.2
TP21211	Ssa11	100	46	0	0	1	46	27334853	27334898	1e-16	84.2
TP21211	Ssa11	100	46	0	0	1	46	27334979	27335024	1e-16	84.2
TP21211	Ssa11	100	46	0	0	1	46	27335063	27335108	1e-16	84.2
TP21211	Ssa03	100	46	0	0	1	46	70449495	70449450	1e-16	84.2
TP21211	Ssa03	100	46	0	0	1	46	70449537	70449492	1e-16	84.2
TP21211	Ssa11	100	46	0	0	1	46	16132907	16132952	1e-16	84.2
TP21211	Ssa03	100	46	0	0	1	46	70449957	70449912	1e-16	84.2
TP21217	Ssa13	96	50	2	0	1	50	20233009	20232960	5e-16	82.4
TP21217	Ssa14	96	50	2	0	1	50	6349677	6349726	5e-16	82.4
TP21217	Ssa17	96	50	2	0	1	50	41083067	41083018	5e-16	82.4
TP21217	Ssa19	96	50	2	0	1	50	3312785	3312834	5e-16	82.4
TP21217	Ssa19	96	50	2	0	1	50	5270017	5269968	5e-16	82.4
TP21217	Ssa01	96	50	2	0	1	50	113470623	113470574	5e-16	82.4
TP21217	Ssa24	96	50	2	0	1	50	11473373	11473324	5e-16	82.4
TP21217	Ssa11	96	50	2	0	1	50	39652944	39652993	5e-16	82.4
TP21217	Ssa04	96	50	2	0	1	50	22436260	22436309	5e-16	82.4
TP21222	Ssa05	100	48	0	0	1	48	45336362	45336409	1e-17	87.8
TP2123	Ssa26	97.87	47	1	0	1	47	22391148	22391102	1e-15	80.6
TP21233	Ssa15	95.83	48	2	0	1	48	53353452	53353499	5e-15	78.8
TP21233	Ssa01	96	50	0	1	1	48	52502996	52503045	5e-15	78.8
TP21233	Ssa26	96	50	0	1	1	48	4655649	4655698	5e-15	78.8
TP21233	Ssa28	96	50	0	1	1	48	32638757	32638708	5e-15	78.8
TP21233	Ssa13	96	50	0	1	1	48	98701174	98701223	5e-15	78.8
TP21233	Ssa05	95.83	48	2	0	1	48	45336362	45336409	5e-15	78.8
TP21247	Ssa19	98.44	64	1	0	1	64	8501622	8501559	1e-24	111
TP21253	Ssa01	95.31	64	3	0	1	64	123073817	123073754	7e-22	102
TP21253	Ssa04	95.31	64	3	0	1	64	66996184	66996121	7e-22	102
TP21253	Ssa09	95.31	64	3	0	1	64	61731820	61731757	7e-22	102
TP21257	Ssa09	98.04	51	1	0	1	51	85660861	85660811	1e-17	87.8
TP21263	Ssa09	100	47	0	0	3	49	85661070	85661024	4e-17	86
TP21306	Ssa02	96.88	64	2	0	1	64	30124691	30124754	2e-23	107
TP21306	Ssa05	96.88	64	2	0	1	64	50596016	50595953	2e-23	107
TP21313	ssa20	93.75	64	4	0	1	64	60731579	60731516	7e-21	98.7
TP21316	ssa12	93.75	64	4	0	1	64	23545953	23545890	7e-21	98.7
TP21324	Ssa02	97.67	43	1	0	1	43	638838	638796	2e-13	73.4
TP2133	Ssa06	98.33	60	1	0	3	62	47455341	47455400	2e-22	104
TP21335	ssa6	96.88	64	2	0	1	64	47090483	47090420	1e-23	107
TP21350	Ssa10	98.04	51	1	0	1	51	45821430	45821480	1e-17	87.8
TP21350	Ssa10	98.04	51	1	0	1	51	45821618	45821668	1e-17	87.8
TP21352	ssa1	91.84	49	4	0	16	64	140539262	140539310	2e-12	71.6
TP2136	ssa2	93.75	64	4	0	1	64	15750373	15750310	6e-21	98.7
TP21381	Ssa16	96.55	58	2	0	1	58	11609225	11609168	3e-20	96.9
TP21387	ssa7	95.31	64	1	1	1	64	13340773	13340712	1e-21	100
TP21391	ssa4	79.71	69	9	1	1	64	50914460	50914528	5e-10	62.6
TP21406	Ssa01	95.31	64	3	0	1	64	115126613	115126676	7e-22	102
TP21407	ssa1	96.88	64	2	0	1	64	115126613	115126676	2e-23	107
TP21419	ssa14	91.94	62	4	1	1	62	9323340	9323400	5e-17	86
TP2142	Ssa06	96.88	64	2	0	1	64	8903461	8903398	2e-23	107
TP21426	ssa1	85.45	55	7	1	1	54	52529106	52529052	3e-09	60.8
TP21429	ssa1	90.63	64	6	0	1	64	134171096	134171159	6e-18	89.7
TP21436	ssa21	98.44	64	1	0	1	64	48261587	48261524	7e-25	111
TP21444	ssa12	92.19	64	5	0	1	64	9472603	9472540	3e-19	93.3
TP21446	ssa6	92.42	66	3	1	1	64	39620897	39620832	8e-20	95.1
TP2145	ssa5	86.36	66	4	2	1	61	30211057	30210992	7e-14	75.2
TP21482	ssa29	95.31	64	3	0	1	64	3260478	3260415	3e-22	102
TP21492	ssa29	96.88	64	2	0	1	64	11375042	11374979	7e-24	107
TP215	Ssa22	88.46	52	0	1	1	46	6170532	6170583	2e-11	68
TP21500	Ssa19	96.88	64	2	0	1	64	25343062	25342999	2e-23	107
TP21502	Ssa11	100	52	0	0	1	52	73221072	73221123	8e-20	95.1
TP21537	Ssa11	95.56	45	2	0	1	45	27679536	27679580	2e-13	73.4
TP21537	Ssa26	95.56	45	2	0	1	45	30444412	30444456	2e-13	73.4
TP2154	Ssa09	93.75	48	3	0	1	48	29570320	29570367	4e-13	73.4
TP21547	Ssa06	97.67	43	1	0	1	43	68829568	68829526	2e-13	73.4
TP21579	ssa21	93.75	64	4	0	1	64	2283568	2283505	5e-21	98.7
TP2158	ssa4	95.38	65	2	1	1	64	23816155	23816091	2e-21	100
TP2160	Ssa01	95.31	64	3	0	1	64	67972781	67972718	7e-22	102
TP21616	ssa3	100	64	0	0	1	64	92007985	92007922	3e-26	116
TP21616	ssa6	100	64	0	0	1	64	7110671	7110608	3e-26	116
TP21616	ssa6	100	64	0	0	1	64	7063070	7063007	3e-26	116
TP2162	Ssa14	92.68	41	1	1	1	41	2538227	2538189	8e-09	59
TP2165	ssa9	89.23	65	6	1	1	64	35879056	35879120	8e-16	82.4
TP21652	Ssa24	98.44	64	1	0	1	64	21505207	21505144	1e-24	111
TP21659	Ssa18	85.42	48	6	1	1	48	69537263	69537217	8e-07	51.8
TP21659	Ssa18	85.42	48	6	1	1	48	69537308	69537262	8e-07	51.8
TP21659	Ssa18	85.42	48	6	1	1	48	69537218	69537172	8e-07	51.8
TP21659	Ssa18	85.42	48	6	1	1	48	69537353	69537307	8e-07	51.8
TP21663	Ssa10	97.56	41	1	0	1	41	114986617	114986657	2e-12	69.8
TP21674	Ssa07	93.75	64	4	0	1	64	40633876	40633939	9e-21	98.7
TP21678	Ssa12	95.92	49	2	0	1	49	17746640	17746592	2e-15	80.6
TP21678	Ssa12	95.92	49	2	0	1	49	17746730	17746682	2e-15	80.6
TP21678	Ssa02	95.92	49	2	0	1	49	50796647	50796695	2e-15	80.6
TP21678	Ssa02	95.92	49	2	0	1	49	50796692	50796740	2e-15	80.6
TP21678	Ssa02	95.92	49	2	0	1	49	50796737	50796785	2e-15	80.6
TP21678	Ssa02	95.92	49	2	0	1	49	50797049	50797097	2e-15	80.6
TP21678	Ssa02	95.92	49	2	0	1	49	50797219	50797267	2e-15	80.6
TP21678	Ssa12	95.92	49	2	0	1	49	17746505	17746457	2e-15	80.6
TP21678	Ssa02	95.92	49	2	0	1	49	50797264	50797312	2e-15	80.6
TP21727	Ssa03	91.67	60	5	0	1	60	79877504	79877445	5e-17	86
TP21731	Ssa11	100	57	0	0	1	57	25058615	25058671	2e-22	104
TP21747	Ssa13	97.92	48	1	0	1	48	70933346	70933393	4e-16	82.4
TP2175	ssa16	90.63	64	6	0	1	64	69715043	69715106	4e-18	89.7
TP21753	ssa9	93.75	64	4	0	1	64	49965082	49965019	1e-20	98.7
TP21762	Ssa03	96.77	62	2	0	1	62	57477792	57477731	2e-22	104
TP21772	Ssa12	98.44	64	1	0	1	64	26392730	26392667	1e-24	111
TP21772	Ssa02	98.44	64	1	0	1	64	42200532	42200595	1e-24	111
TP21780	Ssa15	93.33	45	3	0	1	45	43674466	43674422	8e-12	68
TP21780	Ssa06	93.33	45	3	0	1	45	75561262	75561306	8e-12	68
TP21800	Ssa24	96	50	2	0	1	50	7878064	7878113	5e-16	82.4
TP21820	ssa24	93.75	64	4	0	1	64	21738873	21738936	4e-21	98.7
TP21824	Ssa01	93.85	65	3	1	1	64	64664673	64664609	3e-20	96.9
TP2183	ssa22	92.19	64	5	0	1	64	61330662	61330725	2e-19	93.3
TP21837	ssa24	96.88	64	2	0	1	64	12870699	12870762	7e-24	107
TP21850	ssa24	88	50	6	0	1	50	17736547	17736498	8e-11	64.4
TP21852	Ssa03	95.12	41	2	0	1	41	49350513	49350473	2e-11	66.2
TP21860	ssa6	96.88	64	2	0	1	64	74413531	74413468	1e-23	107
TP21873	Ssa12	96.88	64	2	0	1	64	24987073	24987136	2e-23	107
TP21873	Ssa02	96.88	64	2	0	1	64	43938703	43938766	2e-23	107
TP21877	Ssa04	96.88	64	2	0	1	64	62253887	62253950	2e-23	107
TP21893	ssa29	96.72	61	2	0	1	61	23769263	23769203	3e-22	102
TP21896	ssa14	96.88	64	2	0	1	64	55773512	55773449	1e-23	107
TP21901	Ssa13	92.31	65	4	1	1	64	48351193	48351129	1e-18	91.5
TP21901	Ssa04	92.31	65	4	1	1	64	22115082	22115146	1e-18	91.5
TP21901	Ssa14	92.42	66	2	2	1	64	51773455	51773391	1e-18	91.5
TP21920	Ssa09	97.56	41	1	0	1	41	35590783	35590823	2e-12	69.8
TP21937	Ssa12	93.22	59	4	0	6	64	29807249	29807191	5e-18	89.7
TP21966	ssa25	96.88	64	2	0	1	64	12769615	12769552	8e-24	107
TP21985	Ssa13	95.31	64	3	0	1	64	80605525	80605588	7e-22	102
TP2199	ssa5	98.44	64	1	0	1	64	56841950	56842013	1e-24	111
TP22011	ssa19	93.65	63	2	1	4	64	4897679	4897741	3e-19	93.3
TP22018	ssa7	86.89	61	7	1	4	64	58720635	58720694	6e-13	71.6
TP22026	Ssa05	97.92	48	1	0	1	48	45336409	45336362	4e-16	82.4
TP22045	Ssa01	94	50	1	1	1	48	52503045	52502996	6e-14	75.2
TP22045	Ssa26	94	50	1	1	1	48	4655698	4655649	6e-14	75.2
TP22045	Ssa13	94	50	1	1	1	48	98701223	98701174	6e-14	75.2
TP22045	Ssa28	94	50	1	1	1	48	32638708	32638757	6e-14	75.2
TP22054	ssa21	96.88	64	2	0	1	64	19616433	19616496	9e-24	107
TP22059	Ssa03	90.63	64	6	0	1	64	73659038	73658975	5e-18	89.7
TP22066	Ssa08	95.24	63	3	0	1	63	24828561	24828623	3e-21	100
TP22076	ssa16	95.31	64	3	0	1	64	33451188	33451125	6e-22	102
TP22122	Ssa01	94.87	39	2	0	3	41	115277103	115277141	3e-10	62.6
TP22139	ssa4	89.55	67	4	2	1	64	20784716	20784650	1e-16	84.2
TP22144	Ssa07	98.44	64	1	0	1	64	52266034	52265971	1e-24	111
TP22145	ssa13	93.65	63	4	0	2	64	21468247	21468309	3e-20	96.9
TP22151	ssa28	87.5	64	7	1	1	64	9036553	9036491	1e-14	77
TP22159	ssa6	93.62	47	3	0	1	47	13075220	13075174	1e-12	71.6
TP2216	ssa5	95.31	64	3	0	1	64	51775932	51775995	5e-22	102
TP22162	ssa25	92.19	64	4	1	1	64	5187684	5187746	2e-18	89.7
TP22164	ssa4	98.44	64	1	0	1	64	60436325	60436262	1e-24	111
TP22170	ssa18	95.31	64	3	0	1	64	27487185	27487122	5e-22	102
TP22172	Ssa11	92.31	39	3	0	2	40	48971714	48971752	1e-08	57.2
TP22175	ssa4	98.44	64	1	0	1	64	41855020	41855083	1e-24	111
TP22181	Ssa16	88.64	44	5	0	1	44	25408954	25408911	1e-08	57.2
TP22181	Ssa16	88.64	44	5	0	1	44	25399208	25399165	1e-08	57.2
TP22181	Ssa18	94.44	36	2	0	1	36	1849958	1849993	1e-08	57.2
TP22198	ssa23	98.44	64	1	0	1	64	9647892	9647955	6e-25	111
TP22199	ssa7	95.31	64	3	0	1	64	26913331	26913268	4e-22	102
TP2220	Ssa18	92.06	63	5	0	1	63	68898867	68898929	1e-18	91.5
TP22204	ssa21	98.44	64	1	0	1	64	29626962	29627025	7e-25	111
TP22207	ssa2	98.44	64	1	0	1	64	43554741	43554678	9e-25	111
TP22209	Ssa27	88	50	5	1	1	49	28220228	28220277	1e-09	60.8
TP22212	ssa20	96.88	64	2	0	1	64	25138139	25138076	1e-23	107
TP22219	ssa20	93.75	64	4	0	1	64	24355212	24355149	7e-21	98.7
TP22232	ssa9	86.89	61	5	1	4	61	4089816	4089876	4e-13	73.4
TP2224	ssa10	93.75	64	4	0	1	64	14225823	14225760	9e-21	98.7
TP22247	Ssa06	100	64	0	0	1	64	72552268	72552205	3e-26	116
TP2225	ssa1	96.88	64	2	0	1	64	66223093	66223156	2e-23	107
TP2227	Ssa03	91.53	59	5	0	5	63	76588260	76588202	2e-16	84.2
TP22271	Ssa03	93.65	63	0	1	1	59	74318547	74318485	1e-19	95.1
TP22271	Ssa03	93.65	63	0	1	1	59	75413503	75413565	1e-19	95.1
TP223	ssa24	96.61	59	2	0	1	59	2193691	2193633	4e-21	98.7
TP2232	Ssa07	98.33	60	1	0	1	60	55598670	55598611	2e-22	104
TP22325	ssa3	95.31	64	3	0	1	64	14939136	14939199	6e-22	102
TP22343	ssa2	92.42	66	1	1	1	62	58018695	58018760	2e-20	96.9
TP22369	Ssa14	92.68	41	1	1	1	41	2538189	2538227	3e-09	59
TP2237	ssa7	87.5	64	8	0	1	64	36871301	36871364	1e-15	80.6
TP22378	Ssa21	96.88	64	2	0	1	64	601392	601455	2e-23	107
TP2238	ssa21	95.31	64	3	0	1	64	6874605	6874668	4e-22	102
TP22384	ssa14	95.31	64	2	1	1	64	46808813	46808751	7e-21	98.7
TP2240	ssa14	96.88	64	2	0	1	64	67060862	67060799	1e-23	107
TP22400	ssa29	98.44	64	1	0	1	64	13469750	13469813	5e-25	111
TP22419	ssa26	96.15	52	2	0	13	64	5047262	5047313	2e-17	86
TP22428	ssa16	95.31	64	3	0	1	64	10554519	10554582	6e-22	102
TP22436	ssa26	93.75	64	4	0	1	64	5047134	5047197	4e-21	98.7
TP22440	ssa16	100	64	0	0	1	64	32206376	32206439	3e-26	116
TP22445	Ssa07	84.62	52	8	0	7	58	10403528	10403477	7e-09	59
TP22456	Ssa06	100	54	0	0	1	54	11350756	11350809	7e-21	98.7
TP22476	ssa23	92.19	64	3	1	1	64	25511171	25511110	6e-19	91.5
TP22494	ssa9	92.86	42	3	0	6	47	131722431	131722390	8e-10	62.6
TP2250	ssa21	100	64	0	0	1	64	14036395	14036332	2e-26	116
TP22503	Ssa24	97.92	48	1	0	1	48	13682808	13682761	7e-16	82.4
TP22506	Ssa22	91.3	46	4	0	7	52	13108623	13108578	4e-11	66.2
TP22506	Ssa22	88.68	53	5	1	1	52	13108662	13108610	4e-11	66.2
TP22536	ssa18	90.32	62	3	1	1	62	47096795	47096737	1e-16	84.2
TP22537	ssa27	98.44	64	1	0	1	64	1744020	1744083	6e-25	111
TP22546	Ssa23	90.48	42	2	1	3	42	1231138	1231097	4e-08	55.4
TP22550	Ssa10	93.33	45	3	0	5	49	92403347	92403303	1e-11	68
TP22554	ssa11	95.45	66	1	1	1	64	85311568	85311633	2e-22	104
TP22556	ssa5	90.63	64	5	1	1	64	59925498	59925436	4e-17	86
TP22564	ssa16	96.88	64	2	0	1	64	15403745	15403808	1e-23	107
TP22565	Ssa15	93.75	48	3	0	1	48	20509064	20509017	2e-13	73.4
TP22574	ssa7	98.41	63	1	0	1	63	47598641	47598703	3e-24	109
TP2259	ssa19	98.44	64	1	0	1	64	17996282	17996345	1e-24	111
TP22599	ssa9	88.71	62	7	0	3	64	118745773	118745712	3e-15	80.6
TP22603	Ssa16	95.12	41	2	0	1	41	62626184	62626224	3e-11	66.2
TP2261	ssa24	92.19	64	5	0	1	64	6688772	6688709	2e-19	93.3
TP22627	Ssa16	98.25	57	1	0	3	59	69988360	69988416	9e-21	98.7
TP22629	Ssa01	89.06	64	5	2	2	64	117173399	117173461	3e-14	77
TP22635	ssa19	93.75	64	4	0	1	64	30850665	30850602	7e-21	98.7
TP2264	Ssa05	98.44	64	1	0	1	64	42400908	42400845	1e-24	111
TP22646	ssa1	87.3	63	8	0	2	64	39577770	39577832	1e-14	78.8
TP22655	Ssa16	95.31	64	3	0	1	64	2726447	2726384	7e-22	102
TP22664	ssa12	92.19	64	5	0	1	64	73037254	73037317	3e-19	93.3
TP22665	ssa4	85.94	64	9	0	1	64	48786467	48786404	7e-14	75.2
TP22687	Ssa16	98.44	64	1	0	1	64	66237798	66237861	1e-24	111
TP22687	Ssa17	98.44	64	1	0	1	64	9040357	9040420	1e-24	111
TP22690	ssa10	96.88	64	2	0	1	64	85951349	85951412	2e-23	107
TP2270	ssa9	95.31	64	2	1	1	64	49099919	49099981	1e-20	98.7
TP22711	ssa11	100	64	0	0	1	64	75595375	75595438	3e-26	116
TP22713	Ssa17	92.19	64	5	0	1	64	1302017	1302080	4e-19	93.3
TP22720	Ssa09	95.24	63	3	0	1	63	43197116	43197054	3e-21	100
TP22724	Ssa14	98.31	59	1	0	1	59	76513917	76513975	6e-22	102
TP22724	Ssa15	98.31	59	1	0	1	59	2049177	2049119	6e-22	102
TP22724	Ssa15	98.31	59	1	0	1	59	19337651	19337593	6e-22	102
TP22724	Ssa18	98.31	59	1	0	1	59	60216183	60216125	6e-22	102
TP22724	Ssa01	98.31	59	1	0	1	59	103531507	103531449	6e-22	102
TP22724	Ssa01	98.31	59	1	0	1	59	137630910	137630968	6e-22	102
TP22724	Ssa21	98.31	59	1	0	1	59	45296219	45296161	6e-22	102
TP22724	Ssa22	98.31	59	1	0	1	59	3671468	3671526	6e-22	102
TP22724	Ssa27	98.31	59	1	0	1	59	28256803	28256745	6e-22	102
TP22724	Ssa04	98.31	59	1	0	1	59	1412865	1412807	6e-22	102
TP22724	Ssa04	98.31	59	1	0	1	59	58716952	58716894	6e-22	102
TP22724	Ssa05	98.31	59	1	0	1	59	14571335	14571393	6e-22	102
TP22724	Ssa05	98.31	59	1	0	1	59	63145909	63145851	6e-22	102
TP22724	Ssa14	98.31	59	1	0	1	59	75104031	75103973	6e-22	102
TP22724	Ssa06	98.31	59	1	0	1	59	79980395	79980453	6e-22	102
TP22734	ssa25	100	64	0	0	1	64	21293835	21293898	2e-26	116
TP22749	ssa5	98.44	64	1	0	1	64	51570976	51571039	1e-24	111
TP2275	ssa5	96.88	64	2	0	1	64	22800474	22800411	1e-23	107
TP22751	ssa7	98.44	64	1	0	1	64	33871946	33872009	7e-25	111
TP22758	Ssa10	98.44	64	1	0	1	64	90028713	90028776	1e-24	111
TP22772	ssa14	94	50	3	0	1	50	87509239	87509288	2e-14	77
TP22772	ssa21	94	50	3	0	1	50	35059345	35059296	2e-14	77
TP22786	ssa7	95.31	64	3	0	1	64	38623503	38623566	4e-22	102
TP2279	Ssa03	96.36	55	2	0	1	55	7125920	7125866	1e-18	91.5
TP22797	ssa1	96.88	64	2	0	1	64	82586848	82586911	2e-23	107
TP228	ssa27	90.63	64	6	0	1	64	15248263	15248326	2e-18	89.7
TP22806	ssa28	100	53	0	0	12	64	1629462	1629514	1e-20	96.9
TP22813	Ssa14	98.04	51	1	0	1	51	3331535	3331585	1e-17	87.8
TP22828	Ssa03	97.83	46	1	0	3	48	73957226	73957181	5e-15	78.8
TP2283	Ssa07	90.74	54	4	1	1	54	36076803	36076855	1e-12	71.6
TP2285	ssa5	96.88	64	2	0	1	64	7782379	7782442	1e-23	107
TP22862	ssa6	98.44	64	1	0	1	64	73350223	73350286	1e-24	111
TP22864	ssa20	92.86	42	3	0	3	44	50537491	50537532	5e-10	62.6
TP2288	Ssa18	94	50	3	0	1	50	50772952	50772903	2e-14	77
TP2290	Ssa18	96	50	2	0	1	50	50720188	50720237	5e-16	82.4
TP2290	Ssa18	96	50	2	0	1	50	50772952	50772903	5e-16	82.4
TP22911	ssa16	93.65	63	3	1	2	64	964653	964592	3e-19	93.3
TP22912	Ssa03	98.21	56	1	0	2	57	50863119	50863174	3e-20	96.9
TP22924	ssa7	97.92	48	1	0	14	61	54828511	54828464	4e-16	82.4
TP22980	ssa28	100	64	0	0	1	64	15574812	15574749	1e-26	116
TP22981	Ssa01	95.31	64	3	0	1	64	76351039	76350976	7e-22	102
[truncated: 5,150 more rows]

## Sheet: Omy_Blast_Hits
Query id	subject id	% identity	alignment length	mismatches	gap opens	q. start	q.end	s.start	s. end	e value	Bit Score
BHMS161	chrUn_11	95.24	210	8	2	321	530	4079258	4079465	6e-89	327
BHMS206	chrUn:1-295531980	81.25	336	14	5	94	388	257216171	257215844	3e-93	343
BHMS238	chrUn_4	98.49	199	3	0	2	200	17891033	17890835	1e-94	345
BHMS272	chrUn:886595821-1110957068	93.33	330	22	0	8	337	35278716	35279045	2e-139	497
BHMS373	chrUn_10	78.36	342	17	4	2	343	30701618	30701902	8e-86	318
BHMS377	chrUn:1-295531980	95	260	8	2	2	257	138859819	138860077	3e-112	407
BHMS437	chrUn_19	89.06	393	14	4	2	393	20194127	20194491	1e-148	524
BHMS490	chrUn_27	90.79	532	22	3	1	530	13097176	13097682	0	749
BX079862	chrUn_23	96.93	554	7	1	311	864	3946087	3945544	0	928
BX299451	chrUn_5	96.94	523	1	4	171	678	24958203	24957681	0	866
BX305863	chrUn_20	94.86	545	21	7	1	539	11415932	11416475	0	836
BX309199	chrUn_9	99.82	556	1	0	1	556	4441666	4441111	0	998
BX310634	chrUn_9	93.93	478	4	3	1	475	13960695	13960240	0	742
BX311884	chrUn:1-295531980	95.89	560	8	10	132	676	42201042	42200483	0	875
BX313262	chrUn	86.52	779	56	12	85	833	26460963	26460204	0	922
BX313262	chr_2	96.68	753	8	6	85	833	286851	286112	0	1234
BX313739	chrUn_27	96.77	248	4	1	413	660	11045726	11045969	1e-114	412
BX866899	chrUn:591063901-886595820	739	2	2	1	727	272155997	272155267	0	1243
BX866899	chr_27	82.8	744	46	12	46	727	429268	428545	0	785
BX870052	chrUn_8	96	650	6	4	153	800	2537935	2537304	0	1056
BX881655	chrUn:591063901-886595820	100	123	0	0	1	123	145954146	145954024	2e-56	223
BX883807	chrUn:886595821-1110957068	92.75	593	9	5	134	714	88413598	88414168	0	884
BX890355	chrUn_12	100	531	0	0	1	531	634419	633889	0	958
CA061336	chrUn:295531981-591063900	96.26	214	7	1	249	461	152046884	152047097	4e-94	347
CA375845	chr_2	97.76	401	3	1	333	727	3550396	3549996	0	684
CA383830	chrUn:1-295531980	95.72	187	2	1	427	607	105930473	105930659	2e-80	302
Ogo4UW	chrUn_15	94.15	342	8	1	204	545	794072	793743	7e-151	533
Omi120TUF	chrUn:1-295531980	94.18	189	3	2	1	185	91189383	91189567	3e-77	289
Omi187TUF	chrUn:591063901-886595820	92	100	0	2	71	169	293955542	293955634	2e-33	143
Omi34TUF	chrUn_Sex	82	411	15	4	1	396	6168146	6168512	7e-124	443
Omi84TUF	chrUn:295531981-591063900	97.44	117	3	0	1	117	80963123	80963007	2e-49	197
OMM1178	chrUn_8	97.18	496	3	1	1	485	30194	30689	0	838
OMM1236	chrUn_7	98.19	551	2	1	1	551	2150646	2150104	0	953
OMM1238	chrUn:886595821-1110957068	91.58	404	32	2	53	456	185357459	185357860	6e-165	581
OMM1263	chrUn:886595821-1110957068	98.86	437	5	0	39	475	181588728	181589164	0	765
OMM1270	chrUn:591063901-886595820	86.04	530	13	9	1	524	180636061	180636535	0	637
OMM1274	chrUn:886595821-1110957068	100	350	0	0	152	501	193875882	193875533	4e-180	632
OMM1302	chrUn_1	96.48	682	4	3	1	682	9867890	9868551	0	1126
OMM1307	chrUn_8	96.47	539	5	2	2	526	21721407	21720869	0	890
OMM1308	chrUn:886595821-1110957068	89.44	606	8	14	1	605	4772072	4771522	0	796
OMM1318	chrUn:591063901-886595820	82.61	115	12	8	401	512	70148909	70149018	2e-16	89.7
OMM1329	chrUn_8	98.75	480	2	1	1	480	30252	30727	0	839
OMM1330	chrUn:295531981-591063900	95.58	430	3	1	5	418	272489356	272489785	0	700
OMM1372	chrUn_Sex	97.58	620	6	3	1	619	11290649	11290038	0	1045
OMM1379	chrUn_12	97.19	534	3	1	2	535	26104003	26104524	0	902
OMM1412	chrUn:295531981-591063900	88.89	234	11	6	285	505	141419945	141420176	3e-77	291
OMM1445	chrUn_16	99.45	181	0	1	1	181	6618750	6618929	9e-87	318
OMM1459	chrUn_8	94.12	221	1	2	1	209	25425130	25424910	8e-94	342
OMM1512	chrUn:886595821-1110957068	87.02	593	24	9	1	582	203719892	203719342	0	729
OMM1657	chrUn:295531981-591063900	98.33	540	3	2	5	544	121121416	121120883	0	930
OMM1804	chrUn_1	97.41	425	10	1	4	427	14600162	14600586	0	713
OMM1825	chrUn:1-295531980	93.84	422	15	3	61	471	245052086	245052507	0	641
OMM3072	chrUn:591063901-886595820	97.33	262	6	1	88	348	131436573	131436834	2e-121	437
OMM3095	chrUn_11	100	638	0	0	218	855	18434195	18434832	0	1151
OMM5000	chrUn:886595821-1110957068	99.4	502	1	1	1	500	44978355	44977854	0	890
OMM5008	chrUn_12	95.11	736	16	8	55	777	27919727	27920455	0	1162
OMM5013	chr_6	90.51	569	37	4	1	569	1548540	1549091	0	780
OMM5014	chrUn_9	97.09	895	4	3	1	895	11682386	11683258	0	1505
OMM5017	chrUn:1-295531980	97.06	816	4	8	1	814	126500667	126499870	0	1348
OMM5024	chrUn_3	98.18	605	0	2	1	604	3365571	3364977	0	1043
OMM5061	chrUn_20	99.03	618	1	2	1	614	43881	44497	0	1083
OMM5074	chrUn:886595821-1110957068	96.86	542	12	3	131	672	204992264	204992800	0	892
OMM5091	chrUn_5	98.23	564	2	1	1	556	24871791	24872354	0	975
OMM5092	chrUn_13	88.84	215	2	1	1	193	2347184	2347398	1e-79	295
OMM5102	chrUn:591063901-886595820	98.05	359	5	2	1	358	12915011	12915368	9e-173	609
OMM5132	chrUn_9	98.47	588	0	2	755	1338	1531154	1531736	0	1020
OMM5133	chrUn_16	97.54	1181	9	2	396	1574	4190829	4189667	0	2008
OMM5146	chrUn_3	98.24	1477	2	5	9	1475	3366142	3364680	0	2545
OMM5147	chrUn_1	97.31	819	6	3	8	824	9604442	9603638	0	1379
OMM5175	chrUn_29	98.99	1289	3	3	7	1286	329385	328098	0	2262
OMM5179	chrUn_9	96.74	982	3	4	7	987	12355187	12356140	0	1635
OMM5180	chrUn_4	98.78	1392	10	4	1	1388	159892	161280	0	2423
OMM5219	chrUn_12	96.2	736	8	8	31	753	27920455	27919727	0	1184
OMM5287	chrUn_16	97.55	490	3	2	1	490	677223	677703	0	829
OMM5289	chrUn:295531981-591063900	98.03	659	9	4	1	659	101807288	101806634	0	1117
Omy6DIAS	chrUn_2	99.15	236	1	1	1	236	4819999	4819765	2e-115	414
OmyRGT2TUF	chrUn_6	97.68	259	2	1	1	255	11283086	11283344	5e-123	439
OmyRGT35TUF	chrUn_17	100	182	0	0	1	182	9449297	9449116	5e-90	329
OmyRGT39TUF	chrUn_24	96.6	206	1	1	1	200	2289489	2289284	4e-94	342
Ots500NWFSC	chrUn:295531981-591063900	95.06	263	12	1	133	395	125096983	125096722	7e-114	412
Ots501NWFSC	chrUn_2	98.97	195	2	0	1	195	4000796	4000990	2e-94	343
Ots526NWFSC	chrUn_3	91.87	246	4	4	119	356	20485529	20485292	2e-96	351
Sal5UoG	chrUn:886595821-1110957068	83.41	434	16	5	124	538	196217348	196216952	7e-136	486
SalF41SFU	chrUn_21	81.58	266	10	4	1	262	619583	619353	2e-74	277
SdY	chrUn:591063901-886595820	99.89	2769	0	3	501	3268	66792129	66789363	0	4969
TP10000	chrUn_2	96.55	58	2	0	1	58	7084844	7084901	6e-21	96.9
TP10002	chrUn_5	92.31	65	4	1	1	64	3850041	3850105	5e-19	91.5
TP1001	chrUn_11	96	50	2	0	1	50	3133465	3133416	3e-16	82.4
TP10010	chrUn:886595821-1110957068	96.88	64	2	0	1	64	140089387	140089450	3e-23	107
TP10029	chrUn:1-295531980	92.19	64	5	0	1	64	126250796	126250859	9e-19	93.3
TP10038	chrUn:886595821-1110957068	93.75	64	4	0	1	64	124516247	124516310	2e-20	98.7
TP1004	chrUn_3	92.19	64	5	0	1	64	26763097	26763034	8e-20	93.3
TP10040	chrUn:295531981-591063900	97.92	48	1	0	1	48	3745205	3745158	2e-15	82.4
TP10042	chrUn:886595821-1110957068	92.19	64	5	0	1	64	53706642	53706705	7e-19	93.3
TP10064	chrUn_29	86.89	61	8	0	1	61	13874809	13874749	2e-14	75.2
TP10070	chrUn_20	95.31	64	3	0	1	64	308238	308301	2e-22	102
TP10093	chrUn:1-295531980	98.44	64	1	0	1	64	90564264	90564327	4e-24	111
TP10096	chrUn_5	90.63	64	6	0	1	64	34209780	34209843	2e-18	89.7
TP101	chrUn_28	96.72	61	2	0	4	64	12116311	12116251	2e-22	102
TP10102	chrUn:1-295531980	98.44	64	1	0	1	64	45340192	45340255	4e-24	111
TP10112	chrUn_7	93.02	43	3	0	14	56	39713711	39713669	7e-11	64.4
TP10128	chrUn_22	100	64	0	0	1	64	25644221	25644158	7e-27	116
TP10128	chrUn_23	100	64	0	0	1	64	11008509	11008572	7e-27	116
TP10134	chrUn:886595821-1110957068	92.19	64	3	1	1	64	155245507	155245568	3e-18	91.5
TP10140	chrUn_15	93.75	64	4	0	1	64	17160013	17159950	4e-21	98.7
TP10140	chrUn_16	93.75	64	4	0	1	64	35123994	35124057	4e-21	98.7
TP10147	chrUn_14	91.23	57	5	0	1	57	8941802	8941858	9e-16	80.6
TP10165	chrUn:886595821-1110957068	96.08	51	1	1	15	64	3606676	3606726	5e-15	80.6
TP10171	chrUn_6	95.31	64	3	0	1	64	5630234	5630171	3e-22	102
TP10186	chrUn:886595821-1110957068	89.83	59	6	0	1	59	100534460	100534402	4e-15	80.6
TP10191	chrUn:886595821-1110957068	96.77	31	1	0	1	31	20905498	20905468	2e-06	51.8
TP10200	chrUn:295531981-591063900	91.11	45	4	0	1	45	193428052	193428096	4e-10	64.4
TP10214	chrUn:886595821-1110957068	93.75	64	4	0	1	64	207134230	207134293	2e-20	98.7
TP1023	chrUn:295531981-591063900	98.44	64	1	0	1	64	252014259	252014322	4e-24	111
TP10245	chrUn:591063901-886595820	93.75	64	4	0	1	64	154884122	154884059	2e-20	98.7
TP10257	chrUn:886595821-1110957068	96.88	64	2	0	1	64	54645993	54646056	3e-23	107
TP1027	chrUn:591063901-886595820	87.72	57	7	0	1	57	260746971	260746915	3e-12	71.6
TP10281	chrUn_16	95.31	64	1	1	1	64	14882397	14882458	1e-21	100
TP10288	chrUn_5	94.64	56	3	0	1	56	38449150	38449205	5e-18	87.8
TP10295	chrUn:591063901-886595820	89.06	64	7	0	1	64	204780367	204780430	5e-16	84.2
TP10316	chrUn_11	98.44	64	1	0	1	64	12585453	12585516	6e-25	111
TP10317	chrUn_16	92.06	63	5	0	1	63	31634668	31634730	6e-19	91.5
TP10321	chrUn_4	95.38	65	2	1	1	64	4184782	4184846	1e-21	100
TP10327	chrUn_28	84.62	65	9	1	1	64	6840018	6840082	1e-12	69.8
TP10330	chrUn_4	87.5	64	8	0	1	64	17726130	17726193	1e-15	80.6
TP10341	chrUn:1-295531980	95.31	64	3	0	1	64	85173071	85173134	2e-21	102
TP10342	chrUn:1-295531980	98.44	64	1	0	1	64	170866457	170866394	4e-24	111
TP10347	chrUn_1	96.88	64	2	0	1	64	2105301	2105364	3e-23	107
TP10354	chrUn:1-295531980	100	44	0	0	1	44	288338600	288338643	3e-15	80.6
TP10354	chrUn:295531981-591063900	100	44	0	0	1	44	108729732	108729689	3e-15	80.6
TP10359	chrUn_28	93.75	64	4	0	1	64	1356120	1356057	2e-21	98.7
TP10375	chrUn_24	93.22	59	2	1	8	64	8400546	8400488	1e-17	86
TP10385	chrUn:886595821-1110957068	88.06	67	5	1	1	64	56929189	56929123	4e-16	84.2
TP10415	chrUn_20	88.89	63	6	1	3	64	18811523	18811585	2e-15	78.8
TP10427	chrUn_10	90.48	63	6	0	1	63	28743605	28743543	3e-17	87.8
TP10458	chrUn_16	90.63	64	6	0	1	64	13308965	13309028	2e-18	89.7
TP10464	chr_19	93.18	44	3	0	4	47	1226313	1226270	5e-12	66.2
TP10473	chrUn_8	93.75	48	2	1	1	48	24412600	24412646	2e-12	69.8
TP10482	chrUn:1-295531980	93.55	62	2	1	3	64	189052931	189052990	3e-18	91.5
TP10495	chrUn_5	100	64	0	0	1	64	7060440	7060377	1e-26	116
TP10499	chrUn_23	85.94	64	9	0	1	64	14050924	14050987	2e-14	75.2
TP10506	chrUn_2	100	41	0	0	24	64	39939255	39939295	2e-14	75.2
TP10513	chrUn_17	93.75	64	4	0	1	64	40138117	40138054	4e-21	98.7
TP10516	chrUn_19	96.67	60	2	0	1	60	2598803	2598862	6e-22	100
TP10516	chrUn_19	96.67	60	2	0	1	60	18555537	18555596	6e-22	100
TP10516	chrUn_19	96.67	60	2	0	1	60	15381866	15381807	6e-22	100
TP10516	chrUn_2	96.67	60	2	0	1	60	26870702	26870643	6e-22	100
TP10516	chrUn_20	96.67	60	2	0	1	60	4099390	4099449	6e-22	100
TP10516	chrUn_21	96.67	60	2	0	1	60	5097572	5097513	6e-22	100
TP10516	chrUn_22	96.67	60	2	0	1	60	2478902	2478843	6e-22	100
TP10516	chrUn_22	96.67	60	2	0	1	60	4921324	4921265	6e-22	100
TP10516	chrUn_22	96.67	60	2	0	1	60	3547407	3547466	6e-22	100
TP10516	chrUn_23	96.67	60	2	0	1	60	6814704	6814645	6e-22	100
TP10516	chrUn_23	96.67	60	2	0	1	60	19995076	19995135	6e-22	100
TP10516	chrUn_23	96.67	60	2	0	1	60	7760518	7760577	6e-22	100
TP10516	chrUn_23	96.67	60	2	0	1	60	16075710	16075651	6e-22	100
TP10516	chrUn_24	96.67	60	2	0	1	60	11701596	11701537	6e-22	100
TP10516	chrUn_28	96.67	60	2	0	1	60	6397206	6397147	6e-22	100
TP10516	chrUn_3	96.67	60	2	0	1	60	23263540	23263599	6e-22	100
TP10531	chrUn:295531981-591063900	91.8	61	5	0	1	61	93078563	93078503	4e-17	87.8
TP10537	chrUn:295531981-591063900	93.75	64	4	0	1	64	287731741	287731804	2e-20	98.7
TP10537	chrUn_10	93.75	64	4	0	1	64	5868320	5868383	2e-20	98.7
TP10537	chrUn_10	93.75	64	4	0	1	64	23572960	23573023	2e-20	98.7
TP1055	chrUn_2	93.75	64	3	1	1	64	11076730	11076668	2e-20	95.1
TP10562	chrUn_2	96.88	64	2	0	1	64	2680772	2680835	4e-24	107
TP10580	chrUn_8	83.93	56	4	1	1	56	47242906	47242956	9e-10	60.8
TP10591	chrUn:295531981-591063900	98.44	64	1	0	1	64	83954128	83954191	4e-24	111
TP10597	chrUn:886595821-1110957068	96.88	64	2	0	1	64	109874429	109874366	3e-23	107
TP10612	chrUn:295531981-591063900	96.88	64	2	0	1	64	95303410	95303473	4e-23	107
TP10615	chrUn:295531981-591063900	96.97	33	1	0	1	33	23734467	23734499	2e-07	55.4
TP10617	chrUn:295531981-591063900	96.88	64	2	0	1	64	229671273	229671210	4e-23	107
TP10633	chrUn_8	95.31	64	3	0	1	64	4220696	4220633	3e-22	102
TP10637	chr_2	100	48	0	0	6	53	3900591	3900544	1e-18	87.8
TP1065	chrUn_Sex	93.75	64	4	0	1	64	21527828	21527765	4e-21	98.7
TP10650	chrUn:591063901-886595820	90.63	64	6	0	1	64	204780432	204780369	1e-17	89.7
TP10659	chrUn_4	97.78	45	0	1	1	44	14488095	14488139	7e-14	73.4
TP10673	chr_12	96.88	64	2	0	1	64	3949549	3949486	2e-24	107
TP10673	chr_5	96.88	64	2	0	1	64	1591352	1591289	2e-24	107
TP10673	chr_6	96.88	64	2	0	1	64	3368995	3368932	2e-24	107
TP10684	chrUn:591063901-886595820	96.88	64	2	0	1	64	216547169	216547232	4e-23	107
TP10690	chrUn_5	97.83	46	1	0	1	46	9696321	9696366	3e-15	78.8
TP10690	chr_1	97.78	45	1	0	1	45	7806667	7806623	3e-15	77
TP10691	chrUn_23	92.31	65	4	1	1	64	15571402	15571466	3e-19	91.5
TP10696	chrUn_12	95.31	64	3	0	1	64	22771928	22771991	3e-22	102
TP107	chrUn:886595821-1110957068	100	55	0	0	2	56	153150698	153150644	4e-21	100
TP10703	chrUn:1-295531980	94.74	57	3	0	1	57	114648852	114648796	1e-17	89.7
TP10710	chrUn:1-295531980	93.1	58	4	0	1	58	114648852	114648795	4e-17	87.8
TP10712	chrUn:1-295531980	87.72	57	7	0	1	57	114648852	114648796	3e-12	71.6
TP10713	chrUn:1-295531980	91.38	58	5	0	1	58	114648852	114648795	2e-15	82.4
TP10714	chrUn:1-295531980	88.24	51	6	0	1	51	114648852	114648802	1e-10	66.2
TP10722	chrUn:1-295531980	94.55	55	3	0	1	55	114648852	114648798	1e-16	86
TP10731	chrUn_15	89.83	59	5	1	1	58	7759621	7759563	1e-14	77
TP10731	chrUn_6	89.83	59	5	1	1	58	37901884	37901942	1e-14	77
TP10743	chrUn_23	96.88	64	2	0	1	64	12893632	12893569	4e-24	107
TP10750	chrUn:886595821-1110957068	86	50	2	1	9	58	54543318	54543274	1e-08	59
TP10751	chrUn:886595821-1110957068	85.42	48	2	1	9	56	54543318	54543276	2e-07	55.4
TP10754	chrUn:1-295531980	96.88	64	2	0	1	64	21162416	21162479	4e-23	107
TP10755	chrUn_22	92.19	64	5	0	1	64	9691904	9691967	8e-20	93.3
TP10757	chrUn:591063901-886595820	93.75	64	4	0	1	64	183797438	183797375	2e-20	98.7
TP10759	chrUn_21	100	56	0	0	1	56	7184987	7184932	1e-22	102
TP10779	chrUn_16	98.46	65	0	1	1	64	16155537	16155473	2e-24	109
TP10780	chrUn_5	93.75	64	4	0	1	64	38248513	38248450	4e-21	98.7
TP10792	chrUn_4	96.88	64	2	0	1	64	9096861	9096924	7e-24	107
TP108	chrUn:1-295531980	98.44	64	1	0	1	64	173675181	173675244	4e-24	111
TP10800	chrUn_12	98.41	63	1	0	1	63	3993980	3994042	2e-24	109
TP10802	chrUn:295531981-591063900	96.77	62	2	0	3	64	109846137	109846198	5e-22	104
TP10804	chrUn:295531981-591063900	92.42	66	3	1	1	64	283179227	283179162	3e-19	95.1
TP10806	chrUn_19	96.88	64	2	0	1	64	13413773	13413836	4e-24	107
TP10806	chrUn_27	96.88	64	2	0	1	64	17165786	17165723	4e-24	107
TP10809	chrUn_27	100	58	0	0	1	58	17165786	17165729	1e-23	105
TP10817	chrUn_13	91.3	69	1	1	1	64	14803450	14803382	4e-21	98.7
TP10836	chrUn_15	93.94	66	2	2	1	64	7627306	7627241	5e-20	95.1
TP1084	chrUn_3	92.42	66	3	1	1	64	27057038	27056973	2e-20	95.1
TP10847	chrUn:295531981-591063900	93.75	64	3	1	1	64	142636221	142636283	3e-19	95.1
TP10849	chrUn_4	96.88	64	2	0	1	64	21812959	21812896	7e-24	107
TP10851	chrUn_17	98.39	62	1	0	3	64	3226571	3226632	8e-24	107
TP10919	chrUn:591063901-886595820	98.44	64	1	0	1	64	260671894	260671831	4e-24	111
TP1092	chrUn:295531981-591063900	93.75	64	4	0	1	64	276248701	276248764	2e-20	98.7
TP10930	chrUn:886595821-1110957068	94.87	39	2	0	1	39	103302249	103302211	6e-10	62.6
TP10936	chrUn:886595821-1110957068	95.31	64	3	0	1	64	30770031	30770094	1e-21	102
TP1095	chr_19	96.88	64	1	1	1	64	866593	866655	2e-23	104
TP10981	chrUn:591063901-886595820	95.74	47	2	0	1	47	214275371	214275325	7e-14	77
TP10985	chrUn_9	88.71	62	7	0	1	62	7541713	7541774	1e-15	80.6
TP10991	chrUn:591063901-886595820	95.16	62	3	0	1	62	276424571	276424510	2e-20	98.7
TP11012	chrUn:591063901-886595820	83.05	59	7	1	4	59	126052888	126052946	6e-09	60.8
TP11039	chrUn_29	90	60	6	0	3	62	31846289	31846230	2e-16	82.4
TP11045	chrUn:591063901-886595820	98.39	62	1	0	1	62	182041152	182041091	4e-23	107
TP11062	chrUn_15	79.31	58	11	1	1	58	7759621	7759565	6e-06	48.2
TP11062	chrUn_6	79.31	58	11	1	1	58	37901884	37901940	6e-06	48.2
TP11091	chrUn:1-295531980	81.25	64	12	0	1	64	40205723	40205660	2e-09	62.6
TP11093	chrUn:886595821-1110957068	88	50	6	0	1	50	140878987	140878938	3e-10	64.4
TP11108	chrUn_20	81.13	53	9	1	6	57	25082402	25082350	3e-06	48.2
TP11110	chrUn:1-295531980	96.83	63	2	0	2	64	7551290	7551352	2e-22	105
TP11114	chrUn_17	86.79	53	4	1	13	62	137800	137852	3e-10	62.6
TP11155	chrUn_9	96.83	63	2	0	1	63	2509758	2509696	2e-23	105
TP11161	chrUn:591063901-886595820	90.32	62	6	0	1	62	148500079	148500018	1e-16	86
TP11165	chrUn_4	95.31	64	3	0	1	64	33354006	33354069	3e-22	102
TP11170	chrUn:591063901-886595820	93.75	64	4	0	1	64	34144084	34144147	2e-20	98.7
TP11174	chrUn_5	85.71	56	7	1	1	56	4529355	4529301	3e-10	62.6
TP11182	chrUn:1-295531980	95	60	3	0	1	60	242700971	242701030	2e-19	95.1
TP11186	chr_1	80.7	57	11	0	8	64	7772034	7772090	3e-08	53.6
TP11202	chrUn_12	96	50	2	0	1	50	6372663	6372614	3e-16	82.4
TP11204	chr_15	96.49	57	1	1	1	56	2215974	2215918	1e-19	91.5
TP11210	chrUn:295531981-591063900	93.75	64	4	0	1	64	186561655	186561718	2e-20	98.7
TP11220	chrUn_22	94.55	55	3	0	3	57	6197208	6197154	1e-17	86
TP11220	chrUn_2	94.55	55	3	0	3	57	43870202	43870256	1e-17	86
TP11220	chrUn_29	94.55	55	3	0	3	57	1503506	1503452	1e-17	86
TP11229	chrUn:1-295531980	93.75	64	4	0	1	64	262061215	262061278	2e-20	98.7
TP11242	chrUn:1-295531980	100	64	0	0	1	64	117912111	117912048	8e-26	116
TP11267	chrUn:886595821-1110957068	95.56	45	2	0	1	45	161870852	161870808	4e-13	73.4
TP11269	chrUn:886595821-1110957068	93.44	61	2	1	1	61	191006353	191006295	9e-18	89.7
TP11279	chrUn:295531981-591063900	98.44	64	1	0	1	64	121137718	121137655	4e-24	111
TP11288	chrUn:1-295531980	91.23	57	4	1	1	57	293337634	293337689	6e-14	77
TP11306	chrUn:591063901-886595820	90.48	63	6	0	1	63	209030883	209030821	4e-17	87.8
TP11373	chr_17	94.64	56	3	0	1	56	3004233	3004288	1e-18	87.8
TP11375	chrUn_12	95.31	64	3	0	1	64	36245839	36245776	3e-22	102
TP11375	chrUn_13	95.31	64	3	0	1	64	9527870	9527933	3e-22	102
TP11381	chrUn_28	87.88	66	1	3	1	64	4944267	4944207	6e-15	77
TP11384	chrUn_6	96.3	54	2	0	3	56	26729051	26728998	2e-18	89.7
TP11385	chrUn_19	95.24	63	3	0	1	63	6981981	6981919	6e-22	100
TP11385	chrUn_2	95.24	63	3	0	1	63	27866487	27866549	6e-22	100
TP11386	chr_16	93.75	64	4	0	1	64	28008	28071	9e-22	98.7
TP11386	chr_19	93.75	64	4	0	1	64	4934622	4934559	9e-22	98.7
TP11386	chr_22	93.75	64	4	0	1	64	1766576	1766513	9e-22	98.7
TP11386	chr_23	95.16	62	3	0	3	64	655471	655532	9e-22	98.7
TP11386	chr_8	93.75	64	4	0	1	64	3770731	3770668	9e-22	98.7
TP11392	chrUn:1-295531980	95.31	64	1	1	1	64	175124874	175124813	6e-21	100
TP11393	chrUn_3	93.75	64	3	1	1	63	8831876	8831813	2e-20	95.1
TP11401	chrUn:886595821-1110957068	98.31	59	1	0	6	64	56380936	56380994	1e-21	102
TP11435	chr_4	93.44	61	4	0	4	64	712494	712434	4e-20	93.3
TP11463	chrUn:1-295531980	89.06	64	7	0	1	64	68295115	68295178	5e-16	84.2
TP11465	chrUn_5	98.44	64	1	0	1	64	19230668	19230605	6e-25	111
TP11468	chr_15	93.75	64	3	1	1	64	2925969	2926031	1e-20	95.1
TP11483	chrUn_1	95.31	64	3	0	1	64	41544266	41544203	1e-21	102
TP11497	chrUn_11	93.75	64	4	0	1	64	2060779	2060842	4e-21	98.7
TP11508	chrUn_5	95.31	64	3	0	1	64	31165694	31165757	3e-22	102
TP1151	chrUn_3	95.24	63	3	0	2	64	21163432	21163370	6e-22	100
TP11521	chr_17	93.75	64	4	0	1	64	1943329	1943266	9e-22	98.7
TP11522	chrUn_17	95.16	62	2	1	1	62	35973586	35973646	5e-20	95.1
TP11534	chrUn:591063901-886595820	92.11	38	3	0	27	64	163055282	163055245	2e-07	55.4
TP11535	chrUn:1-295531980	96.77	62	1	1	1	62	37105242	37105182	6e-21	100
TP11561	chrUn_15	90	60	6	0	1	60	2109381	2109440	3e-16	82.4
TP11613	chrUn:591063901-886595820	92.42	66	3	1	1	64	116521975	116521910	3e-19	95.1
TP11644	chrUn:1-295531980	98.44	64	1	0	1	64	183235864	183235801	4e-24	111
TP11675	chr_4	96.88	64	2	0	1	64	1179940	1180003	2e-24	107
TP11681	chrUn:591063901-886595820	98.44	64	1	0	1	64	133379275	133379212	4e-24	111
TP11685	chrUn_2	96.61	59	2	0	1	59	20349643	20349701	2e-21	98.7
TP11688	chrUn_20	96.88	64	2	0	1	64	7861463	7861400	4e-24	107
TP11694	chrUn:295531981-591063900	90.2	51	5	0	1	51	115642159	115642109	7e-12	69.8
TP11716	chrUn_2	97.73	44	1	0	1	44	6857372	6857415	2e-14	75.2
TP11716	chrUn_20	97.73	44	1	0	1	44	15780102	15780145	2e-14	75.2
TP11717	chrUn_19	93.75	64	4	0	1	64	2624550	2624487	2e-21	98.7
TP11723	chrUn_27	92.45	53	4	0	12	64	7014434	7014486	2e-15	78.8
TP11747	chrUn:1-295531980	93.75	64	4	0	1	64	68235294	68235231	2e-20	98.7
TP11761	chrUn:591063901-886595820	92.42	66	3	1	1	64	198974082	198974017	3e-19	95.1
TP11776	chrUn_4	96.92	65	1	1	1	64	19486678	19486614	2e-23	105
TP11784	chrUn_10	89.55	67	4	1	1	64	24885038	24885104	3e-17	87.8
TP11799	chrUn:295531981-591063900	93.75	64	4	0	1	64	155295868	155295931	2e-20	98.7
TP11845	chrUn_20	92.45	53	4	0	1	53	7355313	7355365	1e-15	78.8
TP11856	chrUn:886595821-1110957068	96.88	64	2	0	1	64	19471878	19471941	3e-23	107
TP11858	chrUn:295531981-591063900	85.45	55	6	2	1	53	206148615	206148669	5e-08	57.2
TP11860	chrUn:1-295531980	97.67	43	1	0	1	43	168838376	168838334	4e-13	73.4
TP11865	chr_1	93.75	64	4	0	1	64	7374623	7374560	9e-22	98.7
TP11874	chrUn_16	100	53	0	0	7	59	10007062	10007010	1e-20	96.9
TP11874	chrUn_8	100	53	0	0	7	59	3851034	3851086	1e-20	96.9
TP11883	chr_12	96.83	63	2	0	2	64	1834932	1834870	6e-24	105
TP11884	chrUn_5	96.83	63	2	0	1	63	29218375	29218313	2e-23	105
TP11889	chrUn_22	95	60	3	0	1	60	2177418	2177477	2e-20	95.1
TP11920	chr_8	91.53	59	5	0	6	64	4172266	4172324	2e-17	84.2
TP11923	chrUn:1-295531980	92.31	65	4	1	1	64	148830892	148830956	3e-18	91.5
TP11954	chrUn:295531981-591063900	87.76	49	6	0	16	64	3410187	3410139	2e-09	62.6
TP11969	chrUn_8	100	63	0	0	1	63	7796383	7796445	5e-26	114
TP11980	chrUn:886595821-1110957068	100	61	0	0	1	61	223252224	223252284	2e-24	111
TP11982	chrUn:295531981-591063900	96.83	63	2	0	1	63	58379871	58379809	1e-22	105
TP11986	chrUn_12	100	63	0	0	1	63	20115936	20115874	5e-26	114
TP11994	chrUn_20	100	64	0	0	1	64	18104405	18104468	7e-27	116
TP11997	chrUn:1-295531980	94	50	3	0	1	50	113215666	113215715	5e-14	77
TP11997	chrUn:1-295531980	94	50	3	0	1	50	113215620	113215669	5e-14	77
TP11997	chrUn:1-295531980	94	50	3	0	1	50	113215758	113215807	5e-14	77
TP120	chrUn:886595821-1110957068	94.59	37	2	0	1	37	75605366	75605402	9e-09	59
TP12003	chrUn_16	95.31	64	3	0	1	64	10100410	10100473	3e-22	102
TP12003	chrUn_5	95.31	64	3	0	1	64	1636713	1636650	3e-22	102
TP12003	chrUn_7	95.31	64	3	0	1	64	27873835	27873772	3e-22	102
TP12015	chrUn:295531981-591063900	93.65	63	4	0	1	63	2690488	2690550	8e-20	96.9
TP12015	chrUn:591063901-886595820	93.65	63	4	0	1	63	220512228	220512290	8e-20	96.9
TP12040	chrUn_29	96.77	62	2	0	2	63	3320850	3320789	5e-23	104
TP12042	chrUn_22	93.65	63	4	0	2	64	12855983	12856045	7e-21	96.9
TP12043	chrUn_29	96.83	63	2	0	2	64	25895532	25895594	1e-23	105
TP12052	chrUn_8	92.31	65	4	1	1	64	43063989	43063925	5e-19	91.5
TP12057	chrUn:886595821-1110957068	100	53	0	0	12	64	166385725	166385673	6e-20	96.9
TP12059	chrUn:295531981-591063900	91.07	56	5	0	1	56	218653116	218653171	2e-14	78.8
TP12082	chrUn_8	95.56	45	2	0	1	45	17910365	17910409	8e-14	73.4
TP12084	chrUn_4	92.31	65	4	1	1	64	9391917	9391981	5e-19	91.5
TP1209	chrUn:591063901-886595820	95.31	64	3	0	1	64	244982057	244981994	2e-21	102
TP12100	chrUn:1-295531980	93.22	59	4	0	6	64	91272717	91272659	1e-17	89.7
TP12121	chrUn_12	87.5	64	5	2	3	64	26720152	26720090	2e-13	73.4
TP12127	chr_24	96.77	62	2	0	3	64	944980	944919	2e-23	104
TP12128	chrUn_11	93.55	62	3	1	3	64	13810377	13810437	6e-19	91.5
TP12140	chrUn_18	95.31	64	3	0	1	64	12684993	12685056	3e-22	102
TP12146	chrUn:295531981-591063900	93.75	64	4	0	1	64	166431715	166431778	2e-20	98.7
TP12179	chrUn:1-295531980	95	60	3	0	1	60	170664599	170664540	3e-19	95.1
TP12181	chrUn_12	95.31	64	3	0	1	64	3101772	3101835	3e-22	102
TP12193	chrUn_29	93.75	64	4	0	1	64	15016683	15016620	2e-21	98.7
TP12203	chrUn_17	92.45	53	4	0	1	53	35077133	35077185	3e-15	78.8
TP12214	chrUn_17	96.88	64	2	0	1	64	37849603	37849666	8e-24	107
TP12215	chrUn_20	93.44	61	3	1	5	64	12441561	12441501	1e-18	89.7
TP12219	chr_14	92.19	64	3	1	3	64	1861599	1861536	1e-19	91.5
TP12224	chrUn_21	88.37	43	3	1	24	64	9388475	9388517	7e-08	53.6
TP12234	chrUn_2	90.63	64	6	0	1	64	1531830	1531893	1e-18	89.7
TP12240	chrUn:295531981-591063900	93.55	62	4	0	1	62	132455414	132455353	3e-19	95.1
TP12242	chrUn_22	89.58	48	5	0	1	48	26165306	26165259	3e-11	64.4
TP12255	chrUn_14	90.16	61	1	2	1	60	12062825	12062769	4e-15	78.8
TP1226	chrUn_10	98.44	64	1	0	1	64	3089884	3089947	3e-24	111
TP12287	chrUn:886595821-1110957068	85.94	64	9	0	1	64	172827360	172827423	2e-13	75.2
TP12302	chrUn_24	92.19	64	5	0	1	64	10625597	10625534	8e-20	93.3
TP1231	chrUn:591063901-886595820	93.75	64	4	0	1	64	142585152	142585089	2e-20	98.7
TP12322	chrUn:1-295531980	95.16	62	3	0	3	64	67567584	67567645	2e-20	98.7
TP12328	chrUn:886595821-1110957068	85.71	42	6	0	9	50	146747195	146747236	5e-06	50
TP12328	chrUn:886595821-1110957068	85.71	42	6	0	9	50	146746931	146746972	5e-06	50
TP12328	chrUn:886595821-1110957068	85.71	42	6	0	9	50	146747339	146747380	5e-06	50
TP12332	chrUn:295531981-591063900	88.33	60	7	0	5	64	201721133	201721192	7e-14	77
TP12336	chrUn_3	98.44	64	1	0	1	64	26014453	26014390	3e-25	111
TP12353	chrUn_1	98.44	64	1	0	1	64	5848566	5848503	3e-24	111
TP12358	chrUn:591063901-886595820	90.77	65	3	2	3	64	182847090	182847026	5e-16	84.2
TP12368	chrUn_5	96.77	62	2	0	1	62	16260205	16260144	8e-23	104
TP12380	chrUn:591063901-886595820	96.15	52	2	0	1	52	252568156	252568207	1e-16	86
TP12395	chrUn_10	95.31	64	3	0	1	64	12195713	12195650	1e-21	102
TP12407	chrUn_11	98.44	64	1	0	1	64	2170632	2170695	6e-25	111
TP1241	chrUn_9	95.16	62	3	0	3	64	11756079	11756140	4e-21	98.7
TP12424	chrUn:886595821-1110957068	96.36	55	1	1	9	63	129251159	129251212	3e-17	87.8
TP12428	chrUn:591063901-886595820	92.19	64	5	0	1	64	253204142	253204205	9e-19	93.3
TP1243	chrUn:591063901-886595820	87.5	64	8	0	1	64	294267521	294267458	6e-15	80.6
TP12452	chr_16	96.88	64	2	0	1	64	195058	195121	2e-24	107
TP12465	chrUn:1-295531980	92.98	57	4	0	3	59	87936393	87936449	1e-16	86
TP12471	chrUn_Sex	97.78	45	1	0	1	45	8525168	8525212	6e-15	77
TP12489	chrUn:591063901-886595820	96.88	64	2	0	1	64	265354508	265354445	4e-23	107
TP12492	chrUn:591063901-886595820	96.77	62	2	0	1	62	276424510	276424571	5e-22	104
TP12494	chrUn_4	98.44	64	1	0	1	64	31690157	31690220	6e-25	111
TP12495	chrUn:1-295531980	93.85	65	3	1	1	64	139145004	139145068	8e-20	96.9
TP12519	chrUn:591063901-886595820	78.57	56	3	1	1	56	70623705	70623659	2e-06	51.8
TP12523	chrUn_21	89.09	55	6	0	1	55	21129831	21129885	8e-14	73.4
TP12544	chrUn:1-295531980	95.31	64	3	0	1	64	206877393	206877330	2e-21	102
TP12551	chrUn:1-295531980	96.88	64	2	0	1	64	224761943	224762006	4e-23	107
TP12555	chrUn_2	92.98	57	4	0	1	57	44614554	44614498	1e-17	86
TP12560	chrUn_14	91.67	60	5	0	1	60	1787005	1786946	2e-17	86
TP12569	chrUn_6	93.65	63	4	0	1	63	36952635	36952573	1e-20	96.9
TP12576	chrUn_5	96.88	64	2	0	1	64	37461151	37461088	7e-24	107
TP126	chrUn_22	91.49	47	1	1	1	44	7892651	7892605	6e-12	66.2
TP12610	chrUn:886595821-1110957068	93.55	62	4	0	1	62	158225110	158225049	2e-19	95.1
TP12620	chrUn_16	88.89	54	6	0	1	54	12936119	12936066	5e-13	71.6
TP12659	chrUn_18	90.2	51	3	2	3	53	5547749	5547797	2e-10	62.6
TP12678	chrUn:1-295531980	95.31	64	3	0	1	64	139263704	139263767	2e-21	102
TP12691	chrUn:886595821-1110957068	100	64	0	0	1	64	139900461	139900398	6e-26	116
TP12710	chrUn:295531981-591063900	82.35	68	8	1	1	64	136365936	136365869	4e-11	68
TP12714	chrUn:591063901-886595820	89.06	64	7	0	1	64	293249493	293249556	5e-16	84.2
TP12721	chrUn:591063901-886595820	93.22	59	4	0	6	64	99159115	99159173	1e-17	89.7
TP12726	chr_19	91.94	62	5	0	2	63	136752	136691	4e-19	89.7
TP12763	chrUn_14	96.83	63	2	0	1	63	9842480	9842418	3e-23	105
TP128	chrUn:591063901-886595820	92.31	52	4	0	4	55	207511865	207511814	7e-14	77
TP1280	chrUn:591063901-886595820	98.44	64	1	0	1	64	59843946	59843883	4e-24	111
TP12812	chrUn_5	95.08	61	3	0	4	64	34459913	34459973	1e-20	96.9
TP12813	chrUn_28	96.88	64	2	0	1	64	19398286	19398349	4e-24	107
TP1282	chrUn_5	98.33	60	1	0	1	60	10826221	10826280	8e-23	104
TP12844	chrUn:591063901-886595820	96.88	64	2	0	1	64	178889430	178889493	4e-23	107
TP12853	chrUn:1-295531980	98.39	62	1	0	1	62	263358524	263358585	4e-23	107
TP12862	chrUn:886595821-1110957068	96.77	62	2	0	3	64	171974078	171974017	4e-22	104
TP12884	chrUn_9	98.15	54	1	0	11	64	14492692	14492745	2e-19	93.3
TP12894	chrUn:1-295531980	93.65	63	4	0	1	63	15670994	15670932	8e-20	96.9
TP1290	chrUn:886595821-1110957068	87.93	58	6	1	1	57	174844641	174844584	8e-12	69.8
TP12916	chrUn_7	84.21	57	9	0	1	57	28870060	28870004	3e-10	62.6
TP12936	chrUn_17	96.92	65	1	1	1	64	16022021	16021957	3e-23	105
TP12943	chrUn_4	98.44	64	1	0	1	64	17398877	17398814	6e-25	111
TP12950	chrUn_8	96.88	64	2	0	1	64	26116705	26116768	7e-24	107
TP12958	chrUn_19	95.31	64	2	1	1	63	4637596	4637533	2e-21	98.7
TP12959	chrUn_8	96.88	64	2	0	1	64	36431547	36431610	7e-24	107
TP12980	chrUn_11	89.06	64	7	0	1	64	33443648	33443711	9e-17	84.2
TP12985	chrUn:295531981-591063900	96.88	64	2	0	1	64	98103060	98103123	4e-23	107
TP12987	chrUn:295531981-591063900	95.31	64	3	0	1	64	189866455	189866392	2e-21	102
TP12992	chrUn_26	98.28	58	1	0	1	58	7802010	7802067	6e-22	100
TP12997	chr_1	92.19	64	5	0	1	64	1348662	1348599	4e-20	93.3
TP13	chrUn_14	96.88	64	1	1	1	64	9532031	9532093	9e-23	104
TP13021	chrUn_1	93.75	64	4	0	1	64	22895483	22895420	2e-20	98.7
TP13027	chrUn_4	95.24	63	3	0	2	64	14814353	14814291	1e-21	100
TP13047	chrUn_18	92.86	56	4	0	1	56	9643380	9643435	7e-17	84.2
TP1307	chrUn_6	95.16	62	3	0	1	62	22366421	22366360	4e-21	98.7
TP13080	chrUn_6	95.31	64	3	0	1	64	29216692	29216755	3e-22	102
TP13085	chrUn_7	98.33	60	1	0	1	60	2485247	2485188	8e-23	104
TP13098	chrUn_14	87.93	58	7	0	7	64	5731618	5731561	2e-13	73.4
TP13100	chrUn_3	96.88	64	2	0	1	64	13011320	13011257	4e-24	107
TP13120	chrUn:886595821-1110957068	89.19	37	4	0	2	38	200597835	200597871	4e-06	50
TP13153	chrUn:295531981-591063900	100	64	0	0	1	64	215572163	215572226	8e-26	116
TP13159	chrUn_5	93.75	64	4	0	1	64	11249838	11249901	4e-21	98.7
TP13192	chrUn:1-295531980	95.16	62	3	0	1	62	45054750	45054811	2e-20	98.7
TP13195	chrUn:591063901-886595820	94.74	38	2	0	2	39	222507652	222507689	6e-09	60.8
TP13196	chrUn_9	92.31	65	3	1	2	64	2834565	2834629	2e-19	93.3
TP13197	chrUn:1-295531980	98.41	63	1	0	1	63	11531537	11531599	1e-23	109
TP13199	chrUn:295531981-591063900	90.32	62	3	1	1	62	55500854	55500912	5e-16	84.2
TP13204	chrUn:1-295531980	94.12	68	0	1	1	64	160021153	160021086	5e-22	104
TP13220	chrUn_15	93.02	43	3	0	12	54	12437309	12437351	7e-11	64.4
TP13228	chrUn_17	93.75	64	4	0	1	64	38432854	38432791	4e-21	98.7
TP13231	chr_24	97.78	45	1	0	1	45	1708021	1707977	2e-15	77
TP13232	chrUn_10	95.12	41	2	0	1	41	11928827	11928787	5e-11	66.2
TP13234	chr_19	92.19	64	5	0	1	64	136777	136840	4e-20	93.3
TP1325	chr_4	92.19	64	1	1	5	64	424063	424000	4e-20	93.3
TP13253	chrUn:295531981-591063900	95.31	64	2	1	1	64	121842268	121842330	2e-20	98.7
TP13261	chrUn_20	94.34	53	3	0	1	53	7355365	7355313	1e-16	82.4
TP13299	chrUn_2	96.83	63	2	0	1	63	4430705	4430643	1e-23	105
TP13315	chrUn_17	84.85	66	6	3	1	64	3201583	3201520	8e-11	64.4
TP13317	chrUn:1-295531980	87.5	64	0	1	1	64	257917547	257917492	2e-15	82.4
TP13325	chrUn_1	89.47	38	4	0	27	64	14445405	14445368	2e-06	51.8
TP13340	chrUn_6	95.31	64	3	0	1	64	41217208	41217145	3e-22	102
TP13350	chrUn:591063901-886595820	100	49	0	0	1	49	185509272	185509320	1e-17	89.7
TP13353	chrUn_29	91.3	46	4	0	1	46	19003956	19004001	7e-12	66.2
TP13354	chrUn_11	93.75	64	4	0	1	64	12493092	12493155	4e-21	98.7
TP13355	chrUn_Sex	93.88	49	3	0	3	51	22006723	22006771	3e-14	75.2
TP13376	chrUn:295531981-591063900	90.91	66	2	1	3	64	225166189	225166124	3e-18	91.5
TP13391	chrUn_29	93.22	59	2	1	1	59	6886581	6886637	1e-17	86
TP134	chrUn:591063901-886595820	81.94	72	5	1	1	64	166841939	166842010	3e-13	75.2
TP13402	chrUn:591063901-886595820	92.19	64	5	0	1	64	235942878	235942815	9e-19	93.3
TP13411	chrUn_2	89.06	64	7	0	1	64	137220	137157	4e-17	84.2
TP13415	chrUn_5	90.63	64	6	0	1	64	7746084	7746021	2e-18	89.7
TP1342	chr_1	95.31	64	3	0	1	64	6515770	6515833	7e-23	102
TP13444	chrUn:295531981-591063900	93.75	64	4	0	1	64	61290731	61290668	2e-20	98.7
TP13446	chrUn_17	95.31	64	3	0	1	64	37143829	37143766	3e-22	102
TP13455	chrUn_19	95.31	64	3	0	1	64	10699728	10699791	2e-22	102
TP13462	chrUn:886595821-1110957068	95.08	61	1	1	2	60	75799908	75799968	2e-19	95.1
TP13464	chrUn_14	88.71	62	7	0	1	62	22630870	22630931	1e-15	80.6
TP13464	chrUn_17	88.89	63	5	1	1	61	10770993	10770931	1e-15	80.6
TP13465	chrUn_22	92.19	64	5	0	1	64	11681417	11681480	8e-20	93.3
TP13469	chrUn_22	90.63	64	5	1	1	63	11681417	11681480	1e-17	86
TP13474	chrUn:591063901-886595820	87.04	54	6	1	1	53	134629340	134629393	1e-09	62.6
TP13482	chrUn:1-295531980	93.44	61	4	0	3	63	78595188	78595128	9e-19	93.3
TP13483	chrUn_2	92.06	63	4	1	1	62	13578699	13578761	4e-18	87.8
TP13486	chr_8	88.57	35	4	0	21	55	4402741	4402775	5e-06	46.4
TP135	chrUn:886595821-1110957068	82.81	64	5	1	1	64	12589278	12589335	3e-11	68
TP1350	chrUn_28	93.94	66	2	1	1	64	1130747	1130682	2e-21	98.7
TP13505	chrUn_17	93.75	64	4	0	1	64	31184775	31184712	4e-21	98.7
TP13506	chrUn_6	96.88	64	2	0	1	64	34885863	34885800	7e-24	107
TP13516	chrUn_3	93.44	61	3	1	1	60	8918841	8918901	1e-18	89.7
TP13520	chrUn_11	98.11	53	1	0	1	53	31884066	31884118	6e-19	91.5
TP13531	chr_19	98.44	64	1	0	1	64	439126	439063	1e-25	111
TP13539	chr_10	98.44	64	1	0	1	64	154587	154650	1e-25	111
TP13541	chrUn_11	95.31	64	3	0	1	64	32785333	32785396	3e-22	102
TP13545	chrUn:591063901-886595820	90.63	64	6	0	1	64	3132704	3132641	1e-17	89.7
TP13567	chrUn_15	89.19	37	4	0	16	52	25104098	25104062	1e-06	50
TP13573	chrUn:295531981-591063900	92.19	64	5	0	1	64	43831127	43831064	9e-19	93.3
TP1358	chrUn_27	90.48	63	6	0	1	63	14129439	14129501	4e-18	87.8
TP13582	chrUn:886595821-1110957068	91.67	48	4	0	1	48	85107488	85107535	5e-12	69.8
TP13596	chrUn:1-295531980	90.63	64	6	0	1	64	137546881	137546944	1e-17	89.7
TP1360	chrUn:295531981-591063900	95.31	64	3	0	1	64	285536487	285536424	2e-21	102
TP13608	chrUn:886595821-1110957068	88.24	68	4	1	1	64	133934108	133934175	1e-16	86
TP13610	chrUn:591063901-886595820	96.88	64	1	1	1	63	90940294	90940231	5e-22	104
TP13613	chrUn_20	100	40	0	0	1	40	15116965	15117004	3e-14	73.4
TP13613	chrUn_24	100	40	0	0	1	40	13188398	13188359	3e-14	73.4
TP13613	chrUn_19	100	40	0	0	1	40	23146934	23146973	3e-14	73.4
TP13613	chrUn_3	100	40	0	0	1	40	17876593	17876554	3e-14	73.4
TP13616	chrUn_12	93.75	64	4	0	1	64	18292096	18292159	4e-21	98.7
TP13619	chrUn:295531981-591063900	95.12	41	2	0	3	43	69273156	69273196	6e-11	66.2
TP1364	chrUn_11	98.15	54	1	0	1	54	38336831	38336778	2e-19	93.3
TP13642	chrUn_9	93.44	61	4	0	1	61	12630814	12630754	2e-19	93.3
TP13646	chrUn_14	91.94	62	5	0	1	62	9511226	9511287	2e-18	89.7
TP13649	chrUn:1-295531980	90.63	64	3	1	1	64	240523499	240523559	4e-17	87.8
TP13654	chrUn_22	96.88	64	2	0	1	64	26106458	26106395	4e-24	107
TP1366	chrUn:295531981-591063900	92.59	54	4	0	1	54	261008428	261008481	4e-15	80.6
TP13660	chrUn:1-295531980	95.08	61	3	0	1	61	87502744	87502804	8e-20	96.9
TP13673	chrUn:1-295531980	96.43	56	2	0	1	56	62556631	62556686	9e-19	93.3
TP13680	chr_23	90.91	44	4	0	21	64	1669202	1669245	6e-11	62.6
TP13689	chrUn_24	85.94	64	1	1	1	64	9258586	9258531	2e-15	78.8
TP13712	chrUn_8	80	65	10	1	2	63	4425196	4425260	1e-08	57.2
TP13746	chrUn:591063901-886595820	96.77	62	2	0	1	62	207974937	207974998	5e-22	104
TP13758	chrUn_5	92.19	64	5	0	1	64	23921445	23921382	2e-19	93.3
TP13774	chrUn_18	98.44	64	1	0	1	64	1115297	1115234	6e-25	111
TP13806	chr_4	93.75	64	4	0	1	64	2360261	2360198	9e-22	98.7
TP13834	chrUn_12	98.39	62	1	0	3	64	26397270	26397209	8e-24	107
TP13835	chrUn:886595821-1110957068	96.88	64	2	0	1	64	188468821	188468884	3e-23	107
TP13840	chrUn:1-295531980	93.75	64	4	0	1	64	181679127	181679190	2e-20	98.7
TP13854	chrUn:591063901-886595820	92.19	64	4	1	1	64	230293750	230293812	1e-17	89.7
TP13866	chrUn:1-295531980	93.75	64	4	0	1	64	233027359	233027296	2e-20	98.7
TP13867	chrUn:591063901-886595820	88.71	62	7	0	1	62	17075237	17075298	6e-15	80.6
TP13891	chrUn:295531981-591063900	93.75	64	4	0	1	64	66328663	66328726	2e-20	98.7
TP13891	chrUn:295531981-591063900	95.16	62	3	0	3	64	66328865	66328926	2e-20	98.7
TP13907	chr_1	95.24	63	3	0	2	64	8612614	8612552	2e-22	100
TP13925	chrUn:295531981-591063900	96.88	64	2	0	1	64	274399990	274399927	4e-23	107
TP13945	chrUn_7	91.43	70	0	1	1	64	2485165	2485234	1e-21	100
TP13970	chrUn:886595821-1110957068	98.44	64	1	0	1	64	94281224	94281287	3e-24	111
TP1399	chrUn:1-295531980	100	64	0	0	1	64	65252313	65252376	8e-26	116
TP14007	chrUn_18	88.06	67	3	1	2	63	21421356	21421422	2e-17	86
TP14018	chrUn:886595821-1110957068	94.92	59	3	0	6	64	224229755	224229813	7e-19	93.3
TP14039	chrUn_16	96.88	64	2	0	1	64	8565975	8566038	8e-24	107
TP14048	chrUn_11	96.88	64	2	0	1	64	8083870	8083933	8e-24	107
TP14082	chrUn:295531981-591063900	91.11	45	4	0	20	64	155232648	155232692	5e-10	64.4
TP14083	chr_19	91.94	62	5	0	1	62	5139333	5139394	4e-19	89.7
TP14094	chrUn_2	96.49	57	2	0	8	64	39762652	39762596	2e-20	95.1
TP14094	chrUn_20	96.49	57	2	0	8	64	15477821	15477877	2e-20	95.1
TP14094	chrUn_20	96.49	57	2	0	8	64	20647598	20647654	2e-20	95.1
TP14106	chrUn:886595821-1110957068	95.31	64	3	0	1	64	178415671	178415608	1e-21	102
TP14118	chrUn:295531981-591063900	98.11	53	1	0	1	53	172888791	172888739	2e-18	91.5
TP1412	chrUn:1-295531980	100	64	0	0	1	64	72999569	72999506	8e-26	116
TP14127	chrUn_1	90.32	62	6	0	3	64	13007914	13007853	1e-16	86
TP14142	chrUn_3	92.19	64	3	2	1	64	29379239	29379300	1e-17	86
TP14190	chrUn_22	98.28	58	1	0	7	64	4559563	4559506	6e-22	100
TP14202	chrUn_18	91.3	46	2	1	1	46	7805363	7805406	2e-10	62.6
TP1421	chrUn_2	84.38	64	9	1	1	64	7227205	7227143	3e-12	68
TP14220	chrUn_8	80.3	66	8	2	4	64	43464561	43464496	1e-08	57.2
TP14245	chrUn_7	95.24	63	3	0	1	63	3175885	3175947	1e-21	100
TP14246	chrUn_6	87.93	58	4	2	4	61	40579267	40579321	6e-12	68
TP14246	chrUn_9	85.96	57	2	1	5	61	15765761	15765711	6e-12	68
TP14256	chrUn:591063901-886595820	95.31	64	3	0	1	64	63264854	63264791	2e-21	102
TP14258	chrUn_18	96.49	57	0	1	1	57	7671450	7671504	6e-19	91.5
TP14260	chrUn:591063901-886595820	92.98	57	4	0	8	64	117087685	117087629	1e-16	86
TP14268	chrUn_2	93.75	64	4	0	1	64	6586427	6586490	2e-21	98.7
TP1427	chrUn:295531981-591063900	93.75	64	4	0	1	64	57503589	57503526	2e-20	98.7
TP14272	chrUn_4	94.23	52	3	0	13	64	35880968	35880917	1e-15	80.6
TP14273	chrUn:295531981-591063900	100	39	0	0	26	64	290253912	290253874	3e-12	71.6
TP14297	chrUn_5	98.44	64	1	0	1	64	6200907	6200970	6e-25	111
TP143	chrUn_26	92.19	64	1	2	1	64	7575816	7575757	4e-18	87.8
TP1430	chr_7	93.55	62	4	0	3	64	196675	196614	1e-20	95.1
TP14304	chrUn_14	92.98	57	4	0	8	64	17723078	17723134	2e-17	86
TP1432	chrUn_2	85.48	62	8	1	1	62	28102735	28102675	3e-12	68
TP1432	chrUn_22	85.48	62	8	1	1	62	17435632	17435692	3e-12	68
TP14344	chrUn_19	83.87	62	9	1	1	62	15809291	15809231	4e-11	64.4
TP14358	chrUn_15	89.06	64	7	0	1	64	18503049	18502986	9e-17	84.2
TP14376	chrUn:1-295531980	90.63	64	6	0	1	64	107526170	107526107	1e-17	89.7
TP14381	chrUn:295531981-591063900	98.44	64	1	0	1	64	295000456	295000393	4e-24	111
TP14387	chrUn_28	96.88	64	2	0	1	64	2371609	2371672	4e-24	107
TP14390	chrUn_19	92.06	63	5	0	1	63	15809291	15809229	3e-19	91.5
TP144	chrUn_12	100	49	0	0	1	49	25711160	25711112	1e-18	89.7
TP14402	chrUn:1-295531980	100	53	0	0	12	64	289310945	289310893	8e-20	96.9
TP14408	chrUn_1	89.86	69	2	1	1	64	45835752	45835684	7e-19	93.3
TP14418	chr_17	89.29	56	4	1	1	56	1890085	1890138	1e-13	71.6
TP14434	chrUn_19	96.77	62	2	0	1	62	21668443	21668504	5e-23	104
TP14434	chrUn_29	96.77	62	2	0	1	62	1362683	1362622	5e-23	104
TP14436	chrUn:886595821-1110957068	96.88	64	2	0	1	64	21624777	21624840	3e-23	107
TP14439	chrUn:295531981-591063900	89.06	64	3	1	5	64	150016756	150016693	5e-16	84.2
TP14448	chrUn:591063901-886595820	91.3	69	1	1	1	64	230193061	230193129	2e-20	98.7
TP14450	chrUn_14	92.31	65	4	1	1	64	17723141	17723077	6e-19	91.5
TP14464	chrUn_11	98.44	64	1	0	1	64	23368643	23368580	6e-25	111
TP1447	chrUn_28	93.85	65	3	1	1	64	8753375	8753439	7e-21	96.9
TP14473	chrUn_23	94.23	52	3	0	12	63	20436866	20436815	5e-16	80.6
TP14478	chrUn:886595821-1110957068	93.55	62	2	1	1	62	148655669	148655610	3e-18	91.5
TP14486	chrUn_3	90.91	66	4	1	1	64	8806037	8806102	1e-18	89.7
TP1449	chrUn_9	98.41	63	1	0	2	64	21681168	21681106	2e-24	109
TP14503	chrUn_21	100	62	0	0	3	64	12724486	12724425	9e-26	113
TP14503	chrUn_3	100	62	0	0	3	64	29670844	29670783	9e-26	113
TP14505	chrUn:886595821-1110957068	87.1	62	8	0	3	64	204605138	204605077	6e-14	77
TP14506	chrUn:886595821-1110957068	90.32	62	6	0	3	64	204605138	204605077	1e-16	86
TP14511	chrUn_29	93.65	63	4	0	2	64	10443291	10443353	7e-21	96.9
TP14524	chr_5	96.88	64	2	0	1	64	2263577	2263640	2e-24	107
TP14533	chrUn_16	96.88	64	2	0	1	64	40240883	40240946	8e-24	107
TP14534	chr_2	96.88	64	2	0	1	64	5486350	5486413	2e-24	107
TP14535	chrUn_12	85.94	64	9	0	1	64	18484646	18484709	4e-14	75.2
TP14537	chrUn_18	96.88	64	2	0	1	64	4138804	4138741	8e-24	107
TP14544	chrUn_2	92.31	65	4	1	1	64	5251186	5251250	3e-19	91.5
TP1456	chr_19	96.88	64	2	0	1	64	4319577	4319514	2e-24	107
TP14562	chrUn_12	96.88	64	2	0	1	64	40863599	40863536	8e-24	107
TP14566	chrUn:295531981-591063900	95.24	63	3	0	1	63	216133594	216133532	6e-21	100
TP14576	chrUn:591063901-886595820	98.44	64	1	0	1	64	189267490	189267553	4e-24	111
TP14583	chrUn_11	100	45	0	0	1	45	39175022	39174978	3e-16	82.4
TP14590	chrUn:1-295531980	96.88	64	2	0	1	64	257959522	257959585	4e-23	107
TP1463	chrUn_12	96.55	58	2	0	2	59	19340579	19340636	1e-20	96.9
TP1463	chrUn_16	93.65	63	4	0	2	64	4437782	4437720	1e-20	96.9
TP14635	chrUn:591063901-886595820	96.88	64	2	0	1	64	189433707	189433770	4e-23	107
TP14650	chrUn:591063901-886595820	79.71	69	6	4	1	63	232507976	232507910	3e-06	51.8
TP14655	chrUn_4	79.45	73	5	3	1	63	23677467	23677539	9e-10	60.8
TP1466	chrUn:591063901-886595820	84.38	64	7	1	1	64	158029351	158029291	1e-11	69.8
TP14671	chrUn_26	93.75	64	4	0	1	64	1713161	1713098	2e-21	98.7
TP14674	chr_4	89.23	65	5	1	1	63	3484627	3484563	2e-17	84.2
TP14683	chrUn_12	97.87	47	1	0	18	64	2459973	2460019	1e-15	80.6
TP14687	chrUn_9	87.14	70	3	1	1	64	1535063	1535132	6e-18	87.8
TP14693	chrUn_3	95.31	64	3	0	1	64	15555366	15555429	2e-22	102
TP14700	chrUn:1-295531980	95.31	64	3	0	1	64	216081477	216081540	2e-21	102
TP14703	chrUn:1-295531980	91.67	60	5	0	3	62	108329256	108329315	1e-16	86
TP14764	chrUn_3	95.45	44	2	0	1	44	5387356	5387399	2e-13	71.6
TP14776	chrUn_15	95.31	64	2	1	1	64	4051392	4051454	4e-21	98.7
TP14783	chr_19	96.88	64	2	0	1	64	439059	439122	2e-24	107
TP14786	chrUn:591063901-886595820	85.71	63	1	1	2	64	75056699	75056645	7e-14	77
TP14794	chrUn_17	98.44	64	1	0	1	64	2833647	2833584	6e-25	111
TP1481	chrUn_8	98.15	54	1	0	11	64	17404883	17404830	2e-19	93.3
TP1482	chrUn:886595821-1110957068	92.06	63	5	0	2	64	134603928	134603866	3e-18	91.5
TP14823	chrUn:295531981-591063900	88.1	42	5	0	1	42	242635573	242635614	4e-07	53.6
TP14834	chrUn_Sex	100	64	0	0	1	64	11356969	11356906	1e-26	116
TP14855	chrUn_5	100	60	0	0	4	63	10826280	10826221	2e-24	109
TP14869	chrUn:1-295531980	81.25	64	8	2	1	64	219894087	219894146	7e-08	57.2
TP14883	chrUn_11	94.83	58	3	0	1	58	28242917	28242974	5e-19	91.5
TP14894	chrUn_26	93.33	45	3	0	18	62	4655194	4655238	3e-12	68
TP14911	chrUn_5	97.5	40	1	0	19	58	38924391	38924352	6e-12	68
TP14919	chrUn:1-295531980	95.31	64	3	0	1	64	148331244	148331181	2e-21	102
TP14926	chrUn:1-295531980	98.33	60	1	0	1	60	122443604	122443545	5e-22	104
TP14939	chr_18	85.51	69	5	1	1	64	2767123	2767055	2e-16	80.6
TP14940	chrUn_28	85.48	62	7	1	1	62	8756441	8756500	1e-12	69.8
TP14941	chrUn_2	89.06	64	7	0	1	64	39169754	39169691	4e-17	84.2
TP14941	chrUn_22	89.06	64	7	0	1	64	16705628	16705565	4e-17	84.2
TP14941	chrUn_27	89.06	64	7	0	1	64	15075665	15075602	4e-17	84.2
TP14941	chrUn_3	89.06	64	7	0	1	64	1547491	1547554	4e-17	84.2
TP14941	chrUn_3	89.06	64	7	0	1	64	3973166	3973229	4e-17	84.2
TP14953	chrUn:886595821-1110957068	98.44	64	1	0	1	64	42689210	42689147	3e-24	111
TP14954	chrUn:295531981-591063900	95.31	64	3	0	1	64	161802335	161802398	2e-21	102
TP14957	chrUn:886595821-1110957068	92.19	64	5	0	1	64	75192811	75192748	7e-19	93.3
TP14968	chrUn_11	92.19	64	5	0	1	64	12905414	12905351	2e-19	93.3
TP14972	chrUn:1-295531980	95.16	62	3	0	1	62	155778198	155778259	2e-20	98.7
TP15	chrUn_17	85.42	48	5	1	1	46	32174140	32174187	1e-07	53.6
TP150	chrUn:1-295531980	95.31	64	3	0	1	64	162989294	162989231	2e-21	102
TP1500	chrUn_16	97.96	49	1	0	16	64	18197675	18197627	9e-17	84.2
TP15005	chrUn_16	96.88	64	2	0	1	64	28031107	28031170	8e-24	107
TP15017	chrUn_10	92.19	64	5	0	1	64	23548956	23549019	7e-19	93.3
TP15021	chrUn_17	89.06	64	5	1	1	62	18841592	18841655	3e-16	82.4
TP15026	chr_19	96.08	51	2	0	1	51	4539553	4539603	2e-17	84.2
TP15031	chrUn_10	88.24	68	4	1	1	64	26826944	26826877	1e-16	86
TP15037	chrUn:886595821-1110957068	98.15	54	0	1	8	61	26344068	26344016	9e-18	89.7
TP15050	chrUn:886595821-1110957068	96.88	32	1	0	3	34	201423353	201423322	5e-07	53.6
TP15058	chrUn_12	98.04	51	1	0	10	60	18213314	18213264	7e-18	87.8
TP15062	chrUn_16	92.42	66	3	1	1	64	15304832	15304767	5e-20	95.1
TP15068	chr_10	96.88	64	2	0	1	64	3870573	3870510	2e-24	107
TP15069	chrUn_21	98.25	57	1	0	1	57	13570443	13570499	2e-21	98.7
TP15069	chrUn_26	98.25	57	1	0	1	57	9842970	9843026	2e-21	98.7
TP15069	chrUn_28	98.25	57	1	0	1	57	6265769	6265825	2e-21	98.7
TP15069	chrUn_3	98.25	57	1	0	1	57	14607008	14607064	2e-21	98.7
TP15075	chrUn_10	84.38	64	2	1	1	64	29587673	29587728	7e-13	73.4
TP15080	chrUn_22	96.77	62	2	0	1	62	6620895	6620956	5e-23	104
TP15084	chrUn:886595821-1110957068	96.15	52	2	0	1	52	213322713	213322662	8e-17	86
TP15087	chrUn_19	98.44	64	1	0	1	64	8270722	8270785	3e-25	111
TP15090	chr_8	90.91	33	3	0	1	33	3247052	3247084	2e-06	46.4
TP15093	chrUn_5	89.06	64	7	0	1	64	25386513	25386450	8e-17	84.2
TP15100	chrUn_14	100	64	0	0	1	64	13345952	13346015	1e-26	116
TP15137	chrUn_16	100	64	0	0	1	64	20620555	20620618	1e-26	116
TP15157	chrUn_11	88.71	62	3	1	1	58	30039662	30039601	9e-16	80.6
TP1516	chrUn_12	100	41	0	0	1	41	9775612	9775652	2e-14	75.2
TP15181	chr_5	98.41	63	1	0	2	64	961436	961498	5e-25	109
TP15181	chr_8	98.41	63	1	0	2	64	5906208	5906146	5e-25	109
TP15184	chrUn:295531981-591063900	87.93	58	7	0	1	58	272100614	272100557	9e-13	73.4
TP15189	chrUn:295531981-591063900	92.5	40	3	0	7	46	72266713	72266752	1e-08	59
TP15193	chr_2	93.55	62	4	0	1	62	5459421	5459482	1e-20	95.1
TP15200	chr_10	90.63	64	6	0	1	64	1990035	1989972	4e-19	89.7
TP15215	chrUn_15	98.44	64	1	0	1	64	1630032	1630095	6e-25	111
TP15216	chrUn_1	93.65	63	4	0	1	63	41544127	41544189	6e-20	96.9
TP15231	chrUn_12	96.88	64	2	0	1	64	42502967	42503030	8e-24	107
TP15231	chrUn_12	96.88	64	2	0	1	64	10123910	10123847	8e-24	107
TP15231	chrUn_13	96.88	64	2	0	1	64	1301079	1301016	8e-24	107
TP15231	chrUn_18	96.88	64	2	0	1	64	3428912	3428849	8e-24	107
TP15232	chrUn:886595821-1110957068	98.44	64	1	0	1	64	145504875	145504938	3e-24	111
TP15236	chrUn:591063901-886595820	87.5	64	8	0	1	64	17075303	17075240	6e-15	80.6
TP15275	chrUn:886595821-1110957068	93.55	62	4	0	1	62	80179431	80179492	2e-19	95.1
TP15278	chrUn:1-295531980	96.88	64	2	0	1	64	245317047	245316984	4e-23	107
TP15300	chrUn_1	96.36	55	2	0	1	55	2279392	2279446	2e-18	91.5
TP15303	chrUn_1	100	39	0	0	21	59	11777787	11777749	2e-12	71.6
TP15318	chrUn:1-295531980	96.36	55	2	0	10	64	278712827	278712881	3e-18	91.5
TP15320	chrUn_17	93.75	64	4	0	1	64	18995860	18995923	4e-21	98.7
TP15344	chrUn_5	98.44	64	1	0	1	64	29295881	29295818	6e-25	111
TP1536	chrUn:591063901-886595820	93.75	64	2	1	1	64	281657705	281657766	3e-19	95.1
TP15369	chrUn_4	82.81	64	9	1	1	62	32773058	32772995	7e-11	64.4
TP1538	chrUn:1-295531980	93.1	58	4	0	1	58	30251589	30251532	4e-17	87.8
TP15417	chrUn_16	96.88	64	1	1	1	64	24802175	24802113	9e-23	104
TP15447	chr_1	91.8	61	4	1	5	64	5214605	5214665	2e-17	84.2
TP15455	chrUn:886595821-1110957068	93.65	63	3	1	3	64	100089853	100089791	7e-19	93.3
TP15465	chrUn:591063901-886595820	95.24	63	3	0	2	64	85333870	85333932	6e-21	100
TP15475	chrUn_5	92.98	57	3	1	9	64	45086127	45086183	3e-16	82.4
TP15478	chrUn:295531981-591063900	98	50	1	0	8	57	89648606	89648655	1e-16	86
TP155	chrUn_16	96.72	61	2	0	1	61	37291969	37292029	3e-22	102
TP15503	chrUn_14	88.46	52	6	0	6	57	9852293	9852242	7e-12	68
TP15518	chrUn_18	95.24	63	3	0	1	63	1132327	1132389	1e-21	100
TP1552	chrUn_16	95.08	61	3	0	2	62	37292029	37291969	1e-20	96.9
TP15543	chrUn_29	95.31	64	3	0	1	64	16688836	16688899	2e-22	102
TP15566	chrUn:295531981-591063900	100	55	0	0	10	64	58059837	58059783	6e-21	100
TP15591	chrUn_28	98.44	64	1	0	1	64	9112845	9112782	3e-25	111
TP15601	chrUn_13	90.91	55	5	0	1	55	12170738	12170792	1e-14	77
TP15602	chrUn:591063901-886595820	90.63	64	6	0	1	64	28832648	28832711	1e-17	89.7
TP15611	chr_28	96.83	63	2	0	2	64	614362	614300	6e-24	105
TP15612	chr_15	93.75	64	4	0	1	64	2352357	2352294	9e-22	98.7
TP15617	chrUn:295531981-591063900	93.55	62	4	0	1	62	80350055	80349994	3e-19	95.1
TP15629	chrUn_16	96.67	60	2	0	5	64	14399504	14399563	1e-21	100
TP1563	chrUn:886595821-1110957068	95.31	64	3	0	1	64	5616341	5616278	1e-21	102
TP15632	chrUn:1-295531980	93.75	64	4	0	1	64	46626914	46626851	2e-20	98.7
TP15633	chrUn:886595821-1110957068	95.31	64	3	0	1	64	93738825	93738762	1e-21	102
TP15659	chr_5	93.75	64	4	0	1	64	1255605	1255542	9e-22	98.7
TP15672	chrUn_8	93.75	48	3	0	17	64	38220140	38220093	1e-13	73.4
TP15694	chrUn:1-295531980	95.38	65	2	1	1	64	131381682	131381618	6e-21	100
TP15721	chr_8	92.31	65	4	1	1	64	3574087	3574023	1e-19	91.5
TP15733	chrUn_4	96.88	64	2	0	1	64	21150015	21150078	7e-24	107
TP15734	chrUn_11	95.31	64	3	0	1	64	30783534	30783471	3e-22	102
TP15741	chrUn_6	93.75	64	4	0	1	64	10242237	10242300	4e-21	98.7
TP1577	chrUn:1-295531980	95.31	64	3	0	1	64	224282357	224282294	2e-21	102
TP1578	chrUn_18	95.74	47	2	0	1	47	10127376	10127330	1e-14	77
TP1580	chrUn_20	95.38	65	2	1	1	64	22758889	22758953	6e-22	100
TP15804	chrUn_17	96.88	64	2	0	1	64	1386897	1386834	8e-24	107
TP15809	chrUn:886595821-1110957068	91.18	68	1	1	2	64	67525308	67525241	6e-20	96.9
TP15811	chrUn:1-295531980	96.88	64	2	0	1	64	51616175	51616238	4e-23	107
TP15853	chrUn:1-295531980	100	43	0	0	1	43	168838334	168838376	1e-14	78.8
TP15873	chrUn_29	95	60	3	0	3	62	1135353	1135294	2e-20	95.1
TP15879	chrUn_9	96.83	63	2	0	1	63	12236200	12236138	2e-23	105
TP15889	chrUn:886595821-1110957068	96.83	63	2	0	1	63	139141760	139141698	1e-22	105
TP1590	chr_4	100	59	0	0	6	64	2587358	2587300	2e-24	107
TP15904	chrUn:886595821-1110957068	90.16	61	6	0	1	61	106075872	106075932	4e-16	84.2
TP15924	chrUn_5	92.06	63	5	0	1	63	17131365	17131303	5e-19	91.5
TP1593	chrUn_6	98.44	64	1	0	1	64	11766414	11766477	6e-25	111
TP15935	chrUn_Sex	93.65	63	2	1	3	63	14013725	14013787	2e-19	93.3
TP15956	chrUn_22	95.92	49	2	0	3	51	25752217	25752169	5e-16	80.6
TP15968	chrUn:886595821-1110957068	93.75	64	4	0	1	64	81080056	81079993	2e-20	98.7
TP1597	chrUn:1-295531980	92.19	64	3	1	1	64	65057073	65057012	3e-18	91.5
TP15979	chr_17	96.88	64	2	0	1	64	459327	459264	2e-24	107
TP15982	chrUn_12	95.31	64	3	0	1	64	30651281	30651344	3e-22	102
TP15983	chr_8	92.19	64	5	0	1	64	3454606	3454543	4e-20	93.3
TP15985	chrUn_9	98.44	64	1	0	1	64	19693814	19693751	6e-25	111
TP15987	chr_10	93.75	64	4	0	1	64	1210351	1210414	9e-22	98.7
TP15992	chrUn:886595821-1110957068	93.94	66	2	1	1	64	142482226	142482291	2e-20	98.7
TP15996	chrUn_7	95.31	64	3	0	1	64	22230041	22230104	3e-22	102
TP160	chrUn:295531981-591063900	97.37	38	1	0	27	64	255060938	255060901	5e-10	64.4
TP16001	chrUn_20	93.75	64	4	0	1	64	11045324	11045261	2e-21	98.7
TP16002	chrUn:591063901-886595820	98.44	64	1	0	1	64	264165261	264165324	4e-24	111
TP16003	chrUn_4	93.75	64	3	1	1	64	37281575	37281637	4e-20	95.1
TP16006	chr_15	100	64	0	0	1	64	2352357	2352294	3e-27	116
TP16009	chrUn_3	93.75	64	4	0	1	64	7338918	7338981	2e-21	98.7
TP16022	chrUn:295531981-591063900	96.88	64	2	0	1	64	86240016	86240079	4e-23	107
TP16023	chr_18	96.3	54	2	0	1	54	2183304	2183251	4e-19	89.7
TP16024	chrUn_14	96.23	53	1	1	12	63	4631076	4631128	9e-17	84.2
TP16026	chrUn_26	93.85	65	3	1	1	64	1195426	1195490	7e-21	96.9
TP16028	chrUn_22	93.18	44	3	0	1	44	23038261	23038218	1e-11	66.2
TP16040	chr_2	95.31	64	3	0	1	64	7301658	7301595	7e-23	102
TP16044	chrUn:295531981-591063900	88.46	52	6	0	1	52	30066794	30066743	3e-11	68
TP16051	chrUn:886595821-1110957068	92.19	64	5	0	1	64	84116408	84116471	7e-19	93.3
TP16055	chrUn:886595821-1110957068	95.31	64	2	1	1	64	218653714	218653652	2e-20	98.7
TP16062	chrUn_7	95.31	64	3	0	1	64	42118382	42118445	3e-22	102
TP16071	chrUn_20	95.31	64	3	0	1	64	2212015	2212078	2e-22	102
TP16074	chrUn_22	90.63	64	6	0	1	64	2564657	2564720	1e-18	89.7
TP16085	chrUn:1-295531980	95.31	64	3	0	1	64	196899338	196899401	2e-21	102
TP1610	chrUn_7	100	64	0	0	1	64	5098517	5098580	1e-26	116
TP16102	chrUn:1-295531980	96.72	61	2	0	4	64	127253898	127253838	2e-21	102
TP16113	chr_17	92.06	63	4	1	1	63	1952271	1952332	2e-18	87.8
TP16129	chrUn:295531981-591063900	100	64	0	0	1	64	228734347	228734410	8e-26	116
TP16131	chrUn_2	92.68	41	3	0	1	41	31040745	31040785	2e-10	60.8
TP1614	chrUn_12	100	62	0	0	3	64	29538908	29538847	2e-25	113
TP1614	chrUn_5	100	62	0	0	3	64	29246795	29246856	2e-25	113
TP16153	chrUn:1-295531980	90.16	61	6	0	1	61	47149333	47149273	5e-16	84.2
TP16153	chrUn:295531981-591063900	90.16	61	6	0	1	61	215412320	215412380	5e-16	84.2
TP1616	chrUn:886595821-1110957068	93.75	64	4	0	1	64	62285367	62285304	2e-20	98.7
TP16166	chr_17	95.31	64	3	0	1	64	353351	353288	7e-23	102
TP16172	chr_17	98.33	60	1	0	5	64	1952407	1952348	2e-23	104
TP16182	chrUn:1-295531980	82.76	58	3	3	1	57	114981277	114981226	7e-07	53.6
TP162	chrUn_2	98.44	64	1	0	1	64	43257222	43257285	3e-25	111
TP16208	chrUn_12	100	64	0	0	1	64	13127319	13127382	1e-26	116
TP16209	chrUn:591063901-886595820	94.92	59	3	0	6	64	226445244	226445186	9e-19	93.3
TP16221	chrUn:591063901-886595820	96.3	54	2	0	1	54	148510505	148510558	1e-17	89.7
TP1623	chrUn:1-295531980	90.77	65	5	1	1	64	121569560	121569496	4e-17	87.8
TP16234	chrUn_11	96.88	64	2	0	1	64	14266700	14266763	8e-24	107
TP16235	chrUn:1-295531980	94.92	59	3	0	6	64	275467443	275467385	9e-19	93.3
TP16237	chrUn:1-295531980	95.31	64	3	0	1	64	52450757	52450694	2e-21	102
TP16247	chrUn:295531981-591063900	86.89	61	3	1	1	56	260765044	260765104	2e-13	75.2
TP16249	chrUn:886595821-1110957068	86.76	68	5	1	1	64	118656585	118656518	1e-15	82.4
TP16256	chrUn:886595821-1110957068	100	64	0	0	1	64	194154264	194154327	6e-26	116
TP16258	chrUn_1	92.19	64	5	0	1	64	12777676	12777739	7e-19	93.3
TP16265	chrUn_20	91.04	67	3	1	1	64	22329657	22329591	8e-20	93.3
TP16274	chrUn:591063901-886595820	93.75	64	4	0	1	64	264063511	264063574	2e-20	98.7
TP16300	chrUn:886595821-1110957068	96.88	64	2	0	1	64	218253921	218253984	3e-23	107
TP16317	chrUn_29	98.44	64	1	0	1	64	29989653	29989716	3e-25	111
TP16320	chrUn_8	91.3	46	3	1	1	46	12860903	12860947	1e-10	62.6
TP16332	chrUn:1-295531980	94.74	38	2	0	27	64	137547062	137547025	6e-09	60.8
TP16345	chrUn_28	98.44	64	1	0	1	64	12974829	12974892	3e-25	111
TP1635	chrUn:1-295531980	82.19	73	4	1	1	64	5891461	5891533	7e-14	77
TP16363	chrUn:295531981-591063900	98.21	56	1	0	9	64	246584131	246584186	8e-20	96.9
TP16374	chrUn_15	93.62	47	3	0	1	47	8105882	8105836	5e-13	71.6
TP16374	chrUn_8	93.62	47	3	0	1	47	35755462	35755508	5e-13	71.6
TP16375	chr_8	84.13	63	6	1	5	63	3703322	3703384	1e-12	68
TP16381	chrUn_18	89.06	64	7	0	1	64	7551746	7551809	9e-17	84.2
TP16384	chrUn_3	92.19	64	3	1	1	64	4558658	4558597	3e-19	91.5
TP16385	chrUn_29	100	34	0	0	1	34	167647	167614	1e-10	62.6
TP16388	chrUn:1-295531980	95.31	64	3	0	1	64	242520660	242520597	2e-21	102
TP16427	chrUn_5	93.94	66	2	1	1	64	9687850	9687915	4e-21	98.7
TP16432	chrUn_4	98.44	64	1	0	1	64	35450832	35450895	6e-25	111
TP16438	chrUn_27	93.75	64	4	0	1	64	5048506	5048443	2e-21	98.7
TP16449	chrUn_20	95.16	62	3	0	2	63	7719045	7719106	2e-21	98.7
TP16459	chrUn:591063901-886595820	87.93	58	4	1	1	55	220109210	220109267	2e-12	71.6
TP16459	chrUn:591063901-886595820	87.93	58	4	1	1	55	220109264	220109321	2e-12	71.6
TP16469	chrUn_24	98.44	64	1	0	1	64	4024436	4024373	3e-25	111
TP1647	chrUn:1-295531980	92.86	56	4	0	1	56	101601391	101601336	4e-16	84.2
TP1647	chrUn:1-295531980	92.86	56	4	0	1	56	101601443	101601388	4e-16	84.2
TP16502	chrUn_15	96.88	64	2	0	1	64	27528734	27528671	8e-24	107
TP16505	chrUn:886595821-1110957068	93.75	64	4	0	1	64	92815610	92815673	2e-20	98.7
TP16507	chrUn_7	96.61	59	2	0	1	59	6237469	6237411	4e-21	98.7
TP16509	chrUn:295531981-591063900	95.38	65	2	1	1	64	123851498	123851562	6e-21	100
TP16510	chrUn:591063901-886595820	93.33	60	3	1	2	60	6238467	6238526	4e-17	87.8
TP16513	chrUn_4	98.44	64	1	0	1	64	11338545	11338482	6e-25	111
TP16527	chrUn_16	95.24	63	3	0	2	64	32262436	32262498	1e-21	100
TP16531	chrUn:886595821-1110957068	93.75	64	4	0	1	64	128073386	128073323	2e-20	98.7
TP16538	chrUn_29	89.06	64	7	0	1	64	9210984	9210921	4e-17	84.2
TP16542	chrUn:886595821-1110957068	93.75	64	4	0	1	64	145109011	145108948	2e-20	98.7
TP16565	chrUn_12	91.04	67	3	1	1	64	47046762	47046696	2e-19	93.3
TP16570	chrUn_6	96.67	60	2	0	5	64	19330378	19330437	1e-21	100
TP16587	chrUn_21	93.75	64	4	0	1	64	17928298	17928235	2e-21	98.7
TP166	chr_17	100	28	0	0	1	28	2660935	2660962	1e-07	51.8
TP16623	chrUn_24	93.75	64	4	0	1	64	3593556	3593619	2e-21	98.7
TP16623	chrUn_3	93.75	64	4	0	1	64	29787756	29787819	2e-21	98.7
TP1664	chrUn_5	96.88	64	2	0	1	64	2998476	2998539	7e-24	107
TP16641	chrUn_5	82.98	47	4	1	1	43	13712303	13712349	6e-06	48.2
TP16643	chrUn:886595821-1110957068	92.19	64	5	0	1	64	169213335	169213272	7e-19	93.3
TP16645	chrUn_9	96.88	64	2	0	1	64	9943380	9943317	7e-24	107
TP16651	chrUn:591063901-886595820	93.75	64	1	1	1	64	122697927	122697987	8e-20	96.9
TP16700	chrUn_23	100	64	0	0	1	64	8100462	8100525	7e-27	116
TP16701	chrUn:1-295531980	94.03	67	1	1	1	64	114034031	114033965	2e-21	102
TP16704	chrUn_22	95.24	42	2	0	1	42	19775678	19775719	2e-12	68
TP16707	chrUn_26	100	61	0	0	3	63	9554124	9554064	3e-25	111
TP16710	chrUn:295531981-591063900	98.44	64	1	0	1	64	231690313	231690376	4e-24	111
TP16736	chrUn_13	98.41	63	1	0	1	63	1986228	1986290	2e-24	109
TP16740	chrUn:295531981-591063900	89.06	64	7	0	1	64	5754820	5754757	5e-16	84.2
TP16773	chrUn:591063901-886595820	87.69	65	6	2	1	64	238980209	238980146	3e-13	75.2
TP16795	chr_19	90.63	64	6	0	1	64	1327779	1327842	4e-19	89.7
TP16795	chr_2	90.63	64	6	0	1	64	6706241	6706304	4e-19	89.7
TP16796	chrUn_4	91.11	45	4	0	1	45	21091697	21091653	4e-11	64.4
TP16798	chrUn_2	89.06	64	7	0	1	64	12166453	12166516	4e-17	84.2
TP168	chrUn:886595821-1110957068	92.31	65	3	1	1	63	185147443	185147379	7e-19	93.3
TP1680	chrUn_19	84.38	64	8	1	1	64	18914469	18914530	3e-12	68
TP16804	chrUn_18	93.75	64	4	0	1	64	15163636	15163699	4e-21	98.7
TP16813	chrUn_14	90.63	64	6	0	1	64	6422495	6422558	2e-18	89.7
TP16824	chrUn_5	96.55	58	2	0	7	64	37672276	37672333	1e-20	96.9
TP16828	chrUn_17	96.83	63	2	0	1	63	15225706	15225768	3e-23	105
TP16845	chrUn_8	93.33	60	4	0	1	60	27559045	27558986	5e-19	91.5
TP16846	chrUn_2	91.3	69	1	2	1	64	42161155	42161087	8e-20	93.3
TP16858	chrUn:591063901-886595820	84.38	64	6	1	1	64	240757852	240757911	1e-11	69.8
TP16864	chrUn_2	98.44	64	1	0	1	64	3654742	3654679	3e-25	111
TP16871	chrUn_11	90.74	54	5	0	1	54	12510455	12510508	4e-14	75.2
TP16873	chrUn_7	96.77	62	2	0	1	62	34280712	34280773	8e-23	104
TP169	chrUn_15	93.55	62	4	0	1	62	28935153	28935092	5e-20	95.1
TP16904	chrUn:591063901-886595820	95.52	67	0	1	1	64	259811278	259811344	2e-22	105
TP16911	chrUn_23	96.88	64	2	0	1	64	14493782	14493845	4e-24	107
TP16916	chrUn_12	96.88	64	2	0	1	64	7742415	7742478	8e-24	107
TP16929	chrUn_7	93.75	64	4	0	1	64	25978598	25978661	4e-21	98.7
TP16930	chrUn_28	84	50	1	1	1	50	2691081	2691039	4e-09	57.2
TP16939	chrUn_17	88.37	43	5	0	17	59	20131504	20131546	4e-08	55.4
TP16961	chrUn:295531981-591063900	92.42	66	3	1	1	64	79676498	79676433	3e-19	95.1
TP1698	chrUn:1-295531980	92.19	64	5	0	1	64	262479823	262479886	9e-19	93.3
TP16999	chrUn_Sex	93.33	60	3	1	1	59	1908665	1908606	6e-18	87.8
TP17010	chrUn_2	93.75	64	4	0	1	64	16233805	16233868	2e-21	98.7
TP17043	chrUn_11	83.67	49	6	1	4	50	22315059	22315011	2e-06	50
TP17044	chrUn_4	98.44	64	1	0	1	64	16381728	16381791	6e-25	111
TP17050	chrUn:1-295531980	90.74	54	4	1	1	54	48687646	48687594	2e-12	71.6
TP17065	chrUn:1-295531980	79.69	64	13	0	1	64	26186274	26186337	7e-08	57.2
TP1707	chrUn_17	93.75	64	2	1	1	64	42337872	42337933	5e-20	95.1
TP17077	chrUn:295531981-591063900	95.35	43	2	0	1	43	1704785	1704827	5e-12	69.8
TP17077	chrUn:295531981-591063900	95.35	43	2	0	1	43	102753844	102753886	5e-12	69.8
TP17077	chrUn:295531981-591063900	95.35	43	2	0	1	43	1704746	1704788	5e-12	69.8
TP17077	chrUn:295531981-591063900	95.35	43	2	0	1	43	184747298	184747340	5e-12	69.8
TP1708	chrUn_5	92.42	66	3	1	1	64	9358461	9358396	4e-20	95.1
TP1710	chrUn_7	93.1	58	4	0	5	62	41005672	41005615	6e-18	87.8
TP17113	chrUn:591063901-886595820	85.96	57	8	0	8	64	17101997	17101941	4e-11	68
TP17114	chrUn:591063901-886595820	87.72	57	7	0	8	64	17101997	17101941	3e-12	71.6
TP17125	chr_14	89.06	64	7	0	1	64	373415	373478	2e-17	84.2
TP17126	chrUn_15	95.31	64	3	0	1	64	23717395	23717458	3e-22	102
TP17138	chrUn_2	92.19	64	5	0	1	64	29777103	29777166	8e-20	93.3
TP17174	chrUn:295531981-591063900	98.41	63	1	0	2	64	48601380	48601442	1e-23	109
TP17174	chrUn:1-295531980	98.41	63	1	0	2	64	62062928	62062990	1e-23	109
TP17174	chrUn:295531981-591063900	98.41	63	1	0	2	64	253267839	253267777	1e-23	109
TP17174	chrUn:591063901-886595820	98.41	63	1	0	2	64	81994644	81994582	1e-23	109
TP17174	chrUn:591063901-886595820	98.41	63	1	0	2	64	145875144	145875206	1e-23	109
TP17180	chrUn_6	87.5	64	8	0	1	64	33628395	33628458	1e-15	80.6
TP17189	chrUn:295531981-591063900	95.31	64	3	0	1	64	111640275	111640338	2e-21	102
TP17194	chrUn:295531981-591063900	89.06	64	7	0	1	64	135326705	135326768	5e-16	84.2
TP17198	chrUn:591063901-886595820	96.88	64	2	0	1	64	115997917	115997854	4e-23	107
TP1721	chrUn:886595821-1110957068	95	60	3	0	1	60	191314688	191314629	2e-19	95.1
TP17223	chrUn_16	98.44	64	1	0	1	64	25550432	25550369	6e-25	111
TP17227	chrUn:886595821-1110957068	100	64	0	0	1	64	36054287	36054224	6e-26	116
TP17238	chrUn_2	92.19	64	5	0	1	64	29777103	29777166	8e-20	93.3
TP17252	chrUn_16	93.75	64	4	0	1	64	10799543	10799480	4e-21	98.7
TP17276	chrUn_24	98.44	64	1	0	1	64	10719672	10719609	3e-25	111
TP17283	chrUn_6	96.77	62	2	0	1	62	14154926	14154865	8e-23	104
TP17284	chrUn:295531981-591063900	95.38	65	2	1	1	64	138155363	138155299	6e-21	100
TP1729	chrUn:295531981-591063900	93.65	63	4	0	1	63	292090711	292090649	8e-20	96.9
TP17294	chrUn_19	90.91	55	5	0	1	55	2555583	2555529	6e-15	77
TP17297	chrUn_11	93.1	58	4	0	1	58	28242974	28242917	6e-18	87.8
TP17300	chrUn:886595821-1110957068	92.06	63	5	0	1	63	182338595	182338533	3e-18	91.5
TP17312	chrUn:295531981-591063900	93.33	60	4	0	1	60	4017594	4017535	3e-18	91.5
TP17327	chrUn:295531981-591063900	90	50	5	0	13	62	2075322	2075371	4e-11	68
TP17329	chrUn_13	95	60	3	0	1	60	3936394	3936335	5e-20	95.1
TP17331	chrUn:295531981-591063900	96.88	64	2	0	1	64	85639991	85640054	4e-23	107
TP17348	chrUn:886595821-1110957068	89.19	37	4	0	6	42	200597908	200597872	4e-06	50
TP17348	chrUn:886595821-1110957068	89.19	37	4	0	6	42	200598095	200598059	4e-06	50
TP17351	chrUn_3	96.83	63	2	0	1	63	8697379	8697441	1e-23	105
TP17369	chrUn:1-295531980	93.75	64	4	0	1	64	6990912	6990975	2e-20	98.7
TP17385	chrUn:1-295531980	96.72	61	2	0	4	64	199872352	199872412	2e-21	102
TP17400	chrUn_23	97.14	35	1	0	7	41	17210319	17210353	8e-10	59
TP1742	chrUn:591063901-886595820	98.44	64	1	0	1	64	251825801	251825864	4e-24	111
TP17441	chrUn:591063901-886595820	93.75	64	4	0	1	64	61378440	61378377	2e-20	98.7
TP17447	chrUn_11	95.83	48	2	0	1	48	14308690	14308643	4e-15	78.8
TP17451	chrUn_11	95	60	3	0	1	60	2652664	2652723	5e-20	95.1
TP17461	chrUn:886595821-1110957068	96.49	57	2	0	1	57	37175537	37175593	2e-19	95.1
TP17466	chrUn_7	93.44	61	4	0	4	64	12845633	12845693	2e-19	93.3
TP17470	chrUn:591063901-886595820	93.75	64	4	0	1	64	190932298	190932361	2e-20	98.7
TP17486	chrUn:295531981-591063900	98.44	64	1	0	1	64	90147353	90147416	4e-24	111
TP17489	chrUn_17	96.23	53	2	0	3	55	33623292	33623344	7e-18	87.8
TP17507	chrUn_5	93.75	64	4	0	1	64	34933313	34933250	4e-21	98.7
TP17509	chr_4	98.44	64	1	0	1	64	2328345	2328282	1e-25	111
TP17582	chrUn_27	90.91	55	4	1	1	54	11095908	11095854	8e-14	73.4
TP17585	chrUn_12	100	64	0	0	1	64	47833	47770	1e-26	116
TP17597	chrUn:295531981-591063900	98.44	64	1	0	1	64	212821315	212821378	4e-24	111
TP17606	chrUn:295531981-591063900	96.88	64	2	0	1	64	271295201	271295264	4e-23	107
TP17611	chrUn_19	98.44	64	1	0	1	64	218567	218630	3e-25	111
TP17646	chrUn_8	92.19	64	5	0	1	64	42961786	42961723	2e-19	93.3
TP1765	chrUn:886595821-1110957068	93.85	65	3	1	1	64	100089776	100089840	6e-20	96.9
TP17660	chrUn:295531981-591063900	90.38	52	5	0	1	52	86600212	86600263	2e-12	71.6
TP17670	chrUn:886595821-1110957068	96.77	62	2	0	3	64	8647793	8647732	4e-22	104
TP17672	chrUn_21	90.63	64	5	1	1	64	11454120	11454182	1e-17	86
TP17675	chrUn:295531981-591063900	95.31	64	3	0	1	64	274807666	274807729	2e-21	102
TP17677	chrUn_14	93.55	62	4	0	3	64	23237721	23237782	5e-20	95.1
TP17678	chrUn_24	93.85	65	3	1	1	64	12263021	12262957	7e-21	96.9
TP17680	chrUn_20	86.36	66	7	1	1	64	3691998	3691933	6e-15	77
TP17734	chrUn:886595821-1110957068	86.67	45	4	1	5	47	158510082	158510126	1e-06	51.8
TP1774	chrUn_21	98.44	64	1	0	1	64	3997408	3997345	3e-25	111
TP1778	chrUn_1	91.94	62	5	0	3	64	15952258	15952319	9e-18	89.7
TP17784	chrUn:1-295531980	96.88	64	2	0	1	64	183221753	183221690	4e-23	107
TP17785	chrUn:1-295531980	89.06	64	7	0	1	64	173376609	173376546	5e-16	84.2
TP17785	chrUn:591063901-886595820	89.06	64	7	0	1	64	244722519	244722582	5e-16	84.2
TP17795	chrUn:886595821-1110957068	79.69	64	11	1	1	64	12616701	12616762	2e-07	55.4
TP1780	chrUn_18	94.64	56	3	0	9	64	4580614	4580669	7e-18	87.8
TP17810	chrUn_19	90.32	62	6	0	3	64	5876263	5876324	1e-17	86
TP17822	chr_1	93.75	64	4	0	1	64	9524360	9524297	9e-22	98.7
TP1783	chrUn_8	98.39	62	1	0	1	62	26343382	26343321	7e-24	107
TP17857	chrUn:591063901-886595820	95.38	65	2	1	1	64	44580638	44580574	6e-21	100
TP17869	chrUn_10	96.97	66	0	1	1	64	33871009	33871074	3e-23	107
TP17876	chrUn_28	91.94	62	5	0	1	62	949170	949231	1e-18	89.7
TP17879	chrUn_2	98.44	64	1	0	1	64	16881338	16881401	3e-25	111
TP17883	chrUn_4	96.67	60	2	0	1	60	40908776	40908717	1e-21	100
TP17958	chrUn_13	95.31	64	3	0	1	64	665330	665393	3e-22	102
TP17974	chrUn_Sex	95.31	64	3	0	1	64	9794931	9794868	3e-22	102
TP17986	chrUn_4	93.75	64	4	0	1	64	35880897	35880960	4e-21	98.7
TP18005	chrUn_2	93.85	65	1	1	3	64	1802294	1802358	2e-21	98.7
TP1805	chrUn:1-295531980	95.31	64	3	0	1	64	153655470	153655407	2e-21	102
TP18050	chrUn:886595821-1110957068	96.88	64	2	0	1	64	46733390	46733453	3e-23	107
TP18050	chrUn:886595821-1110957068	96.88	64	2	0	1	64	46733413	46733476	3e-23	107
TP18050	chrUn:886595821-1110957068	96.88	64	2	0	1	64	46733436	46733499	3e-23	107
TP18055	chrUn_22	92.19	64	5	0	1	64	8715160	8715097	8e-20	93.3
TP18074	chr_11	94.74	38	2	0	9	46	1174630	1174667	2e-10	60.8
TP18074	chr_15	97.22	36	1	0	11	46	189075	189040	2e-10	60.8
TP18074	chr_17	94.74	38	2	0	11	48	1841655	1841618	2e-10	60.8
TP18074	chr_19	97.22	36	1	0	11	46	3693038	3693073	2e-10	60.8
TP18074	chr_20	97.22	36	1	0	11	46	17832	17867	2e-10	60.8
TP18082	chrUn_23	89.06	64	6	1	1	64	18480438	18480500	5e-16	80.6
TP18086	chrUn_12	98.44	64	1	0	1	64	349096	349033	6e-25	111
TP18093	chrUn_3	87.5	64	4	1	1	64	16452438	16452379	2e-15	78.8
TP181	chrUn_15	91.3	69	1	1	1	64	30399203	30399271	4e-21	98.7
TP18100	chrUn_15	93.02	43	3	0	6	48	12437351	12437309	7e-11	64.4
TP18103	chrUn:295531981-591063900	95.31	64	3	0	1	64	20397803	20397740	2e-21	102
TP18117	chrUn:295531981-591063900	84.38	64	8	1	1	64	20397803	20397742	4e-11	68
TP1812	chrUn_23	95.31	64	3	0	1	64	14017942	14018005	2e-22	102
TP18123	chrUn_Sex	96.83	63	2	0	1	63	9347438	9347500	2e-23	105
TP18163	chrUn_11	97.92	48	1	0	2	49	14308643	14308690	2e-16	82.4
TP18169	chrUn:295531981-591063900	96.88	64	2	0	1	64	228158784	228158847	4e-23	107
TP18181	chr_6	95	60	1	1	7	64	334373	334314	4e-20	93.3
TP18198	chrUn_19	95.16	62	3	0	3	64	8156869	8156930	2e-21	98.7
TP18216	chrUn_9	96.83	63	1	1	3	64	20895115	20895177	3e-22	102
TP18225	chr_8	93.75	64	4	0	1	64	3199915	3199978	9e-22	98.7
TP18228	chrUn_16	83.58	67	6	2	3	64	31873619	31873553	7e-12	68
TP18238	chrUn_Sex	100	64	0	0	1	64	9830455	9830518	1e-26	116
TP18240	chrUn_10	83.93	56	5	1	9	64	6133601	6133652	4e-09	60.8
TP18250	chrUn_2	98.41	63	0	1	3	64	42749642	42749580	1e-23	105
TP18250	chrUn_23	96.92	65	1	1	1	64	11948192	11948128	1e-23	105
TP18255	chrUn:886595821-1110957068	98.44	64	1	0	1	64	17487034	17487097	3e-24	111
TP1831	chrUn_3	98.33	60	1	0	1	60	10829828	10829887	5e-23	104
TP18316	chrUn_Sex	95.31	64	3	0	1	64	15174115	15174178	3e-22	102
TP18340	chr_28	100	62	0	0	3	64	578419	578480	4e-26	113
TP18340	chr_3	100	62	0	0	3	64	804115	804176	4e-26	113
TP18354	chr_15	94.92	59	3	0	1	59	1002514	1002456	4e-20	93.3
TP18379	chrUn:591063901-886595820	93.75	64	4	0	1	64	281956501	281956438	2e-20	98.7
TP18386	chrUn_20	98.44	64	1	0	1	64	6719344	6719281	3e-25	111
TP18404	chrUn:591063901-886595820	98.41	63	1	0	1	63	93921581	93921643	1e-23	109
TP18409	chrUn:295531981-591063900	90.48	63	6	0	1	63	82008822	82008884	4e-17	87.8
TP18409	chrUn_22	89.06	64	7	0	1	64	5236581	5236518	4e-17	84.2
TP1844	chrUn:591063901-886595820	100	31	0	0	6	36	288078952	288078982	6e-08	57.2
TP18463	chrUn:886595821-1110957068	92.98	57	4	0	6	62	30621721	30621777	1e-16	86
TP18472	chrUn:591063901-886595820	87.3	63	7	1	1	63	178744361	178744422	3e-13	75.2
TP18480	chrUn_23	98.44	64	1	0	1	64	13876731	13876668	3e-25	111
TP18489	chrUn:1-295531980	92.86	42	3	0	1	42	8464208	8464249	2e-09	62.6
TP18489	chrUn_22	94.59	37	2	0	1	37	10049341	10049305	2e-09	59
TP185	chrUn_9	93.75	64	4	0	1	64	27129254	27129317	4e-21	98.7
TP18521	chrUn_6	92.68	41	3	0	1	41	8702123	8702163	9e-10	60.8
TP18557	chrUn_19	93.75	64	4	0	1	64	256037	256100	2e-21	98.7
TP18559	chr_6	79.1	67	11	1	1	64	1742230	1742164	3e-09	57.2
TP18589	chrUn_16	93.75	64	3	1	1	64	32807900	32807838	5e-20	95.1
TP18616	chrUn_11	97.06	34	1	0	1	34	23709915	23709882	1e-08	57.2
TP1862	chrUn_1	95.16	62	2	1	3	64	38582819	38582879	2e-19	95.1
TP18632	chrUn_13	89.06	64	4	1	1	64	13396745	13396685	3e-16	82.4
TP18632	chrUn_14	89.06	64	4	1	1	64	7818287	7818347	3e-16	82.4
TP18647	chrUn:295531981-591063900	95	40	2	0	1	40	288929847	288929808	3e-10	64.4
TP18662	chrUn:591063901-886595820	95.31	64	2	1	1	64	145586817	145586879	2e-20	98.7
TP18671	chrUn:295531981-591063900	93.75	64	4	0	1	64	59693959	59694022	2e-20	98.7
TP18683	chrUn_11	90.57	53	5	0	12	64	8118619	8118671	2e-13	73.4
TP18693	chrUn:295531981-591063900	95.31	64	3	0	1	64	287218602	287218665	2e-21	102
TP18693	chrUn:591063901-886595820	95.31	64	3	0	1	64	104170111	104170048	2e-21	102
TP18695	chrUn_11	98.36	61	1	0	4	64	19465687	19465747	3e-23	105
TP18709	chrUn_2	92.19	64	5	0	1	64	4864669	4864732	8e-20	93.3
TP18721	chrUn:295531981-591063900	86.15	65	8	1	1	64	257136904	257136840	9e-13	73.4
TP1875	chrUn:591063901-886595820	85.94	64	9	0	1	64	116515923	116515860	3e-13	75.2
TP18752	chrUn_4	96.88	64	2	0	1	64	6091020	6090957	7e-24	107
TP18753	chrUn_19	96.72	61	2	0	1	61	21865971	21866031	2e-22	102
TP18774	chrUn_15	92.65	68	1	1	1	64	13357867	13357800	1e-21	100
TP18779	chr_1	93.75	64	4	0	1	64	8899603	8899666	9e-22	98.7
TP18780	chrUn_1	91.11	45	4	0	1	45	28059277	28059321	3e-10	64.4
TP18786	chrUn_28	98.44	64	1	0	1	64	9468767	9468704	3e-25	111
TP18787	chrUn:591063901-886595820	93.65	63	4	0	1	63	7512778	7512716	8e-20	96.9
TP18789	chrUn:295531981-591063900	81.82	55	9	1	11	64	17640481	17640535	3e-06	51.8
TP18799	chrUn:1-295531980	96.88	64	2	0	1	64	46626819	46626882	4e-23	107
TP18803	chrUn_3	93.75	64	4	0	1	64	12724209	12724272	2e-21	98.7
TP18808	chrUn_24	93.75	64	4	0	1	64	1787854	1787791	2e-21	98.7
TP18814	chrUn:886595821-1110957068	96.88	64	2	0	1	64	62401386	62401323	3e-23	107
TP1882	chrUn_16	96.88	64	2	0	1	64	4280469	4280406	8e-24	107
TP1883	chrUn_14	96.88	64	2	0	1	64	14121084	14121147	8e-24	107
TP18862	chrUn:295531981-591063900	95.16	62	3	0	1	62	85838347	85838286	2e-20	98.7
TP18863	chrUn_8	95.24	42	2	0	13	54	34338676	34338635	5e-12	68
TP18886	chrUn:591063901-886595820	96.67	60	2	0	1	60	282163780	282163839	6e-21	100
TP18904	chrUn:1-295531980	98.44	64	1	0	1	64	21162546	21162609	4e-24	111
TP1891	chrUn:1-295531980	90.63	64	6	0	1	64	3943022	3943085	1e-17	89.7
TP18915	chrUn:591063901-886595820	100	64	0	0	1	64	191306537	191306600	8e-26	116
TP1895	chrUn_22	95.31	64	3	0	1	64	15539836	15539773	2e-22	102
TP18952	chrUn:591063901-886595820	95.31	64	3	0	1	64	142390704	142390641	2e-21	102
TP18953	chrUn_29	98.44	64	1	0	1	64	14928565	14928502	3e-25	111
TP18957	chrUn_17	95.31	64	3	0	1	64	6530870	6530807	3e-22	102
TP18974	chrUn:886595821-1110957068	97.67	43	1	0	1	43	86621680	86621638	3e-13	73.4
TP18991	chrUn_10	90.63	64	6	0	1	64	19457235	19457298	9e-18	89.7
TP18992	chrUn:591063901-886595820	100	37	0	0	3	39	177185269	177185305	1e-11	68
TP18994	chr_8	93.75	64	4	0	1	64	4172400	4172337	9e-22	98.7
TP190	chrUn:295531981-591063900	96.88	64	2	0	1	64	65667847	65667910	4e-23	107
TP1901	chrUn:1-295531980	85.94	64	5	1	1	64	144840692	144840751	3e-13	75.2
TP1901	chrUn:591063901-886595820	85.94	64	4	1	1	64	119422894	119422952	3e-13	75.2
TP19035	chrUn_4	98.28	58	1	0	1	58	19363706	19363763	9e-22	100
TP1904	chrUn:295531981-591063900	93.1	58	4	0	7	64	174485739	174485796	4e-17	87.8
TP19042	chrUn:591063901-886595820	98.28	58	1	0	1	58	245815777	245815834	5e-21	100
TP1906	chrUn:295531981-591063900	90.32	62	5	1	1	62	287822025	287822085	2e-15	82.4
TP1906	chrUn_28	91.38	58	4	1	1	58	14751638	14751582	2e-15	78.8
TP19073	chr_1	93.75	64	4	0	1	64	7907299	7907362	9e-22	98.7
TP19077	chrUn_9	98.44	64	1	0	1	64	7637888	7637825	6e-25	111
TP19078	chrUn:591063901-886595820	96.88	64	2	0	1	64	226355328	226355391	4e-23	107
TP19090	chrUn_3	95.35	43	2	0	1	43	20055153	20055111	5e-13	69.8
TP19115	chrUn_6	100	64	0	0	1	64	198313	198376	1e-26	116
TP19133	chrUn_4	89.06	64	7	0	1	64	31760918	31760981	8e-17	84.2
TP19138	chrUn:295531981-591063900	93.85	65	3	1	1	64	262205842	262205778	8e-20	96.9
TP19141	chrUn:295531981-591063900	85.07	67	6	2	1	63	108522907	108522841	3e-12	71.6
TP19144	chrUn:295531981-591063900	98.39	62	1	0	1	62	184587597	184587658	4e-23	107
TP19147	chrUn:295531981-591063900	93.1	58	4	0	7	64	196209437	196209380	4e-17	87.8
TP19159	chrUn_6	96.72	61	2	0	4	64	11119094	11119034	3e-22	102
TP19165	chrUn_12	88.33	60	7	0	3	62	30297824	30297765	1e-14	77
TP19179	chrUn:886595821-1110957068	100	29	0	0	6	34	194569997	194569969	3e-07	53.6
TP19188	chrUn_27	96.83	63	2	0	1	63	17682078	17682140	1e-23	105
TP19195	chr_17	92.86	56	4	0	6	61	3004288	3004233	2e-17	84.2
TP19204	chrUn_22	95.31	64	3	0	1	64	22388409	22388346	2e-22	102
TP19204	chrUn_26	95.31	64	3	0	1	64	2473994	2473931	2e-22	102
TP19216	chrUn_23	93.75	64	4	0	1	64	6466460	6466397	2e-21	98.7
TP19219	chrUn:1-295531980	88.41	69	3	1	1	64	107486515	107486447	1e-17	89.7
TP19234	chrUn_8	87.93	58	3	1	11	64	28487479	28487536	1e-13	73.4
TP1924	chrUn:1-295531980	92.19	64	5	0	1	64	156801012	156801075	9e-19	93.3
TP19248	chrUn:295531981-591063900	95.31	64	3	0	1	64	59694058	59693995	2e-21	102
TP19255	chrUn:886595821-1110957068	96.83	63	2	0	1	63	134251566	134251504	1e-22	105
TP19258	chrUn_27	87.5	64	8	0	1	64	4392894	4392831	5e-16	80.6
TP1927	chr_8	93.75	64	4	0	1	64	302103	302040	9e-22	98.7
TP19280	chrUn_9	96.88	64	1	1	1	64	690164	690102	8e-23	104
TP19288	chrUn:295531981-591063900	85.96	57	8	0	8	64	158674797	158674741	4e-11	68
TP19293	chrUn_12	84.62	65	9	1	1	64	30537560	30537624	2e-12	69.8
TP19295	chrUn_5	92.86	56	4	0	1	56	38449205	38449150	7e-17	84.2
TP19305	chrUn:886595821-1110957068	98.08	52	1	0	1	52	213322662	213322713	6e-18	89.7
TP19319	chrUn:295531981-591063900	92.19	64	5	0	1	64	270805740	270805677	9e-19	93.3
TP19321	chrUn_17	72.5	80	3	1	2	62	10458801	10458880	3e-09	59
TP19328	chrUn_22	93.62	47	0	1	1	44	7892605	7892651	5e-13	69.8
TP19333	chrUn:886595821-1110957068	96.88	64	2	0	1	64	161851098	161851035	3e-23	107
TP19337	chrUn_17	90.77	65	5	1	1	64	12323889	12323825	7e-18	87.8
TP19340	chrUn:1-295531980	96.88	64	2	0	1	64	58624682	58624745	4e-23	107
TP19348	chr_4	96.88	64	2	0	1	64	2407290	2407227	2e-24	107
TP19378	chrUn:295531981-591063900	93.18	44	3	0	16	59	125073285	125073242	1e-10	66.2
TP19379	chrUn_7	87.23	47	6	0	6	52	31178311	31178357	3e-09	59
TP19397	chrUn_5	97.56	41	0	1	1	40	17131252	17131212	9e-12	66.2
TP19409	chrUn:591063901-886595820	96.83	63	2	0	1	63	61378371	61378433	2e-22	105
TP19414	chrUn:1-295531980	93.85	65	3	1	1	64	146496130	146496066	8e-20	96.9
TP19423	chrUn:1-295531980	92.31	65	3	1	1	63	269886727	269886791	9e-19	93.3
TP19427	chrUn:886595821-1110957068	85.14	74	1	1	1	64	54320485	54320558	9e-18	89.7
TP19435	chr_1	92.06	63	5	0	1	63	1341921	1341983	1e-19	91.5
TP19447	chrUn:886595821-1110957068	98.44	64	1	0	1	64	115796105	115796042	3e-24	111
TP19452	chrUn_Sex	98.46	65	0	1	1	64	20203024	20203088	2e-24	109
TP19489	chrUn_1	90.7	43	0	1	2	40	45149357	45149399	6e-09	59
TP19513	chrUn:591063901-886595820	82.54	63	7	3	1	63	229858779	229858837	2e-07	55.4
TP19529	chrUn:295531981-591063900	92.19	64	5	0	1	64	276245007	276245070	9e-19	93.3
TP1953	chrUn_5	88.64	44	5	0	3	46	45036852	45036809	1e-08	57.2
TP19561	chrUn_16	85.94	64	1	1	1	64	19646398	19646453	4e-15	78.8
TP19564	chrUn_11	89.06	64	6	1	1	64	27508417	27508355	1e-15	80.6
TP19564	chrUn_4	91.53	59	4	1	1	59	15092359	15092416	1e-15	80.6
TP19582	chrUn_21	90.48	63	6	0	1	63	6356827	6356765	4e-18	87.8
TP19596	chrUn_2	95.38	65	2	1	1	64	29925134	29925198	6e-22	100
TP196	chr_6	90.77	65	5	1	1	64	2139432	2139368	2e-18	87.8
TP19609	chrUn:295531981-591063900	92.19	64	5	0	1	64	192865619	192865682	9e-19	93.3
TP19627	chrUn_Sex	93.75	64	4	0	1	64	13009531	13009594	4e-21	98.7
TP19628	chr_4	90.63	64	6	0	1	64	2360106	2360169	4e-19	89.7
TP19648	chrUn_28	89.09	55	6	0	1	55	1650083	1650137	8e-14	73.4
TP1965	chrUn_5	94.59	37	1	1	21	56	1934802	1934838	3e-08	55.4
TP1967	chrUn_15	95.31	64	3	0	1	64	8776999	8777062	3e-22	102
TP1967	chrUn_16	95.31	64	3	0	1	64	17847217	17847280	3e-22	102
TP19673	chrUn_15	96.72	61	2	0	1	61	22834617	22834677	3e-22	102
TP19675	chrUn:591063901-886595820	90.32	62	1	1	1	57	272292937	272292876	1e-16	86
TP19687	chrUn:1-295531980	92.19	64	4	1	1	64	43959186	43959248	1e-17	89.7
TP19689	chrUn_12	95.38	65	2	1	1	64	2970334	2970270	1e-21	100
TP19689	chrUn_Sex	95.38	65	2	1	1	64	6943500	6943564	1e-21	100
TP1969	chrUn_22	93.75	64	4	0	1	64	15179891	15179828	2e-21	98.7
TP19690	chrUn_10	100	64	0	0	1	64	5086723	5086786	6e-26	116
TP19691	chrUn_10	90.48	63	6	0	2	64	3364105	3364043	3e-17	87.8
TP1970	chrUn:591063901-886595820	87.1	62	6	1	1	62	123607661	123607602	9e-13	73.4
TP19703	chrUn_8	100	62	0	0	1	62	825690	825629	2e-25	113
TP19704	chrUn:1-295531980	95.31	64	2	1	1	64	75637536	75637474	2e-20	98.7
TP19712	chrUn:295531981-591063900	98.44	64	1	0	1	64	5183134	5183197	4e-24	111
TP1973	chrUn:886595821-1110957068	84.06	69	2	1	1	60	148132732	148132800	2e-14	78.8
TP19739	chrUn:295531981-591063900	96.77	62	2	0	1	62	72799851	72799912	5e-22	104
TP19757	chrUn:886595821-1110957068	96.88	64	2	0	1	64	153634700	153634763	3e-23	107
TP19759	chrUn:295531981-591063900	88	50	3	1	6	52	85338859	85338908	1e-09	62.6
TP19759	chrUn:1-295531980	88	50	3	1	6	52	63621808	63621857	1e-09	62.6
TP19759	chrUn:591063901-886595820	88	50	3	1	6	52	15033917	15033966	1e-09	62.6
TP19767	chrUn:1-295531980	89.06	64	3	1	1	64	152445362	152445303	5e-16	84.2
TP19786	chrUn:886595821-1110957068	92.54	67	2	1	1	64	20454477	20454543	6e-20	96.9
TP19798	chrUn_15	98.11	53	1	0	11	63	15665184	15665132	6e-19	91.5
TP19799	chrUn_9	92.06	63	5	0	1	63	17748234	17748296	5e-19	91.5
TP198	chrUn_22	97.14	35	1	0	1	35	1904193	1904159	2e-09	59
TP198	chrUn_26	97.14	35	1	0	1	35	5130146	5130112	2e-09	59
TP19802	chrUn_11	93.65	63	4	0	1	63	41102831	41102769	1e-20	96.9
TP19820	chrUn:886595821-1110957068	96.88	64	2	0	1	64	100945615	100945552	3e-23	107
TP19829	chrUn_9	89.19	37	3	1	5	40	14443424	14443460	8e-06	46.4
TP19875	chrUn_19	100	30	0	0	1	30	7879613	7879584	1e-08	55.4
TP19877	chrUn_4	95.16	62	3	0	3	64	2556686	2556625	4e-21	98.7
TP19879	chrUn:591063901-886595820	95.31	64	3	0	1	64	207603387	207603324	2e-21	102
TP19888	chrUn_Sex	98.44	64	1	0	1	64	10506008	10505945	6e-25	111
TP19898	chrUn:295531981-591063900	94.55	55	3	0	1	55	85969868	85969922	1e-16	86
TP19916	chrUn:1-295531980	81.69	71	6	1	1	64	283717134	283717064	3e-12	71.6
TP19923	chrUn_23	98.33	60	1	0	5	64	3074694	3074635	5e-23	104
TP1993	chrUn:1-295531980	92.19	64	5	0	1	64	284658792	284658729	9e-19	93.3
TP19931	chrUn_5	93.75	64	4	0	1	64	31165816	31165753	4e-21	98.7
TP19935	chrUn_11	87.72	57	7	0	1	57	28981399	28981343	4e-13	71.6
TP19937	chrUn_22	92.86	56	4	0	7	62	5805960	5806015	4e-17	84.2
TP19940	chrUn_19	92.65	68	1	2	1	64	23127919	23127986	2e-20	95.1
TP19945	chrUn:295531981-591063900	86.76	68	5	2	1	64	139367917	139367984	7e-14	77
TP19947	chrUn_8	96.88	64	2	0	1	64	14621175	14621112	7e-24	107
TP19960	chrUn_16	93.75	64	3	1	1	64	10276854	10276916	5e-20	95.1
TP19976	chrUn:295531981-591063900	91.8	61	5	0	4	64	148622193	148622253	4e-17	87.8
TP1998	chrUn:591063901-886595820	96.49	57	2	0	1	57	46177762	46177706	3e-19	95.1
TP20013	chr_15	85.71	63	9	0	1	63	1315720	1315658	3e-14	73.4
TP20016	chrUn:886595821-1110957068	96.88	64	2	0	1	64	97796189	97796252	3e-23	107
TP20028	chrUn:1-295531980	93.75	64	4	0	1	64	271325934	271325997	2e-20	98.7
TP20033	chrUn_1	93.75	64	3	1	1	64	43722451	43722513	2e-19	95.1
TP20040	chrUn_3	92.42	66	3	1	1	64	27675699	27675764	2e-20	95.1
TP20041	chrUn_18	92.86	56	4	0	1	56	4580669	4580614	9e-17	84.2
TP20050	chrUn_8	95.92	49	2	0	1	49	13994320	13994272	6e-16	80.6
TP20054	chr_5	94	50	2	1	9	58	87321	87273	3e-14	73.4
TP20057	chrUn_16	84	50	8	0	1	50	9570053	9570004	3e-08	55.4
TP20068	chr_5	98.44	64	1	0	1	64	680215	680152	1e-25	111
TP20069	chrUn_18	98.41	63	1	0	2	64	401356	401294	2e-24	109
TP20085	chrUn:886595821-1110957068	88.64	44	2	2	4	44	176174139	176174096	2e-06	51.8
TP20100	chrUn_6	98	50	1	0	3	52	29623484	29623435	2e-17	86
TP20149	chrUn:295531981-591063900	96.88	64	2	0	1	64	75324658	75324721	4e-23	107
TP2016	chrUn_2	93.75	64	4	0	1	64	25368203	25368266	2e-21	98.7
TP20160	chr_23	93.88	49	3	0	16	64	222250	222298	1e-14	75.2
TP20164	chrUn_5	98	50	1	0	1	50	1046124	1046075	2e-17	86
TP20166	chrUn:591063901-886595820	96.88	64	2	0	1	64	149321517	149321580	4e-23	107
TP20176	chr_6	98.44	64	1	0	1	64	2300390	2300327	1e-25	111
TP20180	chrUn_6	95.31	64	3	0	1	64	20221030	20221093	3e-22	102
TP20189	chrUn_13	96.08	51	2	0	1	51	9481131	9481081	6e-17	84.2
TP20196	chrUn_9	96.83	63	2	0	1	63	1442785	1442847	2e-23	105
TP2020	chr_3	98.41	63	1	0	1	63	343818	343880	5e-25	109
TP2021	chrUn_24	88.46	52	5	1	1	52	12734328	12734278	4e-11	64.4
TP2023	chrUn_9	91.84	49	2	1	1	47	24206232	24206280	6e-12	68
TP20255	chrUn_8	93.75	64	4	0	1	64	38863733	38863796	4e-21	98.7
TP20257	chrUn:295531981-591063900	95.31	64	3	0	1	64	253512685	253512748	2e-21	102
TP20266	chrUn:1-295531980	95.31	64	3	0	1	64	8893194	8893131	2e-21	102
TP20269	chrUn:886595821-1110957068	88.89	54	6	0	1	54	7367047	7367100	2e-12	71.6
TP20273	chrUn:295531981-591063900	85.94	64	1	2	1	56	86657381	86657318	7e-13	73.4
TP20275	chrUn_14	97.5	40	1	0	1	40	1655393	1655432	3e-12	68
TP20286	chrUn_12	97.96	49	1	0	1	49	25711112	25711160	6e-17	84.2
TP2029	chrUn_9	94.64	56	3	0	1	56	24206274	24206329	5e-18	87.8
TP20290	chrUn_18	95.31	64	3	0	1	64	3152873	3152810	3e-22	102
TP20297	chrUn:295531981-591063900	96.88	64	2	0	1	64	214349661	214349598	4e-23	107
TP20301	chrUn_4	95.31	64	3	0	1	64	37330882	37330945	3e-22	102
TP20311	chrUn_29	90.77	65	5	1	1	64	3039419	3039483	4e-18	87.8
TP20333	chrUn:886595821-1110957068	95.31	64	3	0	1	64	74303526	74303463	1e-21	102
TP20336	chrUn:1-295531980	95.31	64	3	0	1	64	173817548	173817485	2e-21	102
TP20348	chrUn_17	84.13	63	2	1	1	63	17791942	17791888	5e-13	71.6
TP20354	chrUn_7	96.88	64	2	0	1	64	3512490	3512553	7e-24	107
TP20358	chrUn_23	95.31	64	3	0	1	64	19778416	19778479	2e-22	102
TP20359	chrUn_12	100	64	0	0	1	64	1984601	1984664	1e-26	116
TP20373	chrUn_16	92.19	64	5	0	1	64	1327639	1327702	2e-19	93.3
TP20385	chrUn_21	96.88	64	2	0	1	64	18807802	18807865	4e-24	107
TP20389	chrUn_17	95.83	48	2	0	1	48	30555686	30555639	2e-15	78.8
TP20392	chrUn_4	93.75	64	4	0	1	64	26098881	26098944	4e-21	98.7
TP20400	chrUn_26	95.08	61	3	0	1	61	7732861	7732801	6e-21	96.9
TP20415	chrUn:886595821-1110957068	82.26	62	10	1	4	64	110416266	110416327	1e-08	59
TP20429	chrUn:591063901-886595820	98.44	64	1	0	1	64	263631824	263631887	4e-24	111
TP20442	chrUn_16	95.38	65	2	1	1	64	25543139	25543203	1e-21	100
TP20443	chr_15	93.22	59	4	0	2	60	2458938	2458996	4e-19	89.7
TP20458	chrUn:886595821-1110957068	100	64	0	0	1	64	119475709	119475646	6e-26	116
TP20479	chrUn_16	93.33	60	2	1	7	64	7222138	7222197	7e-18	87.8
TP20483	chrUn_2	96.88	64	2	0	1	64	21502104	21502167	4e-24	107
TP2049	chrUn:886595821-1110957068	96.88	64	2	0	1	64	203031579	203031642	3e-23	107
TP20492	chrUn_Sex	95.31	64	3	0	1	64	18902643	18902706	3e-22	102
TP20493	chrUn:295531981-591063900	90.91	55	3	1	6	58	31236217	31236163	3e-13	75.2
TP20508	chrUn:591063901-886595820	96.83	63	2	0	2	64	194146306	194146368	2e-22	105
TP2051	chrUn:591063901-886595820	93.55	62	4	0	1	62	293249569	293249508	3e-19	95.1
TP20526	chrUn_16	95.31	64	3	0	1	64	13309058	13308995	3e-22	102
TP2053	chrUn:591063901-886595820	98.44	64	1	0	1	64	140932532	140932469	4e-24	111
TP20544	chrUn_11	98.44	64	1	0	1	64	7814692	7814755	6e-25	111
TP20548	chrUn:295531981-591063900	96.15	52	2	0	1	52	208636060	208636111	1e-16	86
TP20554	chrUn:591063901-886595820	93.75	64	4	0	1	64	14554896	14554833	2e-20	98.7
TP20555	chrUn_1	87.88	66	5	2	1	63	43907433	43907368	6e-14	77
TP20578	chrUn_6	96.3	54	2	0	1	54	13399353	13399300	1e-18	89.7
TP20595	chrUn_12	90.63	64	6	0	1	64	20792971	20793034	2e-18	89.7
TP20601	chrUn:591063901-886595820	96.88	64	2	0	1	64	90634055	90633992	4e-23	107
TP20606	chrUn_10	84.62	65	8	1	1	63	31880574	31880510	8e-12	69.8
TP20619	chrUn:1-295531980	92.54	67	2	1	1	64	63967742	63967808	8e-20	96.9
TP20632	chrUn:591063901-886595820	92.42	66	3	1	1	64	25004568	25004633	3e-19	95.1
TP2065	chrUn:1-295531980	92.98	57	4	0	1	57	160020991	160020935	1e-16	86
TP20653	chrUn_2	92.42	66	3	1	1	64	16765371	16765436	2e-20	95.1
TP2069	chrUn_29	98.44	64	1	0	1	64	4120088	4120025	3e-25	111
TP20722	chrUn_4	98.44	64	1	0	1	64	5376547	5376610	6e-25	111
TP20731	chr_4	98.44	64	1	0	1	64	3199684	3199747	1e-25	111
TP20732	chr_3	92.19	64	2	1	1	64	402368	402308	1e-19	91.5
TP20733	chrUn_8	100	64	0	0	1	64	2605764	2605827	1e-26	116
TP20738	chrUn_5	100	37	0	0	1	37	38777067	38777031	6e-12	68
TP2074	chrUn:886595821-1110957068	96.3	54	2	0	1	54	141170104	141170051	9e-18	89.7
TP20740	chrUn_17	95.31	64	3	0	1	64	14587720	14587657	3e-22	102
TP20742	chrUn_1	95.31	64	3	0	1	64	19062104	19062167	1e-21	102
TP20750	chrUn:1-295531980	93.75	64	4	0	1	64	159424309	159424372	2e-20	98.7
TP20757	chrUn_20	93.75	64	4	0	1	64	14894404	14894341	2e-21	98.7
TP20766	chrUn_13	81.08	74	2	1	1	62	8669936	8670009	1e-14	77
TP20771	chrUn_15	98.44	64	1	0	1	64	22816935	22816872	6e-25	111
TP20773	chrUn:295531981-591063900	93.44	61	4	0	1	61	66817525	66817585	9e-19	93.3
TP20781	chrUn:295531981-591063900	96.88	64	2	0	1	64	269711956	269712019	4e-23	107
TP20795	chrUn_28	93.55	62	4	0	1	62	18370076	18370015	2e-20	95.1
TP20843	chrUn_2	96.88	64	2	0	1	64	11611171	11611108	4e-24	107
TP20850	chr_1	95	60	3	0	1	60	2423950	2424009	9e-21	95.1
TP2087	chrUn:591063901-886595820	98.44	64	1	0	1	64	90538562	90538499	4e-24	111
TP2089	chrUn:295531981-591063900	95.31	64	3	0	1	64	158843385	158843322	2e-21	102
TP20943	chrUn:295531981-591063900	93.75	64	4	0	1	64	214345144	214345207	2e-20	98.7
TP20943	chrUn:591063901-886595820	93.75	64	4	0	1	64	23812672	23812609	2e-20	98.7
TP20946	chrUn:295531981-591063900	85	60	6	2	1	60	149256855	149256911	2e-09	62.6
TP20966	chrUn_18	96.88	64	2	0	1	64	895814	895877	8e-24	107
TP21010	chrUn_29	92.19	64	5	0	1	64	20161638	20161701	8e-20	93.3
TP21020	chr_1	86.15	65	8	1	1	64	6985110	6985046	3e-14	73.4
TP21027	chrUn_26	95.31	64	2	1	1	64	7000089	7000027	2e-21	98.7
TP21032	chrUn_9	94.92	59	2	1	7	64	20895186	20895128	2e-18	89.7
TP21040	chrUn_9	94	50	3	0	1	50	10335825	10335776	8e-15	77
TP21040	chrUn_9	94	50	3	0	1	50	11535942	11535893	8e-15	77
TP21041	chrUn_9	98	50	1	0	1	50	10335825	10335776	2e-17	86
TP21041	chrUn_9	98	50	1	0	1	50	11535942	11535893	2e-17	86
TP21044	chrUn_7	96.88	64	2	0	1	64	36648110	36648047	7e-24	107
TP21045	chrUn:1-295531980	95.08	61	3	0	1	61	20813891	20813951	8e-20	96.9
TP21046	chrUn_2	96.88	64	2	0	1	64	16184383	16184446	4e-24	107
TP21065	chrUn:886595821-1110957068	85	60	6	1	1	60	173864766	173864710	1e-10	66.2
TP21067	chrUn_19	96.88	64	2	0	1	64	20964464	20964527	4e-24	107
TP2107	chrUn_6	95.65	46	2	0	19	64	19105035	19104990	4e-14	75.2
TP21072	chrUn:1-295531980	89.06	64	1	1	1	64	33698086	33698029	1e-16	86
TP21087	chrUn_29	89.06	64	7	0	1	64	9210921	9210984	4e-17	84.2
TP2109	chrUn_13	95.31	64	3	0	1	64	14800135	14800198	3e-22	102
TP21091	chrUn_Sex	93.75	64	4	0	1	64	9689460	9689523	4e-21	98.7
TP21094	chrUn_Sex	95.56	45	2	0	1	45	8525212	8525168	8e-14	73.4
TP21108	chrUn:1-295531980	95.31	64	3	0	1	64	234425512	234425449	2e-21	102
TP21128	chrUn:886595821-1110957068	93.75	64	4	0	1	64	120991917	120991854	2e-20	98.7
TP21130	chrUn:886595821-1110957068	93.75	64	4	0	1	64	120991917	120991854	2e-20	98.7
TP21131	chr_20	93.75	64	4	0	1	64	660085	660148	9e-22	98.7
TP21132	chrUn_10	95.31	64	3	0	1	64	200105	200168	1e-21	102
TP21136	chrUn:295531981-591063900	92.19	64	5	0	1	64	91599871	91599934	9e-19	93.3
TP21137	chrUn_19	98.41	63	1	0	1	63	21752396	21752458	1e-24	109
TP2114	chrUn_Sex	92.68	41	3	0	1	41	18449300	18449260	9e-10	60.8
TP21144	chrUn:591063901-886595820	94.34	53	3	0	5	57	37505227	37505279	1e-15	82.4
TP21148	chrUn_16	82.98	47	8	0	1	47	30556239	30556193	1e-06	50
TP2115	chrUn:1-295531980	95.08	61	3	0	1	61	67370783	67370843	8e-20	96.9
TP21168	chrUn_22	87.5	64	8	0	1	64	11190169	11190232	5e-16	80.6
TP21172	chrUn:886595821-1110957068	100	52	0	0	1	52	68939611	68939560	1e-19	95.1
TP21181	chrUn_21	95.16	62	3	0	1	62	17513530	17513591	2e-21	98.7
TP21183	chrUn_16	96.88	64	2	0	1	64	20819317	20819380	8e-24	107
TP21188	chrUn:886595821-1110957068	89.06	64	7	0	1	64	183278055	183278118	4e-16	84.2
TP21191	chrUn:295531981-591063900	96.88	64	2	0	1	64	93281910	93281973	4e-23	107
TP21207	chrUn_20	100	47	0	0	1	47	13519385	13519431	9e-18	86
TP21217	chrUn_20	96	50	2	0	1	50	13519385	13519434	1e-16	82.4
TP2123	chrUn_28	95.74	47	2	0	1	47	12526717	12526671	4e-15	77
TP2123	chrUn_28	95.74	47	2	0	1	47	12889676	12889722	4e-15	77
TP21247	chrUn:1-295531980	98.44	64	1	0	1	64	292789360	292789297	4e-24	111
TP21253	chrUn:886595821-1110957068	95.31	64	3	0	1	64	90997660	90997597	1e-21	102
TP21253	chrUn_12	95.24	63	3	0	1	63	12079220	12079158	1e-21	100
TP21306	chr_2	93.75	64	4	0	1	64	2737429	2737366	9e-22	98.7
TP21313	chrUn_24	96.83	63	2	0	1	63	3573764	3573702	1e-23	105
TP21316	chrUn_17	98.44	64	1	0	1	64	35636578	35636641	6e-25	111
TP21324	chrUn:1-295531980	95.35	43	2	0	1	43	166692755	166692797	5e-12	69.8
TP2133	chrUn:1-295531980	100	60	0	0	3	62	198799045	198798986	1e-23	109
TP21331	chrUn:591063901-886595820	90.63	64	2	1	1	64	170307930	170307871	4e-17	87.8
TP21335	chrUn_12	98.44	64	1	0	1	64	10663360	10663297	6e-25	111
TP21352	chrUn:591063901-886595820	89.8	49	5	0	16	64	125394587	125394539	1e-10	66.2
TP2136	chrUn:295531981-591063900	92.19	64	5	0	1	64	153085998	153085935	9e-19	93.3
TP21381	chrUn:591063901-886595820	96.88	64	2	0	1	64	4839119	4839056	4e-23	107
TP21387	chrUn:886595821-1110957068	97.92	48	1	0	17	64	125391488	125391441	1e-15	82.4
TP21391	chrUn:1-295531980	81.69	71	6	1	1	64	259021346	259021416	3e-12	71.6
TP21406	chrUn_20	95.31	64	3	0	1	64	8984915	8984852	2e-22	102
TP21407	chrUn_20	96.88	64	2	0	1	64	8984915	8984852	4e-24	107
TP21419	chr_8	89.06	64	6	1	1	64	1612706	1612644	2e-16	80.6
TP2142	chrUn:1-295531980	98.36	61	1	0	4	64	74300311	74300371	2e-22	105
TP21426	chr_1	90.77	65	5	1	1	64	8355279	8355215	2e-18	87.8
TP21436	chrUn:295531981-591063900	98.44	64	1	0	1	64	165937602	165937665	4e-24	111
TP21444	chrUn_20	89.06	64	7	0	1	64	8984915	8984852	4e-17	84.2
TP21446	chrUn_13	89.55	67	3	3	1	63	6477559	6477493	1e-15	80.6
TP21482	chrUn_15	96.88	64	2	0	1	64	4509608	4509545	8e-24	107
TP21492	chrUn_23	96.88	64	2	0	1	64	3249373	3249436	4e-24	107
TP215	chrUn:1-295531980	88	50	0	1	3	46	181679258	181679209	5e-10	64.4
TP21500	chrUn_11	93.75	64	4	0	1	64	6962172	6962109	4e-21	98.7
TP2154	chrUn:1-295531980	95.31	64	3	0	1	64	71208921	71208984	2e-21	102
TP21547	chrUn_4	100	37	0	0	7	43	36860667	36860703	3e-12	68
TP21579	chrUn:295531981-591063900	92.31	65	4	1	1	64	241895980	241895916	3e-18	91.5
TP2158	chrUn_17	98.44	64	1	0	1	64	22592437	22592374	6e-25	111
TP2160	chrUn:1-295531980	98.44	64	1	0	1	64	284635536	284635599	4e-24	111
TP21616	chrUn:886595821-1110957068	100	64	0	0	1	64	176086433	176086370	6e-26	116
TP2165	chrUn:591063901-886595820	92.31	65	4	1	1	64	227150845	227150909	3e-18	91.5
TP21652	chrUn_6	95.31	64	3	0	1	64	7771975	7772038	3e-22	102
TP21678	chrUn:1-295531980	95.92	49	2	0	1	49	39456810	39456762	4e-15	80.6
TP21707	chrUn:886595821-1110957068	92.11	38	3	0	14	51	14652599	14652562	1e-07	55.4
TP21711	chrUn:886595821-1110957068	92.5	40	3	0	14	53	14652599	14652560	1e-08	59
TP21727	chrUn:1-295531980	93.33	60	4	0	1	60	242701030	242700971	3e-18	91.5
TP21747	chrUn_2	95.83	48	2	0	1	48	7946083	7946130	1e-15	78.8
TP2175	chrUn_18	96.67	60	2	0	4	63	15157095	15157154	1e-21	100
TP21753	chrUn:295531981-591063900	90.63	64	6	0	1	64	293523729	293523666	1e-17	89.7
TP21762	chrUn_12	91.94	62	5	0	1	62	6626948	6627009	2e-18	89.7
TP21772	chrUn_13	96.88	64	2	0	1	64	2329777	2329714	8e-24	107
TP21780	chrUn_8	93.33	45	3	0	1	45	17910409	17910365	3e-12	68
TP21800	chrUn_6	100	50	0	0	1	50	29623435	29623484	4e-19	91.5
TP21820	chrUn_11	96.88	64	2	0	1	64	28421906	28421969	8e-24	107
TP21824	chrUn_10	93.33	60	3	1	2	60	14048491	14048550	3e-17	87.8
TP2183	chrUn:591063901-886595820	84.38	64	6	2	1	64	214067053	214067112	1e-10	66.2
TP21837	chrUn:886595821-1110957068	96.88	64	2	0	1	64	185551061	185551124	3e-23	107
TP21850	chrUn:1-295531980	94.23	52	3	0	1	52	163115333	163115282	6e-15	80.6
TP21852	chrUn_12	97.56	41	1	0	1	41	9775652	9775612	9e-13	69.8
TP21860	chrUn:1-295531980	98.44	64	0	1	1	64	47591903	47591841	4e-23	107
TP21873	chrUn:1-295531980	96.88	64	2	0	1	64	91126960	91127023	4e-23	107
TP21877	chrUn:295531981-591063900	98.44	64	1	0	1	64	94340181	94340118	4e-24	111
TP21893	chr_11	93.75	64	4	0	1	64	1004949	1004886	9e-22	98.7
TP21893	chr_22	93.75	64	4	0	1	64	939679	939616	9e-22	98.7
TP21896	chr_11	93.75	64	4	0	1	64	1004949	1004886	9e-22	98.7
TP21896	chr_22	93.75	64	4	0	1	64	939679	939616	9e-22	98.7
TP21901	chrUn_7	93.85	65	3	1	1	64	36697227	36697163	1e-20	96.9
TP21920	chrUn:1-295531980	95.12	41	2	0	1	41	49570543	49570583	6e-11	66.2
TP21937	chrUn_5	93.75	64	4	0	1	64	8240629	8240692	4e-21	98.7
TP21966	chr_2	96.77	62	2	0	1	62	119136	119197	2e-23	104
TP21966	chrUn_6	96.83	63	2	0	1	63	31348140	31348078	2e-23	105
TP21985	chrUn_12	95.31	64	3	0	1	64	25264724	25264787	3e-22	102
TP2199	chrUn:591063901-886595820	96.88	64	2	0	1	64	245770546	245770483	4e-23	107
TP22011	chrUn_3	87.88	66	2	2	1	64	16452358	16452419	5e-16	80.6
TP22054	chrUn_22	95.31	64	3	0	1	64	5526466	5526529	2e-22	102
TP22059	chrUn:591063901-886595820	92.19	64	5	0	1	64	269782383	269782320	9e-19	93.3
TP22066	chrUn:591063901-886595820	93.65	63	4	0	2	64	118681783	118681845	8e-20	96.9
TP22076	chrUn:295531981-591063900	90.63	64	5	1	1	64	152578467	152578405	1e-16	86
TP22145	chrUn_15	93.65	63	4	0	2	64	9003340	9003402	1e-20	96.9
TP22151	chrUn_20	85.94	64	7	1	1	64	9193240	9193179	8e-14	73.4
TP22159	chr_19	91.11	45	4	0	6	50	4153297	4153341	2e-11	64.4
TP2216	chr_2	93.75	64	4	0	1	64	3850414	3850477	9e-22	98.7
TP22162	chrUn_14	90.63	64	5	1	1	64	9201403	9201341	2e-17	86
TP22164	chrUn_10	95.31	64	3	0	1	64	24878649	24878586	1e-21	102
TP22170	chrUn:1-295531980	93.75	64	4	0	1	64	128492500	128492437	2e-20	98.7
TP22170	chrUn:1-295531980	93.75	64	4	0	1	64	264389432	264389495	2e-20	98.7
TP22170	chrUn:1-295531980	93.75	64	4	0	1	64	128492500	128492437	2e-20	98.7
TP22170	chrUn:591063901-886595820	93.75	64	4	0	1	64	59843826	59843889	2e-20	98.7
TP22170	chrUn:591063901-886595820	93.75	64	4	0	1	64	59843826	59843889	2e-20	98.7
TP22172	chrUn_17	92.11	38	2	1	1	37	17900694	17900731	2e-07	51.8
TP22175	chrUn_10	93.75	64	1	1	1	64	5560272	5560332	6e-20	96.9
TP22198	chrUn_5	93.75	32	2	0	1	32	478274	478243	2e-06	50
TP22199	chrUn_2	91.23	57	5	0	8	64	35539805	35539749	5e-16	80.6
TP22199	chrUn_21	95.92	49	2	0	16	64	16319422	16319470	5e-16	80.6
TP22204	chrUn_22	98.41	63	1	0	1	63	13214998	13214936	1e-24	109
TP22207	chrUn:591063901-886595820	95	60	3	0	4	63	49978342	49978401	3e-19	95.1
TP22212	chrUn_11	98.44	64	1	0	1	64	30783431	30783494	6e-25	111
TP22217	chrUn:886595821-1110957068	95.31	64	3	0	1	64	97401086	97401149	1e-21	102
TP22219	chrUn:591063901-886595820	93.55	62	4	0	3	64	187384188	187384127	3e-19	95.1
TP22232	chrUn:1-295531980	84.38	64	10	0	1	64	80780628	80780565	3e-12	71.6
TP2224	chrUn:886595821-1110957068	96.88	64	2	0	1	64	142542764	142542701	3e-23	107
TP22247	chrUn:295531981-591063900	98.28	58	1	0	7	64	195588927	195588870	6e-21	100
TP2225	chrUn_23	96.88	64	2	0	1	64	14651787	14651724	4e-24	107
TP2227	chrUn_7	80.33	61	7	1	3	63	43672199	43672254	1e-08	57.2
TP223	chrUn:591063901-886595820	93.75	64	4	0	1	64	25649515	25649578	2e-20	98.7
TP22325	chr_28	98.44	64	1	0	1	64	827528	827465	1e-25	111
TP22343	chr_7	91.49	47	4	0	2	48	159346	159300	1e-12	68
TP22369	chrUn:1-295531980	89.74	39	4	0	3	41	3819810	3819848	4e-07	53.6
TP2237	chrUn:295531981-591063900	90.63	64	6	0	1	64	130157573	130157510	1e-17	89.7
TP22378	chrUn_7	93.75	64	4	0	1	64	8571466	8571403	4e-21	98.7
TP2238	chrUn:295531981-591063900	100	38	0	0	25	62	143807126	143807163	1e-11	69.8
TP22384	chrUn_9	87.5	64	7	1	1	64	9491447	9491509	1e-14	77
TP2240	chrUn:295531981-591063900	100	64	0	0	1	64	201161539	201161476	8e-26	116
TP22400	chrUn_15	96.88	64	2	0	1	64	3719572	3719635	8e-24	107
TP22419	chrUn_6	98.44	64	1	0	1	64	39653781	39653844	6e-25	111
TP22428	chrUn:886595821-1110957068	87.1	62	8	0	3	64	5616217	5616278	6e-14	77
TP22436	chrUn_6	92.19	64	4	1	1	64	39653654	39653716	2e-18	89.7
TP22440	chrUn_1	98.44	64	1	0	1	64	45207396	45207333	3e-24	111
TP22445	chrUn:886595821-1110957068	83.33	54	9	0	1	54	66533824	66533771	5e-08	57.2
TP22456	chrUn:591063901-886595820	93.02	43	1	1	12	54	196944424	196944384	1e-09	62.6
TP22476	chrUn_4	91.07	56	3	1	1	56	24492287	24492340	1e-14	77
TP22494	chrUn_14	88.89	45	5	0	3	47	9024118	9024074	3e-09	59
TP2250	chrUn:1-295531980	100	64	0	0	1	64	8460251	8460314	8e-26	116
TP22503	chr_6	90.32	62	6	0	3	64	2139270	2139331	5e-18	86
TP22536	chrUn_9	93.75	64	3	1	1	63	8267033	8267096	4e-20	95.1
TP22537	chrUn_18	95	60	3	0	1	60	9999939	9999880	5e-20	95.1
TP22546	chrUn_19	90.24	41	3	1	2	42	15999915	15999954	4e-08	53.6
TP22550	chrUn_16	88.89	45	5	0	5	49	36109119	36109163	2e-09	59
TP22554	chrUn:591063901-886595820	95.45	66	1	1	1	64	279442551	279442616	5e-22	104
TP22556	chrUn_21	100	33	0	0	1	33	624221	624189	5e-10	60.8
TP22564	chrUn_1	95.31	64	3	0	1	64	33782605	33782668	1e-21	102
TP22565	chrUn_12	82.98	47	8	0	2	48	4652895	4652941	1e-06	50
TP22574	chrUn:886595821-1110957068	98.41	63	1	0	1	63	41738322	41738384	9e-24	109
TP2259	chrUn:1-295531980	96.88	64	2	0	1	64	212543868	212543805	4e-23	107
TP22599	chrUn_19	97.83	46	1	0	19	64	22707642	22707597	2e-15	78.8
TP22603	chrUn:591063901-886595820	88.89	45	5	0	2	46	284296807	284296763	1e-08	59
TP2261	chrUn_21	92.19	64	5	0	1	64	16693925	16693988	8e-20	93.3
TP22627	chrUn_18	96.88	64	2	0	1	64	13092594	13092657	8e-24	107
TP22629	chrUn_5	93.94	33	1	1	1	33	21630914	21630945	6e-06	48.2
TP22635	chrUn_11	93.75	64	4	0	1	64	10171821	10171884	4e-21	98.7
TP2264	chrUn_14	96.77	62	2	0	1	62	6088648	6088587	9e-23	104
TP22646	chrUn:295531981-591063900	83.33	66	9	1	1	64	259707395	259707330	4e-11	68
TP22655	chrUn:295531981-591063900	92.19	64	5	0	1	64	162991267	162991330	9e-19	93.3
TP22664	chrUn:886595821-1110957068	93.75	64	4	0	1	64	21840960	21841023	2e-20	98.7
TP22665	chrUn_12	98.44	64	1	0	1	64	21036770	21036707	6e-25	111
TP22687	chrUn:1-295531980	100	64	0	0	1	64	150921616	150921679	8e-26	116
TP22690	chrUn:591063901-886595820	100	64	0	0	1	64	291498278	291498215	8e-26	116
TP2270	chrUn_3	96.88	64	2	0	1	64	6885336	6885399	4e-24	107
TP22711	chrUn:1-295531980	100	60	0	0	1	60	184817508	184817567	1e-23	109
TP22713	chrUn_7	85.29	68	6	1	1	64	7093860	7093793	1e-14	77
TP22720	chr_1	93.65	63	4	0	1	63	1341983	1341921	3e-21	96.9
TP22734	chrUn:886595821-1110957068	96.88	64	2	0	1	64	93738761	93738824	3e-23	107
TP22749	chr_2	89.06	64	3	1	1	64	3618330	3618389	2e-17	84.2
TP2275	chrUn_14	96.88	64	2	0	1	64	24773854	24773917	8e-24	107
TP22751	chrUn_28	96.88	64	2	0	1	64	4695472	4695409	4e-24	107
TP22758	chrUn_2	98.44	64	1	0	1	64	43661014	43660951	3e-25	111
TP22772	chr_15	94.12	51	2	1	1	50	4459822	4459772	1e-14	75.2
TP22786	chrUn:295531981-591063900	93.65	63	4	0	1	63	170651190	170651252	8e-20	96.9
TP2279	chrUn:295531981-591063900	92.73	55	4	0	1	55	35702389	35702335	1e-15	82.4
TP2279	chrUn_10	92.73	55	4	0	1	55	7973386	7973332	1e-15	82.4
TP22797	chrUn_20	90.91	55	5	0	3	57	3404812	3404758	6e-15	77
TP228	chrUn:295531981-591063900	83.87	62	2	1	3	64	292090633	292090686	1e-11	69.8
TP22806	chrUn:591063901-886595820	96.88	64	2	0	1	64	39258817	39258754	4e-23	107
TP22813	chrUn_8	96.08	51	2	0	1	51	12849347	12849397	6e-17	84.2
TP22828	chrUn_23	95.83	48	2	0	1	48	18252126	18252173	1e-15	78.8
TP2283	chrUn_21	92.59	54	3	1	1	54	12173439	12173491	5e-15	77
TP2285	chrUn:591063901-886595820	95.38	65	2	1	1	64	191699865	191699801	6e-21	100
TP22862	chrUn:591063901-886595820	100	64	0	0	1	64	194146378	194146315	8e-26	116
TP2288	chrUn_9	94	50	3	0	1	50	10335776	10335825	8e-15	77
TP2288	chrUn_9	94	50	3	0	1	50	11535893	11535942	8e-15	77
TP2290	chrUn_9	96	50	2	0	1	50	10335776	10335825	2e-16	82.4
TP2290	chrUn_9	96	50	2	0	1	50	11535893	11535942	2e-16	82.4
TP22911	chrUn_2	94.23	52	3	0	2	53	7920197	7920248	5e-16	80.6
TP22912	chrUn_2	96.43	56	2	0	2	57	7920197	7920252	7e-20	93.3
TP22924	chrUn:1-295531980	100	40	0	0	22	61	16637608	16637569	9e-13	73.4
TP22951	chrUn:1-295531980	82.81	64	5	1	1	58	295197936	295197873	3e-11	68
TP22955	chrUn:1-295531980	84.38	64	2	2	1	56	295197936	295197873	1e-11	69.8
TP22980	chrUn_20	96.88	64	2	0	1	64	24735828	24735891	4e-24	107
TP22981	chrUn:1-295531980	96.88	64	2	0	1	64	230141695	230141758	4e-23	107
TP22982	chrUn:591063901-886595820	98.41	63	1	0	1	63	104928314	104928376	1e-23	109
TP22984	chrUn_20	96	50	2	0	1	50	24526109	24526060	1e-16	82.4
TP22990	chr_10	95.16	62	3	0	1	62	1395537	1395598	9e-22	98.7
TP22990	chr_22	96.61	59	2	0	4	62	831599	831541	9e-22	98.7
TP22995	chrUn:1-295531980	98.39	62	0	1	3	64	49247537	49247597	5e-22	104
TP23000	chrUn:886595821-1110957068	90.57	53	3	2	12	64	218650107	218650057	1e-10	66.2
TP2301	chrUn_16	83.05	59	2	2	7	64	22147552	22147501	1e-09	60.8
TP23011	chrUn:886595821-1110957068	92.06	63	3	1	4	64	48459976	48459914	9e-18	89.7
TP23031	chrUn_8	100	63	0	0	2	64	43076670	43076608	5e-26	114
TP23034	chrUn_2	93.65	63	4	0	2	64	43939350	43939412	7e-21	96.9
TP23034	chrUn_3	93.65	63	4	0	2	64	22911289	22911227	7e-21	96.9
TP23072	chrUn_2	97.73	44	1	0	1	44	37897925	37897968	1e-14	75.2
TP23086	chrUn_21	86.44	59	3	1	5	63	11350564	11350617	3e-13	71.6
TP23098	chrUn:591063901-886595820	92.19	64	5	0	1	64	104658740	104658677	9e-19	93.3
TP23108	chr_4	95.16	62	3	0	1	62	2112165	2112226	9e-22	98.7
TP23116	chr_15	92.19	64	5	0	1	64	3505165	3505102	4e-20	93.3
TP23130	chrUn_17	92.31	52	4	0	10	61	39676656	39676707	1e-14	77
TP23133	chrUn_18	92.19	64	5	0	1	64	15794419	15794356	2e-19	93.3
TP23168	chrUn:886595821-1110957068	96.88	64	2	0	1	64	11329240	11329303	3e-23	107
TP23189	chrUn_9	95.92	49	2	0	1	49	13878672	13878624	6e-16	80.6
TP23190	chrUn_1	92.86	56	4	0	1	56	43703444	43703389	3e-16	84.2
TP23194	chrUn:295531981-591063900	80.82	73	3	1	1	62	156402533	156402605	3e-13	75.2
TP23198	chrUn_6	92.19	64	5	0	1	64	36900601	36900664	2e-19	93.3
TP232	chr_8	95.24	63	3	0	2	64	649097	649035	2e-22	100
TP23202	chrUn:1-295531980	98.39	62	1	0	1	62	153596108	153596047	4e-23	107
TP2321	chrUn:295531981-591063900	91.53	59	3	1	1	57	271773590	271773532	1e-15	82.4
TP2322	chrUn_16	96.36	55	2	0	1	55	14663375	14663429	5e-19	91.5
TP2322	chrUn_12	96.36	55	2	0	1	55	47240413	47240467	5e-19	91.5
TP2322	chrUn_16	96.36	55	2	0	1	55	22660992	22661046	5e-19	91.5
TP23235	chrUn_1	98.41	63	1	0	2	64	40616141	40616203	9e-24	109
TP23238	chrUn_17	98.15	54	1	0	11	64	25978390	25978337	2e-19	93.3
TP23238	chrUn_Sex	98.15	54	1	0	11	64	10170625	10170572	2e-19	93.3
TP23247	chrUn:1-295531980	93.22	59	4	0	1	59	112339953	112339895	1e-17	89.7
TP23275	chrUn:1-295531980	96.92	65	1	1	1	64	8363182	8363118	2e-22	105
TP23303	chr_17	94.23	52	3	0	2	53	320179	320230	2e-16	80.6
TP23306	chrUn:591063901-886595820	96.15	52	2	0	2	53	12214513	12214564	1e-16	86
TP23342	chr_5	92.31	52	4	0	2	53	196341	196392	2e-15	77
TP2335	chrUn:886595821-1110957068	96.36	55	2	0	1	55	93610183	93610237	2e-18	91.5
TP23358	chrUn:1-295531980	95.16	62	3	0	1	62	139145096	139145035	2e-20	98.7
TP23365	chrUn:886595821-1110957068	89.06	64	2	1	1	64	178469616	178469674	4e-16	84.2
TP23405	chrUn_1	93.75	64	4	0	1	64	12940209	12940146	2e-20	98.7
TP23416	chrUn_17	95.24	63	3	0	1	63	34533387	34533449	1e-21	100
TP23417	chrUn:591063901-886595820	93.75	64	4	0	1	64	74212709	74212646	2e-20	98.7
TP23425	chrUn:295531981-591063900	95.45	66	1	1	1	64	149645020	149644955	5e-22	104
TP23426	chrUn_9	98.39	62	0	1	4	64	26791342	26791281	8e-23	104
TP23433	chrUn_21	98.44	64	1	0	1	64	8143012	8142949	3e-25	111
TP23473	chrUn_15	85.71	63	2	2	2	64	2353173	2353228	5e-13	71.6
TP23478	chrUn_24	96.83	63	2	0	2	64	4403848	4403910	1e-23	105
TP23484	chrUn_10	98.44	64	1	0	1	64	28249376	28249313	3e-24	111
TP23488	chrUn_9	95.16	62	1	1	1	62	412893	412952	1e-20	96.9
TP23504	chrUn:1-295531980	96.88	64	2	0	1	64	280112865	280112802	4e-23	107
TP23505	chrUn_27	82.19	73	4	1	1	64	3214391	3214463	6e-15	77
TP23539	chrUn_22	96.77	62	2	0	3	64	20907405	20907344	5e-23	104
TP23540	chrUn_14	100	63	0	0	2	64	16096145	16096083	5e-26	114
TP23545	chrUn:591063901-886595820	96.88	64	2	0	1	64	30684781	30684718	4e-23	107
TP23551	chrUn_2	98.21	56	1	0	1	56	7920252	7920197	6e-21	96.9
TP2356	chrUn_20	92.19	64	5	0	1	64	10327085	10327022	8e-20	93.3
TP23566	chrUn_24	92.19	64	5	0	1	64	6359574	6359637	8e-20	93.3
TP23569	chrUn:1-295531980	96.55	58	2	0	7	64	82144698	82144641	8e-20	96.9
TP2357	chrUn:591063901-886595820	100	64	0	0	1	64	187152651	187152714	8e-26	116
TP23571	chrUn_7	97.56	41	1	0	1	41	32930792	32930752	8e-13	69.8
TP23572	chrUn:1-295531980	94.34	53	3	0	12	64	56163507	56163455	2e-15	82.4
TP23581	chrUn:1-295531980	83.02	53	8	1	9	60	97289008	97288956	3e-06	51.8
TP23592	chrUn_24	90.91	66	4	1	1	64	738029	737964	1e-18	89.7
TP23594	chrUn_12	95.31	64	3	0	1	64	26816987	26816924	3e-22	102
TP23597	chrUn_3	83.33	66	9	1	1	64	27945679	27945744	3e-12	68
TP23602	chrUn:1-295531980	96.88	64	2	0	1	64	121457730	121457667	4e-23	107
TP23612	chrUn_13	96.77	62	2	0	1	62	15274923	15274862	9e-23	104
TP23629	chrUn_6	96.77	62	2	0	1	62	4081359	4081298	8e-23	104
TP23639	chrUn:886595821-1110957068	93.85	65	3	1	1	64	15987278	15987214	6e-20	96.9
TP2364	chrUn_1	98.44	64	1	0	1	64	11802110	11802173	3e-24	111
TP23689	chrUn_8	96.88	64	2	0	1	64	43501487	43501424	7e-24	107
TP2369	chrUn_8	89.06	64	5	1	1	62	21615417	21615480	3e-16	82.4
TP237	chrUn_15	93.75	64	4	0	1	64	27459397	27459334	4e-21	98.7
TP23700	chrUn:1-295531980	92.31	65	3	1	1	63	163503230	163503166	9e-19	93.3
TP23712	chrUn_27	91.94	62	5	0	3	64	12487609	12487670	1e-18	89.7
TP23713	chrUn:886595821-1110957068	94.34	53	3	0	11	63	203132079	203132027	1e-15	82.4
TP23721	chrUn:1-295531980	96.08	51	2	0	14	64	224425534	224425484	5e-16	84.2
TP23724	chrUn_13	96.88	64	1	1	1	64	8470771	8470833	9e-23	104
TP23743	chrUn:591063901-886595820	86.67	45	6	0	1	45	284296763	284296807	1e-07	55.4
TP23750	chrUn_10	93.65	63	4	0	1	63	24808228	24808290	6e-20	96.9
TP23778	chrUn_18	91.3	46	2	1	1	46	7805406	7805363	2e-10	62.6
TP23780	chrUn_10	96.88	64	2	0	1	64	31638964	31639027	3e-23	107
TP23786	chrUn_11	95.35	43	1	1	1	42	17918267	17918225	1e-11	66.2
TP23792	chrUn_29	82.26	62	3	1	10	63	5121840	5121901	1e-11	66.2
TP23818	chrUn:1-295531980	83.82	68	7	1	1	64	123883074	123883007	9e-13	73.4
TP23834	chrUn_16	90.63	64	6	0	1	64	7659935	7659998	2e-18	89.7
TP23843	chrUn:1-295531980	86.96	46	6	0	11	56	277838505	277838460	7e-08	57.2
TP23850	chrUn_4	95.31	64	3	0	1	64	37330966	37330903	3e-22	102
TP23852	chrUn:886595821-1110957068	93.44	61	2	1	1	61	161851613	161851555	9e-18	89.7
TP2386	chrUn_18	87.1	62	8	0	1	62	4015044	4015105	1e-14	77
TP23873	chrUn:886595821-1110957068	95	60	2	1	1	59	205147712	205147771	3e-18	91.5
TP23924	chrUn_19	98.44	64	1	0	1	64	3633757	3633820	3e-25	111
TP23927	chrUn:1-295531980	96.67	60	2	0	1	60	236019318	236019259	6e-21	100
TP2395	chrUn_1	100	64	0	0	1	64	33665425	33665488	6e-26	116
TP23970	chrUn_10	96.88	64	2	0	1	64	32338942	32338879	3e-23	107
TP2398	chrUn_1	95.16	62	3	0	1	62	2737775	2737836	2e-20	98.7
TP23995	chrUn:591063901-886595820	95.45	44	2	0	1	44	118178977	118179020	2e-12	71.6
TP24	chrUn:1-295531980	91.3	46	4	0	5	50	281258782	281258737	9e-11	66.2
TP24009	chrUn:591063901-886595820	95.31	64	3	0	1	64	118681789	118681726	2e-21	102
TP24024	chrUn_3	91.3	46	4	0	12	57	25151167	25151212	1e-11	66.2
TP24025	chr_17	89.06	64	7	0	1	64	2453362	2453425	2e-17	84.2
TP24025	chr_6	89.06	64	7	0	1	64	2075305	2075368	2e-17	84.2
TP2403	chr_4	96.88	64	2	0	1	64	741105	741168	2e-24	107
TP24047	chrUn_28	93.62	47	3	0	1	47	12526671	12526717	2e-13	71.6
TP24047	chrUn_28	93.62	47	3	0	1	47	12889722	12889676	2e-13	71.6
TP24053	chrUn_5	95.24	42	2	0	1	42	18768418	18768377	3e-12	68
TP24055	chrUn:295531981-591063900	98.39	62	1	0	3	64	221316467	221316406	4e-23	107
TP24068	chrUn_11	98.44	64	1	0	1	64	4346429	4346366	6e-25	111
TP24081	chrUn:886595821-1110957068	92.19	64	4	1	1	63	70221055	70220992	9e-18	89.7
TP24086	chrUn_29	96.88	64	2	0	1	64	24994264	24994327	4e-24	107
TP2411	chrUn_7	88.06	67	5	2	1	64	8673031	8672965	3e-15	78.8
TP24126	chrUn:886595821-1110957068	96.88	64	2	0	1	64	125639990	125639927	3e-23	107
TP24128	chrUn_21	93.65	63	4	0	2	64	8425776	8425714	7e-21	96.9
TP24129	chrUn_22	100	31	0	0	34	64	10709561	10709591	6e-09	57.2
TP24129	chrUn_22	100	31	0	0	34	64	13044486	13044516	6e-09	57.2
TP24129	chrUn_22	100	31	0	0	34	64	10709561	10709591	6e-09	57.2
TP24129	chrUn_26	97.06	34	1	0	31	64	13194618	13194585	6e-09	57.2
TP24129	chrUn_26	97.06	34	1	0	31	64	13194618	13194585	6e-09	57.2
TP24133	chrUn:591063901-886595820	93.75	64	2	1	1	64	271779963	271779902	3e-19	95.1
TP24144	chrUn_8	97.96	49	1	0	1	49	13994272	13994320	5e-17	84.2
TP24146	chrUn_2	98	50	1	0	1	50	9311577	9311528	9e-18	86
TP24156	chrUn:1-295531980	95.31	64	3	0	1	64	280112718	280112781	2e-21	102
TP24160	chr_5	98.11	53	1	0	1	53	940353	940301	1e-19	91.5
TP24175	chrUn:1-295531980	92.59	54	2	1	1	52	264879650	264879597	7e-14	77
TP24181	chr_4	90.48	63	6	0	1	63	759607	759669	2e-18	87.8
TP24184	chrUn_12	88.64	44	4	1	4	47	35500507	35500465	1e-07	53.6
TP24190	chrUn_3	92.19	64	4	1	1	64	15528863	15528801	1e-18	89.7
TP2420	chrUn_6	94.44	54	3	0	3	56	26728998	26729051	7e-17	84.2
TP24203	chrUn:886595821-1110957068	95.24	63	3	0	2	64	171904281	171904219	5e-21	100
TP24208	chrUn_2	93.75	64	3	1	1	64	35851092	35851030	2e-20	95.1
TP24210	chrUn:591063901-886595820	96.55	58	2	0	1	58	245815834	245815777	7e-20	96.9
TP24223	chrUn:295531981-591063900	86.44	59	8	0	4	62	158674739	158674797	3e-12	71.6
TP24228	chrUn:886595821-1110957068	98.44	64	1	0	1	64	190159100	190159163	3e-24	111
TP24232	chr_5	100	64	0	0	1	64	1871792	1871729	3e-27	116
TP24244	chrUn_17	96.88	64	2	0	1	64	38565070	38565133	8e-24	107
TP24261	chrUn_10	95	60	3	0	1	60	8384871	8384812	2e-19	95.1
TP24287	chrUn:1-295531980	100	64	0	0	1	64	49409199	49409262	8e-26	116
TP2430	chr_15	100	25	0	0	10	34	1938806	1938830	2e-06	46.4
TP24308	chr_17	91.89	37	3	0	10	46	4698786	4698822	2e-08	53.6
TP24324	chrUn:295531981-591063900	94.83	58	3	0	7	64	161718826	161718769	3e-18	91.5
TP2433	chrUn:295531981-591063900	90.63	64	6	0	1	64	40637227	40637290	1e-17	89.7
TP24337	chrUn_Sex	96.83	63	2	0	2	64	21601490	21601428	2e-23	105
TP2437	chr_Sex	91.04	67	3	2	1	64	231258	231324	2e-18	87.8
TP24373	chrUn:1-295531980	98.44	64	1	0	1	64	25516078	25516141	4e-24	111
TP24402	chrUn_16	98.44	64	1	0	1	64	25282333	25282270	6e-25	111
TP24405	chrUn_5	92.19	64	4	1	1	64	45395527	45395465	2e-18	89.7
TP24406	chr_24	93.65	63	4	0	2	64	664929	664991	3e-21	96.9
TP2442	chrUn_4	93.62	47	0	1	1	47	36426126	36426083	1e-12	69.8
TP24439	chrUn_Sex	91.67	48	4	0	17	64	12404635	12404588	2e-12	69.8
TP24495	chrUn_17	95.31	64	3	0	1	64	33608227	33608164	3e-22	102
TP24516	chrUn:295531981-591063900	96.67	60	1	1	1	60	42449389	42449331	8e-20	96.9
TP2452	chrUn_17	92.31	52	4	0	1	52	30925869	30925920	1e-14	77
TP24522	chrUn_18	92.06	63	5	0	1	63	20623747	20623685	6e-19	91.5
TP24537	chrUn:1-295531980	95.38	65	2	1	1	64	163662193	163662129	6e-21	100
TP24546	chrUn_24	96.88	64	2	0	1	64	7537348	7537411	4e-24	107
TP24552	chrUn:1-295531980	86.96	69	4	3	1	64	59552987	59552919	3e-13	75.2
TP24555	chrUn:591063901-886595820	88.06	67	5	3	1	64	52312050	52312116	3e-13	75.2
TP24561	chrUn:1-295531980	100	64	0	0	1	64	139971724	139971661	8e-26	116
TP24562	chrUn:1-295531980	96.88	64	2	0	1	64	34232820	34232883	4e-23	107
TP24566	chrUn_7	96.55	58	2	0	1	58	11400801	11400744	1e-20	96.9
TP24570	chrUn:295531981-591063900	96.72	61	2	0	4	64	25500582	25500522	2e-21	102
TP24582	chrUn_3	95.31	64	1	1	1	64	30402490	30402429	6e-22	100
TP24598	chrUn:1-295531980	89.06	64	5	1	1	64	129729560	129729499	2e-15	82.4
TP2461	chrUn:886595821-1110957068	92.98	57	4	0	1	57	186964164	186964220	1e-16	86
TP24634	chrUn:886595821-1110957068	85.92	71	3	1	1	64	18175956	18175886	1e-16	86
TP24644	chrUn:1-295531980	90.77	65	4	2	1	64	164567269	164567332	5e-16	84.2
TP24647	chrUn:591063901-886595820	78.75	80	1	4	1	64	156739906	156739985	5e-10	64.4
TP24659	chrUn_14	95.24	63	3	0	1	63	23562515	23562453	1e-21	100
TP24674	chrUn_8	96.88	64	2	0	1	64	45699072	45699135	7e-24	107
TP24688	chr_5	100	63	0	0	1	63	1671033	1671095	1e-26	114
TP24696	chrUn:591063901-886595820	92.19	64	3	1	1	64	64003501	64003562	3e-18	91.5
TP2470	chrUn_7	90.63	64	6	0	1	64	12886474	12886411	2e-18	89.7
TP24700	chrUn:591063901-886595820	98.44	64	1	0	1	64	67122627	67122690	4e-24	111
TP24705	chrUn_28	96.88	64	2	0	1	64	18457548	18457485	4e-24	107
TP24708	chrUn_3	96.88	64	2	0	1	64	27879724	27879661	4e-24	107
TP24728	chrUn:886595821-1110957068	92.19	64	5	0	1	64	106857522	106857585	7e-19	93.3
TP24735	chr_Sex	92.73	55	4	0	1	55	137291	137345	7e-17	82.4
TP24753	chrUn:886595821-1110957068	90.63	64	5	1	1	64	46763684	46763746	1e-16	86
TP24774	chrUn:591063901-886595820	88.71	62	7	0	3	64	169681872	169681811	6e-15	80.6
TP24777	chrUn_18	93.75	64	4	0	1	64	18114849	18114912	4e-21	98.7
TP24783	chrUn_19	92.19	64	5	0	1	64	2074242	2074179	8e-20	93.3
TP24787	chrUn_5	96.92	65	1	1	1	64	28546775	28546839	2e-23	105
TP24790	chrUn_18	96.88	64	2	0	1	64	20297024	20296961	8e-24	107
TP24796	chrUn_18	86.96	46	4	1	1	46	15735171	15735214	8e-08	53.6
TP24798	chrUn_28	81.58	76	2	1	1	64	14719562	14719637	5e-16	80.6
TP24808	chrUn_14	92.31	65	4	1	1	64	23562515	23562451	6e-19	91.5
TP2482	chrUn_12	98.44	64	1	0	1	64	34493888	34493951	6e-25	111
TP24821	chrUn_8	96.88	64	2	0	1	64	825618	825681	7e-24	107
TP24823	chrUn:591063901-886595820	95.92	49	2	0	10	58	42069105	42069057	5e-15	80.6
TP24835	chrUn_17	96.88	64	2	0	1	64	8795217	8795154	8e-24	107
TP24838	chrUn:1-295531980	100	64	0	0	1	64	216596528	216596465	8e-26	116
TP24841	chrUn:591063901-886595820	95.31	64	3	0	1	64	34699204	34699141	2e-21	102
TP2485	chrUn_12	96.77	62	2	0	1	62	11179338	11179399	9e-23	104
TP24868	chrUn_11	97.78	45	1	0	18	62	39174978	39175022	1e-14	77
TP24868	chrUn_17	97.78	45	1	0	18	62	13946309	13946265	1e-14	77
TP24883	chrUn_11	98.18	55	1	0	10	64	33642683	33642629	5e-20	95.1
TP24893	chrUn_22	88.89	63	3	1	1	59	15633145	15633207	2e-16	82.4
TP24895	chrUn:295531981-591063900	95.31	64	3	0	1	64	272210316	272210379	2e-21	102
TP24895	chrUn_22	93.75	64	4	0	1	64	15633145	15633208	2e-21	98.7
TP2491	chrUn:591063901-886595820	98	50	1	0	15	64	172704400	172704449	1e-16	86
TP24914	chr_18	96.83	63	2	0	1	63	1865761	1865823	6e-24	105
TP24916	chrUn_5	96.88	64	2	0	1	64	26817176	26817239	7e-24	107
TP24916	chrUn_6	96.88	64	2	0	1	64	14512038	14511975	7e-24	107
TP24916	chrUn_8	96.88	64	2	0	1	64	45111885	45111822	7e-24	107
TP24924	chrUn_18	93.75	64	4	0	1	64	17814864	17814801	4e-21	98.7
TP24934	chrUn:886595821-1110957068	93.02	43	2	1	1	43	66010532	66010573	4e-09	60.8
TP24934	chrUn_10	91.11	45	3	1	1	45	29380153	29380110	4e-09	60.8
TP24964	chrUn:591063901-886595820	84.38	64	10	0	1	64	218085083	218085146	3e-12	71.6
TP24970	chr_11	87.5	64	8	0	1	64	1004886	1004949	2e-16	80.6
TP24970	chr_22	87.5	64	8	0	1	64	939616	939679	2e-16	80.6
TP24971	chrUn:295531981-591063900	95.31	64	3	0	1	64	28269369	28269432	2e-21	102
TP2498	chrUn_12	92.19	64	5	0	1	64	29627218	29627155	2e-19	93.3
TP24990	chrUn_6	92.19	64	5	0	1	64	20391656	20391593	2e-19	93.3
TP24997	chrUn_2	92.5	40	3	0	1	40	29850294	29850255	2e-09	59
TP25	chr_5	93.44	61	4	0	4	64	27843	27903	4e-20	93.3
TP25001	chrUn:591063901-886595820	94.12	34	2	0	21	54	289707644	289707611	7e-07	53.6
TP25039	chrUn_11	95.31	64	3	0	1	64	26528984	26529047	3e-22	102
TP25039	chrUn_4	95.31	64	3	0	1	64	31042703	31042640	3e-22	102
TP25082	chrUn_7	85.51	69	4	2	2	64	5574786	5574854	1e-14	77
TP25108	chrUn_6	93.88	49	3	0	3	51	21186758	21186806	4e-14	75.2
TP25127	chrUn:886595821-1110957068	96.83	63	1	1	1	62	103783707	103783769	1e-21	102
TP25133	chrUn_2	95.45	66	1	1	1	64	31885764	31885699	5e-23	104
TP25143	chrUn_7	91.67	60	5	0	2	61	27289877	27289936	2e-17	86
TP25144	chrUn_11	86.15	65	8	1	1	64	28287904	28287840	2e-13	73.4
TP25175	chrUn:1-295531980	98.44	64	1	0	1	64	283482975	283482912	4e-24	111
TP25201	chrUn:1-295531980	95.16	62	2	1	3	63	98537451	98537512	3e-19	95.1
TP25204	chrUn:295531981-591063900	100	64	0	0	1	64	64159918	64159981	8e-26	116
TP25214	chrUn:886595821-1110957068	90.91	44	4	0	1	44	156741374	156741417	6e-10	62.6
TP25220	chrUn_7	86.36	66	7	1	1	64	11500438	11500373	1e-14	77
TP2523	chr_17	95.08	61	3	0	1	61	3056464	3056524	3e-21	96.9
TP25233	chrUn_11	95.24	42	2	0	16	57	39668572	39668531	6e-12	68
TP25243	chrUn:295531981-591063900	87.23	47	6	0	18	64	60040064	60040110	2e-08	59
TP25245	chrUn:295531981-591063900	87.69	65	7	1	1	64	206402228	206402292	2e-14	78.8
TP2525	chr_23	95.31	64	3	0	1	64	1193057	1193120	7e-23	102
TP25267	chrUn:1-295531980	95.31	64	3	0	1	64	3230586	3230523	2e-21	102
TP25267	chrUn:295531981-591063900	95.31	64	3	0	1	64	198821032	198821095	2e-21	102
TP25271	chrUn:1-295531980	94.83	58	3	0	2	59	30251532	30251589	3e-18	91.5
TP25273	chrUn:886595821-1110957068	91.18	68	2	1	1	64	41738498	41738431	2e-19	95.1
TP25275	chrUn:591063901-886595820	96.88	64	2	0	1	64	58208765	58208828	4e-23	107
TP25276	chrUn_22	95.24	63	3	0	1	63	19826368	19826430	6e-22	100
TP2528	chrUn_8	95.24	63	3	0	2	64	16118835	16118773	1e-21	100
TP25304	chr_4	91.8	61	5	0	1	61	712434	712494	2e-18	87.8
TP25307	chrUn_Sex	100	64	0	0	1	64	8687005	8687068	1e-26	116
TP25317	chrUn_5	100	62	0	0	1	62	9245768	9245707	2e-25	113
TP25319	chrUn:1-295531980	95.16	62	3	0	1	62	284636658	284636719	2e-20	98.7
TP25333	chrUn_7	96.83	63	2	0	1	63	9511814	9511752	2e-23	105
TP25334	chrUn_2	96.88	64	2	0	1	64	23684910	23684847	4e-24	107
TP25335	chrUn_21	98.21	56	1	0	3	58	7184932	7184987	6e-21	96.9
TP25338	chrUn_Sex	95.24	63	3	0	1	63	15174192	15174130	1e-21	100
TP25366	chr_11	92.19	64	5	0	1	64	1004886	1004949	4e-20	93.3
TP25366	chr_22	92.19	64	5	0	1	64	939616	939679	4e-20	93.3
TP25389	chrUn:1-295531980	96.97	33	1	0	1	33	138962636	138962668	2e-07	55.4
TP2543	chrUn:591063901-886595820	96.88	64	2	0	1	64	120344728	120344665	4e-23	107
TP25434	chrUn:591063901-886595820	92.86	56	4	0	1	56	290398455	290398510	5e-16	84.2
TP25443	chrUn_6	95.31	64	3	0	1	64	14630937	14631000	3e-22	102
TP25492	chrUn:1-295531980	91.11	45	2	1	22	64	264879598	264879642	6e-09	60.8
TP25493	chr_1	96.55	29	1	0	2	30	7657434	7657462	1e-06	48.2
TP25500	chrUn:295531981-591063900	98.44	64	1	0	1	64	22251929	22251992	4e-24	111
TP25531	chrUn:591063901-886595820	92	50	3	1	1	50	269791989	269791941	1e-11	69.8
TP25574	chrUn_16	96.88	64	2	0	1	64	11042557	11042494	8e-24	107
TP2559	chrUn:886595821-1110957068	93.55	62	3	1	3	64	134136901	134136841	3e-18	91.5
TP25614	chr_17	93.44	61	2	1	1	59	2661019	2660959	4e-19	89.7
TP25617	chrUn_6	88.68	53	6	0	10	62	6937838	6937890	2e-12	69.8
TP25617	chrUn_Sex	88.68	53	6	0	11	63	12188847	12188899	2e-12	69.8
TP2563	chrUn:886595821-1110957068	86.11	72	2	1	1	64	172824824	172824753	3e-17	87.8
TP25633	chrUn_11	98	50	1	0	15	64	47682509	47682460	2e-17	86
TP25637	chrUn_5	93.85	65	3	1	1	64	3850129	3850065	1e-20	96.9
TP25639	chrUn_11	96.36	55	2	0	1	55	5961900	5961846	6e-19	91.5
TP25644	chrUn:886595821-1110957068	93.75	32	2	0	1	32	113058729	113058760	8e-06	50
TP25656	chrUn_11	88.37	43	2	1	1	40	8573952	8573994	7e-08	53.6
TP25660	chrUn:591063901-886595820	96.23	53	2	0	3	55	37505279	37505227	4e-17	87.8
TP25663	chrUn:1-295531980	95.31	64	3	0	1	64	53096668	53096731	2e-21	102
TP25673	chrUn:1-295531980	93.75	64	4	0	1	64	287736814	287736751	2e-20	98.7
TP25675	chrUn_Sex	93.75	64	4	0	1	64	9490967	9490904	4e-21	98.7
TP2568	chrUn_11	96.88	64	2	0	1	64	9818633	9818696	8e-24	107
TP25682	chrUn_6	93.65	63	4	0	2	64	11039785	11039847	1e-20	96.9
TP25691	chrUn:886595821-1110957068	96.88	64	2	0	1	64	118199166	118199103	3e-23	107
TP25704	chrUn_12	96.88	64	2	0	1	64	10663250	10663313	8e-24	107
TP25708	chrUn:295531981-591063900	92.65	68	1	1	1	64	77472410	77472343	6e-21	100
TP25709	chrUn:591063901-886595820	93.75	64	4	0	1	64	103600773	103600710	2e-20	98.7
TP25711	chrUn:591063901-886595820	78.57	56	3	1	2	57	70623659	70623705	2e-06	51.8
TP25765	chrUn_6	96.88	64	2	0	1	64	2848796	2848733	7e-24	107
TP25769	chrUn_4	92.31	65	4	1	1	64	15092362	15092298	5e-19	91.5
TP25806	chrUn:591063901-886595820	92.19	64	5	0	1	64	196475398	196475461	9e-19	93.3
TP25812	chrUn:1-295531980	83.56	73	3	2	1	64	112339871	112339943	7e-14	77
TP25814	chrUn_8	97.62	42	1	0	23	64	40160455	40160414	5e-13	71.6
TP25819	chrUn:886595821-1110957068	85.92	71	3	1	1	64	53710736	53710666	1e-16	86
TP2582	chr_22	90.63	64	6	0	1	64	3221046	3221109	4e-19	89.7
TP25836	chr_6	96.88	64	2	0	1	64	2986087	2986150	2e-24	107
TP25864	chrUn:591063901-886595820	100	46	0	0	1	46	138069384	138069339	5e-16	84.2
TP25898	chrUn:886595821-1110957068	98.39	62	1	0	3	64	84116571	84116632	3e-23	107
TP25905	chrUn:591063901-886595820	87.3	63	7	1	1	62	291132100	291132038	3e-13	75.2
TP25915	chrUn_12	100	35	0	0	2	36	47028796	47028830	8e-11	64.4
TP2595	chrUn_14	93.22	59	4	0	3	61	2827368	2827426	2e-18	89.7
TP25970	chrUn:591063901-886595820	90.63	64	6	0	1	64	186834703	186834766	1e-17	89.7
TP25996	chrUn:1-295531980	98.44	64	1	0	1	64	8460344	8460281	4e-24	111
TP26011	chrUn_21	96.08	51	2	0	1	51	17588856	17588906	4e-17	84.2
TP26012	chrUn_20	77.94	68	2	3	1	61	3404734	3404795	7e-08	53.6
TP26019	chrUn_20	90.63	64	6	0	1	64	21680202	21680139	1e-18	89.7
TP26025	chrUn:295531981-591063900	84.31	51	5	1	1	51	89419874	89419921	2e-07	55.4
TP26032	chrUn_2	95.16	62	3	0	3	64	16064168	16064229	2e-21	98.7
TP26032	chrUn_28	95.16	62	3	0	3	64	8535651	8535590	2e-21	98.7
TP26037	chrUn:1-295531980	95.24	63	3	0	1	63	189760329	189760391	6e-21	100
TP26051	chrUn:1-295531980	100	64	0	0	1	64	105337037	105336974	8e-26	116
TP26063	chrUn_24	95.31	64	3	0	1	64	11709331	11709268	2e-22	102
TP26082	chrUn_1	97.83	46	1	0	1	46	29406579	29406534	2e-14	78.8
TP26114	chrUn:591063901-886595820	89.06	64	7	0	1	64	257300193	257300130	5e-16	84.2
TP26117	chrUn:295531981-591063900	95.31	64	3	0	1	64	47824334	47824397	2e-21	102
TP26121	chrUn_15	96.67	60	2	0	1	60	12488267	12488326	1e-21	100
TP26127	chrUn:1-295531980	84.31	51	6	1	1	49	66656551	66656601	8e-07	53.6
TP26129	chrUn:591063901-886595820	98.44	64	1	0	1	64	219800159	219800096	4e-24	111
TP26137	chrUn:591063901-886595820	100	64	0	0	1	64	169623202	169623139	8e-26	116
TP26141	chrUn_2	96.88	64	2	0	1	64	5558655	5558592	4e-24	107
TP26151	chrUn_17	98.11	53	1	0	1	53	30380303	30380355	6e-19	91.5
TP2616	chrUn:1-295531980	92	50	4	0	1	50	153078569	153078618	9e-13	73.4
TP26207	chrUn:591063901-886595820	100	31	0	0	23	53	288078982	288078952	6e-08	57.2
TP26211	chrUn_3	85.29	68	6	1	1	64	8326553	8326620	6e-15	77
TP26216	chrUn:1-295531980	92.19	64	5	0	1	64	284636627	284636690	9e-19	93.3
TP26220	chrUn:591063901-886595820	93.75	64	4	0	1	64	235942806	235942869	2e-20	98.7
TP26227	chrUn_28	92.19	64	5	0	1	64	13376370	13376433	8e-20	93.3
TP26237	chrUn:1-295531980	89.06	64	3	1	1	64	122496229	122496170	5e-16	84.2
TP26241	chrUn_5	95.74	47	2	0	1	47	40822853	40822899	7e-15	77
TP2625	chr_10	90.63	64	6	0	1	64	3560111	3560048	4e-19	89.7
TP2630	chrUn:591063901-886595820	95.16	62	3	0	3	64	79371434	79371373	2e-20	98.7
TP2634	chrUn:886595821-1110957068	93.02	43	2	1	22	64	66010573	66010532	4e-09	60.8
TP2635	chrUn_22	95.92	49	2	0	1	49	6621057	6621009	5e-16	80.6
TP26357	chrUn_27	95.08	61	3	0	4	64	10500712	10500772	7e-21	96.9
TP2636	chrUn_16	95.31	64	3	0	1	64	21007097	21007034	3e-22	102
TP26366	chrUn:1-295531980	93.75	64	2	1	1	64	45305279	45305218	3e-19	95.1
TP26391	chrUn:591063901-886595820	93.75	64	2	1	1	62	180040059	180039996	3e-19	95.1
TP26403	chrUn:886595821-1110957068	98.44	64	1	0	1	64	172182640	172182577	3e-24	111
TP26410	chrUn_20	84.75	59	7	1	1	59	1838721	1838777	4e-11	64.4
TP26410	chrUn_26	83.87	62	8	1	1	62	12686506	12686447	4e-11	64.4
TP26416	chrUn:1-295531980	95.31	64	3	0	1	64	53096735	53096672	2e-21	102
TP26426	chrUn:1-295531980	100	47	0	0	1	47	268715652	268715606	1e-16	86
TP26451	chrUn_27	96.61	59	2	0	6	64	7620698	7620756	2e-21	98.7
TP26462	chrUn_5	90.63	64	1	1	1	59	15961867	15961930	2e-18	89.7
TP26499	chrUn_10	96.88	64	2	0	1	64	450074	450011	3e-23	107
TP26540	chrUn_1	95.31	64	2	1	1	64	14445313	14445375	2e-20	98.7
TP26564	chrUn_17	95.16	62	3	0	1	62	12866444	12866505	4e-21	98.7
TP26569	chr_15	98.44	64	1	0	1	64	2181171	2181234	1e-25	111
TP2657	chrUn_12	91.18	68	2	1	1	64	17560566	17560499	5e-20	95.1
TP26578	chrUn_3	90.91	66	4	1	1	64	27675773	27675708	1e-18	89.7
TP26585	chrUn_3	90.48	63	6	0	2	64	9820687	9820749	4e-18	87.8
TP26590	chrUn:886595821-1110957068	96.83	63	2	0	1	63	121362931	121362869	1e-22	105
TP26596	chrUn_18	93.75	64	3	1	1	63	1078810	1078747	5e-20	95.1
TP26603	chr_18	93.65	63	3	1	3	64	592377	592439	4e-20	93.3
TP26609	chrUn:295531981-591063900	95.31	64	3	0	1	64	22252047	22251984	2e-21	102
TP26611	chrUn_12	95.45	66	1	1	1	64	6200633	6200568	9e-23	104
TP26615	chrUn_26	98.33	60	1	0	5	64	9843050	9842991	5e-23	104
TP26637	chrUn:295531981-591063900	95.35	43	2	0	1	43	225688356	225688398	5e-12	69.8
TP26645	chrUn:1-295531980	96.88	64	2	0	1	64	217527006	217527069	4e-23	107
TP26664	chrUn:1-295531980	87.5	64	8	0	1	64	209869937	209869874	6e-15	80.6
TP26665	chrUn:591063901-886595820	80.95	63	8	3	1	63	229858837	229858779	1e-05	50
TP26682	chrUn_15	100	51	0	0	14	64	2605448	2605498	2e-19	93.3
TP26688	chrUn_22	93.75	64	4	0	1	64	2643699	2643636	2e-21	98.7
TP26688	chrUn_29	93.75	64	4	0	1	64	30020933	30020996	2e-21	98.7
TP26689	chrUn_23	93.75	64	4	0	1	64	19685252	19685189	2e-21	98.7
TP26690	chrUn_15	98.33	60	1	0	1	60	18294705	18294764	9e-23	104
TP26691	chrUn_22	93.75	64	4	0	1	64	2643699	2643636	2e-21	98.7
TP26702	chrUn_23	95.31	64	3	0	1	64	20596690	20596627	2e-22	102
TP26709	chr_2	90.32	62	6	0	3	64	6574801	6574740	5e-18	86
TP26716	chrUn:886595821-1110957068	100	33	0	0	5	37	65953431	65953463	4e-09	60.8
TP2672	chrUn_4	87.5	48	5	1	1	47	7738211	7738258	7e-09	57.2
TP26723	chrUn:1-295531980	96.88	64	2	0	1	64	81186668	81186605	4e-23	107
TP2673	chrUn_5	95.31	64	3	0	1	64	45504226	45504163	3e-22	102
TP26731	chr_8	89.06	64	7	0	1	64	5385459	5385522	2e-17	84.2
TP26743	chrUn:1-295531980	96.88	64	2	0	1	64	139263779	139263716	4e-23	107
TP26752	chrUn:886595821-1110957068	96.88	64	2	0	1	64	42027440	42027503	3e-23	107
TP26754	chrUn_18	88.89	45	3	2	1	44	19164634	19164591	3e-07	51.8
TP26760	chrUn_3	96.15	52	2	0	12	63	30746775	30746724	1e-17	86
TP26761	chrUn_11	93.75	64	4	0	1	64	23057895	23057958	4e-21	98.7
TP26763	chrUn:1-295531980	95.31	64	3	0	1	64	162572502	162572439	2e-21	102
TP26777	chrUn_12	98.44	64	1	0	1	64	35159913	35159850	6e-25	111
TP26779	chrUn_23	93.75	64	3	1	1	64	7438567	7438629	2e-20	95.1
TP2678	chr_12	96.55	58	2	0	7	64	1801884	1801827	3e-21	96.9
TP26780	chrUn_22	90.63	64	5	1	1	64	9575524	9575462	1e-17	86
TP26782	chr_1	93.65	63	4	0	1	63	1681306	1681368	3e-21	96.9
TP26782	chr_13	93.65	63	4	0	1	63	55687	55625	3e-21	96.9
TP26782	chr_17	93.65	63	4	0	1	63	2775946	2775884	3e-21	96.9
TP26782	chr_2	93.65	63	4	0	1	63	2830137	2830199	3e-21	96.9
TP26782	chr_23	93.65	63	4	0	1	63	168628	168690	3e-21	96.9
TP26783	chrUn_16	95.31	64	3	0	1	64	8427946	8427883	3e-22	102
TP26784	chrUn_27	92.42	66	3	1	1	64	16484876	16484811	2e-20	95.1
TP26795	chrUn_8	93.48	46	2	1	1	46	12860947	12860903	1e-11	66.2
TP2682	chrUn:295531981-591063900	90.63	64	6	0	1	64	120784309	120784372	1e-17	89.7
TP26820	chrUn:591063901-886595820	90.63	64	6	0	1	64	262762532	262762469	1e-17	89.7
TP26824	chrUn_19	95.16	62	3	0	1	62	366105	366166	2e-21	98.7
TP26824	chrUn_28	95.16	62	3	0	1	62	6089263	6089202	2e-21	98.7
TP26824	chrUn_3	95.16	62	3	0	1	62	5915403	5915342	2e-21	98.7
TP26842	chrUn:591063901-886595820	96.88	64	2	0	1	64	288277998	288277935	4e-23	107
TP26845	chrUn:886595821-1110957068	96.88	64	2	0	1	64	185448382	185448319	3e-23	107
TP26847	chrUn:1-295531980	95.31	64	0	1	1	64	75193779	75193719	6e-21	100
TP26853	chrUn:886595821-1110957068	90.63	64	6	0	1	64	70583270	70583333	9e-18	89.7
TP26854	chr_8	95.31	64	3	0	1	64	4538468	4538405	7e-23	102
TP26857	chrUn:1-295531980	93.75	64	4	0	1	64	166401161	166401098	2e-20	98.7
TP26857	chrUn:886595821-1110957068	93.75	64	4	0	1	64	92190679	92190742	2e-20	98.7
TP26858	chr_20	93.75	64	4	0	1	64	660085	660148	9e-22	98.7
TP26865	chrUn_11	98.44	64	1	0	1	64	16895444	16895507	6e-25	111
TP26867	chrUn_8	96.88	64	2	0	1	64	13744637	13744574	7e-24	107
TP26871	chrUn_27	98.31	59	1	0	6	64	5729819	5729761	2e-22	102
TP26873	chrUn:295531981-591063900	95.31	64	3	0	1	64	243615556	243615619	2e-21	102
TP26876	chrUn_8	95.38	65	2	1	1	64	4553277	4553341	1e-21	100
TP26881	chrUn:295531981-591063900	95.31	64	3	0	1	64	95860842	95860905	2e-21	102
TP26888	chrUn:591063901-886595820	93.75	64	4	0	1	64	115650431	115650368	2e-20	98.7
TP26892	chr_18	92.19	64	5	0	1	64	2546882	2546945	4e-20	93.3
TP26892	chrUn_Sex	93.75	64	3	1	1	64	6928546	6928484	4e-20	95.1
TP26894	chrUn:886595821-1110957068	95	60	3	0	1	60	157310551	157310610	2e-19	95.1
TP26895	chrUn:886595821-1110957068	92.19	64	5	0	1	64	142394263	142394326	7e-19	93.3
TP26897	chrUn:1-295531980	90.32	62	6	0	1	62	227914890	227914951	1e-16	86
TP26900	chrUn_8	95.31	64	3	0	1	64	12684804	12684867	3e-22	102
TP26901	chrUn_7	95.31	64	3	0	1	64	196911	196974	3e-22	102
TP2691	chrUn_6	89.06	64	7	0	1	64	5696930	5696993	8e-17	84.2
TP26915	chrUn_15	95.16	62	3	0	1	62	26915556	26915495	4e-21	98.7
TP26915	chrUn_8	95.16	62	3	0	1	62	12618925	12618864	4e-21	98.7
TP26922	chrUn_2	96.88	64	2	0	1	64	25761232	25761169	4e-24	107
TP26923	chrUn:591063901-886595820	96.88	64	2	0	1	64	257562081	257562144	4e-23	107
TP26925	chrUn_22	96.77	62	2	0	1	62	2643699	2643638	5e-23	104
TP26925	chrUn_29	96.77	62	2	0	1	62	30020933	30020994	5e-23	104
TP26936	chrUn_9	98.36	61	1	0	1	61	2961760	2961700	2e-23	105
TP26942	chrUn_3	98.44	64	1	0	1	64	28301911	28301848	3e-25	111
TP26949	chrUn_17	93.75	64	4	0	1	64	18286260	18286197	4e-21	98.7
TP26951	chrUn_15	95.31	64	1	1	1	64	17828181	17828242	1e-21	100
TP26953	chrUn_22	96.88	64	2	0	1	64	2686748	2686685	4e-24	107
TP26959	chrUn:1-295531980	95.31	64	3	0	1	64	13672309	13672246	2e-21	102
TP26960	chrUn_22	95.31	64	3	0	1	64	2686748	2686685	2e-22	102
TP26971	chrUn_12	96.72	61	2	0	3	63	22174554	22174494	3e-22	102
TP26978	chrUn:886595821-1110957068	84	50	3	1	5	54	54543274	54543318	2e-07	55.4
TP26980	chrUn:886595821-1110957068	91.11	45	3	1	8	52	54543275	54543318	4e-09	60.8
TP26983	chrUn:295531981-591063900	96.88	64	2	0	1	64	239121976	239121913	4e-23	107
TP26991	chrUn_12	93.75	64	4	0	1	64	3124109	3124046	4e-21	98.7
TP27002	chrUn:295531981-591063900	96.88	64	2	0	1	64	264492359	264492422	4e-23	107
TP27008	chr_17	93.75	64	4	0	1	64	2775946	2775883	9e-22	98.7
TP27008	chr_2	93.75	64	4	0	1	64	2830137	2830200	9e-22	98.7
TP27008	chr_23	93.75	64	4	0	1	64	168628	168691	9e-22	98.7
TP27010	chrUn_11	95.31	64	3	0	1	64	4426570	4426633	3e-22	102
TP27011	chrUn_18	96.88	64	2	0	1	64	4459093	4459156	8e-24	107
TP27042	chrUn_11	96.88	64	2	0	1	64	38353541	38353604	8e-24	107
TP27061	chrUn:591063901-886595820	95.31	64	3	0	1	64	214704904	214704841	2e-21	102
TP27069	chrUn:591063901-886595820	88.68	53	6	0	2	54	125394535	125394587	1e-11	69.8
TP27076	chrUn_9	96.43	56	2	0	1	56	24206329	24206274	1e-19	93.3
TP27080	chrUn_10	91.67	60	5	0	1	60	7711521	7711462	1e-16	86
TP27083	chrUn:1-295531980	98.11	53	1	0	12	64	170594132	170594080	3e-18	91.5
TP27083	chrUn:886595821-1110957068	98.11	53	1	0	12	64	150260400	150260452	3e-18	91.5
TP27108	chrUn_26	93.94	66	2	1	1	64	4388329	4388394	2e-21	98.7
TP27113	chrUn_10	91.94	62	5	0	1	62	28050024	28050085	8e-18	89.7
TP27126	chr_17	96.88	64	2	0	1	64	1460222	1460285	2e-24	107
TP27166	chrUn_11	93.88	49	3	0	1	49	15088765	15088813	3e-14	75.2
TP27168	chrUn:1-295531980	89.06	64	3	1	1	64	283482885	283482944	5e-16	84.2
TP27178	chrUn_22	92.06	63	5	0	1	63	1089586	1089648	3e-19	91.5
TP27215	chrUn_12	93.75	64	4	0	1	64	35487841	35487778	4e-21	98.7
TP27236	chrUn_Sex	84.38	64	10	0	1	64	10611039	10611102	5e-13	71.6
TP27269	chrUn_10	75.31	81	2	1	1	63	27174190	27174110	3e-11	68
TP27300	chrUn:295531981-591063900	96.88	64	2	0	1	64	263761849	263761912	4e-23	107
TP27320	chrUn_8	94.23	52	3	0	1	52	7001447	7001498	7e-16	80.6
TP27322	chrUn_1	94.55	55	3	0	8	62	2279446	2279392	1e-16	86
TP27333	chrUn:886595821-1110957068	88.33	60	7	0	1	60	91294933	91294874	6e-14	77
TP27335	chrUn_24	79.75	79	1	2	1	64	3520235	3520313	2e-14	75.2
TP27341	chrUn_29	90.48	63	5	1	2	64	31846223	31846284	4e-17	84.2
TP27362	chrUn:591063901-886595820	95.31	64	3	0	1	64	61399496	61399433	2e-21	102
TP27370	chrUn:591063901-886595820	92.86	56	4	0	1	56	290398510	290398455	4e-16	84.2
TP27372	chrUn:591063901-886595820	89.06	64	7	0	1	64	290398608	290398545	5e-16	84.2
TP2739	chrUn_8	90.63	64	6	0	1	64	4707966	4707903	2e-18	89.7
TP27409	chrUn:1-295531980	95.08	61	3	0	4	64	183801202	183801142	8e-20	96.9
TP27425	chrUn:295531981-591063900	95	40	2	0	3	42	72266752	72266713	3e-10	64.4
TP27433	chrUn_4	89.83	59	6	0	6	64	41705177	41705235	1e-15	80.6
TP27435	chrUn:295531981-591063900	95.24	63	3	0	1	63	213982167	213982229	6e-21	100
TP27436	chrUn:1-295531980	95.56	45	2	0	1	45	51196966	51197010	9e-13	73.4
TP27437	chrUn_16	98.44	64	1	0	1	64	36740828	36740765	6e-25	111
TP27450	chrUn_22	98.44	64	1	0	1	64	24880823	24880760	3e-25	111
TP27504	chrUn_20	97.44	39	1	0	2	40	14431288	14431326	6e-12	66.2
TP27505	chrUn_20	96.83	63	2	0	2	64	14431288	14431350	1e-23	105
TP27507	chr_10	92.86	56	4	0	1	56	861935	861990	2e-17	84.2
TP27510	chrUn_23	96.72	61	2	0	4	64	20012193	20012253	2e-22	102
TP27512	chrUn_17	95.31	64	3	0	1	64	25398032	25397969	3e-22	102
TP27513	chrUn_4	98.44	64	1	0	1	64	34559846	34559909	6e-25	111
TP27514	chrUn:591063901-886595820	93.75	64	4	0	1	64	95027404	95027341	2e-20	98.7
TP27522	chrUn:1-295531980	92.19	64	3	1	1	64	131278268	131278207	3e-18	91.5
TP27526	chrUn_5	95.31	64	3	0	1	64	41441418	41441355	3e-22	102
TP27571	chrUn_6	98.39	62	1	0	3	64	21386324	21386385	7e-24	107
TP27611	chr_15	95.31	64	3	0	1	64	2181258	2181195	7e-23	102
TP27613	chrUn:1-295531980	98.39	62	1	0	1	62	226072601	226072662	4e-23	107
TP27623	chrUn_4	93.75	64	4	0	1	64	21650629	21650692	4e-21	98.7
TP27628	chrUn_20	95.38	65	2	1	1	64	21406074	21406138	6e-22	100
TP27630	chrUn_16	78.46	65	7	2	2	60	13356805	13356742	5e-07	51.8
TP27635	chrUn_16	92.19	64	5	0	1	64	23757173	23757110	2e-19	93.3
TP27652	chrUn:295531981-591063900	92.98	57	3	1	8	64	147686989	147687044	2e-15	82.4
TP2766	chrUn_6	96.88	64	2	0	1	64	955640	955703	7e-24	107
TP27661	chrUn:591063901-886595820	98.11	53	1	0	12	64	92565983	92566035	3e-18	91.5
TP27676	chrUn:295531981-591063900	87.5	64	0	2	1	56	86657318	86657381	2e-14	78.8
TP27683	chrUn_9	98.44	64	1	0	1	64	10597608	10597545	6e-25	111
TP27684	chrUn_6	93.75	64	4	0	1	64	40294247	40294184	4e-21	98.7
TP27708	chr_17	95.31	64	3	0	1	64	2392577	2392640	7e-23	102
TP27721	chrUn_8	97.5	40	1	0	1	40	12604318	12604357	6e-12	68
TP27754	chrUn_15	93.75	64	4	0	1	64	23717465	23717402	4e-21	98.7
TP27768	chrUn:886595821-1110957068	95.31	64	3	0	1	64	146594304	146594367	1e-21	102
TP27769	chrUn_11	96.88	64	2	0	1	64	8583761	8583824	8e-24	107
TP27778	chrUn_1	92.19	64	5	0	1	64	7707594	7707657	7e-19	93.3
TP27785	chrUn:1-295531980	96.77	62	2	0	1	62	120906856	120906917	5e-22	104
TP27786	chr_23	96.83	63	2	0	1	63	1610219	1610281	6e-24	105
TP27791	chrUn_17	92.75	69	0	1	1	64	15224275	15224343	3e-22	102
TP27796	chr_2	96.83	63	2	0	2	64	4755061	4754999	6e-24	105
TP27803	chrUn_19	96.88	64	2	0	1	64	15536233	15536170	4e-24	107
TP27812	chrUn_20	98.44	64	1	0	1	64	9326414	9326351	3e-25	111
TP27816	chrUn:591063901-886595820	85.92	71	3	1	1	64	72924314	72924384	1e-16	86
TP27818	chrUn:295531981-591063900	90.74	54	5	0	1	54	261008481	261008428	2e-13	75.2
TP27826	chrUn_20	92.19	64	5	0	1	64	6037813	6037876	8e-20	93.3
TP27842	chrUn_10	93.75	64	4	0	1	64	14778221	14778284	2e-20	98.7
TP27846	chrUn:591063901-886595820	93.75	48	3	0	1	48	248076393	248076440	5e-13	73.4
TP27853	chrUn:591063901-886595820	87.1	62	8	0	3	64	264141302	264141363	7e-14	77
TP27868	chrUn_1	96.88	64	2	0	1	64	32979022	32978959	3e-23	107
TP27892	chrUn_20	93.75	64	4	0	1	64	19844494	19844431	2e-21	98.7
TP27892	chrUn_27	95.16	62	3	0	1	62	9478729	9478668	2e-21	98.7
TP27902	chrUn:591063901-886595820	87.3	63	7	1	3	64	137413522	137413460	3e-13	75.2
TP27909	chrUn_16	98.44	64	1	0	1	64	25140111	25140048	6e-25	111
TP27916	chrUn_4	98.44	64	0	1	1	64	35216580	35216642	7e-24	107
[truncated: 2,986 more rows]

## Sheet: Repbase_Blast_Hits
Query id	subject id	% identity	alignment length	mismatches	gap opens	q. start	q.end	s.start	s. end	e value	Bit Score
BHMS206	ERV1-1_Ano-I	92.31	26	2	0	189	214	5061	5086	7e-08	39.2
BHMS238	hAT-N6_SSa	96	25	1	0	255	279	784	760	1e-08	41
BHMS272_AF256690.1	Rex1-4_SSa	80.77	52	10	0	2	53	2500	2449	4e-11	50
BHMS373	RLTR23_MM	82.76	58	10	0	204	261	462	519	2e-14	60.8
BX299451	Gypsy-19_GA-I	81.25	48	8	1	659	706	3387	3433	1e-08	42.8
BX305863	DNA-N4_DR	84.75	59	8	1	465	522	660	718	1e-14	62.6
BX305863	L1-3A_ME	82.46	57	1	1	466	522	2023	1976	1e-14	62.6
BX309199	LTR4_BT	90.91	33	2	1	247	278	457	425	8e-09	42.8
BX310634	RMER6-int	87.5	32	3	1	414	444	2975	3006	3e-07	37.4
BX313262	Charlie7a_Aves	84.38	32	5	0	750	781	142	173	2e-06	35.6
BX866899	L1A-2_MD	83.72	43	6	1	378	419	682	724	1e-08	42.8
BX866899	L1A-2_MD	85	40	5	1	381	419	975	1014	1e-08	42.8
BX883807	LatiHarb1-N3B	89.36	47	4	1	329	374	3081	3127	1e-13	59
BX890355	ERV3-1B_MEu-LTR	91.67	24	2	0	508	531	329	306	2e-06	35.6
BX890355	IAPEY5_LTR	100	19	0	0	330	348	131	113	2e-06	35.6
Omi120TUF	CR1AVI	91.67	24	2	0	61	84	446	423	4e-07	35.6
Omi187TUF	TDR23	92	25	2	0	93	117	807	783	1e-07	37.4
Omi84TUF	Mariner-7_SSa	100	89	0	0	191	279	791	703	6e-45	161
OMM1178	Gypsy-34_CPB-LTR	81.4	43	6	2	192	232	319	361	1e-06	35.6
OMM1238	Helitron-4_DR	75.93	108	26	0	47	154	13416	13523	9e-20	78.8
OMM1263	ERV21_MD_I	90.32	31	2	1	147	176	4824	4854	8e-08	39.2
OMM1270	hAT-N25_SSa	77.27	66	14	1	388	453	1197	1133	2e-10	48.2
OMM1274	LTR11B_Ami	92	25	2	0	310	334	1344	1368	3e-07	37.4
OMM1307	Gypsy-13_EL-I	89.66	29	3	0	431	459	2496	2468	1e-07	39.2
OMM1308	LatiHarb1-1	84.21	76	12	0	217	292	2449	2524	8e-22	86
OMM1329	Gypsy-34_CPB-LTR	81.4	43	6	2	134	174	319	361	1e-06	35.6
OMM1372	Harbinger-2_SSa	75.4	126	23	2	485	610	1061	1178	2e-22	87.8
OMM1412	hAT-N118_DR	95.65	23	1	0	237	259	778	756	3e-07	37.4
OMM1657	ERV1-N3-I_DR	78.75	80	17	0	322	401	3605	3684	2e-16	68
OMM1825_BV212273.1	LTR7C_Cpo	80.56	36	0	1	78	113	361	389	1e-06	35.6
OMM5000	L2-3_LCh	80.39	51	5	3	394	442	3354	3401	1e-07	39.2
OMM5000	L2-3_LCh	80.39	51	5	3	394	442	3354	3401	1e-07	39.2
OMM5014_CO805119	DNA-19_EL	69.48	213	48	6	50	247	578	368	5e-20	80.6
OMM5017	Gypsy1-1-I_Lch	96	25	1	0	472	496	72	96	4e-08	41
OMM5024	LTR185_MD	95.83	24	1	0	53	76	21	44	1e-07	39.2
OMM5091	Gypsy149-LTR_DR	92.59	27	1	1	4	29	481	507	3e-07	37.4
OMM5091	hAT-25N1_DR	87.5	32	3	1	1	31	798	829	3e-07	37.4
OMM5102_CA348955	LatiHarb1-2	76.27	59	10	1	433	491	1370	1316	1e-08	42.8
OMM5132	ERV2-2_Tbel_LTR	83.78	37	4	1	546	582	98	132	8e-07	37.4
OMM5133	DNA6-9B_DR	100	21	0	0	1169	1189	170	150	3e-07	39.2
OMM5146	LTR185_MD	95.83	24	1	0	636	659	21	44	3e-07	39.2
OMM5147_BV211875	DNA-10_SSa	90.32	31	0	2	795	823	39	10	5e-07	37.4
OMM5175	DNA-10_SSa	92.11	38	3	0	905	942	41	4	3e-12	55.4
OMM5179	MMERVK9E_I	86.11	36	4	1	834	868	3630	3665	2e-07	39.2
OMM5179_BV211905.1	MMERVK9E_I	86.11	36	4	1	834	868	3630	3665	2e-07	39.2
OMM5180	hAT-19N2_SSa	87.5	32	4	0	1423	1454	97	66	8e-08	41
OMM5180	hAT-3N1A_DR	85.71	35	5	0	15	49	871	905	8e-08	41
Omy6DIAS	Harbinger-2_SSa	70.33	182	31	6	244	411	1280	1108	2e-20	80.6
OmyRGT39TUF	hAT-N82_DR	86.21	29	4	0	25	53	1004	976	4e-07	35.6
Ots516NWFSC	TIGGER5_A	91.3	23	2	0	396	418	73	95	3e-06	33.7
SdY_AB626896.1	SlmI	86.61	224	29	1	1163	1385	4	227	2e-75	266
TP10002	Penelope-4_SSa	88.24	34	4	0	25	58	3628	3661	2e-10	44.6
TP10038	SINE2-2D_SSa	82.76	29	5	0	36	64	47	19	5e-06	30.1
TP10042	Mariner-26_SSa	92.31	26	2	0	39	64	30	55	1e-08	39.2
TP10064	SQR1_MM	95	20	1	0	13	32	257	276	1e-06	31.9
TP10096	Mariner-17_SSa	90.91	55	4	1	11	64	1584	1530	5e-19	73.4
TP10112	hAT-19N2_SSa	86.21	29	4	0	28	56	2509	2481	1e-07	35.6
TP10288	Gypsy-15_GA-LTR	100	18	0	0	19	36	667	684	4e-07	33.7
TP10288	Gypsy-15_GA-LTR	100	18	0	0	19	36	667	684	4e-07	33.7
TP10342	RELIK-I	95.45	22	1	0	4	25	5287	5308	1e-07	35.6
TP10347	Crack-2C_SSa	90.32	62	6	0	1	62	4338	4399	8e-23	86
TP10354	MER75B	83.33	30	5	0	32	61	147	118	1e-06	31.9
TP10427	DIRS-33B_ACar	86.21	29	4	0	1	29	5380	5352	1e-07	35.6
TP10464	hAT-24N1_SSa	85	40	6	0	8	47	2337	2376	7e-11	46.4
TP10499	TE-X-2_DR	100	17	0	0	22	38	58	74	1e-06	31.9
TP10506	DNA4-3C_SSa	96.3	27	1	0	1	27	92	118	2e-10	44.6
TP10506	DNA4-1_SSa	96.3	27	1	0	1	27	92	118	2e-10	44.6
TP10506	DNA4-1B_SSa	96.3	27	1	0	1	27	91	117	2e-10	44.6
TP10516	DNA4-10_SSa	84.75	59	9	0	1	59	93	151	7e-17	66.2
TP10531	DNA-20_EL	100	16	0	0	49	64	68	53	5e-06	30.1
TP10537	DNA-9_EL	87.1	31	4	0	4	34	97	127	1e-08	39.2
TP10591	TE-X-12_DR	80	40	8	0	25	64	428	467	1e-08	39.2
TP10615	MER72_Mim	100	17	0	0	4	20	153	169	1e-06	31.9
TP10615	MER72B	100	17	0	0	4	20	539	555	1e-06	31.9
TP10615	MER72B_Mim	100	17	0	0	4	20	397	413	1e-06	31.9
TP10615	MER72	100	17	0	0	4	20	505	521	1e-06	31.9
TP10637	Mariner-19_EL	84.09	44	6	1	6	49	311	269	2e-10	44.6
TP10637	Tc1-2_SSa	97.92	48	1	0	6	53	312	265	8e-22	82.4
TP10673	DNA-9_EL	76.67	60	7	2	4	63	97	149	8e-10	42.8
TP10690	Mariner-25_SSa	96	25	1	0	40	64	1342	1318	3e-09	41
TP10731	DNA4-2B_SSa	74.58	59	12	2	1	58	95	39	4e-07	33.7
TP10743	DNA4-2B_SSa	75.44	57	14	0	1	57	95	39	3e-09	41
TP10754	L1-12A_XT	92	25	2	0	40	64	5825	5849	3e-08	37.4
TP10757	L1_AC_7	92.59	27	1	1	26	52	6380	6355	3e-08	37.4
TP10779	LTR2C	100	17	0	0	26	42	96	80	1e-06	31.9
TP10800	Copia-7_Ano-LTR	88	25	3	0	32	56	148	172	1e-06	31.9
TP10804	DNA4-11_SSa	87.5	32	4	0	33	64	139	170	3e-09	41
TP10809	DNA4-7_SSa	96.49	57	2	0	1	57	85	141	1e-25	95.1
TP10809	DNA4-7_SSa	96.49	57	2	0	1	57	85	141	1e-25	95.1
TP10817	DNA4-7B_SSa	97.06	34	1	0	31	64	109	142	4e-14	57.2
TP10836	piggyBac-N1_SSa	92.54	67	2	2	1	64	574	640	5e-25	93.3
TP10849	piggyBac-N1_SSa	82.54	63	10	1	1	63	574	635	3e-15	60.8
TP1092	DNA-10_SSa	97.5	40	1	0	21	60	1	40	2e-17	68
TP1095	DNA-9_EL	86.27	51	6	1	14	64	86	37	4e-14	57.2
TP11039	LTR17B2_EE	88	25	3	0	22	46	180	204	1e-06	31.9
TP11050	DNA4-5_SSa	86.11	36	3	1	22	55	84	49	3e-09	41
TP11062	DNA4-1B_SSa	95.24	21	1	0	31	51	64	44	4e-07	33.7
TP11091	DNA4-1B_SSa	95.24	21	1	0	31	51	64	44	4e-07	33.7
TP11093	DNA4-1B_SSa	95.24	21	1	0	31	51	64	44	4e-07	33.7
TP11108	TDR6	90.91	22	2	0	43	64	103	124	1e-06	31.9
TP11108	SINE2-1_PM	90.91	22	2	0	21	42	69	90	1e-06	31.9
TP11161	L1-16_Lch	89.66	29	3	0	25	53	3566	3594	1e-08	39.2
TP11165	IS3EU-N1_SSa	89.06	64	7	0	1	64	5121	5058	3e-22	84.2
TP11204	Tx1-20_DR	84.38	32	5	0	25	56	2097	2128	1e-07	35.6
TP11204	Tx1-20_DR	84.38	32	5	0	25	56	2097	2128	1e-07	35.6
TP11220	DNA4-1C_SSa	84.31	51	8	0	7	57	1068	1018	3e-14	57.2
TP11288	RTEX-2_SSa	84.21	57	7	2	1	57	5145	5199	1e-13	55.4
TP11306	hAT-35N1_SSa	89.29	28	3	0	32	59	307	280	3e-08	37.4
TP11373	hAT-6_PM	86.67	30	0	1	21	46	1099	1070	1e-07	35.6
TP11373	hAT-6_PM	86.67	30	0	1	21	46	1099	1070	1e-07	35.6
TP11385	Mariner-11_DR	79.37	63	13	0	1	63	255	193	1e-13	55.4
TP11386	DNA4-1C_SSa	84.38	64	10	0	1	64	95	32	2e-18	71.6
TP11392	DNA-8-4_DR	100	19	0	0	40	58	1556	1574	1e-07	35.6
TP11393	DNA4-1C_SSa	84.38	64	9	1	1	63	95	32	2e-17	68
TP11435	Penelope-2_SSa	86.89	61	8	0	1	61	3574	3634	1e-19	75.2
TP11468	DNA-7_SSa	88.89	63	6	1	2	64	758	819	1e-20	78.8
TP11675	Mariner-17_SSa	93.75	64	4	0	1	64	680	743	1e-26	98.7
TP11681	Mariner-17_SSa	90.77	65	5	1	1	64	680	744	2e-23	87.8
TP11784	EnSpm-1_SSa	92	25	2	0	2	26	3812	3836	3e-08	37.4
TP11865	Helitron-2_AC	88.89	27	3	0	8	34	2318	2292	1e-07	35.6
TP11874	EnSpm-N25_DR	92.31	26	1	1	8	32	4457	4432	1e-07	35.6
TP11874	Tc1-2_SSa	94.34	53	3	0	7	59	317	265	9e-22	82.4
TP11884	Mariner-19_EL	77.05	61	13	1	3	63	328	269	2e-10	44.6
TP11923	L1MEC_5	100	19	0	0	12	30	370	352	1e-07	35.6
TP11954	BEL-9_GA-LTR	92	25	1	1	30	53	387	363	4e-07	33.7
TP11969	EUTREP15	100	18	0	0	43	60	235	252	4e-07	33.7
TP11986	ERV1-N7-I_DR	91.67	24	2	0	36	59	5400	5423	1e-07	35.6
TP11994	hAT-N28B_SSa	93.65	63	3	1	1	62	549	611	5e-25	93.3
TP12003	Rex1-10_SSa	95.31	64	3	0	1	64	2851	2914	1e-27	102
TP12015	L1-23_DR	88.89	27	3	0	21	47	3986	4012	1e-07	35.6
TP12040	Rex1-10_SSa	79.66	59	12	0	6	64	1336	1394	5e-13	53.6
TP12042	Rex1-3C_SSa	85.29	68	5	1	2	64	1306	1373	1e-20	78.8
TP12043	Rex1-10_SSa	83.05	59	10	0	6	64	1336	1394	9e-16	62.6
TP12057	SINE2-2D_SSa	96	50	2	0	15	64	1	50	9e-22	82.4
TP12059	hAT-36N1_SSa	89.36	47	5	0	1	47	48	2	9e-16	62.6
TP12100	Mariner-N4C_Crp	88.46	26	3	0	18	43	158	183	4e-07	33.7
TP12121	L1PA14	85.71	28	4	0	3	30	497	524	4e-07	33.7
TP12127	Crack-1B_SSa	93.55	62	4	0	3	64	3492	3553	1e-25	95.1
TP12128	Crack-1B_SSa	87.1	62	7	1	3	64	3492	3552	5e-19	73.4
TP12181	LTR29_Sar	91.3	23	2	0	10	32	342	320	4e-07	33.7
TP12203	EnSpm-N13_DR	95.83	24	1	0	41	64	11484	11507	1e-08	39.2
TP12219	Dada-tA_DR	84.85	33	3	1	3	33	5025	4993	1e-07	35.6
TP12224	hAT-N3_SSa	95.24	21	1	0	24	44	437	457	4e-07	33.7
TP1223	TRNA_GLY	100	18	0	0	47	64	1	18	4e-07	33.7
TP1226	ERV1-N7-I_DR	91.67	24	2	0	39	62	5423	5400	1e-07	35.6
TP1231	LTR12C_OC	100	18	0	0	27	44	561	544	4e-07	33.7
TP1231	LTR12A_OC	100	18	0	0	27	44	458	441	4e-07	33.7
TP12332	DNA8-11_EL	100	20	0	0	25	44	280	299	3e-08	37.4
TP12380	L2-17_DRe	95.24	21	1	0	17	37	1623	1643	3e-07	33.7
TP12424	TguERV1_LTR2	90.91	22	2	0	25	46	378	357	1e-06	31.9
TP1243	Ngaro1_DR	95.45	22	1	0	1	22	3774	3795	1e-07	35.6
TP12452	Mariner-22_EL	88.89	63	7	0	2	64	607	669	9e-22	82.4
TP12465	Kolobok-N4_DR	95.45	22	1	0	39	60	1026	1047	1e-07	35.6
TP12471	hAT-N9_SSa	92	25	2	0	1	25	1483	1459	2e-08	37.4
TP12495	LTR12_MD	88.46	26	3	0	20	45	567	542	4e-07	33.7
TP12523	Rex1-11_SSa	84.62	39	6	0	16	54	2763	2801	2e-10	44.6
TP12560	Mariner-22_EL	84.38	64	10	0	1	64	599	662	2e-18	71.6
TP12691	L1-40_XT	100	19	0	0	8	26	1210	1228	1e-07	35.6
TP12763	Mariner-16_SSa	78.57	56	12	0	7	62	942	887	2e-11	48.2
TP1280	DNA3-3C_SSa	84.38	64	8	1	1	64	742	681	2e-17	68
TP12884	hAT-24N1_SSa	96.08	51	1	1	14	64	2535	2584	3e-21	80.6
TP12943	Tc1-2_SSa	92.54	67	2	1	1	64	1202	1268	4e-26	96.9
TP12950	ERV3-5-EC_I	87.1	31	3	1	3	33	1491	1520	1e-07	35.6
TP13027	Rex1-4_SSa	77.08	48	11	0	17	64	906	859	3e-08	37.4
TP13159	LTR20B_Mim	78.38	37	8	0	1	37	159	195	1e-06	31.9
TP13192	L1-35_DR	95.45	22	1	0	17	38	2191	2212	1e-07	35.6
TP13197	DNA3-3B_SSa	79.55	44	9	0	21	64	1193	1150	1e-08	39.2
TP13231	Eulor9A	100	17	0	0	34	50	8	24	1e-06	31.9
TP1325	Mariner-22_SSa	80	75	3	2	2	64	390	464	6e-18	69.8
TP13315	DNA3-3C_SSa	80.3	66	9	3	1	64	644	581	2e-12	51.8
TP13455	BEL-4_SSa-LTR	100	17	0	0	10	26	454	438	1e-06	31.9
TP13464	hAT-N25_SSa	96.43	28	1	0	15	42	761	788	7e-11	46.4
TP13464	hAT-N25_SSa	96.43	28	1	0	15	42	761	788	7e-11	46.4
TP13469	hAT-N25_SSa	91.67	24	2	0	20	43	766	789	1e-07	35.6
TP13483	L1-53_ACar	100	19	0	0	32	50	3667	3649	1e-07	35.6
TP13486	hAT-N59_DR	95.24	21	1	0	43	63	1043	1023	4e-07	33.7
TP135	DNA-5-9_DR	95	20	1	0	5	24	405	424	1e-06	31.9
TP1350	ERV1-2-LTR_BT	81.08	37	6	1	7	42	273	237	1e-06	31.9
TP13505	hAT-N28B_SSa	87.93	58	4	2	2	59	1246	1192	2e-17	68
TP13541	DNA3-1_SSa	91.67	24	1	1	24	46	360	337	1e-06	31.9
TP1358	Rex1-3B_SSa	82.54	63	11	0	1	63	1523	1585	3e-16	64.4
TP13610	RTE_BOV_B_AC_1	90	30	3	0	20	49	917	946	3e-09	41
TP13613	hAT-25_LCh	85.29	34	5	0	29	62	492	525	1e-08	39.2
TP13613	Tx1-5_SSa	100	40	0	0	1	40	3176	3215	3e-19	73.4
TP13646	LTR13C_SS	95.45	22	1	0	40	61	411	390	1e-07	35.6
TP13654	Tx1-1C_CPB	95.45	22	1	0	35	56	5035	5056	1e-07	35.6
TP13712	Mariner-19_LCh	95.24	21	1	0	37	57	2362	2382	4e-07	33.7
TP13907	Mariner-25_SSa	93.65	63	4	0	2	64	1330	1268	4e-26	96.9
TP13970	Polinton-1_AMi	92.86	28	1	1	26	53	4694	4668	1e-08	39.2
TP14083	L1N1_MD	86.21	29	4	0	15	43	1013	1041	1e-07	35.6
TP14094	DNA4-7B_SSa	94.59	37	2	0	28	64	14	50	1e-14	59
TP14106	L1-1_DR	92.59	27	2	0	7	33	4037	4011	3e-09	41
TP14127	hAT-N19_SSa	78.38	74	6	1	1	64	786	713	7e-17	66.2
TP14232	AFROSINE-2_LA	90.48	21	2	0	30	50	32	12	5e-06	30.1
TP14246	L1-89_DR	84.21	38	5	1	4	40	2884	2921	1e-08	39.2
TP14258	hAT-N46_DR	85.71	42	4	2	7	47	224	184	8e-10	42.8
TP14273	L1-4_Cpo	100	20	0	0	9	28	908	889	3e-08	37.4
TP14273	L1-1H_Cpo	100	20	0	0	9	28	883	864	3e-08	37.4
TP14273	L1-4A_Cpo	100	20	0	0	9	28	733	714	3e-08	37.4
TP14273	L1-1B_Cpo	100	20	0	0	9	28	1139	1120	3e-08	37.4
TP14344	hAT-25N1_SSa	87.5	40	4	1	1	39	1327	1366	7e-11	46.4
TP14358	Mariner-N2_SSa	95.83	24	1	0	1	24	546	569	1e-08	39.2
TP14387	Mariner-N2_SSa	90.91	66	4	1	1	64	546	611	6e-24	89.7
TP14390	hAT-25N1_SSa	88.33	60	5	2	1	59	1327	1385	6e-18	69.8
TP14439	TC1_TF	87.18	39	0	1	26	64	1638	1605	2e-11	48.2
TP14464	Chap1_Xt	95	20	1	0	41	60	407	388	1e-06	31.9
TP1447	piggyBac-N2_DR	90.91	22	2	0	39	60	264	243	1e-06	31.9
TP14473	LT-47_AMi-LTR	95	20	1	0	28	47	43	24	1e-06	31.9
TP14503	TC1L_SS	80.82	73	2	1	3	63	260	188	1e-19	75.2
TP14533	Mariner-17_SSa	92.19	64	5	0	1	64	932	869	5e-25	93.3
TP14534	Mariner-17_SSa	92.19	64	3	1	1	62	932	869	2e-24	91.5
TP14535	Mariner-17_SSa	77.46	71	9	1	1	64	932	862	1e-14	59
TP14537	Mariner-17_SSa	92.19	64	5	0	1	64	932	869	5e-25	93.3
TP14544	Mariner-5N1_AMi	88	25	3	0	18	42	175	151	1e-06	31.9
TP14562	TX1_FR2	88.46	26	3	0	14	39	530	555	4e-07	33.7
TP14583	Crack-1_SSa	91.11	45	4	0	1	45	3894	3850	2e-16	64.4
TP14590	Gypsy52-LTR_DR	91.67	24	2	0	18	41	678	701	1e-07	35.6
TP1463	BEL-38-I_DR	100	19	0	0	40	58	3564	3582	1e-07	35.6
TP14650	MLT-int	91.67	24	2	0	38	61	618	641	1e-07	35.6
TP14671	Gypsy-14-LTR_XT	100	17	0	0	6	22	223	239	1e-06	31.9
TP14683	LTR134_MD	100	17	0	0	13	29	386	402	1e-06	31.9
TP14687	AvaIII	95.12	41	2	0	1	41	227	267	7e-17	66.2
TP14700	hAT-N19_SSa	92.86	56	3	1	1	55	1005	950	3e-21	80.6
TP14776	SlmII	84	50	7	1	1	50	358	310	5e-13	53.6
TP14794	hAT-40_SSa	91.3	23	2	0	33	55	837	859	4e-07	33.7
TP1482	Nimb-2_DR	95.83	24	0	1	25	47	993	970	1e-07	35.6
TP14911	hAT-N28B_SSa	100	32	0	0	19	50	2023	1992	1e-14	59
TP14926	DNA-10_SSa	97.96	49	1	0	6	54	1	49	3e-22	84.2
TP14940	DNA-10_SSa	92	25	2	0	17	41	50	74	3e-08	37.4
TP14953	DNA-10_SSa	78.18	55	4	2	6	52	1	55	2e-10	44.6
TP14957	DNA-10_SSa	84.21	38	3	1	14	48	14	51	3e-09	41
TP15	L1-19_SSa	91.67	24	2	0	6	29	1678	1655	1e-07	35.6
TP15017	hAT-N28B_SSa	75	56	3	1	1	45	1977	2032	2e-10	44.6
TP15026	hAT-N28B_SSa	87.5	56	2	1	1	51	1977	2032	6e-18	69.8
TP15050	L1-4_MD	92	25	2	0	40	64	1242	1266	3e-08	37.4
TP15068	hAT-N19_SSa	95.31	64	3	0	1	64	1005	942	1e-27	102
TP15069	hAT-N19_SSa	98.25	57	1	0	1	57	1005	949	1e-26	98.7
TP15075	Helitron-1_LCh	83.33	36	5	1	20	54	712	677	1e-07	35.6
TP15084	Gypsy-22-LTR_DR	77.27	44	10	0	19	62	997	954	1e-07	35.6
TP15157	L1-37_DR	89.29	28	3	0	36	63	1286	1259	3e-08	37.4
TP1516	CR1-2B_Croc	91.3	23	2	0	14	36	4283	4305	3e-07	33.7
TP15200	SlmII	84	50	6	1	17	64	329	280	5e-13	53.6
TP15232	Rex1-4_SSa	90.32	62	6	0	2	63	921	860	8e-23	86
TP15278	DNA3-3C_SSa	86.57	67	3	2	3	64	1528	1463	4e-20	77
TP15300	hAT-38_SSa	86.21	29	4	0	33	61	3516	3488	1e-07	35.6
TP15300	hAT-38_SSa	86.21	29	4	0	33	61	3516	3488	1e-07	35.6
TP15344	Tc1-16_Xt	100	18	0	0	41	58	777	760	4e-07	33.7
TP15344	Mariner-18_EL	100	18	0	0	41	58	777	760	4e-07	33.7
TP15449	Gypsy12-I_DR	100	20	0	0	40	59	86	67	3e-08	37.4
TP15503	hAT-N9_SSa	84.78	46	7	0	12	57	1134	1089	2e-12	51.8
TP15612	DNA-6_SSa	100	19	0	0	46	64	347	329	1e-07	35.6
TP15632	L1MEC_5	90	30	2	1	19	47	1530	1501	3e-08	37.4
TP15659	SlmII	86.79	53	7	0	1	53	358	306	7e-17	66.2
TP15853	DNA7-N1_DR	90.63	32	3	0	28	59	5524	5493	2e-10	44.6
TP15915	SAT-19_DR	91.3	23	2	0	9	31	1741	1763	4e-07	33.7
TP15956	LTR45B_BT	100	17	0	0	4	20	32	48	1e-06	31.9
TP15979	Mariner-17_SSa	96.88	64	2	0	1	64	773	836	2e-29	107
TP15982	Mariner-17_SSa	93.75	64	4	0	1	64	773	836	1e-26	98.7
TP15983	Mariner-17_SSa	89.06	64	7	0	1	64	773	836	3e-22	84.2
TP15987	Mariner-17_SSa	90.63	64	6	0	1	64	773	836	6e-24	89.7
TP15992	HERVIP10FH	100	21	0	0	8	28	2031	2051	1e-08	39.2
TP15996	Mariner-17_SSa	89.06	64	7	0	1	64	773	836	3e-22	84.2
TP16001	Mariner-17_SSa	87.5	64	7	1	1	64	773	835	4e-20	77
TP16002	Mariner-17_SSa	82.81	64	9	1	1	64	773	834	3e-16	64.4
TP16003	Mariner-17_SSa	85.94	64	8	1	1	64	773	835	2e-18	71.6
TP16006	Gypsy-48_SSa-I	87.1	31	3	1	26	55	905	935	1e-07	35.6
TP16009	Mariner-17_SSa	89.06	64	7	0	1	64	773	836	3e-22	84.2
TP16022	Mariner-17_SSa	87.5	64	8	0	1	64	773	836	3e-21	80.6
TP16023	Mariner-17_SSa	87.23	47	5	1	17	63	873	828	1e-13	55.4
TP16024	Mariner-17_SSa	86.54	52	7	0	12	63	817	868	9e-16	62.6
TP16026	Mariner-17_SSa	94.74	57	3	0	1	57	773	829	6e-24	89.7
TP16040	Mariner-22_SSa	92.19	64	5	0	1	64	335	272	5e-25	93.3
TP16055	ERV1-1_STr-I	86.67	30	4	0	3	32	4595	4624	3e-08	37.4
TP16085	Harbinger-N14_DR	88.89	27	2	1	8	33	424	450	1e-06	31.9
TP1610	Mariner-N2_SSa	96.61	59	0	1	6	62	418	476	1e-25	95.1
TP16113	CR1-5_AMi	100	20	0	0	11	30	2104	2085	3e-08	37.4
TP16182	LTR106B_MD	100	18	0	0	10	27	796	813	4e-07	33.7
TP16182	ERI1	86.67	30	2	1	14	43	99	126	4e-07	33.7
TP1623	GYPSOL_LTR	85.19	27	4	0	25	51	616	590	1e-06	31.9
TP16234	Mariner-4_DR	81.82	55	10	0	5	59	1446	1392	1e-13	55.4
TP16234	Mariner-19_EL	81.82	55	10	0	5	59	1450	1396	1e-13	55.4
TP16235	Rex1-3B_SSa	83.02	53	6	1	6	58	3390	3341	5e-13	53.6
TP16256	TE-2A_XT	100	18	0	0	9	26	120	103	4e-07	33.7
TP16265	hAT-4_ML	82	50	9	0	4	53	1008	1057	6e-12	50
TP16320	Crack-2C_SSa	79.25	53	3	2	1	46	4423	4474	2e-10	44.6
TP16374	L1ME4	100	17	0	0	37	53	364	380	1e-06	31.9
TP1643	MLT-int	91.67	24	2	0	9	32	641	618	1e-07	35.6
TP16438	DNA4-1C_SSa	90.91	44	4	0	11	54	771	728	9e-16	62.6
TP16449	Rex1-2_SSa	90.32	31	3	0	1	31	930	900	8e-10	42.8
TP16469	SFV1-13_Crp-LTR	100	17	0	0	21	37	475	459	1e-06	31.9
TP16527	BEL-42_DRe-I	81.58	38	7	0	25	62	5097	5060	3e-08	37.4
TP16531	BEL30-I_DR	86.67	30	4	0	15	44	469	498	3e-08	37.4
TP16570	Mariner-22_EL	85.71	63	9	0	2	64	527	589	5e-19	73.4
TP16623	Crack-2C_SSa	92.19	64	5	0	1	64	4474	4411	5e-25	93.3
TP16643	MER41_Ttr-LTR	91.67	24	1	1	1	24	171	149	1e-06	31.9
TP16643	MER41C_SS-LTR	91.67	24	1	1	1	24	144	122	1e-06	31.9
TP16645	BC1_Rn	90.48	21	2	0	15	35	115	95	5e-06	30.1
TP16645	BC1_Mm	90.48	21	2	0	15	35	115	95	5e-06	30.1
TP16645	BC1_Ma	90.48	21	2	0	15	35	105	85	5e-06	30.1
TP16707	Crack-1B_SSa	98.36	61	1	0	4	64	2982	3042	8e-29	105
TP16736	Rex1-4_SSa	75.81	62	15	0	2	63	921	860	2e-10	44.6
TP16796	L1-67_ACar	80.85	47	6	2	18	64	6567	6524	1e-08	39.2
TP16804	GYPSY3LTR_DR	90.91	22	2	0	13	34	120	141	1e-06	31.9
TP16824	hAT-N36_CPB	95.24	21	1	0	29	49	501	521	4e-07	33.7
TP16845	hAT-N28B_SSa	97.37	38	1	0	23	60	1995	2032	3e-16	64.4
TP16846	hAT-N28B_SSa	94.74	38	2	0	22	59	1995	2032	3e-15	60.8
TP16904	ERV1-3_Crp-I	88.89	27	3	0	24	50	279	305	1e-07	35.6
TP16929	Crack-2_SSa	87.1	62	8	0	1	62	4034	4095	4e-20	77
TP16929	Crack-2C_SSa	87.1	62	8	0	1	62	4338	4399	4e-20	77
TP16939	hAT-12B_Crp	90	30	3	0	22	51	624	595	3e-09	41
TP17050	L1_Carn2_orf2	95.24	21	1	0	19	39	1051	1071	4e-07	33.7
TP1708	LTR42_MD	77.08	48	11	0	13	60	505	552	3e-08	37.4
TP17125	Mariner-N2_SSa	87.5	64	8	0	1	64	697	634	3e-21	80.6
TP17126	Mariner-N2_SSa	83.33	54	4	1	1	49	697	644	4e-14	57.2
TP17189	Rex1-3B_SSa	92.59	27	1	1	39	64	3126	3152	3e-08	37.4
TP17194	L1-80_ACar	87.1	31	2	1	32	62	6013	6041	1e-07	35.6
TP17227	Poseidon-N5_PM	95.24	21	1	0	37	57	406	386	4e-07	33.7
TP17252	Mariner-N2_SSa	87.5	64	8	0	1	64	697	634	3e-21	80.6
TP17300	DNA-10_SSa	90.91	33	2	1	8	39	3	35	8e-10	42.8
TP17408	Gypsy-21_GA-LTR	83.87	31	4	1	6	35	85	55	3e-06	30.1
TP17597	hAT-4_SSa	95	60	3	0	5	64	1885	1944	1e-25	95.1
TP17646	hAT-N19_SSa	89.06	64	7	0	1	64	500	437	3e-22	84.2
TP17660	L1-65_ACar	100	19	0	0	32	50	1428	1446	1e-07	35.6
TP17660	L1-65_ACar	100	19	0	0	32	50	1428	1446	1e-07	35.6
TP17785	ERV6B-MD_I	88.89	27	3	0	27	53	644	618	1e-07	35.6
TP1783	BEL-3_GA-I	91.89	37	3	0	28	64	459	495	5e-13	53.6
TP17857	Rex1-3C_SSa	86.21	58	7	1	2	59	882	826	7e-17	66.2
TP17869	Rex1-3B_SSa	87.69	65	6	1	2	64	915	851	1e-20	78.8
TP17876	Rex1-3B_SSa	94.87	39	2	0	2	40	915	877	9e-16	62.6
TP17879	Rex1-3B_SSa	92.06	63	4	1	2	64	915	854	2e-23	87.8
TP17883	LTR43	95	20	1	0	45	64	305	286	1e-06	31.9
TP18005	7SK	100	16	0	0	32	47	175	190	5e-06	30.1
TP18050	Tc1-1_SSa	100	19	0	0	20	38	249	231	1e-07	35.6
TP18055	Mariner-28_EL	88.68	53	6	0	1	53	238	186	6e-18	69.8
TP18093	Eulor5A	100	17	0	0	4	20	276	260	1e-06	31.9
TP18103	BEL14-LTR_DR	95	20	1	0	34	53	363	344	1e-06	31.9
TP18181	Mariner-11_DR	91.67	24	2	0	9	32	1345	1322	1e-07	35.6
TP18228	L1-35_ACar	87.1	31	3	1	18	48	4792	4821	1e-07	35.6
TP18250	Crack-1B_SSa	91.8	61	4	1	5	64	3565	3625	3e-22	84.2
TP18354	Rex1-2_SSa	91.53	59	5	0	1	59	2893	2835	3e-22	84.2
TP18378	EUTREP11	100	17	0	0	33	49	147	163	1e-06	31.9
TP18378	EUTREP11	100	17	0	0	33	49	147	163	1e-06	31.9
TP18381	EUTREP11	100	17	0	0	9	25	163	147	1e-06	31.9
TP1843	hAT-N7_SSa	85.71	28	4	0	34	61	625	598	4e-07	33.7
TP1843	hAT-N7_SSa	88.46	26	3	0	6	31	626	601	4e-07	33.7
TP1844	hAT-N7_SSa	96.77	31	1	0	6	36	626	596	1e-12	51.8
TP18557	Mariner-25_SSa	92.19	64	4	1	1	64	1211	1149	6e-24	89.7
TP18559	Mariner-25_SSa	96	25	1	0	1	25	1211	1187	3e-09	41
TP18589	Mariner-25_SSa	96.77	31	1	0	1	31	1211	1181	2e-12	51.8
TP18616	Mariner-25_SSa	95.45	22	1	0	1	22	1211	1190	1e-07	35.6
TP18632	Mariner-25_SSa	86.11	36	1	1	1	36	1211	1180	8e-10	42.8
TP18647	Gypsy82-I_Dr	91.67	24	2	0	23	46	5477	5454	9e-08	35.6
TP18683	hAT-16_Crp	100	19	0	0	24	42	1266	1248	1e-07	35.6
TP18693	HAL1-1C_Cja	95.24	21	1	0	7	27	830	810	4e-07	33.7
TP18709	Gypsy35-LTR_DR	87.5	32	2	1	11	42	75	104	3e-08	37.4
TP18721	SINE_SM	84.21	38	5	1	28	64	53	90	1e-08	39.2
TP18780	ERV2-2_ET-I	100	19	0	0	26	44	4004	4022	1e-07	35.6
TP18808	RNLTR4b	100	17	0	0	23	39	217	201	1e-06	31.9
TP1883	Crack-4_SSa	92.19	64	5	0	1	64	3373	3436	5e-25	93.3
TP18904	hAT-N15B_EL	92	25	2	0	6	30	479	455	3e-08	37.4
TP1895	L1S1_SS	100	17	0	0	44	60	34	50	1e-06	31.9
TP18953	L1-6_LCh	89.66	29	3	0	30	58	4582	4554	1e-08	39.2
TP18974	BEL-63_DRe-I	88.89	27	3	0	4	30	5941	5915	1e-07	35.6
TP18974	BEL-63_DRe-I	88.89	27	3	0	4	30	5941	5915	8e-08	35.6
TP190	Mariner-2N2_PM	95	20	1	0	1	20	497	478	1e-06	31.9
TP19035	L1ME5	86.21	29	3	1	7	35	13	40	1e-06	31.9
TP19035	L1ME5	86.21	29	3	1	7	35	13	40	1e-06	31.9
TP19138	DNA-5_SSa	90.63	64	4	1	1	64	52	113	8e-23	86
TP19141	TE-1_SSa	78.26	69	10	2	1	64	913	845	5e-13	53.6
TP19165	DNA4-7_SSa	92.11	38	3	0	25	62	194	157	1e-13	55.4
TP19188	hAT-38_SSa	85.19	54	8	0	1	54	3490	3437	9e-16	62.6
TP19195	DNAX3_ML	88.46	26	2	1	39	63	55	30	5e-06	30.1
TP19195	hAT-6_PM	86.67	30	0	1	16	41	1070	1099	1e-07	35.6
TP19219	Mariner-25_SSa	86.21	58	3	2	1	53	1211	1154	3e-16	64.4
TP1924	MSTA	80.43	46	6	3	17	60	36	80	1e-06	31.9
TP19288	hAT-N138_DR	87.88	33	3	1	20	51	879	911	1e-08	39.2
TP19295	Gypsy-15_GA-LTR	100	18	0	0	21	38	684	667	4e-07	33.7
TP19295	Gypsy-15_GA-LTR	100	18	0	0	21	38	684	667	4e-07	33.7
TP19328	L1MC3	83.87	31	5	0	10	40	822	792	3e-07	33.7
TP19340	Crack-1B_SSa	90.91	55	5	0	1	55	1571	1517	4e-20	77
TP19348	Crack-1B_SSa	95.31	64	3	0	1	64	1571	1508	1e-27	102
TP19414	Mariner-25_SSa	93.18	44	1	1	7	48	1182	1139	3e-16	64.4
TP19435	RTEX-2_SSa	90.48	63	6	0	1	63	5203	5141	2e-23	87.8
TP19435	RTEX-2_SSa	90.48	63	6	0	1	63	5203	5141	2e-23	87.8
TP196	hAT-15N1_LCh	85.71	28	4	0	31	58	650	677	4e-07	33.7
TP19628	Gypsy147-I_DR	92	25	2	0	15	39	559	535	3e-08	37.4
TP1967	DNA4-11_SSa	86.54	52	7	0	13	64	184	133	9e-16	62.6
TP19689	Mariner-19_EL	81.97	61	9	2	3	62	328	269	5e-13	53.6
TP19690	Mariner-19_EL	75.41	61	14	1	3	63	328	269	1e-08	39.2
TP19691	Tc1-2_SSa	85.71	63	8	1	2	64	330	269	6e-18	69.8
TP1970	piggyBac-N2_DR	95.24	21	1	0	36	56	500	480	4e-07	33.7
TP19704	BRSATI	100	16	0	0	11	26	190	175	5e-06	30.1
TP19798	Gypsy-200_DR-I	88.89	27	3	0	37	63	1141	1167	1e-07	35.6
TP19798	Gypsy-200_DR-I	88.89	27	3	0	37	63	1141	1167	1e-07	35.6
TP19875	Crack-2B_SSa	90	30	3	0	1	30	1667	1638	2e-09	41
TP19898	L1-33_ACar	91.67	24	2	0	31	54	3604	3627	1e-07	35.6
TP19935	DNA3-3_SSa	87.04	54	6	1	1	53	1886	1833	8e-16	62.6
TP19945	hAT-N14_SSa	84.91	53	5	3	11	61	288	339	6e-12	50
TP19960	hAT-32_SSa	89.29	28	3	0	18	45	2399	2426	3e-08	37.4
TP1998	Mariner-22_EL	90.38	52	5	0	6	57	519	570	2e-18	71.6
TP20016	Tx1-18_DR	91.67	24	2	0	33	56	4501	4524	1e-07	35.6
TP20033	Mariner-N10_Crp	95	20	1	0	3	22	160	141	1e-06	31.9
TP20040	DNA3-3_SSa	79.17	48	7	2	1	48	1822	1866	1e-07	35.6
TP20054	Kolobok-N3_DR	95	20	1	0	9	28	273	254	1e-06	31.9
TP20057	ERV1-N1-I_XT	91.67	24	2	0	20	43	5541	5564	1e-07	35.6
TP20057	ERV1-N1-I_XT	91.67	24	2	0	20	43	5541	5564	9e-08	35.6
TP20100	hAT-11N1_SSa	88	50	6	0	3	52	1131	1180	2e-16	64.4
TP20164	hAT-16_SSa	92	50	4	0	1	50	1468	1517	5e-19	73.4
TP20176	hAT-16_SSa	98.44	64	1	0	1	64	1468	1531	2e-30	111
TP20189	BovB_Ma	91.3	23	2	0	18	40	2128	2106	3e-07	33.7
TP2021	hAT-N28B_SSa	96.88	32	1	0	18	49	1992	2023	5e-13	53.6
TP20269	hAT-N31_EL	81.25	64	11	1	1	64	115	177	1e-14	59
TP20280	CR1-4_LCh	100	18	0	0	23	40	1015	1032	3e-07	33.7
TP20286	L1-3_CPB	84.38	32	5	0	31	62	2592	2623	1e-07	35.6
TP20442	Mariner-9_DR	100	18	0	0	8	25	1401	1384	4e-07	33.7
TP20443	BEL-3_GA-I	90.91	33	3	0	9	41	491	459	7e-11	46.4
TP20479	Harbinger-5_DR	76.79	56	6	3	14	62	3958	3903	1e-07	35.6
TP20526	LTR-29D2_Gav	89.66	29	1	1	14	40	429	401	3e-08	37.4
TP2053	Mariner-22_EL	91.53	59	5	0	6	64	519	577	3e-22	84.2
TP20548	BEL-3_GA-I	84	50	8	0	9	58	493	444	1e-13	55.4
TP20578	DNA3-1_DR	92	25	2	0	40	64	280	304	3e-08	37.4
TP20722	Rex1-3B_SSa	95.16	62	3	0	1	62	1523	1584	1e-26	98.7
TP20732	Rex1-3B_SSa	87.5	64	5	1	1	64	1523	1583	1e-20	78.8
TP20738	REX1-1_DR	89.29	28	3	0	37	64	1494	1521	3e-08	37.4
TP20740	Rex1-3D_SSa	88.14	59	3	2	1	57	1545	1601	6e-18	69.8
TP20742	Rex1-3B_SSa	88.52	61	7	0	1	61	1523	1583	1e-20	78.8
TP20757	Mariner-19_EL	92	50	4	0	3	52	570	521	5e-19	73.4
TP20801	Penelope2_XT	92	25	2	0	23	47	4011	3987	3e-08	37.4
TP20801	Penelope2_XT	92	25	2	0	23	47	4011	3987	3e-08	37.4
TP21046	Crack-2B_SSa	90.63	64	6	0	1	64	1667	1604	6e-24	89.7
TP21088	L1-79_ACar	80.43	46	9	0	19	64	6693	6648	8e-10	42.8
TP21128	Crack-2C_SSa	85.94	64	7	1	1	64	4474	4413	5e-19	73.4
TP21130	Crack-2_SSa	85.94	64	7	1	1	64	4170	4109	5e-19	73.4
TP21130	Crack-2C_SSa	85.94	64	7	1	1	64	4474	4413	5e-19	73.4
TP21131	BEL-65_DRe-I	84.38	32	5	0	14	45	3143	3174	1e-07	35.6
TP21132	Crack-2C_SSa	90.63	64	6	0	1	64	4474	4411	6e-24	89.7
TP21137	Crack-2C_SSa	87.3	63	8	0	1	63	4474	4412	1e-20	78.8
TP21148	DNA2-10_DR	78.26	46	8	1	7	52	2723	2680	1e-07	35.6
TP21148	LTR6_Cpo	95.45	22	0	1	17	38	41	61	1e-06	31.9
TP21168	DNA4-1_SSa	80.43	46	8	1	20	64	610	655	1e-08	39.2
TP21172	hAT-N150_DR	92.86	28	1	1	38	64	646	619	1e-08	39.2
TP21172	piggyBac-N1_SSa	90	50	4	1	1	49	851	900	2e-16	64.4
TP21207	Crack-13_SSa	97.87	47	1	0	1	47	3336	3290	3e-21	80.6
TP21217	Crack-13_SSa	94	50	3	0	1	50	3336	3287	3e-20	77
TP21306	Gypsy43-I_DR	88.89	27	3	0	20	46	3869	3843	1e-07	35.6
TP21316	hAT-21_SSa	100	18	0	0	40	57	1812	1829	4e-07	33.7
TP21406	Crack-4_SSa	87.5	64	8	0	1	64	3373	3436	3e-21	80.6
TP21407	Crack-4_SSa	89.06	64	7	0	1	64	3373	3436	3e-22	84.2
TP21436	Polinton-1_DR	92.59	27	2	0	34	60	16999	16973	3e-09	41
TP21444	Crack-4_SSa	84.38	64	10	0	1	64	3373	3436	2e-18	71.6
TP21492	LTR100_MD	85.19	27	4	0	6	32	200	174	1e-06	31.9
TP21547	EnSpm-15_DR	92	25	2	0	32	56	1513	1537	3e-08	37.4
TP2165	DNA4-7B_SSa	80.85	47	8	1	19	64	1293	1247	3e-09	41
TP21674	Mariner-3_ACar	85.71	28	4	0	29	56	460	433	4e-07	33.7
TP21678	Gypsy-19_GA-LTR	89.66	29	3	0	27	55	223	195	1e-08	39.2
TP21772	Vingi-2_Crp	81.58	38	6	1	24	60	1643	1680	4e-07	33.7
TP21800	hAT-11N1_SSa	90	50	5	0	1	50	1180	1131	2e-17	68
TP21824	Rex1-3B_SSa	90	50	4	1	12	60	1650	1601	3e-16	64.4
TP21850	Mariner-N29_DR	95.45	22	1	0	38	59	1614	1593	1e-07	35.6
TP21852	CR1-2B_Croc	91.3	23	2	0	6	28	4305	4283	3e-07	33.7
TP21966	REX1-2_XT	86.21	29	4	0	19	47	802	830	1e-07	35.6
TP22059	Mariner-N30_DR	91.3	23	2	0	14	36	811	789	4e-07	33.7
TP22139	hAT-N47_DR	91.3	23	2	0	17	39	255	277	4e-07	33.7
TP22144	BEL-42_DRe-I	92.31	26	1	1	8	33	2549	2573	1e-07	35.6
TP22144	BEL-42_DRe-I	92.31	26	1	1	8	33	2549	2573	1e-07	35.6
TP22145	L1-4_PVa	89.29	28	1	1	32	59	1951	1976	1e-07	35.6
TP22145	HAL1-3_PVa	89.29	28	1	1	32	59	1687	1712	1e-07	35.6
TP22162	L2-2_LMe	80.85	47	5	3	12	54	2910	2864	1e-07	35.6
TP22170	DNA3-3C_SSa	93.75	64	4	0	1	64	624	687	1e-26	98.7
TP22172	REP-21_CPB	96	25	0	1	28	51	737	761	3e-08	37.4
TP22209	Penelope2_XT	92	25	2	0	3	27	3987	4011	3e-08	37.4
TP22209	Penelope2_XT	92	25	2	0	3	27	3987	4011	3e-08	37.4
TP2227	CryptonV-N5_DR	92	25	2	0	35	59	9527	9551	3e-08	37.4
TP22378	hAT-N14_SSa	89.23	65	5	1	1	63	442	378	3e-22	84.2
TP22384	hAT-N14_SSa	87.5	64	7	1	1	64	442	380	4e-20	77
TP22445	ERV1-N3-I_DR	100	20	0	0	15	34	3595	3614	3e-08	37.4
TP22445	ERV-2_Crp-LTR	89.29	28	3	0	7	34	1096	1069	3e-08	37.4
TP22503	SATMIN	91.3	23	2	0	11	33	238	216	4e-07	33.7
TP22550	Gypsy-15_SSa-LTR	92.31	39	3	0	11	49	1	39	3e-14	57.2
TP22565	DNA2-10_DR	80.95	42	6	1	1	42	2684	2723	3e-08	37.4
TP22565	DNA2-10_DR	80.95	42	6	1	1	42	2684	2723	3e-08	37.4
TP22603	Harbinger-1_LCh	79.59	49	9	1	16	64	2705	2658	3e-09	41
TP22603	DNA2-10_DR	81.82	33	6	0	1	33	2684	2716	3e-07	33.7
TP2264	BTLTR1F	91.3	23	2	0	19	41	1039	1061	4e-07	33.7
TP22687	hAT-12N1_SSa	92	25	1	1	3	26	629	653	4e-07	33.7
TP22690	Harbinger-2_SSa	78.72	47	10	0	18	64	1	47	3e-09	41
TP22720	RTEX-2_SSa	92.06	63	5	0	1	63	5141	5203	2e-24	91.5
TP22720	RTEX-2_SSa	92.06	63	5	0	1	63	5141	5203	2e-24	91.5
TP228	Charlie21a	100	19	0	0	11	29	136	154	1e-07	35.6
TP22806	Mariner-2_CPB	92.31	26	1	1	6	31	537	513	1e-07	35.6
TP22828	Crack-13_SSa	94	50	1	1	1	48	3287	3336	1e-19	75.2
TP22828	Crack-13_SSa	94	50	1	1	1	48	3287	3336	1e-19	75.2
TP22912	Gypsy-16_SSa-I	96.43	56	2	0	2	57	6098	6043	5e-25	93.3
TP22955	FERVR2_I	89.29	28	3	0	16	43	10938	10911	3e-08	37.4
TP22984	Crack-13_SSa	96	50	2	0	1	50	3287	3336	9e-22	82.4
TP22984	Crack-13_SSa	96	50	2	0	1	50	3287	3336	7e-22	82.4
TP23000	DNA3-3C_SSa	78.85	52	8	1	16	64	572	623	8e-10	42.8
TP23034	Tx1-16_DR	86.21	29	4	0	24	52	1897	1869	1e-07	35.6
TP23108	Crack-2C_SSa	93.75	64	4	0	1	64	4338	4401	1e-26	98.7
TP23189	hAT-N28_SSa	91.3	46	4	0	1	46	58	103	7e-17	66.2
TP23189	hAT-N28B_SSa	91.3	46	4	0	1	46	1980	1935	5e-17	66.2
TP23190	LTR46_Mim	85.71	28	4	0	22	49	758	731	4e-07	33.7
TP2321	RTEX-2_SSa	88.24	51	6	0	1	51	5145	5195	6e-17	66.2
TP2322	RTEX-2_SSa	90.91	55	5	0	1	55	5145	5199	4e-20	77
TP2322	RTEX-2_SSa	90.91	55	5	0	1	55	5145	5199	3e-20	77
TP23247	Mariner-25_SSa	81.25	64	12	0	1	64	934	871	9e-16	62.6
TP23303	DNA4-11_SSa	83.78	37	6	0	5	41	48	84	3e-09	41
TP23303	DNA4-1B_SSa	89.8	49	5	0	5	53	46	94	6e-17	66.2
TP23306	DNA4-1B_SSa	87.76	49	6	0	5	53	46	94	7e-16	62.6
TP23342	DNA4-1B_SSa	89.8	49	5	0	5	53	46	94	6e-17	66.2
TP2335	RTEX-2_SSa	90.91	55	5	0	1	55	5145	5199	3e-20	77
TP23425	hAT-6N1_SSa	96.92	65	1	1	1	64	1167	1103	8e-29	105
TP23426	hAT-6N1_SSa	92.42	66	3	1	1	64	1167	1102	1e-25	95.1
TP23433	MER110I	92	25	2	0	5	29	2337	2361	3e-08	37.4
TP23478	Rex1-3B_SSa	89.83	59	6	0	6	64	1464	1522	3e-21	80.6
TP23540	Mariner-22_EL	82.26	62	11	0	3	64	477	538	9e-16	62.6
TP23551	Gypsy-16_SSa-I	98.21	56	1	0	1	56	6043	6098	4e-26	96.9
TP23602	REX1-4_AFC	91.3	23	2	0	34	56	125	147	4e-07	33.7
TP2369	L1-4a_EF	92	25	2	0	28	52	2845	2821	3e-08	37.4
TP237	RLTR27_MM	100	18	0	0	3	20	52	69	4e-07	33.7
TP23712	DNA-5B_SSa	81.82	55	10	0	3	57	142	88	1e-13	55.4
TP23724	BEL-4_GA-I	95.65	23	1	0	24	46	868	846	3e-08	37.4
TP23743	L1-53_DR	80	40	8	0	1	40	1496	1535	3e-08	37.4
TP23743	L1-53_DR	80	40	8	0	1	40	1496	1535	2e-08	37.4
TP24	Rex1-3E_SSa	91.43	35	3	0	16	50	671	637	4e-12	50
TP2411	Gypsy-7-I_XT	82.05	39	6	1	22	60	3282	3245	1e-07	35.6
TP24129	L1-10_LCh	91.67	24	2	0	27	50	206	183	1e-07	35.6
TP24144	Polinton-2_DR	84.21	38	5	1	16	53	12478	12514	1e-08	39.2
TP24160	EnSpm-N1_SSa	96	50	2	0	1	50	419	468	8e-22	82.4
TP24184	hAT-N177C_DR	95.45	22	1	0	37	58	402	381	1e-07	35.6
TP24190	BovB_Ma	100	19	0	0	21	39	901	883	1e-07	35.6
TP24203	Mariner-7_EL	85.71	28	4	0	36	63	1498	1525	4e-07	33.7
TP24208	OOREP1	93.1	29	1	1	14	41	12	40	3e-09	41
TP24223	hAT-38_SSa	86.84	38	2	3	16	52	3572	3607	1e-07	35.6
TP2433	Gypsy-18_Ano-LTR	88.46	26	3	0	27	52	677	702	4e-07	33.7
TP24337	Rex1-10_SSa	76.19	63	15	0	2	64	1653	1591	7e-11	46.4
TP24373	Crack-5_SSa	87.5	64	8	0	1	64	2970	3033	3e-21	80.6
TP24405	SlmII	84.44	45	6	1	1	44	230	274	7e-11	46.4
TP2442	hAT-N25_SSa	83.72	43	7	0	1	43	1169	1127	7e-11	46.4
TP2442	hAT-N25_SSa	83.72	43	7	0	1	43	1169	1127	5e-11	46.4
TP24546	Mariner-22_EL	87.3	63	8	0	1	63	795	733	1e-20	78.8
TP24552	SFV1-5B_Gav-LTR	91.67	24	2	0	1	24	724	747	1e-07	35.6
TP24566	TguERV1_LTR1c	95	20	1	0	41	60	497	478	1e-06	31.9
TP2461	MLTR11B	95	20	1	0	27	46	426	407	1e-06	31.9
TP24674	Crack-5_SSa	91.67	24	2	0	6	29	1636	1613	1e-07	35.6
TP24688	Rex1-3B_SSa	88.89	63	7	0	1	63	1526	1464	9e-22	82.4
TP24696	Rex1-3B_SSa	97.3	37	1	0	1	37	1526	1490	9e-16	62.6
TP2470	IS3EU-N1_SSa	90.63	64	6	0	1	64	2679	2616	6e-24	89.7
TP24700	Rex1-3B_SSa	85.94	64	9	0	1	64	1526	1463	1e-19	75.2
TP24705	Rex1-1_FR	83.87	31	5	0	24	54	816	786	4e-07	33.7
TP24708	Rex1-1B_FR	90	30	3	0	23	52	205	176	3e-09	41
TP24735	REX1-1_DR	95.45	22	1	0	33	54	1515	1494	1e-07	35.6
TP24777	TE-1_SSa	89.47	57	6	0	5	61	486	542	4e-20	77
TP24783	IS3EU-N1_SSa	77.78	45	2	1	18	62	535	571	1e-08	39.2
TP24796	Harbinger-3_LCh	100	19	0	0	13	31	7261	7243	1e-07	35.6
TP24796	Harbinger-3_LCh	100	19	0	0	13	31	7261	7243	9e-08	35.6
TP24823	hAT-N23B_EL	88.46	26	3	0	25	50	7	32	4e-07	33.7
TP24868	Crack-1_SSa	92.68	41	3	0	22	62	3854	3894	3e-15	60.8
TP24883	DNA4-11_SSa	90.38	52	5	0	13	64	184	133	2e-18	71.6
TP24893	Rex1-3C_SSa	96.67	30	1	0	30	59	435	406	6e-12	50
TP24916	Rex1-3B_SSa	92.19	64	5	0	1	64	811	874	5e-25	93.3
TP24970	DNA-TA-8_DR	91.67	24	2	0	17	40	466	489	1e-07	35.6
TP2498	Gypsy-171_DR-I	91.67	24	2	0	29	52	2176	2199	1e-07	35.6
TP25	Mariner-25_EL	84.85	33	5	0	31	63	130	162	3e-08	37.4
TP25039	Crack-2_SSa	87.5	64	8	0	1	64	4170	4107	3e-21	80.6
TP25039	Crack-2C_SSa	87.5	64	8	0	1	64	4474	4411	3e-21	80.6
TP25082	Crack-16_SSa	91.67	24	2	0	17	40	2930	2953	1e-07	35.6
TP25108	DNA4-1_SSa	92	25	2	0	7	31	919	895	3e-08	37.4
TP25108	DNA4-1B_SSa	92	25	2	0	7	31	910	886	3e-08	37.4
TP25133	DNA4-1B_SSa	86.67	60	6	1	7	64	910	851	6e-18	69.8
TP25143	DNA4-1_SSa	92	25	2	0	7	31	919	895	3e-08	37.4
TP25143	DNA4-1B_SSa	92	25	2	0	7	31	910	886	3e-08	37.4
TP25175	EnSpm-N14B_DR	95	20	1	0	45	64	400	381	1e-06	31.9
TP2523	Rex1-3B_SSa	88.33	60	7	0	2	61	914	973	4e-20	77
TP25243	hAT-N61_DR	90.91	22	2	0	43	64	45	66	1e-06	31.9
TP2525	Rex1-1_EL	81.4	43	8	0	5	47	889	931	8e-10	42.8
TP25271	LTR5B_SS	85.19	27	4	0	3	29	241	215	1e-06	31.9
TP25271	LTR5B_SS	85.19	27	4	0	3	29	241	215	1e-06	31.9
TP2528	Rex1-3B_SSa	87.3	63	8	0	2	64	914	976	1e-20	78.8
TP25304	Penelope-2_SSa	85.25	61	9	0	4	64	3634	3574	6e-18	69.8
TP25393	LTR15B_OG	92	25	1	1	27	50	43	67	4e-07	33.7
TP25574	Crack-2C_SSa	93.75	64	4	0	1	64	4474	4411	1e-26	98.7
TP2559	SlmII	96	25	1	0	40	64	274	250	3e-09	41
TP25633	Gypsy-28_GA-I	100	19	0	0	28	46	3237	3219	1e-07	35.6
TP25637	Penelope-4_SSa	88.89	54	5	1	12	64	3681	3628	2e-17	68
TP25656	TguLTRK3a	78.05	41	2	2	3	43	383	416	1e-06	31.9
TP25691	Rex1-4_SSa	75.81	62	15	0	2	63	921	860	2e-10	44.6
TP25806	hAT-N15_SSa	82.09	67	5	2	1	64	563	625	3e-16	64.4
TP25812	Mariner-11_DR	83.87	31	5	0	31	61	999	1029	4e-07	33.7
TP25819	hAT-N85_DR	95	20	1	0	16	35	70	89	1e-06	31.9
TP25836	Mariner-11_DR	91.43	35	3	0	30	64	996	1030	6e-12	50
TP25864	Mariner-5_SSa	95.65	46	2	0	1	46	107	62	1e-19	75.2
TP2595	Crack-1B_SSa	86.44	59	8	0	3	61	3618	3676	2e-18	71.6
TP26032	Crack-2C_SSa	88.33	60	7	0	5	64	4355	4414	4e-20	77
TP26063	Ginger1-1_DR	91.67	24	2	0	16	39	3798	3821	1e-07	35.6
TP26082	piggyBac-1_SSa	93.33	45	3	0	2	46	884	928	2e-17	68
TP26117	Crack-2C_SSa	79.69	64	13	0	1	64	4474	4411	4e-14	57.2
TP26121	Crack-2_SSa	82.26	62	11	0	1	62	4170	4109	9e-16	62.6
TP26121	Crack-2C_SSa	82.26	62	11	0	1	62	4474	4413	9e-16	62.6
TP26129	Mariner-5_SSa	87.5	64	8	0	1	64	107	44	3e-21	80.6
TP26207	hAT-N7_SSa	92.31	39	2	1	23	61	596	633	5e-13	53.6
TP26207	hAT-N7_SSa	96.77	31	1	0	23	53	596	626	1e-12	51.8
TP26216	hAT-6_SSa	88.46	26	3	0	37	62	720	745	4e-07	33.7
TP2625	hAT-N25_SSa	90.2	51	5	0	1	51	305	355	6e-18	69.8
TP2630	Rex1-10_SSa	86	50	7	0	2	51	887	936	1e-14	59
TP2635	L1-84_ACar	91.67	24	2	0	35	58	228	205	1e-07	35.6
TP26416	DIRS1_FR	86.11	36	3	2	5	38	664	699	3e-08	37.4
TP26451	DNA-10_SSa	93.75	32	2	0	33	64	1	32	6e-12	50
TP2657	REX1-1_AFC	82.35	34	6	0	13	46	2895	2928	1e-07	35.6
TP26585	Rex1-10_SSa	87.3	63	8	0	2	64	1385	1447	1e-20	78.8
TP26603	MER4I	91.67	24	2	0	11	34	2047	2070	1e-07	35.6
TP26611	Mariner-5_SSa	92.42	66	3	1	1	64	736	671	1e-25	95.1
TP26637	Rex1-3C_SSa	96.43	28	1	0	3	30	3085	3058	7e-11	46.4
TP26637	Rex1-3C_SSa	96.43	28	1	0	3	30	3085	3058	4e-11	46.4
TP26682	Crack-2C_SSa	97.92	48	1	0	17	64	4437	4390	9e-22	82.4
TP26689	Crack-2_SSa	85.94	64	4	1	1	64	4170	4112	1e-19	75.2
TP26689	Crack-2C_SSa	85.94	64	4	1	1	64	4474	4416	1e-19	75.2
TP26691	Crack-2_SSa	88.24	68	4	1	1	64	4170	4103	8e-23	86
TP26691	Crack-2C_SSa	88.24	68	4	1	1	64	4474	4407	8e-23	86
TP26709	ERV-2_PM-I	91.67	24	2	0	27	50	4777	4800	1e-07	35.6
TP2673	LTR-10_EL-LTR	82.98	47	6	1	16	60	422	468	7e-11	46.4
TP26731	Crack-2C_SSa	85.94	64	9	0	1	64	4474	4411	1e-19	75.2
TP26752	Crack-2_SSa	89.06	64	7	0	1	64	4170	4107	3e-22	84.2
TP26752	Crack-2C_SSa	89.06	64	7	0	1	64	4474	4411	3e-22	84.2
TP26761	BEL-65_DRe-I	88.24	34	4	0	12	45	3141	3174	2e-10	44.6
TP26763	Crack-2B_SSa	91.67	24	2	0	5	28	3069	3046	1e-07	35.6
TP26777	Crack-2_SSa	85.71	49	7	0	1	49	4170	4122	4e-14	57.2
TP26777	Crack-2C_SSa	85.71	49	7	0	1	49	4474	4426	4e-14	57.2
TP26782	Crack-2C_SSa	90.48	63	6	0	1	63	4474	4412	2e-23	87.8
TP26784	Crack-2_SSa	83.33	66	8	2	1	64	4170	4106	3e-16	64.4
TP26784	Crack-2C_SSa	83.33	66	8	2	1	64	4474	4410	3e-16	64.4
TP26795	Crack-2C_SSa	81.13	53	2	2	1	46	4474	4423	4e-12	50
TP26820	Crack-2C_SSa	96.88	32	1	0	1	32	4474	4443	5e-13	53.6
TP26824	Crack-2C_SSa	91.94	62	5	0	1	62	4474	4413	6e-24	89.7
TP26845	Crack-2C_SSa	92.19	64	5	0	1	64	4474	4411	5e-25	93.3
TP26853	Crack-2_SSa	82.81	64	11	0	1	64	4170	4107	7e-17	66.2
TP26853	Crack-2C_SSa	82.81	64	11	0	1	64	4474	4411	7e-17	66.2
TP26854	Crack-2_SSa	90.63	64	6	0	1	64	4170	4107	6e-24	89.7
TP26854	Crack-2C_SSa	90.63	64	6	0	1	64	4474	4411	6e-24	89.7
TP26857	Crack-2_SSa	84.38	64	10	0	1	64	4170	4107	2e-18	71.6
TP26857	Crack-2C_SSa	84.38	64	10	0	1	64	4474	4411	2e-18	71.6
TP26858	Crack-2_SSa	90.63	64	6	0	1	64	4170	4107	6e-24	89.7
TP26858	Crack-2C_SSa	90.63	64	6	0	1	64	4474	4411	6e-24	89.7
TP26865	Crack-2_SSa	89.06	64	7	0	1	64	4170	4107	3e-22	84.2
TP26865	Crack-2C_SSa	89.06	64	7	0	1	64	4474	4411	3e-22	84.2
TP26867	Crack-2C_SSa	93.75	64	4	0	1	64	4474	4411	1e-26	98.7
TP26871	Crack-2_SSa	82.81	64	11	0	1	64	4170	4107	7e-17	66.2
TP26871	Crack-2C_SSa	82.81	64	11	0	1	64	4474	4411	7e-17	66.2
TP26876	Crack-2C_SSa	90.77	65	5	1	1	64	4474	4410	2e-23	87.8
TP26895	Crack-2C_SSa	92.31	39	3	0	24	62	4439	4401	4e-14	57.2
TP26900	Crack-2C_SSa	84.38	64	10	0	1	64	4474	4411	2e-18	71.6
TP26901	Crack-2C_SSa	84.38	64	10	0	1	64	4474	4411	2e-18	71.6
TP26915	Crack-2_SSa	88.71	62	7	0	1	62	4170	4109	3e-21	80.6
TP26915	Crack-2C_SSa	88.71	62	7	0	1	62	4474	4413	3e-21	80.6
TP26922	Crack-2C_SSa	79.22	77	3	1	1	64	4474	4398	1e-19	75.2
TP26923	Crack-2C_SSa	90.63	64	6	0	1	64	4474	4411	6e-24	89.7
TP26949	Crack-2_SSa	89.06	64	7	0	1	64	4170	4107	3e-22	84.2
TP26949	Crack-2C_SSa	89.06	64	7	0	1	64	4474	4411	3e-22	84.2
TP26951	Crack-2C_SSa	77.94	68	8	1	1	61	4474	4407	4e-14	57.2
TP26960	Crack-2_SSa	92.19	64	5	0	1	64	4170	4107	5e-25	93.3
TP26960	Crack-2C_SSa	92.19	64	5	0	1	64	4474	4411	5e-25	93.3
TP26983	Crack-2_SSa	82.81	64	11	0	1	64	4170	4107	7e-17	66.2
TP26983	Crack-2C_SSa	82.81	64	11	0	1	64	4474	4411	7e-17	66.2
TP27008	Crack-2C_SSa	89.06	64	7	0	1	64	4474	4411	3e-22	84.2
TP27010	Crack-2_SSa	88.24	68	4	1	1	64	4170	4103	8e-23	86
TP27010	Crack-2C_SSa	88.24	68	4	1	1	64	4474	4407	8e-23	86
TP27011	Crack-2C_SSa	90.63	64	6	0	1	64	4474	4411	6e-24	89.7
TP27083	DNA3-1_SSa	95.24	21	1	0	10	30	49	29	4e-07	33.7
TP27108	ERV1-7_SSa-I	93.94	66	2	1	1	64	4266	4331	1e-26	98.7
TP27113	Gypsy127-LTR_DR	95	20	1	0	40	59	333	314	1e-06	31.9
TP27113	Gypsy127-LTR_DR	95	20	1	0	40	59	333	314	1e-06	31.9
TP27168	EnSpm-N14B_DR	95	20	1	0	32	51	381	400	1e-06	31.9
TP27215	L1-76_ACar	91.67	24	2	0	37	60	2443	2420	1e-07	35.6
TP27320	DNA2-7_DR	82.05	39	6	1	22	60	1711	1748	1e-07	35.6
TP27320	UCON41	100	16	0	0	37	52	71	86	4e-06	30.1
TP27322	hAT-38_SSa	86.21	29	4	0	2	30	3488	3516	1e-07	35.6
TP27341	LTR17B2_EE	88	25	3	0	26	50	204	180	1e-06	31.9
TP27433	Rex1-4_SSa	84.75	59	9	0	6	64	1267	1209	7e-17	66.2
TP27507	DNA-5_SSa	87.5	56	7	0	1	56	107	52	6e-18	69.8
TP27507	DNA-5_SSa	87.5	56	7	0	1	56	107	52	5e-18	69.8
TP27721	hAT-N63_DR	91.3	23	2	0	3	25	1506	1484	4e-07	33.7
TP27721	hAT-N35C_DR	91.3	23	2	0	3	25	204	226	4e-07	33.7
TP27721	hAT-N35_DR	91.3	23	2	0	3	25	208	230	4e-07	33.7
TP27721	hAT-N35B_DR	91.3	23	2	0	3	25	195	217	4e-07	33.7
TP27754	Mariner-N2_SSa	80.85	47	4	1	23	64	644	690	2e-10	44.6
TP27768	Crack-2C_SSa	85.19	54	8	0	1	54	4338	4391	9e-16	62.6
TP27769	LTR4C_LA	95	20	1	0	25	44	251	232	1e-06	31.9
TP27785	Crack-2C_SSa	89.66	58	6	0	1	58	4338	4395	1e-20	78.8
TP27791	Crack-2C_SSa	83.82	68	6	1	1	63	4338	4405	5e-19	73.4
TP27812	piggyBac-1_SSa	98.44	64	1	0	1	64	1080	1017	2e-30	111
TP27816	BEL27-LTR_DR	88.46	26	1	1	7	32	105	82	1e-06	31.9
TP27818	L2-27_ACar	86.21	29	4	0	22	50	119	91	1e-07	35.6
TP27818	L2-27_ACar	86.21	29	4	0	22	50	119	91	1e-07	35.6
TP27932	DNA-3_EL	92.31	26	2	0	1	26	1325	1350	1e-08	39.2
TP27934	DNA-3_EL	92.59	27	2	0	1	27	1325	1351	3e-09	41
TP27959	Crack-2C_SSa	90	40	2	1	25	64	4663	4626	2e-12	51.8
TP27979	ERV1-N1-I_XT	91.67	24	2	0	8	31	5564	5541	1e-07	35.6
TP27979	ERV1-N1-I_XT	91.67	24	2	0	8	31	5564	5541	9e-08	35.6
TP28077	L1-30_ACar	89.29	28	3	0	36	63	4806	4833	3e-08	37.4
TP28077	TC1_TF	97.56	41	1	0	9	49	1639	1599	4e-18	69.8
TP28112	Gypsy82-I_Dr	91.67	24	2	0	3	26	5454	5477	9e-08	35.6
TP28285	Crack-11_SSa	80.85	47	7	2	3	48	2644	2599	3e-08	37.4
TP28385	hAT-31N1_LCh	90.91	22	2	0	30	51	73	94	1e-06	31.9
TP28430	SINE2-2B_SSa	88.46	26	3	0	39	64	43	18	4e-07	33.7
TP28606	ERV1-N3-I_DR	100	20	0	0	25	44	3614	3595	3e-08	37.4
TP28606	ERV-2_Crp-LTR	89.29	28	3	0	25	52	1069	1096	3e-08	37.4
TP28649	Tx1-10_SSa	91.67	24	2	0	34	57	2791	2814	1e-07	35.6
TP28744	hAT-N28B_SSa	89.13	46	5	0	4	49	1935	1980	3e-15	60.8
TP28744	hAT-N28B_SSa	89.13	46	5	0	4	49	1935	1980	2e-15	60.8
TP28792	BEL-47_DRe-LTR	100	17	0	0	26	42	192	208	1e-06	31.9
TP28823	Crack-1B_SSa	90.63	64	6	0	1	64	1568	1631	6e-24	89.7
TP28827	Crack-2C_SSa	90.32	62	6	0	1	62	4338	4399	8e-23	86
TP28838	Crack-2C_SSa	88.71	62	7	0	1	62	4338	4399	3e-21	80.6
TP28858	Crack-2C_SSa	95.31	64	3	0	1	64	4338	4401	1e-27	102
TP28921	Crack-2C_SSa	90.32	62	6	0	1	62	4338	4399	8e-23	86
TP28932	Crack-2C_SSa	87.1	62	8	0	1	62	4338	4399	4e-20	77
TP28936	Crack-2C_SSa	88.71	62	7	0	1	62	4338	4399	3e-21	80.6
TP28937	Crack-2C_SSa	96.72	61	2	0	1	61	4338	4398	1e-27	102
TP28943	Crack-2C_SSa	87.5	56	5	1	1	54	4338	4393	2e-17	68
TP28969	Crack-2_SSa	91.94	62	5	0	1	62	4034	4095	6e-24	89.7
TP28969	Crack-2C_SSa	91.94	62	5	0	1	62	4338	4399	6e-24	89.7
TP28982	Crack-2_SSa	90.63	64	6	0	1	64	4034	4097	6e-24	89.7
TP28982	Crack-2C_SSa	90.63	64	6	0	1	64	4338	4401	6e-24	89.7
TP29012	Crack-2C_SSa	93.55	62	4	0	1	62	4338	4399	1e-25	95.1
TP29031	Crack-2C_SSa	92.19	64	5	0	1	64	4338	4401	5e-25	93.3
TP29039	Crack-2C_SSa	87.88	66	5	2	1	64	4338	4402	4e-20	77
TP29057	Crack-2C_SSa	93.65	63	4	0	1	63	4338	4400	4e-26	96.9
TP29062	Crack-2C_SSa	92.31	65	4	1	1	64	4338	4402	2e-24	91.5
TP29100	Crack-2C_SSa	89.06	64	7	0	1	64	4338	4401	3e-22	84.2
TP29132	Tc1-2_SSa	93.75	64	4	0	1	64	265	328	1e-26	98.7
TP2922	Crack-2C_SSa	92.73	55	4	0	10	64	4736	4790	9e-22	82.4
TP29231	Crack-2C_SSa	92.19	64	5	0	1	64	4338	4401	5e-25	93.3
TP29252	hAT-23_SSa	92.42	66	3	1	1	64	361	296	1e-25	95.1
TP29270	Zisupton-2_DR	86.21	29	4	0	17	45	2026	2054	1e-07	35.6
TP29352	DNA-14_EL	75.41	61	5	2	4	64	201	251	8e-10	42.8
TP29371	Crack-2C_SSa	93.75	64	4	0	1	64	4338	4401	1e-26	98.7
TP29427	Gypsy-25-LTR_DR	100	17	0	0	20	36	616	600	1e-06	31.9
TP29463	nMariner-10_EF	92	25	2	0	40	64	255	279	3e-08	37.4
TP29553	LTR4_TS	88	25	3	0	35	59	259	283	1e-06	31.9
TP29563	Gypsy163-LTR_DR	87.5	24	3	0	12	35	95	118	5e-06	30.1
TP29608	Mariner-N4_SSa	78.43	51	9	1	14	62	795	845	3e-09	41
TP29618	L1-70_DR	96.88	32	1	0	33	64	1186	1217	5e-13	53.6
TP29646	Mariner-25_SSa	92.42	66	3	1	1	64	1208	1273	1e-25	95.1
TP29728	L1-13_DR	100	19	0	0	11	29	1440	1422	1e-07	35.6
TP29752	Gypsy-3_XT-I	91.67	24	2	0	29	52	990	1013	1e-07	35.6
TP29772	Crack-2B_SSa	84.13	63	10	0	2	64	3090	3028	6e-18	69.8
TP29805	L1MEC_5	100	19	0	0	36	54	352	370	1e-07	35.6
TP29831	LOOPERN2_DR	81.58	38	5	1	2	39	350	315	1e-07	35.6
TP29831	RSINE2	82.86	35	6	0	5	39	326	292	3e-08	37.4
TP30199	Gypsy-225_DR-LTR	88	25	3	0	19	43	482	458	1e-06	31.9
TP302	DNA4-10_SSa	85.45	55	8	0	6	60	147	93	3e-16	64.4
TP302	DNA4-1B_SSa	96.36	55	2	0	6	60	145	91	2e-24	91.5
TP30216	HAL1-2A_Cho	87.18	39	3	2	19	56	2734	2697	3e-09	41
TP30226	LTR2_Opr	87.88	33	2	2	18	49	479	510	1e-07	35.6
TP30372	TE-5_SSa	90.24	41	4	0	6	46	3690	3650	4e-14	57.2
TP30485	hAT-N12_SSa	91.3	23	2	0	42	64	1037	1015	4e-07	33.7
TP30485	hAT-36N1_SSa	91.3	23	2	0	42	64	1209	1187	4e-07	33.7
TP30527	hAT-N99_DR	83.87	31	3	1	10	38	166	136	1e-06	31.9
TP30535	Crack-2C_SSa	93.48	46	2	1	19	64	4629	4585	7e-17	66.2
TP30608	Crack-2C_SSa	85	60	7	1	5	64	4685	4628	7e-17	66.2
TP30630	Crack-2C_SSa	95.31	64	3	0	1	64	4695	4632	1e-27	102
TP30634	Crack-2C_SSa	80.95	63	12	0	1	63	4695	4633	3e-15	60.8
TP30644	Crack-2_SSa	95.24	63	3	0	1	63	4394	4332	3e-27	100
TP30651	Crack-2C_SSa	92.06	63	4	1	1	62	4695	4633	2e-23	87.8
TP30664	Crack-2C_SSa	92.19	64	5	0	1	64	4695	4632	5e-25	93.3
TP30666	Crack-2C_SSa	93.1	58	4	0	1	58	4695	4638	2e-23	87.8
TP30694	DNA-3_SSa	88	50	5	1	1	50	291	243	3e-15	60.8
TP30765	Crack-2C_SSa	90.91	66	4	1	1	64	4474	4409	6e-24	89.7
TP30778	ERV1-N4-LTR_DR	95	20	1	0	25	44	267	248	1e-06	31.9
TP31	hAT-N9B_ACar	89.66	29	1	2	37	63	606	578	1e-06	31.9
TP31228	Mariner-N4_SSa	85.71	35	5	0	1	35	1131	1097	3e-09	41
TP31267	Crack-2C_SSa	80.65	62	9	2	1	60	4683	4623	2e-12	51.8
TP31308	Mariner2N_MEu	100	17	0	0	45	61	169	153	1e-06	31.9
TP31315	Harbinger-5_XT	88.89	27	3	0	33	59	4988	5014	1e-07	35.6
TP31349	BEL-59_DRe-LTR	95	20	1	0	34	53	342	323	1e-06	31.9
TP31350	Gypsy-33-I_DR	89.66	29	2	1	15	42	1836	1864	1e-07	35.6
TP31350	Gypsy-33-I_DR	89.66	29	2	1	15	42	1836	1864	1e-07	35.6
TP31555	L1-97_DR	80	45	7	1	20	64	1481	1439	1e-08	39.2
TP31621	ARMER1	82.35	34	5	1	23	55	205	238	1e-06	31.9
TP31666	Harbinger-5_DR	100	19	0	0	18	36	4230	4248	1e-07	35.6
TP31676	Mariner-11_DR	82.81	64	11	0	1	64	309	246	7e-17	66.2
TP31706	BHIKHARI-5-I_DR	96	25	0	1	33	57	9316	9339	3e-08	37.4
TP31767	RTEX-2_SSa	93.44	61	4	0	4	64	4604	4544	5e-25	93.3
TP31768	Copia-7-LTR_DR	88.46	26	3	0	21	46	44	69	4e-07	33.7
TP31770	piggyBac-N1_SSa	95.31	64	2	1	1	64	574	636	1e-26	98.7
TP31775	Nimb-4_DR	100	19	0	0	32	50	8832	8814	1e-07	35.6
TP31775	Nimb-10_DR	100	19	0	0	32	50	2453	2435	1e-07	35.6
TP31809	DNA13TA1a_DR	100	19	0	0	30	48	68	86	1e-07	35.6
TP31812	piggyBac-N1_SSa	87.3	63	7	1	1	63	574	635	1e-19	75.2
TP31821	piggyBac-N1_SSa	82.14	56	9	1	1	56	574	628	5e-13	53.6
TP31829	piggyBac-N1_SSa	95.31	64	3	0	1	64	574	637	1e-27	102
TP31833	piggyBac-N1_SSa	92.54	67	2	1	1	64	574	640	4e-26	96.9
TP31843	LTR-12A_Crp	91.3	23	2	0	1	23	1104	1126	4e-07	33.7
TP31898	L1-Y_CF	100	19	0	0	7	25	2646	2628	1e-07	35.6
TP31931	TguERVK6_LTR	85.19	27	4	0	26	52	432	406	1e-06	31.9
TP31992	LTR5A2a_Pca	100	17	0	0	24	40	251	267	1e-06	31.9
TP32045	SFV1-12_Gav-I	84.85	33	3	1	3	33	7781	7749	1e-07	35.6
TP32069	C_OC	89.29	28	2	1	33	60	1532	1558	4e-07	33.7
TP321	DNA-151_Ami	95	20	1	0	22	41	312	293	1e-06	31.9
TP321	AnolisSINE2c	95	20	1	0	22	41	375	356	1e-06	31.9
TP32127	L1-7_SSa	95.45	22	1	0	19	40	4122	4143	1e-07	35.6
TP32130	ISL2EU-2_SSa	90.63	32	3	0	30	61	287	318	2e-10	44.6
TP32134	hAT-N16_SSa	94.55	55	3	0	3	57	256	310	8e-23	86
TP32182	Mariner-25_SSa	92.31	26	2	0	39	64	959	934	1e-08	39.2
TP322	Tx1-1_DR	86.21	29	4	0	3	31	5540	5512	1e-07	35.6
TP32203	DNA-5_SSa	87.5	56	7	0	1	56	52	107	6e-18	69.8
TP32203	DNA-5_SSa	87.5	56	7	0	1	56	52	107	5e-18	69.8
TP32297	EUTREP5	91.3	23	1	1	26	47	27	49	5e-06	30.1
TP32314	HARBINGERN2C_DR	86.67	30	3	1	29	57	611	640	4e-07	33.7
TP32318	L1-79_DR	92.59	27	2	0	11	37	5416	5442	2e-09	41
TP32371	Mariner-17_SSa	87.88	66	6	1	1	64	776	711	3e-21	80.6
TP32401	Gypsy88-LTR_DR	100	17	0	0	45	61	221	205	1e-06	31.9
TP32416	Mariner-17_SSa	92.19	64	5	0	1	64	776	713	5e-25	93.3
TP32425	Mariner-17_SSa	89.06	64	7	0	1	64	776	713	3e-22	84.2
TP32440	Mariner-17_SSa	92.19	64	5	0	1	64	776	713	5e-25	93.3
TP32451	LTR-3008_Gav	100	18	0	0	36	53	223	206	4e-07	33.7
TP32460	Crypton-N1_SSa	93.44	61	4	0	4	64	85	25	5e-25	93.3
TP32462	DNA-TA-8_DR	91.67	24	2	0	25	48	489	466	1e-07	35.6
TP32469	Gypsy-50_GA-LTR	100	18	0	0	1	18	88	105	4e-07	33.7
TP32477	DNA4-7B_SSa	86.21	58	7	1	7	63	203	146	7e-17	66.2
TP32484	ACROBAT1	88.46	26	3	0	6	31	353	328	4e-07	33.7
TP32495	DNA4-7_SSa	88.1	42	5	0	23	64	164	123	5e-13	53.6
TP32495	DNA4-7B_SSa	88.1	42	5	0	23	64	171	130	5e-13	53.6
TP32497	DNA4-11_SSa	80	60	12	0	5	64	207	148	1e-13	55.4
TP32504	DNA4-7B_SSa	75.71	70	7	2	5	64	207	138	6e-12	50
TP32506	DNA4-7B_SSa	87.72	57	7	0	5	61	207	151	2e-18	71.6
TP32507	DNA4-11_SSa	83.33	54	9	0	9	62	204	151	4e-14	57.2
TP32508	DNA4-11_SSa	82.69	52	9	0	9	60	204	153	5e-13	53.6
TP32513	DNA4-7B_SSa	85.71	35	5	0	30	64	167	133	3e-09	41
TP32529	Tc1-2_SSa	97.73	44	1	0	12	55	308	265	1e-19	75.2
TP32541	Harbinger-5_LCh	92.31	26	1	1	2	26	1944	1919	1e-07	35.6
TP32541	Tc1-2_SSa	80.3	66	6	1	2	60	330	265	8e-16	62.6
TP32550	Mariner-19_EL	73.33	60	9	2	3	55	328	269	4e-07	33.7
TP32550	Tc1-2_SSa	80.3	66	5	1	2	59	330	265	2e-16	64.4
TP32584	hAT-N25_SSa	88.46	26	3	0	6	31	764	789	3e-07	33.7
TP32588	Mariner-17_SSa	89.29	28	3	0	21	48	131	104	3e-08	37.4
TP32597	DNA-7_SSa	85.96	57	3	2	8	64	616	667	9e-16	62.6
TP32600	hAT-N29_SSa	77.14	70	8	1	2	63	267	198	4e-14	57.2
TP32609	SINE2-1_PM	90.91	22	2	0	16	37	90	69	1e-06	31.9
TP32609	SINE2-1_PM	90.91	22	2	0	16	37	90	69	1e-06	31.9
TP32630	Helitron-1N4_DR	86.21	29	4	0	4	32	2375	2347	1e-07	35.6
TP32653	Gypsy-56_GA-LTR	100	17	0	0	5	21	469	453	1e-06	31.9
TP32653	Gypsy-56_GA-LTR	100	17	0	0	5	21	469	453	1e-06	31.9
TP32682	hAT-N134_DR	100	19	0	0	20	38	176	194	1e-07	35.6
TP32744	Mariner-19_EL	80	60	9	2	3	59	328	269	2e-11	48.2
TP32744	Tc1-2_SSa	85.07	67	4	3	2	63	330	265	2e-17	68
TP32756	Rex1-11_SSa	80.56	36	7	0	5	40	825	790	4e-07	33.7
TP32785	Mariner1_Laf	81.82	33	6	0	29	61	1491	1523	4e-07	33.7
TP32826	PTR_XL	86.67	30	3	1	7	36	271	299	4e-07	33.7
TP32871	Mariner-19_EL	83.33	60	7	2	3	59	328	269	4e-14	57.2
TP32871	Tc1-2_SSa	92.42	66	1	2	2	63	330	265	2e-24	91.5
TP32874	LTR57E_Cho	90.91	22	2	0	21	42	372	393	1e-06	31.9
TP32882	X18_DNA	83.78	37	2	2	22	55	208	243	1e-07	35.6
TP32970	Tx1-21_DR	95.45	22	1	0	12	33	1231	1210	1e-07	35.6
TP33014	DNA-14_EL	95	20	1	0	42	61	286	267	1e-06	31.9
TP33046	DNA4-1B_SSa	90.63	32	3	0	11	42	1449	1418	2e-10	44.6
TP33085	DNA4-2_SSa	79.55	44	8	1	17	59	9	52	1e-07	35.6
TP33100	L1-1_Cho	83.78	37	3	1	28	64	6934	6967	1e-08	39.2
TP33100	Tc1-2_SSa	94.87	39	2	0	4	42	303	265	6e-16	62.6
TP33121	Tc1-2_SSa	86.36	66	4	1	2	62	330	265	1e-20	78.8
TP33124	Mariner-19_EL	80.33	61	11	1	3	63	328	269	5e-13	53.6
TP33140	RLTR19B_MM	100	17	0	0	5	21	194	210	1e-06	31.9
TP33140	Tc1-2_SSa	96.23	53	2	0	7	59	317	265	2e-23	87.8
TP33171	Tc1-2_SSa	87.3	63	8	0	2	64	330	268	1e-20	78.8
TP33190	Tc1-2_SSa	84.85	66	3	1	2	60	330	265	4e-20	77
TP33201	Tc1-2_SSa	85.07	67	1	3	2	60	330	265	2e-18	71.6
TP33201	Tc1-2_SSa	85.07	67	1	3	2	60	330	265	2e-18	71.6
TP33255	L1_AC_13	82.05	39	4	1	7	45	1262	1227	3e-08	37.4
TP33268	Tc1-2_SSa	84.85	66	3	1	2	60	330	265	4e-20	77
TP33268	Tc1-2_SSa	84.85	66	3	1	2	60	330	265	4e-20	77
TP33273	Tc1-2_SSa	95	40	1	1	2	41	330	292	2e-15	60.8
TP33289	Tc1-2_SSa	89.06	64	6	1	2	64	330	267	3e-21	80.6
TP33298	Tc1-2_SSa	93.75	64	3	1	2	64	330	267	1e-25	95.1
TP33323	Tc1-2_SSa	98.25	57	1	0	2	58	330	274	1e-26	98.7
TP33347	hAT-N14_AMi	85.71	28	2	1	18	45	72	47	5e-06	30.1
TP33347	Tc1-2_SSa	75.76	66	1	1	2	52	330	265	3e-14	57.2
TP33352	Mariner-19_EL	78.69	61	12	1	3	63	328	269	2e-11	48.2
TP33378	Mariner-19_EL	78.69	61	12	1	3	63	328	269	2e-11	48.2
TP33386	Tc1-2_SSa	92.06	63	5	0	2	64	330	268	2e-24	91.5
TP33401	L1-68_ACar	91.67	24	2	0	15	38	3151	3128	1e-07	35.6
TP33412	Mariner-19_EL	71.67	60	7	1	3	52	328	269	3e-08	37.4
TP33412	Tc1-2_SSa	81.82	66	1	1	2	56	330	265	1e-18	71.6
TP33453	Tc1-2_SSa	93.65	63	4	0	2	64	330	268	4e-26	96.9
TP33472	Swimmer	89.29	28	3	0	35	62	5462	5435	3e-08	37.4
TP33472	Tc1-2_SSa	97.44	39	1	0	2	40	330	292	6e-17	66.2
TP33481	Tc1-2_SSa	78.79	66	8	1	2	61	330	265	4e-14	57.2
TP33504	Tc1-2_SSa	81.82	66	1	2	2	56	330	265	6e-17	66.2
TP33505	Tc1-2_SSa	90.91	66	2	1	2	63	330	265	2e-24	91.5
TP33512	Tc1-2_SSa	84.85	66	4	2	2	61	330	265	2e-18	71.6
TP33518	Mariner-19_EL	83.33	60	9	1	3	61	328	269	3e-15	60.8
TP33519	Mariner-19_EL	78.69	61	12	1	3	63	328	269	2e-11	48.2
TP33555	Tc1-2_SSa	94.74	57	3	0	2	58	330	274	6e-24	89.7
TP33575	ERV1-7_SSa-I	86.15	65	8	1	1	64	4269	4205	5e-19	73.4
TP33578	DIRS-26_XT	100	19	0	0	27	45	2925	2943	1e-07	35.6
TP33591	Mariner-19_EL	75.81	62	13	2	3	64	328	269	3e-08	37.4
TP33622	Tc1-2_SSa	92.06	63	5	0	2	64	330	268	2e-24	91.5
TP33625	Tc1-2_SSa	87.3	63	7	1	2	64	330	269	1e-19	75.2
TP33633	Mariner-19_EL	75.41	61	13	2	3	62	328	269	1e-07	35.6
TP33634	Gypsy-180_DR-LTR	87.88	33	3	1	29	61	239	208	1e-08	39.2
TP33634	Tc1-2_SSa	91.43	35	3	0	2	36	330	296	4e-12	50
TP33678	Tc1-2_SSa	93.1	58	4	0	7	64	322	265	2e-23	87.8
TP33697	Tc1-2_SSa	91.38	58	4	1	7	64	322	266	1e-20	78.8
TP33730	Mariner-19_EL	80.43	46	8	1	6	51	322	278	1e-08	39.2
TP33730	Tc1-2_SSa	93.1	58	3	1	7	63	322	265	3e-22	84.2
TP33750	ENSPM-6_DR	81.58	38	7	0	27	64	29401	29438	3e-08	37.4
TP33750	Tc1-2_SSa	100	24	0	0	7	30	322	299	1e-10	44.6
TP33778	Mariner-19_EL	74.55	55	13	1	6	60	322	269	4e-07	33.7
TP33788	EnSpm-N25_DR	86.67	30	1	1	10	39	4456	4430	1e-07	35.6
TP33797	DNA-4-4_DR	95	20	1	0	11	30	324	305	1e-06	31.9
TP33797	Tc1-2_SSa	81.03	58	4	1	7	57	322	265	3e-14	57.2
TP33840	Mariner-19_EL	80.33	61	11	1	3	63	328	269	5e-13	53.6
TP33917	Gypsy155-I_DR	83.78	37	4	1	6	40	3637	3601	3e-08	37.4
TP33933	Charlie3a_Xt	91.67	24	1	1	4	26	180	203	1e-06	31.9
TP33938	Tx1-10_SSa	91.67	24	2	0	5	28	2814	2791	1e-07	35.6
TP33998	UCON24	100	17	0	0	27	43	256	272	1e-06	31.9
TP33998	UCON24	100	17	0	0	27	43	256	272	1e-06	31.9
TP34025	Tc1-2_SSa	86.36	66	4	1	2	62	330	265	1e-20	78.8
TP34047	Mariner-19_EL	81.82	44	7	1	21	64	313	271	3e-09	41
TP34077	LTR18b_MD	95.24	21	1	0	31	51	240	260	4e-07	33.7
TP34107	LTR48	90.91	22	2	0	4	25	688	667	1e-06	31.9
TP34147	Penelope-2_SSa	81.25	48	8	1	13	60	3776	3730	8e-10	42.8
TP34150	hAT-N14_SSa	92.59	27	2	0	1	27	258	284	3e-09	41
TP34151	hAT-N14_SSa	83.33	72	4	1	1	64	258	329	1e-20	78.8
TP34152	ETnERV2	82.86	35	6	0	15	49	2284	2318	3e-08	37.4
TP34156	hAT-N14_SSa	90.77	65	5	1	1	64	258	322	2e-23	87.8
TP34157	hAT-N14_SSa	82.19	73	3	3	1	63	258	330	6e-18	69.8
TP34185	UCON64	91.3	23	2	0	21	43	7	29	4e-07	33.7
TP34238	ERV-1_SSa-LTR	91.3	23	2	0	15	37	1208	1186	4e-07	33.7
TP34243	hAT-N14_SSa	90	60	6	0	1	60	258	317	9e-22	82.4
TP34265	L1-2_LA	86.21	29	4	0	25	53	1412	1440	1e-07	35.6
TP34283	DRSATII	90.48	21	2	0	2	22	111	91	4e-06	30.1
TP34288	Gypsy35-LTR_DR	90.91	22	2	0	1	22	510	531	1e-06	31.9
TP34319	Crack-1B_SSa	94.74	57	3	0	6	62	3620	3676	6e-24	89.7
TP34358	DNA-2-22_DR	91.67	24	1	1	17	40	384	406	1e-06	31.9
TP34400	Penelope-5_SSa	96.67	60	2	0	1	60	2698	2757	3e-27	100
TP34402	Penelope-5_SSa	96.88	64	2	0	1	64	2698	2761	2e-29	107
TP34415	Penelope-5_SSa	93.75	64	2	1	1	64	2698	2759	1e-25	95.1
TP34456	hAT-N10_SSa	85.48	62	6	2	1	62	601	543	7e-17	66.2
TP34465	Crack-2C_SSa	81.25	48	4	1	7	54	4813	4771	7e-11	46.4
TP34555	EUTREP11	100	17	0	0	4	20	147	163	1e-06	31.9
TP34555	EUTREP11	100	17	0	0	4	20	147	163	1e-06	31.9
TP34636	Gypsy60-I_DR	100	20	0	0	2	21	2789	2770	3e-08	37.4
TP34640	DNA9-6_DR	92.59	27	2	0	33	59	794	768	3e-09	41
TP34765	6kbHsap	100	20	0	0	17	36	732	713	3e-08	37.4
TP34826	GYPSY5I_DR	95.65	23	1	0	7	29	669	691	3e-08	37.4
TP34844	piggyBac-N1_SSa	93.94	66	2	1	1	64	854	789	1e-26	98.7
TP34878	AFROSINE-2_LA	90.48	21	2	0	14	34	12	32	5e-06	30.1
TP34955	Rex1-2_SSa	84.31	51	7	1	3	53	3220	3269	5e-13	53.6
TP34963	Rex1-4_SSa	82.81	64	6	1	1	64	3080	3138	7e-17	66.2
TP3506	LTR22B2	90.91	22	2	0	26	47	240	261	1e-06	31.9
TP35092	Mariner-17_SSa	95.16	62	3	0	2	63	438	377	1e-26	98.7
TP35097	hAT-35N1_SSa	89.29	28	3	0	20	47	280	307	3e-08	37.4
TP35153	Penelope-5_SSa	89.06	64	4	1	1	64	2698	2758	9e-22	82.4
TP35156	Mariner-26_SSa	89.19	37	4	0	2	38	1168	1204	6e-12	50
TP35156	Mariner-26_SSa	89.19	37	4	0	2	38	1168	1204	3e-12	50
TP35171	L1PA16_5	84.21	38	5	1	1	37	1522	1485	1e-08	39.2
TP35178	IS3EU-N1_SSa	83.05	59	4	2	1	59	4305	4253	1e-14	59
TP3518	Tc1-2_SSa	86	50	0	1	22	64	134	183	3e-15	60.8
TP35286	CR1-1b_Lch	86.21	29	4	0	19	47	2121	2093	1e-07	35.6
TP35338	hAT-6N1_SSa	90.63	64	6	0	1	64	994	1057	6e-24	89.7
TP35341	Mariner-N2_SSa	91.53	59	5	0	1	59	549	491	3e-22	84.2
TP35417	HATN5A_DR	83.87	31	5	0	4	34	1355	1325	4e-07	33.7
TP35433	EnSpm-19_DR	87.5	32	3	1	27	57	3729	3698	3e-08	37.4
TP35528	Mariner-25_SSa	94	50	2	1	3	51	1257	1208	5e-19	73.4
TP35528	Mariner-25_SSa	94	50	2	1	3	51	1257	1208	4e-19	73.4
TP35583	Tc1-17a_Xen	81.25	64	12	0	1	64	340	277	9e-16	62.6
TP35639	CryptonV-N1B_EL	84.62	39	5	1	6	44	288	325	3e-09	41
TP35642	Dada-U6_OL	92.59	27	2	0	17	43	337	363	2e-09	41
TP3568	CSINE2_OP	100	17	0	0	47	63	301	317	1e-06	31.9
TP35790	ACROBAT1	88.46	26	3	0	23	48	333	308	4e-07	33.7
TP3583	Harbinger-2_SSa	89.29	56	6	0	2	57	168	113	1e-19	75.2
TP35837	BovB_Me	100	18	0	0	15	32	473	456	4e-07	33.7
TP35888	hAT-42_Lch	80	40	5	1	3	42	1073	1109	1e-07	35.6
TP36000	Polinton-1_LCh	90.32	31	2	1	19	49	8330	8359	1e-08	39.2
TP36065	ISL2EU-2_SSa	94.83	58	3	0	1	58	3404	3347	2e-24	91.5
TP36085	X1_DNA	100	17	0	0	40	56	44	28	1e-06	31.9
TP3619	DNA4-1C_SSa	82.93	41	7	0	23	63	9	49	8e-10	42.8
TP3622	ERV2-2B_PVa-LTR	85.19	27	4	0	6	32	209	183	1e-06	31.9
TP36271	hAT-14_Crp	91.3	23	2	0	10	32	1966	1944	1e-07	35.6
TP36295	hAT-6N1_SSa	85	40	6	0	6	45	1077	1038	7e-11	46.4
TP36295	hAT-6N1_SSa	85	40	6	0	6	45	1077	1038	5e-11	46.4
TP36353	hAT-N2B_AMi	95.45	22	1	0	37	58	334	313	1e-07	35.6
TP36434	hAT-N119_DR	91.67	24	1	1	21	43	212	235	1e-06	31.9
TP36491	L1ME5	86.21	29	3	1	24	52	40	13	1e-06	31.9
TP36491	L1ME5	86.21	29	3	1	24	52	40	13	1e-06	31.9
TP365	DNA-7_SSa	93.75	32	2	0	33	64	825	794	6e-12	50
TP36505	RTEX-3_SSa	83.33	48	7	1	4	50	6090	6043	2e-11	48.2
TP36546	Mariner-19_EL	81.67	60	10	1	3	61	328	269	1e-13	55.4
TP36550	Mariner-19_EL	78.69	61	12	1	3	63	328	269	2e-11	48.2
TP36653	Mariner-25_SSa	90	50	5	0	3	52	1257	1208	2e-17	68
TP36707	DNA4-7_SSa	93.48	46	3	0	3	48	260	215	6e-18	69.8
TP36789	EnSpm-2_SSa	95.24	63	3	0	1	63	5217	5155	3e-27	100
TP36828	Mariner-31N1_SSa	90	30	2	1	1	30	131	103	3e-08	37.4
TP36856	RTEX-2_SSa	89.09	55	6	0	1	55	5199	5145	5e-19	73.4
TP36856	RTEX-2_SSa	89.09	55	6	0	1	55	5199	5145	4e-19	73.4
TP36918	L2-26_ACar	92	25	2	0	9	33	745	721	3e-08	37.4
TP37021	ERV1-5B_EL-LTR	91.3	23	2	0	42	64	229	207	4e-07	33.7
TP3703	hAT-32_SSa	89.29	28	3	0	23	50	2426	2399	3e-08	37.4
TP37052	hAT-5_XT	91.3	23	2	0	30	52	262	240	4e-07	33.7
TP37063	DNA15TA1_DR	100	17	0	0	5	21	291	307	1e-06	31.9
TP37093	Mariner-N2_SSa	91.67	60	5	0	3	62	480	539	8e-23	86
TP37096	Copia-3_EL-LTR	91.3	23	2	0	42	64	251	229	4e-07	33.7
TP37113	Mariner-N2_SSa	87.1	62	8	0	3	64	480	541	4e-20	77
TP37188	RTEX-2_SSa	89.09	55	6	0	1	55	5199	5145	5e-19	73.4
TP37188	RTEX-2_SSa	89.09	55	6	0	1	55	5199	5145	4e-19	73.4
TP37210	LTR5_Tbel	95.24	21	1	0	23	43	19	39	4e-07	33.7
TP37300	BTLTR1J3	95.45	22	0	1	34	54	311	332	1e-06	31.9
TP37300	L1-45_ACar	95.83	24	1	0	31	54	758	735	9e-09	39.2
TP37367	Crack-2C_SSa	77.33	75	6	2	1	64	4426	4352	3e-15	60.8
TP37387	AvaIII	87.1	62	8	0	1	62	230	169	4e-20	77
TP37388	AvaIII	92.59	27	2	0	36	62	172	146	3e-09	41
TP37424	AvaIII	92.19	64	5	0	1	64	230	167	5e-25	93.3
TP37437	AvaIII	96.67	60	2	0	1	60	230	171	3e-27	100
TP37452	RTEX-2_SSa	94.12	51	3	0	13	63	5132	5182	1e-20	78.8
TP37519	ERV1-N5-I_DR	87.1	31	3	1	6	36	1580	1551	1e-07	35.6
TP37527	AvaIII	90.63	64	6	0	1	64	230	167	6e-24	89.7
TP37538	L1MEC_5	90.32	31	3	0	34	64	1163	1193	8e-10	42.8
TP37542	L1-83_DR	88.89	27	3	0	34	60	5570	5596	1e-07	35.6
TP37559	Tc1-2_SSa	85.07	67	1	3	1	59	265	330	2e-18	71.6
TP37559	Tc1-2_SSa	85.07	67	1	3	1	59	265	330	2e-18	71.6
TP37689	Gypsy-2_XT-I	80.36	56	11	0	8	63	1324	1269	2e-12	51.8
TP37698	hAT-N14_SSa	76	75	7	2	1	64	417	343	1e-13	55.4
TP377	Tx1-13_SSa	83.87	31	5	0	34	64	2395	2425	4e-07	33.7
TP37700	hAT-N14_SSa	89.06	64	5	1	1	62	417	354	9e-22	82.4
TP37748	BEL-4_SSa-LTR	100	17	0	0	29	45	134	118	1e-06	31.9
TP37780	CR1-44_DR	100	18	0	0	16	33	1266	1249	4e-07	33.7
TP37780	CR1-44_DR	100	18	0	0	16	33	1266	1249	4e-07	33.7
TP37868	piggyBac-N1_SSa	92.19	64	5	0	1	64	854	791	5e-25	93.3
TP37891	Crack-2C_SSa	85.07	67	7	1	1	64	4426	4360	1e-19	75.2
TP37898	Crack-2C_SSa	87.5	64	8	0	1	64	4426	4363	3e-21	80.6
TP37977	DNA-9_EL	82	50	9	0	14	63	21	70	6e-12	50
TP3802	CR1-25_DR	95.45	22	1	0	38	59	2978	2957	1e-07	35.6
TP38025	AvaIII	95.45	22	1	0	11	32	245	266	1e-07	35.6
TP38026	AvaIII	88.1	42	0	2	1	37	227	268	6e-12	50
TP38032	AvaIII	95.35	43	2	0	1	43	227	269	6e-18	69.8
TP38040	AvaIII	95.35	43	2	0	1	43	227	269	6e-18	69.8
TP38090	AvaIII	88.37	43	4	1	1	42	227	269	2e-12	51.8
TP38092	AvaIII	90.48	42	3	1	1	41	227	268	1e-13	55.4
TP38114	Crack-2C_SSa	84.31	51	3	1	11	61	4813	4768	4e-14	57.2
TP38136	hAT-N2B_AMi	85.71	28	4	0	12	39	314	341	4e-07	33.7
TP38190	LTR27A2_Sar	95.45	22	1	0	5	26	495	516	1e-07	35.6
TP38190	LTR27A2_Sar	95.45	22	1	0	5	26	495	516	8e-08	35.6
TP38248	Mariner-N2_SSa	93.44	61	3	1	3	62	373	433	6e-24	89.7
TP38274	hAT-N14_SSa	87.5	56	7	0	9	64	402	347	6e-18	69.8
TP38290	KibiDr1	92	25	2	0	30	54	5059	5035	3e-08	37.4
TP38342	L2-17_DRe	92.59	27	2	0	9	35	3460	3486	3e-09	41
TP38342	L2-3_DRe	92.59	27	2	0	12	38	5025	5051	3e-09	41
TP38371	L1-1C_Cho	84.38	32	5	0	21	52	1974	1943	1e-07	35.6
TP38393	ERVB7_1-I_MM	88.89	27	3	0	32	58	6800	6774	1e-07	35.6
TP38409	DNA2b_Lch	85	40	4	1	27	64	475	436	8e-10	42.8
TP38435	DNA-10_SSa	89.47	38	4	0	7	44	2	39	1e-12	51.8
TP38472	hAT-N28B_SSa	95.35	43	2	0	19	61	1990	2032	6e-18	69.8
TP38485	L1-42_DR	86.67	30	4	0	4	33	4910	4939	3e-08	37.4
TP38487	piggyBac-N1_SSa	88.89	63	7	0	1	63	854	792	9e-22	82.4
TP38490	EnSpm-13_DR	95.45	22	1	0	5	26	2995	3016	1e-07	35.6
TP38518	DNA4-7_SSa	100	22	0	0	43	64	46	67	3e-09	41
TP38518	DNA4-7B_SSa	100	22	0	0	43	64	53	74	3e-09	41
TP38521	AvaIII	92.16	51	4	0	1	51	230	180	1e-19	75.2
TP38574	Mariner-19_EL	95.45	22	1	0	3	24	266	245	1e-07	35.6
TP38576	Keno-5_XT	92.59	27	1	1	34	60	5190	5165	3e-08	37.4
TP38622	Tc1-2_SSa	97.06	34	1	0	1	34	268	235	3e-14	57.2
TP38649	TC1-1Bel	95.24	21	1	0	23	43	324	304	4e-07	33.7
TP38654	hAT-5_LCh	86.21	29	4	0	33	61	2544	2572	1e-07	35.6
TP38654	Tc1-2_SSa	78.79	66	7	1	1	59	265	330	1e-14	59
TP38764	Mariner-22_EL	87.93	58	7	0	5	62	586	643	5e-19	73.4
TP3880	SINE2-2C_SSa	82.09	67	8	3	1	64	96	31	4e-14	57.2
TP38843	piggyBac-N1_SSa	93.88	49	3	0	11	59	696	648	1e-19	75.2
TP38845	piggyBac-N1_SSa	83.87	62	5	2	1	62	854	798	9e-16	62.6
TP38846	piggyBac-N1_SSa	88.06	67	5	1	1	64	854	788	3e-22	84.2
TP38847	piggyBac-N1_SSa	87.5	64	8	0	1	64	854	791	3e-21	80.6
TP3885	L1-5_LA	91.67	24	2	0	25	48	229	252	1e-07	35.6
TP38855	piggyBac-N1_EL	74.58	59	12	2	1	59	1321	1266	4e-07	33.7
TP38858	piggyBac-N1_EL	74.24	66	8	4	1	63	1321	1262	4e-07	33.7
TP38860	piggyBac-N1_SSa	92.19	64	5	0	1	64	854	791	5e-25	93.3
TP38869	piggyBac-N1_SSa	92.19	64	4	1	1	64	854	792	6e-24	89.7
TP38873	AvaIII	95	60	3	0	5	64	209	150	1e-25	95.1
TP38874	hAT-N16_SSa	90.63	64	6	0	1	64	457	520	6e-24	89.7
TP38905	Rex1-2_SSa	88.89	63	6	1	3	64	3444	3506	1e-20	78.8
TP38922	L1-1A2_Sar	92	25	2	0	8	32	4804	4780	3e-08	37.4
TP38968	BELPADRE_I	82.86	35	6	0	9	43	3932	3898	3e-08	37.4
TP38968	BELPADRE_I	82.86	35	6	0	9	43	3932	3898	2e-08	37.4
TP39002	EnSpm-N1_SSa	97.83	46	1	0	8	53	464	419	1e-20	78.8
TP39002	EnSpm-N1_SSa	97.83	46	1	0	8	53	464	419	9e-21	78.8
TP39039	L1-40_ACar	100	19	0	0	23	41	3402	3420	1e-07	35.6
TP39058	Crack-1_SSa	77.97	59	13	0	1	59	1089	1147	2e-11	48.2
TP3906	SINE2-2D_SSa	81.08	37	7	0	28	64	66	30	1e-07	35.6
TP3906	SINE2-2B_SSa	81.08	37	7	0	28	64	67	31	1e-07	35.6
TP39067	hAT-N25B_DR	90.91	22	2	0	5	26	22	1	1e-06	31.9
TP39090	DNA2-12_DR	85.71	28	2	1	9	36	901	876	1e-06	31.9
TP39100	Rex1-26_DRe	88.57	35	4	0	21	55	1073	1039	7e-11	46.4
TP39128	Mariner-22_EL	87.5	64	8	0	1	64	681	618	3e-21	80.6
TP39143	Mariner-22_EL	89.06	64	7	0	1	64	681	618	3e-22	84.2
TP39149	L1-11_XT	95.45	22	1	0	3	24	245	224	1e-07	35.6
TP39167	tRNA-Leu-CTG	100	18	0	0	36	53	78	61	4e-07	33.7
TP39199	L1-9_LCh	95.45	22	1	0	14	35	4418	4397	1e-07	35.6
TP39199	Dada-U6_OL	95.45	22	1	0	14	35	358	337	1e-07	35.6
TP39219	Chapaev3-3_PM	91.3	23	2	0	9	31	1311	1289	4e-07	33.7
TP39219	Chapaev3-3_PM	91.3	23	2	0	9	31	1311	1289	3e-07	33.7
TP39273	piggyBac-N2_DR	78.85	52	3	3	15	63	384	338	1e-08	39.2
TP39278	L1_CP	100	20	0	0	37	56	122	103	3e-08	37.4
TP39278	LX	100	20	0	0	37	56	623	604	3e-08	37.4
TP39278	L1Lx_IV	100	20	0	0	37	56	5681	5662	3e-08	37.4
TP39350	hAT-N14_SSa	100	20	0	0	27	46	980	999	3e-08	37.4
TP39357	LTR10B_Mim	91.3	23	2	0	9	31	42	20	4e-07	33.7
TP39361	EnSpmN1_DR	83.33	36	5	1	6	41	6332	6298	1e-07	35.6
TP39401	Mariner-22_EL	86.21	58	8	0	5	62	586	643	6e-18	69.8
TP39419	CryptonA-N2_SSa	89.06	64	7	0	1	64	518	455	3e-22	84.2
TP39482	CryptonA-N2_SSa	87.5	64	8	0	1	64	414	477	3e-21	80.6
TP39509	TE-1_SSa	92.31	39	3	0	1	39	707	745	4e-14	57.2
TP39509	TE-1_SSa	92.31	39	3	0	1	39	707	745	2e-14	57.2
TP39657	Mariner-22_EL	91.07	56	5	0	5	60	586	641	1e-20	78.8
TP39658	Mariner-22_EL	91.23	57	5	0	5	61	586	642	3e-21	80.6
TP39686	Mariner-22_EL	87.93	58	7	0	5	62	586	643	5e-19	73.4
TP39702	Mariner-22_EL	89.66	58	6	0	5	62	586	643	1e-20	78.8
TP39713	Mariner-22_EL	83.61	61	7	1	5	62	586	646	3e-16	64.4
TP3973	TE-X-2_DR	100	17	0	0	39	55	74	58	1e-06	31.9
TP39747	hAT-14_SSa	92	25	1	1	34	57	1260	1284	4e-07	33.7
TP39782	piggyBac-N1_SSa	84.75	59	9	0	1	59	854	796	7e-17	66.2
TP39794	hAT-14_DR	86.21	29	4	0	9	37	958	986	1e-07	35.6
TP39805	ERV2-5_Opr-I	86.21	29	4	0	35	63	3806	3834	1e-07	35.6
TP39849	piggyBac-N1_SSa	85.94	64	9	0	1	64	854	791	1e-19	75.2
TP39899	L1-72_DR	91.67	24	2	0	39	62	5112	5135	1e-07	35.6
TP39912	Gypsy-16_EL-LTR	95	20	1	0	7	26	198	179	1e-06	31.9
TP39930	LTR9	100	17	0	0	8	24	275	259	1e-06	31.9
TP39985	piggyBac-N1_SSa	80	45	3	2	25	64	689	646	3e-08	37.4
TP39992	piggyBac-N1_SSa	89.13	46	5	0	1	46	720	675	3e-15	60.8
TP39996	piggyBac-N1_SSa	85.11	47	4	1	1	44	720	674	2e-12	51.8
TP39998	piggyBac-N1_SSa	80.36	56	5	2	12	62	694	640	2e-11	48.2
TP4	hAT-N28B_SSa	96.77	31	1	0	23	53	1995	2025	2e-12	51.8
TP40005	piggyBac-N1_SSa	95.31	64	3	0	1	64	720	657	1e-27	102
TP40143	AvaIII	94.87	39	2	0	1	39	227	265	9e-16	62.6
TP40148	Mariner-17_SSa	95.31	64	3	0	1	64	773	836	1e-27	102
TP40162	ERV1-7_SSa-I	94.12	34	2	0	19	52	4679	4646	4e-13	53.6
TP40169	DNA5-2_EL	82.35	34	6	0	22	55	47	80	1e-07	35.6
TP40258	Mariner-22_EL	87.93	58	7	0	5	62	586	643	5e-19	73.4
TP40276	hAT-N116_DR	95.24	21	1	0	42	62	406	426	4e-07	33.7
TP40276	hAT-N116_DR	95.24	21	1	0	42	62	406	426	4e-07	33.7
TP40277	ERV6B-MD_I	88.89	27	3	0	13	39	618	644	1e-07	35.6
TP40308	Mariner-22_EL	84.75	59	9	0	6	64	599	657	7e-17	66.2
TP4038	DNA-5-1B_DR	91.67	24	1	1	28	51	241	263	1e-06	31.9
TP40434	DNA-18_EL	83.61	61	7	1	1	58	1096	1156	3e-16	64.4
TP40470	Rex1-2_SSa	79.37	63	13	0	2	64	1047	985	1e-13	55.4
TP40559	ERV2-I_DR	89.66	29	2	1	12	39	2733	2761	1e-07	35.6
TP40580	hAT-12N1_SSa	92	25	1	1	33	56	2252	2276	4e-07	33.7
TP40617	hAT-N14_SSa	84.38	64	5	1	1	64	417	359	2e-18	71.6
TP40629	Penelope-6_SSa	94.55	55	3	0	3	57	2150	2204	8e-23	86
TP40650	DNA-8-17_DR	87.5	32	3	1	23	54	1171	1141	3e-08	37.4
TP40727	ERV1-7_SSa-I	94.12	34	2	0	1	34	4646	4679	4e-13	53.6
TP40731	hAT-24N1_SSa	97.06	34	1	0	1	34	2709	2742	4e-14	57.2
TP40761	Crack-2C_SSa	82.69	52	9	0	1	52	4423	4474	5e-13	53.6
TP40761	Crack-2C_SSa	82.69	52	9	0	1	52	4423	4474	4e-13	53.6
TP40860	hAT-25N1_SSa	86.15	65	7	2	1	64	1393	1330	6e-18	69.8
TP4089	DNA-4_SSa	95.83	24	0	1	4	27	33	11	1e-07	35.6
TP4089	DNA-4_SSa	95.83	24	0	1	4	27	33	11	1e-07	35.6
TP40907	Crack-2B_SSa	97.3	37	1	0	1	37	3291	3327	9e-16	62.6
TP40907	Crack-2B_SSa	97.3	37	1	0	1	37	3291	3327	6e-16	62.6
TP40913	Chap1_Xt	95	20	1	0	22	41	388	407	1e-06	31.9
TP41009	Chompy-3_Croc	90.48	21	2	0	3	23	46	66	5e-06	30.1
TP41035	MER85	94.74	19	1	0	22	40	52	34	5e-06	30.1
TP41112	CATCH1_LTR	86.21	29	3	1	9	37	587	560	1e-06	31.9
TP41143	L1-91_DR	89.29	28	1	1	32	57	864	837	1e-07	35.6
TP41178	Tx1-20_DR	84.38	32	5	0	1	32	2128	2097	1e-07	35.6
TP41178	Tx1-20_DR	84.38	32	5	0	1	32	2128	2097	1e-07	35.6
TP41262	MER87C_ML	91.3	23	2	0	26	48	263	241	4e-07	33.7
TP4134	Mariner-17_EL	83.87	31	5	0	7	37	949	919	4e-07	33.7
TP4136	Mariner-17_SSa	95.35	43	2	0	2	44	949	907	6e-18	69.8
TP41436	CR1-1_OL	91.67	24	2	0	1	24	3918	3895	1e-07	35.6
TP41451	Rex1-4_SSa	75.81	62	15	0	2	63	921	860	2e-10	44.6
TP4146	Crack-2_SSa	92.42	66	3	1	1	64	4167	4232	1e-25	95.1
TP4146	Crack-2C_SSa	92.42	66	3	1	1	64	4471	4536	1e-25	95.1
TP41463	Harbinger-N1_SSa	86.27	51	6	1	12	62	1465	1416	4e-14	57.2
TP4149	Crack-2C_SSa	71.76	85	3	1	1	64	4471	4555	3e-15	60.8
TP41523	DNA-AT-2_DR	100	19	0	0	12	30	1187	1205	1e-07	35.6
TP4156	Crack-2_SSa	81.82	77	1	1	1	64	4167	4243	3e-22	84.2
TP4157	Crack-2C_SSa	94.74	38	2	0	27	64	4537	4574	3e-15	60.8
TP41638	DIRS-9C_DR	92	25	2	0	37	61	2046	2070	3e-08	37.4
TP41659	hAT-N21_SSa	82.35	51	8	1	2	52	67	116	2e-11	48.2
TP41666	ERV-3_Crp-I	91.67	24	2	0	37	60	1889	1866	1e-07	35.6
TP4167	Crack-2B_SSa	80.36	56	11	0	5	60	3074	3129	2e-12	51.8
TP4167	Crack-2C_SSa	90.91	44	4	0	1	44	4471	4514	7e-16	62.6
TP41731	MER50I	87.88	33	3	1	3	35	4491	4522	1e-08	39.2
TP41755	LTRX1-LTR_XT	85.19	27	4	0	18	44	513	539	1e-06	31.9
TP41774	ERV1-4_ACar-I	95.45	22	1	0	28	49	3238	3259	1e-07	35.6
TP41784	Rex1-4_SSa	89.06	64	7	0	1	64	2739	2676	3e-22	84.2
TP41794	LTR14_PVa	78.26	46	3	3	7	51	585	546	1e-06	31.9
TP41803	ERV2B1-CPo_LTR	95	20	1	0	12	31	271	252	1e-06	31.9
TP41926	hAT-33N1_SSa	85.37	41	4	2	25	64	266	227	3e-09	41
TP41968	Gypsy-50_SSa-I	89.29	28	3	0	18	45	2028	2001	3e-08	37.4
TP41968	Rex1-3E_SSa	77.78	63	8	1	3	59	400	462	1e-12	51.8
TP4199	Crack-2_SSa	94.74	38	2	0	27	64	1067	1104	3e-15	60.8
TP42028	REX1-1_AFC	76.92	52	12	0	13	64	2712	2661	3e-09	41
TP42072	Harbinger-N2_SSa	100	18	0	0	24	41	417	400	4e-07	33.7
TP42094	hAT-6N1_SSa	82.5	40	7	0	1	40	1038	1077	3e-09	41
TP42094	hAT-6N1_SSa	82.5	40	7	0	1	40	1038	1077	2e-09	41
TP42139	Mariner-22_EL	75.71	70	11	1	1	64	681	612	2e-12	51.8
TP42162	L1-48_ACar	92.31	26	2	0	19	44	3475	3450	1e-08	39.2
TP42163	HY1	100	16	0	0	21	36	166	181	5e-06	30.1
TP42173	Mariner-22_EL	81.25	64	12	0	1	64	681	618	9e-16	62.6
TP42175	Mariner-22_EL	85.94	64	9	0	1	64	681	618	1e-19	75.2
TP42200	DNA8-8_DR	89.66	29	2	1	10	38	166	193	1e-07	35.6
TP42201	hAT-N25_SSa	86.05	43	4	1	16	56	791	833	2e-11	48.2
TP42203	DNA-10_SSa	84.21	38	3	1	19	53	51	14	3e-09	41
TP42247	L1MdF_V	86.21	29	4	0	31	59	6408	6380	1e-07	35.6
TP4227	Mariner-17_SSa	82.61	69	5	2	3	64	21	89	2e-17	68
TP42283	Mariner-2_GA	80	50	10	0	2	51	23	72	7e-11	46.4
TP42283	DNA-2-34_DR	80	50	10	0	2	51	1200	1151	7e-11	46.4
TP42312	TguERVK8_LTR1c	90.91	22	2	0	2	23	164	143	1e-06	31.9
TP42382	Kolobok-3_Lch	100	22	0	0	43	64	6346	6367	3e-09	41
TP42382	hAT-31_DR	91.3	23	2	0	16	38	2636	2658	3e-07	33.7
TP42579	piggyBac-N1_SSa	83.72	43	4	2	20	60	729	770	3e-09	41
TP42580	piggyBac-N1_SSa	82.46	57	4	3	1	55	717	769	6e-12	50
TP42581	DIRS-8A_XT	84.38	32	5	0	12	43	3771	3802	1e-07	35.6
TP42582	piggyBac-N1_SSa	82.14	56	4	3	1	54	717	768	2e-11	48.2
TP42640	piggyBac-N1_SSa	75	72	4	4	1	61	717	785	2e-10	44.6
TP42642	piggyBac-N1_SSa	84.48	58	3	3	1	56	717	770	4e-14	57.2
TP42711	Mariner-31_SSa	83.05	59	10	0	5	63	50	108	9e-16	62.6
TP42723	Tc1-1_SSa	84.85	66	3	2	1	62	378	316	2e-18	71.6
TP42727	Tc1-1_SSa	96	25	1	0	1	25	378	354	3e-09	41
TP42743	Rex1-3B_SSa	94.87	39	2	0	1	39	3011	3049	9e-16	62.6
TP42786	Keno-6_XT	81.08	37	5	1	26	60	766	730	4e-07	33.7
TP4280	LOOPERN2_DR	81.58	38	5	1	11	48	315	350	1e-07	35.6
TP4280	RSINE2	82.86	35	6	0	11	45	292	326	3e-08	37.4
TP42817	Rex1-3B_SSa	93.75	64	4	0	1	64	3011	3074	1e-26	98.7
TP42835	DNA4-1C_SSa	90.63	64	5	1	1	64	1021	959	8e-23	86
TP42867	L1-57_DR	91.3	23	2	0	28	50	2979	2957	4e-07	33.7
TP42933	Crack-1_GA	91.67	24	2	0	30	53	4186	4209	1e-07	35.6
TP42970	SAT-12_DR	75	64	12	2	1	64	1187	1128	1e-08	39.2
TP42979	hAT-N85_DR	95	20	1	0	34	53	89	70	1e-06	31.9
TP43005	L1_AC_15	85.29	34	4	1	22	55	6131	6163	1e-07	35.6
TP43005	hAT-31_DR	91.3	23	2	0	6	28	2658	2636	3e-07	33.7
TP43047	Mariner-22_EL	76.56	64	15	0	1	64	681	618	2e-11	48.2
TP43142	EnSpm-2_SSa	96.88	64	2	0	1	64	5217	5154	2e-29	107
TP43145	Rex1-3B_SSa	93.85	65	3	1	1	64	3102	3166	4e-26	96.9
TP43148	Rex1-3B_SSa	94.74	57	1	2	1	56	3102	3157	9e-22	82.4
TP43149	hAT-N17_XT	90.91	22	2	0	8	29	93	72	1e-06	31.9
TP43152	Crack-2_SSa	91.38	58	5	0	7	64	4163	4106	9e-22	82.4
TP43152	Crack-2C_SSa	91.38	58	5	0	7	64	4467	4410	9e-22	82.4
TP43261	hAT-19N2_SSa	90.91	33	3	0	8	40	2405	2437	7e-11	46.4
TP43279	Gypsy-9_AMi-LTR	90.48	21	2	0	12	32	184	164	5e-06	30.1
TP43289	LTR147_MD	95	20	1	0	25	44	270	289	1e-06	31.9
TP43322	hAT-N647_AMi	84.62	26	4	0	38	63	69	94	5e-06	30.1
TP43360	TE-1_SSa	83.87	62	9	1	1	62	913	853	3e-16	64.4
TP43396	Crack-1B_SSa	86.67	45	5	1	1	45	3873	3830	2e-12	51.8
TP43419	Rex1-3E_SSa	88.57	35	4	0	1	35	637	671	5e-11	46.4
TP43429	Crack-3_SSa	93.75	64	4	0	1	64	3379	3442	1e-26	98.7
TP43504	L1-20_XT	90	30	2	1	34	62	5067	5096	3e-08	37.4
TP43507	CryptonV-N3_DR	95.65	23	1	0	1	23	2046	2024	3e-08	37.4
TP43507	CryptonV-N3_DR	95.65	23	1	0	1	23	2046	2024	3e-08	37.4
TP43550	DNA-13_EL	88.46	26	3	0	10	35	621	596	4e-07	33.7
TP43571	CR1-51_DR	73.44	64	12	2	5	64	2992	2930	1e-07	35.6
TP43576	DNA5-2_EL	81.82	33	6	0	25	57	80	48	4e-07	33.7
TP43594	L1C_Mim	86.49	37	2	2	22	57	4917	4951	1e-08	39.2
TP43594	L1A_Mim	86.49	37	2	2	22	57	5468	5502	1e-08	39.2
TP43654	hAT-N14_AMi	100	17	0	0	8	24	47	63	1e-06	31.9
TP43681	RLTR19B_MM	100	17	0	0	39	55	210	194	1e-06	31.9
TP43681	Tc1-2_SSa	94.34	53	3	0	1	53	265	317	9e-22	82.4
TP43701	Tc1-2_SSa	93.75	64	4	0	1	64	265	328	1e-26	98.7
TP43703	Tc1-2_SSa	85.51	69	5	1	1	64	265	333	3e-21	80.6
TP43704	Tc1-2_SSa	92.31	65	4	1	1	64	265	329	2e-24	91.5
TP43725	Mariner-19_EL	76.67	60	13	1	5	64	269	327	8e-10	42.8
TP43726	Tc1-2_SSa	92.19	64	5	0	1	64	265	328	5e-25	93.3
TP43729	Gypsy-215_DR-LTR	100	17	0	0	25	41	319	335	1e-06	31.9
TP43729	Tc1-2_SSa	92.31	39	3	0	1	39	265	303	2e-14	57.2
TP43734	hAT-1_CPB	91.67	24	2	0	11	34	2672	2649	1e-07	35.6
TP43738	Tc1-2_SSa	94.23	52	3	0	13	64	273	324	3e-21	80.6
TP43740	RTEX-1_EL	85.29	34	4	1	12	45	5221	5189	1e-07	35.6
TP43740	Tc1-2_SSa	96.3	27	1	0	8	34	296	322	1e-10	44.6
TP43746	Crack-2B_SSa	86.67	45	6	0	13	57	1638	1682	1e-13	55.4
TP43746	Crack-2B_SSa	90	30	3	0	13	42	1638	1667	2e-09	41
TP43784	DNA4-7_SSa	92.98	57	4	0	5	61	141	85	7e-23	86
TP43838	hAT-N25_SSa	82.05	39	7	0	7	45	1	39	1e-08	39.2
TP43852	DNA-TA-3_DR	88.89	27	3	0	15	41	447	421	1e-07	35.6
TP43873	EnSpm-6N1_DR	81.13	53	6	1	1	49	4548	4496	6e-12	50
TP43885	hAT-N28B_SSa	96	50	1	1	13	61	611	562	1e-20	78.8
TP43930	hAT-N135_DR	88.46	26	1	1	3	26	219	194	1e-06	31.9
TP43942	Mariner-19_EL	78.33	60	12	1	5	64	269	327	7e-11	46.4
TP43953	Crack-1B_SSa	90.63	64	6	0	1	64	3676	3613	6e-24	89.7
TP44	Mariner-17_SSa	96.15	26	1	0	23	48	129	104	8e-10	42.8
TP44038	LTR3F_ET	100	17	0	0	27	43	445	461	1e-06	31.9
TP44066	TE-1_SSa	88.89	63	7	0	2	64	829	891	9e-22	82.4
TP44086	Crack-4_SSa	90.63	64	6	0	1	64	3483	3420	6e-24	89.7
TP44096	hAT-N14_SSa	92.19	64	5	0	1	64	417	354	5e-25	93.3
TP44109	UCON64	91.3	23	2	0	21	43	29	7	4e-07	33.7
TP44120	LTR32_Opr	100	17	0	0	29	45	45	61	1e-06	31.9
TP44124	DNA3-3_SSa	89.58	48	4	1	12	58	1840	1887	3e-15	60.8
TP44124	DNA3-3_SSa	89.36	47	4	1	12	57	1840	1886	1e-14	59
TP44154	piggyBac-N1_SSa	88	50	5	1	4	52	900	851	2e-15	60.8
TP44209	Tc1-2_SSa	92.31	39	3	0	2	40	330	292	3e-14	57.2
TP44269	BEL-58_DRe-I	86.21	29	4	0	30	58	5653	5625	1e-07	35.6
TP44310	L1-1B_Opr	100	19	0	0	4	22	6712	6694	1e-07	35.6
TP44387	L1-10_SSa	87.1	31	2	1	25	53	1096	1066	1e-07	35.6
TP44406	ERV1-13_Ano-I	100	19	0	0	6	24	6825	6807	1e-07	35.6
TP4442	hAT-31_DR	95.45	22	1	0	12	33	2184	2205	1e-07	35.6
TP4442	hAT-31_DR	95.45	22	1	0	12	33	2184	2205	8e-08	35.6
TP44469	Crack-1B_SSa	95.31	64	3	0	1	64	3676	3613	1e-27	102
TP44478	Crack-1B_SSa	94.92	59	3	0	1	59	3676	3618	5e-25	93.3
TP44478	Crack-1_SSa	96.61	59	2	0	1	59	3580	3522	1e-26	98.7
TP44513	IS3EU-N1_SSa	87.5	64	7	1	1	63	4102	4165	4e-20	77
TP44613	IS3EU-1_DR	88.89	27	3	0	11	37	3562	3536	1e-07	35.6
TP44617	CR1-9_CPB	100	18	0	0	22	39	1046	1063	4e-07	33.7
TP44686	L1-57_DR	91.3	23	2	0	5	27	2957	2979	4e-07	33.7
TP44687	T2_3_Xt	83.33	30	5	0	28	57	175	146	1e-06	31.9
TP447	UCON41	100	16	0	0	1	16	86	71	5e-06	30.1
TP447	UCON41	100	16	0	0	1	16	86	71	4e-06	30.1
TP44730	Gypsy-200_DR-I	88.89	27	3	0	1	27	1167	1141	1e-07	35.6
TP44745	L1-23_DR	88.89	27	3	0	17	43	4012	3986	1e-07	35.6
TP44878	REX1-1_DR	76.67	60	14	0	1	60	796	855	7e-11	46.4
TP44893	Rex1-11_SSa	84.09	44	7	0	2	45	800	843	2e-11	48.2
TP44894	hAT-N115_DR	91.3	23	2	0	4	26	962	940	4e-07	33.7
TP44903	Mariner-25_SSa	84.38	64	10	0	1	64	1256	1319	2e-18	71.6
TP44921	Tc1-2_SSa	89.74	39	2	1	2	38	671	633	6e-12	50
TP44924	hAT-9_SSa	81.54	65	2	2	10	64	549	613	3e-16	64.4
TP44930	hAT-9_SSa	93.55	62	3	1	1	62	520	460	2e-24	91.5
TP44932	Mariner-25_SSa	77.03	74	4	2	1	61	1256	1329	3e-15	60.8
TP44958	Crack-2C_SSa	88.89	36	3	1	29	64	4263	4297	2e-10	44.6
TP44985	DNA4-7B_SSa	85.07	67	6	2	1	63	239	173	2e-18	71.6
TP45052	Mariner-19_EL	78.33	60	12	1	5	64	269	327	7e-11	46.4
TP45065	hAT-33N1_SSa	89.36	47	4	1	12	58	133	178	1e-14	59
TP45088	Mariner-19_EL	76.67	60	13	1	5	64	269	327	8e-10	42.8
TP45109	Tc1-2_SSa	92.19	64	5	0	1	64	265	328	5e-25	93.3
TP45150	hAT-N14_AMi	100	16	0	0	9	24	48	63	5e-06	30.1
TP45166	LTR12_DR	100	17	0	0	14	30	346	362	1e-06	31.9
TP45175	Gypsy136-LTR_DR	83.33	36	5	1	28	62	415	450	1e-07	35.6
TP45187	L1-3_DR	100	19	0	0	19	37	4922	4904	1e-07	35.6
TP45189	Mariner-19_EL	75	60	11	2	5	64	269	324	1e-07	35.6
TP45191	Mariner-19_EL	81.67	60	10	1	5	63	269	328	1e-13	55.4
TP45195	Tc1-2_SSa	97.44	39	1	0	11	49	292	330	7e-17	66.2
TP45195	Tc1-2_SSa	97.44	39	1	0	11	49	292	330	6e-17	66.2
TP45213	Tc1-2_SSa	95.31	64	3	0	1	64	265	328	1e-27	102
TP45225	Tc1-2_SSa	97.5	40	0	1	11	50	292	330	3e-16	64.4
TP45225	Tc1-2_SSa	97.5	40	0	1	11	50	292	330	2e-16	64.4
TP45249	Tc1-2_SSa	95.31	64	3	0	1	64	265	328	1e-27	102
TP45251	Tc1-2_SSa	92.86	56	4	0	1	56	265	320	3e-22	84.2
TP45258	Mariner-25_LCh	82.35	34	3	1	24	54	2131	2164	4e-07	33.7
TP45279	Tc1-2_SSa	90.63	64	6	0	1	64	265	328	6e-24	89.7
TP45313	Tc1-2_SSa	91.38	58	5	0	1	58	265	322	9e-22	82.4
TP45428	LTR12B2a2_PVa	91.3	23	2	0	25	47	577	555	4e-07	33.7
TP45503	Tc1-2_SSa	92.19	64	5	0	1	64	265	328	5e-25	93.3
TP45523	Mariner-19_EL	78.18	55	11	1	5	59	269	322	8e-10	42.8
TP45547	Tc1-2_SSa	80.3	66	2	1	1	55	265	330	7e-17	66.2
TP45547	Tc1-2_SSa	80.3	66	2	1	1	55	265	330	6e-17	66.2
TP45562	Tc1-2_SSa	86.57	67	3	3	1	62	265	330	5e-19	73.4
TP45582	Mariner-19_EL	81.82	44	7	1	5	48	269	311	3e-09	41
TP45582	Tc1-2_SSa	95.83	48	2	0	1	48	265	312	9e-21	78.8
TP45594	Mariner-19_EL	79.59	49	9	1	5	53	269	316	3e-09	41
TP45594	Tc1-2_SSa	96.23	53	2	0	1	53	265	317	2e-23	87.8
TP45597	Mariner-19_EL	76.67	60	13	1	5	64	269	327	8e-10	42.8
TP45603	Mariner-19_EL	81.67	60	10	1	5	64	269	327	1e-13	55.4
TP45604	Mariner-19_EL	75	60	8	2	5	57	269	328	1e-08	39.2
TP45604	Tc1-2_SSa	81.82	66	4	1	1	58	265	330	2e-17	68
TP45638	Tc1-2_SSa	96.36	55	2	0	1	55	265	319	2e-24	91.5
TP45642	Mariner-19_EL	80	60	11	1	5	64	269	327	2e-12	51.8
TP45646	Tc1-2_SSa	100	44	0	0	1	44	265	308	3e-21	80.6
TP45657	Tc1-2_SSa	86.36	66	2	1	1	59	265	330	3e-21	80.6
TP45664	Mariner-19_EL	88.89	27	3	0	5	31	269	295	1e-07	35.6
TP4567	hAT-N25_SSa	84.44	45	5	1	4	46	789	833	2e-11	48.2
TP45671	Mariner-19_EL	78.33	60	12	1	5	64	269	327	7e-11	46.4
TP45684	Mariner-19_EL	75	60	5	2	5	54	269	328	3e-09	41
TP45684	Tc1-2_SSa	80.3	66	2	2	1	55	265	330	8e-16	62.6
TP45696	Tc1-2_SSa	86.36	66	2	1	1	59	265	330	3e-21	80.6
TP45709	EnSpm-N25_DR	92.59	27	1	1	26	51	4430	4456	3e-08	37.4
TP45714	Tc1-2_SSa	95.31	64	3	0	1	64	265	328	1e-27	102
TP45727	Tc1-2_SSa	86.36	66	3	2	1	60	265	330	1e-19	75.2
TP45732	Tc1-2_SSa	93.65	63	4	0	1	63	265	327	4e-26	96.9
TP45749	RTEX-1_EL	83.78	37	2	1	27	63	5221	5189	1e-08	39.2
TP45753	Tc1-2_SSa	89.23	65	4	3	1	64	265	327	1e-19	75.2
TP45797	DNA4-1B_SSa	81.82	44	7	1	15	58	1	43	3e-09	41
TP45801	Tc1-2_SSa	89.39	66	5	1	1	64	265	330	8e-23	86
TP45845	Tc1-2_SSa	92.19	64	5	0	1	64	265	328	5e-25	93.3
TP45859	Tc1-2_SSa	92.19	64	2	1	1	64	265	325	2e-24	91.5
TP45890	Mariner-17_SSa	77.78	63	9	1	7	64	76	14	2e-12	51.8
TP45898	DNA4-7B_SSa	93.22	59	4	0	3	61	150	92	6e-24	89.7
TP45898	DNA4-7B_SSa	93.22	59	4	0	3	61	150	92	6e-24	89.7
TP46102	Crack-1_SSa	100	19	0	0	46	64	3492	3510	1e-07	35.6
TP46102	Crack-1B_SSa	100	19	0	0	46	64	3588	3606	1e-07	35.6
TP46107	DNA4-1C_SSa	93.33	45	3	0	2	46	45	1	2e-17	68
TP46116	DNA4-1C_SSa	95.56	45	2	0	2	46	45	1	5e-19	73.4
TP46116	DNA4-1C_SSa	95.56	45	2	0	2	46	45	1	5e-19	73.4
TP46155	L1-56_ACar	95.65	23	1	0	16	38	690	712	3e-08	37.4
TP4623	SINE_UT	87.5	24	3	0	39	62	148	171	5e-06	30.1
TP4629	Crack-5_SSa	94.44	54	3	0	5	58	3073	3020	3e-22	84.2
TP46298	DNA-5B_SSa	85	60	9	0	5	64	89	148	2e-17	68
TP4630	DNA7-N1_DR	89.66	29	1	1	18	44	2926	2898	3e-08	37.4
TP46314	Crack-4_SSa	97.83	46	1	0	1	46	3483	3438	1e-20	78.8
TP46322	hAT-37_LCh	90	30	0	1	4	33	1270	1244	1e-08	39.2
TP46351	DNA33_Lch	95.24	21	1	0	22	42	183	203	4e-07	33.7
TP46352	DIRS-54_XT	95.45	22	1	0	23	44	986	1007	1e-07	35.6
TP46427	ERV2-I_DR	100	19	0	0	29	47	2751	2733	1e-07	35.6
TP46427	ERV2-I_DR	100	19	0	0	29	47	2751	2733	1e-07	35.6
TP46475	DNA4-1C_SSa	82.05	39	7	0	26	64	1	39	1e-08	39.2
TP46506	SINE_SM	86.36	44	4	2	3	45	95	53	7e-11	46.4
TP46523	Mariner-19_EL	82.61	46	7	1	13	58	278	322	2e-10	44.6
TP46523	Tc1-2_SSa	94.83	58	2	1	1	57	265	322	2e-23	87.8
TP46534	Rex1-10_SSa	72.86	70	2	2	12	64	922	991	2e-11	48.2
TP46552	Tc1-2_SSa	90.77	65	5	1	1	64	265	329	2e-23	87.8
TP46560	Mariner-19_EL	80	60	11	1	5	64	269	327	2e-12	51.8
TP46568	TguERVK9_LTR2j	88	25	3	0	12	36	239	215	1e-06	31.9
TP46580	hAT-N19_SSa	89.13	46	4	1	1	45	1002	1047	4e-14	57.2
TP46624	DNA4-1C_SSa	86.27	51	7	0	1	51	1018	1068	3e-15	60.8
TP46651	MLTR11B	95	20	1	0	20	39	407	426	1e-06	31.9
TP46669	LTR2_Vpa	100	18	0	0	42	59	344	361	4e-07	33.7
TP46706	DNA-8-7_DR	89.29	28	3	0	18	45	672	645	3e-08	37.4
TP4674	Mariner-25_SSa	85.42	48	7	0	17	64	172	125	1e-13	55.4
TP46745	Gypsy80-I_DR	85.29	34	3	1	22	55	1777	1808	3e-08	37.4
TP46751	DNA4-7B_SSa	82.98	47	7	1	17	63	240	195	7e-11	46.4
TP46764	L1_Carn2_orf2	84.38	32	5	0	5	36	1082	1051	1e-07	35.6
TP46802	hAT-N25_SSa	95.83	24	1	0	21	44	789	766	1e-08	39.2
TP46845	hAT-N24_EL	100	19	0	0	12	30	359	377	1e-07	35.6
TP46861	EnSpm-N13_DR	92	25	2	0	7	31	20867	20843	3e-08	37.4
TP46867	DIRS-15B_DR	81.4	43	6	1	19	61	4007	4047	1e-08	39.2
TP46867	hAT-N13_AMi	84.78	46	7	0	17	62	955	910	2e-12	51.8
TP46883	Tc1-2_SSa	87.88	66	3	1	1	61	265	330	3e-22	84.2
TP46947	hAT-N25_SSa	83.87	62	10	0	3	64	1207	1146	2e-17	68
TP46966	Gypsy-33_SSa-I	95.31	64	3	0	1	64	2298	2361	1e-27	102
TP46986	Mariner-19_EL	88.89	27	3	0	17	43	240	266	1e-07	35.6
TP46986	Tc1-2_SSa	94.12	34	2	0	12	45	235	268	3e-13	53.6
TP47102	Gypsy-1_LCh-I	91.67	24	2	0	5	28	3131	3154	1e-07	35.6
TP47137	Mariner-N2_SSa	85.94	64	9	0	1	64	549	486	1e-19	75.2
TP47208	ERVB6_1-I_RN	95.45	22	1	0	40	61	634	613	1e-07	35.6
TP47291	Copia-3_EL-LTR	91.67	24	2	0	7	30	228	251	1e-07	35.6
TP47388	DNA4-1C_SSa	84.85	33	5	0	1	33	1384	1416	3e-08	37.4
TP47390	Mariner-5_SSa	100	18	0	0	26	43	514	531	3e-07	33.7
TP47400	ERV-3_LCh-LTR	95	20	1	0	44	63	110	129	1e-06	31.9
TP47401	TC1L_SS	87.8	41	5	0	1	41	1513	1553	2e-12	51.8
TP47401	TC1_TF	97.56	41	1	0	1	41	1599	1639	4e-18	69.8
TP47440	GGLTR7_I	100	19	0	0	27	45	2727	2709	1e-07	35.6
TP47453	Mariner-16_SSa	87.1	31	4	0	28	58	1291	1261	1e-08	39.2
TP47512	Crack-1B_SSa	88.14	59	7	0	1	59	3676	3618	1e-19	75.2
TP47514	UCON18	90.91	22	2	0	25	46	162	183	1e-06	31.9
TP47524	DIRS-21_ACar	95.65	23	1	0	1	23	1190	1212	3e-08	37.4
TP47549	hAT-N155B_DR	88	25	3	0	5	29	264	288	1e-06	31.9
TP47650	Gypsy-25-LTR_XT	81.82	33	6	0	16	48	245	277	4e-07	33.7
TP47650	Gypsy-25-LTR_XT	81.82	33	6	0	16	48	245	277	3e-07	33.7
TP47780	DNA-TA-3_DR	89.29	28	3	0	25	52	421	448	3e-08	37.4
TP47804	piggyBac-N1_SSa	89.55	67	4	1	1	64	506	572	2e-23	87.8
TP4783	hAT-N25_SSa	86.96	46	3	2	4	47	789	833	6e-12	50
TP47867	LTR8B_Cpo	100	18	0	0	1	18	160	143	4e-07	33.7
TP47917	Mariner-17_SSa	90.48	63	5	1	3	64	74	12	3e-22	84.2
TP47938	hAT-N19_SSa	91.94	62	2	3	1	61	783	842	1e-20	78.8
TP47942	LTR142z_MD	87.1	31	3	1	22	51	943	913	1e-07	35.6
TP47954	LTR11_Cpo	95	20	1	0	8	27	182	201	1e-06	31.9
TP48050	Mariner-11_SSa	92.06	63	5	0	1	63	1213	1275	2e-24	91.5
TP48064	ERV1-7_SSa-I	91.67	24	2	0	41	64	4859	4882	1e-07	35.6
TP48094	Charlie-Galluhop	100	18	0	0	33	50	1103	1120	4e-07	33.7
TP48096	Mariner-28_EL	84.09	44	7	0	21	64	1519	1562	2e-11	48.2
TP48098	XBR	90.91	22	2	0	8	29	78	57	1e-06	31.9
TP48120	EnSpm-N11_DR	77.08	48	9	1	6	51	915	868	1e-07	35.6
TP48161	DNA3a_Lch	80	50	8	1	17	64	478	429	8e-10	42.8
TP48183	L1-96_DR	88.46	26	3	0	37	62	1621	1646	4e-07	33.7
TP48184	Mariner-19_EL	86.21	58	8	0	7	64	1466	1409	6e-18	69.8
TP48185	Mariner-19_EL	84.75	59	8	1	7	64	1466	1408	9e-16	62.6
TP48190	6kbHsap	100	20	0	0	18	37	713	732	3e-08	37.4
TP48201	Mariner-11_DR	76.56	64	12	2	1	62	874	936	8e-10	42.8
TP48238	Mariner-22_LCh	100	19	0	0	22	40	339	357	1e-07	35.6
TP48240	piggyBac-N1_SSa	92.42	66	3	1	1	64	717	782	1e-25	95.1
TP48296	ERV46_MD_I	83.33	36	6	0	9	44	5188	5153	7e-09	39.2
TP48301	Gypsy158-LTR_DR	94.74	19	1	0	19	37	144	126	5e-06	30.1
TP48315	EnSpm-N40B_DR	100	19	0	0	17	35	3892	3874	1e-07	35.6
TP48326	L1-31_DR	100	19	0	0	20	38	548	566	1e-07	35.6
TP48425	Rex1-3C_SSa	85.96	57	3	3	12	64	3152	3097	1e-14	59
TP48426	TC1L_SS	83.64	55	5	1	10	64	171	121	1e-14	59
TP48431	Eulor9A	100	17	0	0	47	63	299	283	1e-06	31.9
TP48431	L1MB3	83.87	31	5	0	11	41	108	138	4e-07	33.7
TP48451	L1-33_ACar	91.67	24	2	0	2	25	3627	3604	1e-07	35.6
TP48502	Tc1-12Xt	79.66	59	12	0	3	61	1469	1527	5e-13	53.6
TP48517	Gypsy-44_SSa-I	100	19	0	0	1	19	1161	1143	1e-07	35.6
TP48519	Gypsy6-LTR_DR	91.67	24	2	0	30	53	1281	1258	1e-07	35.6
TP48551	DNA4-7B_SSa	86.11	36	5	0	18	53	213	248	8e-10	42.8
TP48575	piggyBac-N1_SSa	95	60	3	0	5	64	509	568	1e-25	95.1
TP48576	DNA4-7B_SSa	89.83	59	6	0	1	59	92	150	3e-21	80.6
TP48577	Copia-7_Ano-LTR	91.3	23	2	0	32	54	148	170	4e-07	33.7
TP48580	DNA-9_EL	90.32	31	3	0	4	34	97	127	8e-10	42.8
TP48581	Copia-7_Ano-LTR	91.3	23	2	0	32	54	148	170	4e-07	33.7
TP48583	DNA-4_ACar	80.56	36	2	1	16	51	138	108	4e-07	33.7
TP48605	hAT-N25_SSa	92.31	26	2	0	22	47	789	764	8e-09	39.2
TP48613	SloEFV-LTR	85.71	28	4	0	7	34	1059	1086	4e-07	33.7
TP48614	Harbinger-4N1B_DR	88.89	27	3	0	1	27	509	483	1e-07	35.6
TP48615	hAT-N25_SSa	93.1	29	2	0	22	50	789	761	2e-10	44.6
TP48621	DNA4-3B_SSa	89.06	64	6	1	1	64	582	644	3e-21	80.6
TP48623	Mariner-19_EL	81.63	49	8	1	15	63	316	269	2e-10	44.6
TP48630	piggyBac-N1_SSa	85.71	63	8	1	1	63	574	635	6e-18	69.8
TP48693	BEL-60_DRe-LTR	89.29	28	3	0	12	39	73	46	3e-08	37.4
TP48726	DIRS-12_CPB	95.45	22	1	0	26	47	4691	4712	1e-07	35.6
TP4873	Penelope-5_SSa	92.19	64	5	0	1	64	2766	2703	5e-25	93.3
TP4874	Penelope-5_SSa	92.19	64	2	1	1	64	2766	2706	2e-24	91.5
TP4876	Penelope-5_SSa	93.65	63	4	0	1	63	2766	2704	4e-26	96.9
TP48855	hAT-N25_SSa	92.31	65	3	1	1	63	439	375	5e-25	93.3
TP48860	CR1-Y_Pass	90	30	2	1	11	39	2348	2319	3e-08	37.4
TP48879	hAT-N25_SSa	86.57	67	6	2	1	64	439	373	1e-19	75.2
TP48916	Mariner-17_SSa	88.24	51	6	0	3	53	74	24	7e-17	66.2
TP48977	Mariner-1_GA	83.33	42	7	0	8	49	128	87	2e-10	44.6
TP49028	RTEX-2_SSa	88.24	51	6	0	7	57	5195	5145	6e-17	66.2
TP49037	hAT-N19_SSa	90.63	64	6	0	1	64	887	950	6e-24	89.7
TP49049	EUTREP6	90.48	21	2	0	7	27	107	127	5e-06	30.1
TP49054	hAT-N25_SSa	96.43	28	1	0	21	48	788	761	7e-11	46.4
TP49054	hAT-N25_SSa	96.43	28	1	0	21	48	788	761	7e-11	46.4
TP49128	Kolobok-N5_DR	95	20	1	0	1	20	26	45	1e-06	31.9
TP49180	L1ME5	95	20	1	0	44	63	86	67	1e-06	31.9
TP49199	Mariner-11_DR	80.95	63	8	1	2	64	129	187	1e-14	59
TP49240	EnSpm-6N1_DR	80.65	62	11	1	3	64	4537	4477	1e-13	55.4
TP49275	Gypsy127-LTR_DR	95	20	1	0	4	23	314	333	1e-06	31.9
TP49275	Gypsy127-LTR_DR	95	20	1	0	4	23	314	333	1e-06	31.9
TP49316	BovB_Ma	100	19	0	0	29	47	883	901	1e-07	35.6
TP49346	Gypsy-34_SSa-LTR	90.91	22	2	0	32	53	37	16	1e-06	31.9
TP49370	Mariner-22_EL	85.11	47	7	0	15	61	596	642	5e-13	53.6
TP49376	UCON42	100	17	0	0	37	53	250	234	1e-06	31.9
TP49404	hAT-9_SSa	96.55	58	1	1	6	63	456	512	5e-25	93.3
TP49412	Dada-U6_SS	81.4	43	8	0	15	57	3917	3959	8e-10	42.8
TP49424	piggyBac-N1_SSa	94.59	37	2	0	5	41	509	545	1e-14	59
TP49424	piggyBac-N1_SSa	94.59	37	2	0	5	41	509	545	8e-15	59
TP49442	RTEX-2_SSa	84.21	57	7	2	1	57	5199	5145	1e-13	55.4
TP49452	DNA4-7B_SSa	82.26	62	9	1	5	64	204	143	3e-15	60.8
TP495	Mariner-19_EL	88.89	27	3	0	35	61	295	269	1e-07	35.6
TP4968	DNA-10_SSa	86.67	30	4	0	35	64	1	30	3e-08	37.4
TP5038	DNA4-1B_EL	100	18	0	0	1	18	255	272	4e-07	33.7
TP5081	piggyBac-N1_SSa	84	50	4	1	1	46	577	528	5e-13	53.6
TP5086	Mariner-11_DR	93.33	30	2	0	6	35	322	351	7e-11	46.4
TP5098	LTR16_Mim	95	20	1	0	29	48	404	385	1e-06	31.9
TP5141	DIRS-53_XT	83.33	36	4	1	10	45	628	661	1e-07	35.6
TP5161	DNA1_Xt	94.74	19	1	0	32	50	68	50	5e-06	30.1
TP518	TDR14	90.91	22	2	0	9	30	25	4	1e-06	31.9
TP5241	CfERVF2_LTR	100	17	0	0	47	63	174	190	1e-06	31.9
TP5254	DNA-4_SSa	95.83	24	0	1	35	58	11	33	1e-07	35.6
TP5254	DNA-4_SSa	95.83	24	0	1	35	58	11	33	1e-07	35.6
TP5366	LTR46_Mim	85.71	28	4	0	8	35	731	758	4e-07	33.7
TP5395	piggyBac-N1_SSa	91.89	37	3	0	7	43	545	509	3e-13	53.6
TP5501	Rex1-3B_SSa	89.13	46	4	1	1	45	3171	3126	4e-14	57.2
TP5502	DNA4-1C_SSa	95.56	45	2	0	15	59	1	45	5e-19	73.4
TP5502	DNA4-1C_SSa	95.56	45	2	0	15	59	1	45	5e-19	73.4
TP5512	BEL-2-I_XT	100	19	0	0	42	60	1165	1147	1e-07	35.6
TP5523	Harbinger-1_XT	88.89	27	3	0	15	41	4316	4342	1e-07	35.6
TP5674	ERV2-5_Pca-I	100	19	0	0	20	38	5186	5204	1e-07	35.6
TP5720	ERV1-7_SSa-I	88	50	3	2	7	53	6880	6929	4e-14	57.2
TP5720	ERV1-7_SSa-I	88	50	3	2	7	53	6880	6929	3e-14	57.2
TP5747	ERV-2B_Crp-LTR	82.35	34	6	0	8	41	1025	992	1e-07	35.6
TP5766	Rex1-2_FR	79.07	43	8	1	6	47	2223	2181	4e-07	33.7
TP5797	DNA3-3C_SSa	80.36	56	8	1	1	53	627	572	6e-12	50
TP5800	DNA3-3C_SSa	89.66	29	3	0	1	29	627	599	1e-08	39.2
TP5822	Harbinger-2_SSa	84.91	53	6	1	12	64	174	224	4e-14	57.2
TP5825	Rex1-2_SSa	84.62	52	7	1	11	62	3271	3221	1e-13	55.4
TP584	ERV1-2_TSy-LTR	88	25	3	0	19	43	308	284	1e-06	31.9
TP5864	BTLTR1J3	95.45	22	0	1	6	26	332	311	1e-06	31.9
TP5864	L1-45_ACar	95.83	24	1	0	6	29	735	758	9e-09	39.2
TP5866	hAT-N16_SSa	89.66	29	2	1	2	30	237	264	1e-07	35.6
TP5912	hAT-N30_SSa	82.86	35	4	1	3	37	91	123	4e-07	33.7
TP5928	Mariner-11_DR	83.02	53	8	1	1	52	899	951	2e-12	51.8
TP598	DNA4-3C_SSa	82	50	7	1	10	57	960	911	2e-11	48.2
TP601	LTR9C	100	17	0	0	10	26	179	163	1e-06	31.9
TP6035	ERVH_OC_LTR	100	17	0	0	9	25	371	387	1e-06	31.9
TP6101	Rex1-3E_SSa	97.5	40	1	0	1	40	462	423	2e-17	68
TP6106	LTR15D_OC	82.35	34	4	1	13	46	78	47	1e-06	31.9
TP6133	Rex1-3E_SSa	85.29	34	5	0	1	34	462	429	1e-08	39.2
TP6135	Rex1-3C_SSa	80.56	72	6	2	1	64	2987	2916	7e-17	66.2
TP6145	Rex1-3B_SSa	91.3	46	2	2	1	45	3171	3127	1e-14	59
TP6151	Rex1-3B_SSa	91.18	34	2	1	1	33	3171	3138	2e-10	44.6
TP6154	Rex1-3D_SSa	94.59	37	2	0	26	62	1643	1607	1e-14	59
TP6154	Rex1-3C_SSa	94.59	37	2	0	26	62	1588	1552	1e-14	59
TP6154	Rex1-3B_SSa	94.59	37	2	0	26	62	1621	1585	1e-14	59
TP6171	Gypsy-50_SSa-I	92.86	28	2	0	15	42	2001	2028	8e-10	42.8
TP6171	Rex1-3E_SSa	77.78	63	8	1	1	57	462	400	1e-12	51.8
TP6204	Rex1-3B_SSa	82.35	51	3	2	17	64	2992	2945	2e-11	48.2
TP6209	Rex1-3B_SSa	94.23	52	1	2	14	64	3157	3107	5e-19	73.4
TP6293	Crack-2C_SSa	87.93	58	7	0	7	64	3066	3009	5e-19	73.4
TP6338	DNAX-1B_DR	100	17	0	0	22	38	524	540	1e-06	31.9
TP634	hAT-N22_SSa	95.24	21	1	0	44	64	672	692	4e-07	33.7
TP6347	hAT-N17_SSa	88.57	35	4	0	30	64	712	746	7e-11	46.4
TP6374	UCON54	82.35	34	4	1	3	36	73	104	1e-06	31.9
TP6374	UCON54	82.35	34	4	1	3	36	73	104	1e-06	31.9
TP6406	hAT-35N1_SSa	86.36	66	7	1	1	64	195	260	4e-20	77
TP6412	BEL-63_DRe-I	82.86	35	6	0	6	40	6705	6671	3e-08	37.4
TP6446	L1_AC_10	100	19	0	0	20	38	5111	5093	1e-07	35.6
TP645	DNA-5-4_DR	88.46	26	3	0	5	30	168	193	4e-07	33.7
TP6504	Rex1-3B_SSa	90.63	64	6	0	1	64	3011	3074	6e-24	89.7
TP6572	Neptune1_Ac	95.65	23	1	0	34	56	1514	1492	3e-08	37.4
TP6590	L1-24_SSa	84.13	63	5	2	1	63	1066	1123	3e-16	64.4
TP6626	Gypsy-12_SSa-I	96.67	30	1	0	1	30	1848	1819	6e-12	50
TP6637	Crack-1_SSa	85.29	34	5	0	31	64	3489	3522	1e-08	39.2
TP6637	Crack-1B_SSa	85.29	34	5	0	31	64	3585	3618	1e-08	39.2
TP6687	MTC	95	20	1	0	37	56	362	343	1e-06	31.9
TP6715	Polinton-1_SSa	96.15	52	2	0	13	64	4060	4111	8e-23	86
TP6717	Nimb-1_SSa	85.92	71	3	1	1	64	2565	2635	8e-23	86
TP6806	EnSpm-N4_SSa	84.09	44	7	0	21	64	1	44	2e-11	48.2
TP6901	hAT-N25_SSa	87.18	39	2	2	28	64	833	796	8e-10	42.8
TP6920	LatiHarb1-2	100	19	0	0	1	19	7808	7790	1e-07	35.6
TP6920	LatiHarb1-1	100	19	0	0	1	19	8075	8057	1e-07	35.6
TP7160	EnSpm-N1_SSa	90.91	55	1	3	1	55	422	372	2e-17	68
TP7172	Crack-2B_SSa	87.5	40	5	0	10	49	3113	3074	6e-12	50
TP7172	Crack-2C_SSa	90.91	44	4	0	10	53	4514	4471	7e-16	62.6
TP7180	BEL-65_DRe-I	86.67	30	4	0	14	43	3143	3172	3e-08	37.4
TP719	hAT-N28B_SSa	97.37	38	1	0	23	60	1995	2032	3e-16	64.4
TP7211	Crack-1B_SSa	84.75	59	4	2	1	54	1285	1343	9e-16	62.6
TP7211	Crack-1B_SSa	84.75	59	4	2	1	54	1285	1343	8e-16	62.6
TP729	hAT-N25_SSa	82.22	45	8	0	5	49	1127	1171	7e-11	46.4
TP729	hAT-N25_SSa	81.4	43	8	0	5	47	1127	1169	6e-10	42.8
TP7323	DNA4-10_SSa	87.27	55	7	0	1	55	93	147	2e-17	68
TP7323	DNA4-1B_SSa	98.18	55	1	0	1	55	91	145	1e-25	95.1
TP7336	hAT-N25_SSa	95.65	23	1	0	4	26	833	855	4e-08	37.4
TP7361	Rex1-3B_SSa	91.53	59	3	1	1	57	3011	3069	9e-22	82.4
TP7364	Rex1-3B_SSa	96.15	52	2	0	13	64	3037	3088	8e-23	86
TP7369	Rex1-3B_SSa	93.75	64	4	0	1	64	3011	3074	1e-26	98.7
TP7376	Rex1-3B_SSa	95.16	62	3	0	1	62	3011	3072	1e-26	98.7
TP7391	Rex1-3B_SSa	95.31	64	3	0	1	64	3011	3074	1e-27	102
TP7395	BTLTR1D	95	20	1	0	4	23	223	204	1e-06	31.9
TP7399	Rex1-3B_SSa	92.19	64	5	0	1	64	3011	3074	5e-25	93.3
TP7407	Rex1-3B_SSa	92.19	64	5	0	1	64	3011	3074	5e-25	93.3
TP7410	Rex1-3B_SSa	92.19	64	5	0	1	64	3011	3074	5e-25	93.3
TP7413	Rex1-3B_SSa	94.12	68	0	1	1	64	3011	3078	3e-28	104
TP7419	Rex1-3B_SSa	81.25	64	7	1	1	64	3011	3069	9e-16	62.6
TP7420	Rex1-3B_SSa	92.19	64	5	0	1	64	3011	3074	5e-25	93.3
TP7421	Rex1-3B_SSa	95.31	64	3	0	1	64	3011	3074	1e-27	102
TP7425	Rex1-3B_SSa	89.06	64	7	0	1	64	3011	3074	3e-22	84.2
TP7432	Rex1-3D_SSa	89.23	65	6	1	1	64	3034	3098	9e-22	82.4
TP7438	Rex1-3B_SSa	95.31	64	3	0	1	64	3011	3074	1e-27	102
TP7457	Rex1-3B_SSa	89.09	55	6	0	10	64	3031	3085	5e-19	73.4
TP7460	ERVB1_2-I_RN	86.21	29	4	0	12	40	4407	4435	1e-07	35.6
TP7465	SAT-8_DR	90.48	21	2	0	1	21	40	20	5e-06	30.1
TP7484	Rex1-3B_SSa	95.16	62	3	0	1	62	3011	3072	1e-26	98.7
TP7505	Rex1-3B_SSa	92.19	64	5	0	1	64	3011	3074	5e-25	93.3
TP7549	Mariner-11_DR	92.31	26	2	0	16	41	1347	1322	1e-08	39.2
TP7582	Mariner-22_EL	82.86	70	6	2	1	64	678	747	6e-18	69.8
TP7677	Mariner-N1B_EL	92	25	1	1	8	31	169	145	4e-07	33.7
TP7677	Mariner-20_SSa	92	25	1	1	8	31	1478	1502	4e-07	33.7
TP7697	hAT-N74_DR	95.24	21	1	0	43	63	1052	1032	4e-07	33.7
TP7736	Rex1-1_EL	78.72	47	10	0	12	58	1482	1436	3e-09	41
TP7759	L2-51_DR	100	18	0	0	7	24	768	751	4e-07	33.7
TP7796	IS3EU-N1_SSa	79.49	78	2	2	1	64	4233	4310	5e-19	73.4
TP7868	Tc1-2_SSa	90.63	64	6	0	1	64	265	328	6e-24	89.7
TP7883	DNA4-11_SSa	100	23	0	0	42	64	201	179	8e-10	42.8
TP7930	L1-49_DR	91.67	24	2	0	2	25	3796	3773	1e-07	35.6
TP7939	DNA4-10_SSa	79.69	64	13	0	1	64	93	156	4e-14	57.2
TP7941	DNA4-1B_SSa	87.04	54	3	3	1	51	91	143	4e-14	57.2
TP7942	DNA4-1C_SSa	88.14	59	7	0	1	59	92	150	1e-19	75.2
TP7977	DNA4-1B_SSa	87.5	56	7	0	9	64	107	162	6e-18	69.8
TP7986	DNA4-1B_SSa	77.27	66	13	1	1	64	91	156	6e-12	50
TP7997	DNA4-11_SSa	85.71	56	8	0	1	56	93	148	7e-17	66.2
TP8	DIRS-2a_Lch	86.67	30	4	0	26	55	5704	5733	3e-08	37.4
TP8004	DNA4-11_SSa	92.19	64	5	0	1	64	93	156	5e-25	93.3
TP8007	DNA4-11_SSa	93.75	64	4	0	1	64	93	156	1e-26	98.7
TP8008	Gypsy-25-I_XT	76.56	64	15	0	1	64	4656	4719	2e-11	48.2
TP8082	DNA9-3_DR	84.62	39	5	1	3	40	9606	9644	3e-09	41
TP812	DNA4-1C_SSa	81.43	70	6	2	1	63	923	992	7e-17	66.2
TP8165	Rex1-3B_SSa	90.77	65	5	1	1	64	3171	3107	2e-23	87.8
TP8177	CR1-3_FR	82.93	41	6	1	24	63	2311	2271	1e-08	39.2
TP8241	Crack-16_SSa	95.08	61	3	0	3	63	2473	2413	4e-26	96.9
TP8308	Rex1-3B_SSa	90.63	64	6	0	1	64	3105	3042	6e-24	89.7
TP8311	Rex1-3B_SSa	90.63	64	6	0	1	64	3105	3042	6e-24	89.7
TP8319	Rex1-3C_SSa	96.43	28	1	0	14	41	3058	3085	7e-11	46.4
TP8319	Rex1-3C_SSa	96.43	28	1	0	14	41	3058	3085	4e-11	46.4
TP8442	Rex1-3B_SSa	85.07	67	6	2	1	64	3171	3106	2e-18	71.6
TP847	Crack-2C_SSa	89.66	29	0	1	35	60	4781	4753	3e-08	37.4
TP8509	Rex1-3B_SSa	85.71	70	3	3	1	64	3171	3103	1e-19	75.2
TP8510	Rex1-3B_SSa	92.19	64	5	0	1	64	3171	3108	5e-25	93.3
TP8511	Rex1-3B_SSa	86.44	59	4	2	10	64	3154	3096	7e-17	66.2
TP8513	hAT-N17_XT	90.91	22	2	0	41	62	72	93	1e-06	31.9
TP8520	Rex1-3B_SSa	84.48	58	4	1	1	58	3171	3119	3e-16	64.4
TP8526	Rex1-3B_SSa	90.91	66	4	1	1	64	3171	3106	6e-24	89.7
TP8533	Rex1-3B_SSa	94.34	53	2	1	1	52	3171	3119	1e-20	78.8
TP8534	Rex1-3B_SSa	91.67	60	3	2	1	58	3171	3112	1e-20	78.8
TP8552	Rex1-3B_SSa	83.33	72	4	2	1	64	3171	3100	1e-19	75.2
TP8573	Rex1-3B_SSa	93.33	60	3	1	1	59	3171	3112	2e-23	87.8
TP8575	Rex1-3B_SSa	90.77	65	5	1	1	64	3171	3107	2e-23	87.8
TP8577	HAL1-1D_Cpo	91.67	24	2	0	1	24	721	744	1e-07	35.6
TP8583	Rex1-3B_SSa	89.23	65	5	2	1	64	3171	3108	1e-20	78.8
TP8590	Rex1-3B_SSa	90.16	61	4	2	1	60	3171	3112	4e-20	77
TP8592	Rex1-3B_SSa	93.65	63	4	0	1	63	3171	3109	4e-26	96.9
TP8597	Rex1-3B_SSa	92.42	66	3	1	1	64	3171	3106	1e-25	95.1
TP860	Gypsy-15_SSa-LTR	94.87	39	2	0	1	39	39	1	7e-16	62.6
TP8602	Rex1-3B_SSa	98.33	60	1	0	1	60	3171	3112	3e-28	104
TP8606	Rex1-3B_SSa	92.19	64	5	0	1	64	3171	3108	5e-25	93.3
TP8607	Rex1-3B_SSa	95	60	2	1	1	59	3171	3112	2e-24	91.5
TP8631	Rex1-3B_SSa	93.94	66	2	1	1	64	3171	3106	1e-26	98.7
TP8635	Rex1-3B_SSa	95.38	65	2	1	1	64	3171	3107	3e-27	100
TP8637	Rex1-3B_SSa	92.31	39	3	0	1	39	3171	3133	4e-14	57.2
TP8638	Rex1-3B_SSa	85.51	69	5	2	1	64	3171	3103	1e-19	75.2
TP8641	REP-32_CPB	100	18	0	0	36	53	520	503	4e-07	33.7
TP8647	Rex1-3B_SSa	90.77	65	5	1	1	64	3171	3107	2e-23	87.8
TP8666	Rex1-10_SSa	88.89	27	3	0	4	30	3167	3141	1e-07	35.6
TP8678	Rex1-3B_SSa	86.76	68	5	2	1	64	3171	3104	4e-20	77
TP8686	Rex1-3B_SSa	87.88	66	6	1	1	64	3171	3106	3e-21	80.6
TP8701	Rex1-3B_SSa	93.88	49	3	0	12	60	3125	3077	1e-19	75.2
TP871	TE-1_SSa	83.02	53	9	0	2	54	745	693	1e-13	55.4
TP871	TE-1_SSa	89.74	39	4	0	2	40	745	707	3e-13	53.6
TP8723	UCON64	94.74	19	1	0	21	39	29	11	5e-06	30.1
TP8727	DNA4-1_SSa	95.65	23	1	0	42	64	118	96	3e-08	37.4
TP8727	DNA4-1B_SSa	95.65	23	1	0	42	64	117	95	3e-08	37.4
TP8744	DNA4-3B_SSa	78.13	64	14	0	1	64	95	32	1e-13	55.4
TP8747	DNA4-1B_SSa	81.58	38	7	0	1	38	94	57	3e-08	37.4
TP8756	DNA4-1C_SSa	87.5	64	8	0	1	64	95	32	3e-21	80.6
TP8772	CryptonV-N3_DR	89.66	29	3	0	26	54	2024	2052	1e-08	39.2
TP8772	CryptonV-N3_DR	95.65	23	1	0	26	48	2024	2046	3e-08	37.4
TP8808	LTR71_MEu	95	20	1	0	18	37	435	454	1e-06	31.9
TP8811	DNA4-7_SSa	82.86	70	6	1	1	64	88	19	5e-19	73.4
TP8811	DNA4-7B_SSa	82.86	70	6	1	1	64	95	26	5e-19	73.4
TP8814	DNA4-10_SSa	82.86	35	6	0	1	35	93	127	3e-08	37.4
TP882	Tc1-4_DR	100	18	0	0	1	18	465	482	4e-07	33.7
TP8886	Crack-2_SSa	95.31	64	3	0	1	64	4034	4097	1e-27	102
TP8886	Crack-2C_SSa	95.31	64	3	0	1	64	4338	4401	1e-27	102
TP890	DRSATII	90.48	21	2	0	29	49	91	111	5e-06	30.1
TP890	DRSATII	90.48	21	2	0	29	49	91	111	4e-06	30.1
TP8960	Mariner-25_SSa	96	50	1	1	1	49	1208	1257	1e-20	78.8
TP8960	Mariner-25_SSa	96	50	1	1	1	49	1208	1257	9e-21	78.8
TP8985	DNA4-1B_SSa	87.76	49	6	0	1	49	94	46	7e-16	62.6
TP9006	DNA4-1B_SSa	89.8	49	5	0	1	49	94	46	6e-17	66.2
TP9042	Mariner-25_SSa	93.1	58	4	0	7	64	1227	1284	2e-23	87.8
TP9111	EnSpm-N1_DR	92	25	2	0	35	59	1617	1593	3e-08	37.4
TP913	DNA-2-16_DR	92.31	26	1	1	25	50	575	599	1e-07	35.6
TP9150	Mariner-25_SSa	92.19	64	5	0	1	64	1208	1271	5e-25	93.3
TP9169	DNA4-10_SSa	74.51	51	13	0	1	51	96	46	4e-07	33.7
TP9186	DNA4-10_SSa	84.21	38	6	0	1	38	96	59	8e-10	42.8
TP9188	DNA4-10_SSa	82.35	51	9	0	1	51	96	46	2e-12	51.8
TP9198	DNA4-1C_SSa	84.29	70	5	1	1	64	95	26	1e-20	78.8
TP9202	DNA-9_EL	88	50	6	0	14	63	86	37	3e-16	64.4
TP9226	Mariner-22_LCh	91.67	24	2	0	20	43	2023	2000	1e-07	35.6
TP9234	DNA4-7B_SSa	95	60	3	0	1	60	95	36	1e-25	95.1
TP9236	DNA4-3B_SSa	82.98	47	8	0	1	47	95	49	6e-12	50
TP9236	DNA4-1C_SSa	82.98	47	8	0	1	47	95	49	6e-12	50
TP9236	DNA-9_EL	82.98	47	8	0	15	61	85	39	6e-12	50
TP9237	DNA4-7_SSa	84.85	66	8	1	1	64	88	23	2e-18	71.6
TP9237	DNA4-7B_SSa	84.85	66	8	1	1	64	95	30	2e-18	71.6
TP9240	DNA-9_EL	85.71	49	7	0	14	62	86	38	4e-14	57.2
TP9256	DNA4-7_SSa	90.63	64	6	0	1	64	88	25	6e-24	89.7
TP9256	DNA4-7B_SSa	90.63	64	6	0	1	64	95	32	6e-24	89.7
TP9260	DNA4-7_SSa	95.24	63	2	1	1	62	88	26	4e-26	96.9
TP9260	DNA4-7B_SSa	95.24	63	2	1	1	62	95	33	4e-26	96.9
TP9278	DNA-9_EL	86.36	44	6	0	14	57	86	43	5e-13	53.6
TP9311	L1-34_XT	91.67	24	2	0	28	51	1245	1222	1e-07	35.6
TP9319	Gypsy-14_XT-I	100	19	0	0	12	30	2166	2148	1e-07	35.6
TP9332	L1-2_DR	88.89	27	3	0	34	60	1298	1272	1e-07	35.6
TP9339	IS3EU-N1_SSa	92.19	64	5	0	1	64	4236	4173	5e-25	93.3
TP9343	IS3EU-N1_SSa	89.06	64	1	1	1	64	4236	4179	8e-23	86
TP9344	IS3EU-N1_SSa	95.16	62	3	0	1	62	4236	4175	1e-26	98.7
TP9346	IS3EU-N1_SSa	94.12	68	0	1	1	64	4236	4169	3e-28	104
TP9347	IS3EU-N1_SSa	97.92	48	1	0	1	48	4236	4189	9e-22	82.4
TP9349	IS3EU-N1_SSa	96.88	64	2	0	1	64	4236	4173	2e-29	107
TP9353	IS3EU-N1_SSa	95.12	41	2	0	24	64	4191	4151	7e-17	66.2
TP9459	Rex1-3B_SSa	90	60	5	1	1	59	3171	3112	1e-20	78.8
TP9497	Mariner-25_SSa	90	50	5	0	1	50	1208	1257	2e-17	68
TP9497	Mariner-25_SSa	90	50	5	0	1	50	1208	1257	2e-17	68
TP9541	Mariner-25_SSa	96.83	63	2	0	1	63	1208	1270	8e-29	105
TP9543	Mariner-25_SSa	92.45	53	4	0	1	53	1208	1260	1e-20	78.8
TP9543	Mariner-25_SSa	92.45	53	4	0	1	53	1208	1260	1e-20	78.8
TP9552	hAT-N73_DR	100	17	0	0	48	64	370	354	1e-06	31.9
TP956	Polinton-1_SSa	92.73	55	4	0	1	55	14291	14345	9e-22	82.4
TP9564	Mariner-25_SSa	82.54	63	11	0	1	63	1208	1270	3e-16	64.4
TP9739	hAT-31_DR	95.45	22	1	0	13	34	2205	2184	1e-07	35.6
TP9739	hAT-31_DR	95.45	22	1	0	13	34	2205	2184	8e-08	35.6
TP9784	Gypsy-9N1-I_XT	85.29	34	4	1	10	42	2779	2812	1e-07	35.6
TP9792	Rex1-3B_SSa	91.8	61	5	0	4	64	3166	3106	2e-23	87.8
TP9857	Crack-13_SSa	95.74	47	2	0	6	52	3290	3336	4e-20	77
TP9857	Crack-13_SSa	95.74	47	2	0	6	52	3290	3336	3e-20	77
TP9865	Crack-2B_SSa	87.8	41	5	0	6	46	3087	3127	2e-12	51.8
TP9937	DNA4-11_SSa	85.71	49	7	0	16	64	108	156	4e-14	57.2
TP9966	L2-1_SSa	91.67	24	2	0	25	48	5232	5255	1e-07	35.6
TP9966	L2-1_SSa	91.67	24	2	0	25	48	5232	5255	9e-08	35.6

## Sheet: PSV_Repbase_hits
Query id	subject id	% identity	alignment length	mismatches	gap opens	q. start	q.end	s.start	s. end	e value	Bit Score
TP10398	DNA4-1B_SSa	85.71	70	4	1	1	64	91	160	9e-22	82.4
TP10398	DNA4-1_SSa	85.71	70	4	1	1	64	92	161	9e-22	82.4
TP10398	DNA4-3C_SSa	85.71	70	4	1	1	64	92	161	9e-22	82.4
TP10511	DNA4-1B_SSa	97.22	36	1	0	29	64	162	127	3e-15	60.8
TP10511	DNA4-1_SSa	97.22	36	1	0	29	64	163	128	3e-15	60.8
TP10511	DNA4-3C_SSa	97.22	36	1	0	29	64	163	128	3e-15	60.8
TP10538	DNA4-1B_SSa	94.55	55	3	0	10	64	109	163	8e-23	86
TP10538	DNA4-1_SSa	94.55	55	3	0	10	64	110	164	8e-23	86
TP10538	DNA4-3C_SSa	94.55	55	3	0	10	64	110	164	8e-23	86
TP10641	DNA4-3B_SSa	79.69	64	13	0	1	64	95	32	1e-14	59
TP10700	L1-13_XT	91.67	24	2	0	37	60	4746	4769	1e-07	35.6
TP10789	hAT-N97_DR	100	18	0	0	24	41	772	789	4e-07	33.7
TP10877	Crack-12_SSa	98.41	63	1	0	1	63	4039	4101	7e-30	109
TP10986	B3A	95.45	22	0	1	16	36	161	182	1e-06	31.9
TP11261	TDR6	95	20	1	0	22	41	40	59	1e-06	31.9
TP11347	Rex1-4_SSa	83.93	56	9	0	4	59	3164	3109	3e-15	60.8
TP11767	L1-1E_Cpo	100	19	0	0	16	34	11	29	1e-07	35.6
TP12429	MER51I	95.65	23	1	0	37	59	3245	3223	3e-08	37.4
TP1261	hAT-19N2_SSa	96.88	32	1	0	33	64	3196	3165	5e-13	53.6
TP12633	Rex1-2_SSa	85.51	69	5	3	1	64	3166	3234	5e-19	73.4
TP12661	Gypsy-11_SSa-LTR	100	17	0	0	16	32	463	479	1e-06	31.9
TP12666	LTR-12B_Crp	85.71	28	4	0	25	52	2228	2201	4e-07	33.7
TP12722	Mariner-21_SSa	100	64	0	0	1	64	1017	1080	5e-32	116
TP12873	Gypsy-33_GA-LTR	85.19	27	4	0	1	27	86	112	1e-06	31.9
TP1322	SAT-4_SSa	91.8	61	5	0	4	64	289	349	2e-23	87.8
TP1322	SAT-4_SSa	91.8	61	5	0	4	64	839	899	2e-23	87.8
TP1340	Crack-5_SSa	86.96	46	5	1	7	52	3132	3088	5e-13	53.6
TP13693	Gypsy-8_CPB-I	89.47	38	4	0	11	48	198	235	2e-12	51.8
TP13734	L2-5N1_SSa	91.11	45	0	1	3	47	686	646	9e-16	62.6
TP13915	L1-5_LA	84.38	32	5	0	17	48	1826	1795	1e-07	35.6
TP14338	hAT-37_SSa	98.44	64	1	0	1	64	430	367	2e-30	111
TP14357	Mariner-N2_SSa	91.3	46	4	0	1	46	546	591	7e-17	66.2
TP14363	Mariner-N2_SSa	98.44	64	1	0	1	64	546	609	2e-30	111
TP14435	Charlie3_Xt	100	20	0	0	45	64	312	331	3e-08	37.4
TP14480	ERV19_MD_I	82.05	39	7	0	25	63	241	203	3e-09	41
TP14531	Mariner-17_SSa	87.72	57	5	2	1	55	932	876	3e-16	64.4
TP14950	DNA-10_SSa	92.86	56	3	1	6	60	1	56	3e-21	80.6
TP15477	Gypsy-22_GA-LTR	95.24	21	1	0	38	58	407	387	4e-07	33.7
TP15546	LTR54B	91.3	23	2	0	33	55	352	330	4e-07	33.7
TP15614	Rex1-21_DRe	88.46	26	3	0	39	64	1135	1110	4e-07	33.7
TP15886	Rex1-3B_SSa	95	60	3	0	5	64	1642	1583	1e-25	95.1
TP15886	Rex1-3C_SSa	95	60	3	0	5	64	1609	1550	1e-25	95.1
TP15886	Rex1-3D_SSa	95	60	3	0	5	64	1664	1605	1e-25	95.1
TP15914	SAT-19_DR	91.3	23	2	0	9	31	49	71	4e-07	33.7
TP15914	SAT-19_DR	91.3	23	2	0	9	31	1741	1763	4e-07	33.7
TP15989	Mariner-17_SSa	91.94	62	5	0	1	62	773	834	6e-24	89.7
TP16016	Mariner-17_SSa	91.67	36	2	1	1	36	773	807	2e-11	48.2
TP16203	hAT-38_SSa	77.05	61	6	1	1	61	3421	3473	6e-12	50
TP16279	Tx1-4_DR	100	24	0	0	41	64	5511	5534	2e-10	44.6
TP16293	ISL2EU-2_SSa	95.38	65	2	1	1	64	3296	3360	3e-27	100
TP16414	Gypsy100-I_DR	92	25	2	0	36	60	2840	2864	3e-08	37.4
TP16620	Crack-2C_SSa	100	60	0	0	5	64	4430	4371	7e-30	109
TP1685	BEL-4_SSa-LTR	100	17	0	0	10	26	454	438	1e-06	31.9
TP17301	DNA-10_SSa	89.8	49	5	0	8	56	3	51	7e-17	66.2
TP1745	hAT-6N2_SSa	85.71	28	4	0	18	45	1266	1239	4e-07	33.7
TP17528	SUSHILTR	78.43	51	7	3	3	52	180	227	4e-07	33.7
TP17639	LTR72B	100	18	0	0	33	50	60	77	4e-07	33.7
TP17867	Rex1-3B_SSa	93.94	33	1	1	5	37	910	879	2e-11	48.2
TP17878	Rex1-3C_SSa	93.65	63	4	0	2	64	882	820	4e-26	96.9
TP17936	GGLTR3E3_LTR	90.91	22	2	0	16	37	295	316	1e-06	31.9
TP19027	Mariner-10_LCh	95.24	21	1	0	12	32	1193	1213	4e-07	33.7
TP19107	Tx1-1_CPB	83.33	36	4	1	5	40	8117	8150	1e-07	35.6
TP19187	hAT-38_SSa	88.89	54	6	0	1	54	3490	3437	2e-18	71.6
TP19788	Rex1-4_SSa	91.67	36	3	0	29	64	2743	2708	2e-12	51.8
TP19828	DNA-3_SSa	93.94	33	2	0	30	62	318	286	2e-12	51.8
TP19969	Tc1-1_PM	89.29	28	2	1	31	57	49	76	4e-07	33.7
TP19969	Tc1-1_PM	89.29	28	2	1	31	57	1559	1532	4e-07	33.7
TP20095	Dada-U6_GA	85.71	35	2	1	33	64	7239	7205	1e-08	39.2
TP20095	Dada-U6_GA	85.71	35	2	1	33	64	7255	7221	1e-08	39.2
TP20157	Eri-2B2_EE	84.62	26	4	0	22	47	176	151	5e-06	30.1
TP20202	L1-35_DR	95.45	22	1	0	9	30	3810	3831	1e-07	35.6
TP20350	DNA8-11_EL	95	20	1	0	25	44	299	280	1e-06	31.9
TP20705	Rex1-3B_SSa	97.37	38	1	0	1	38	1523	1560	3e-16	64.4
TP20725	Rex1-3B_SSa	96.88	64	2	0	1	64	1523	1586	2e-29	107
TP20880	hAT-N2B_SSa	87.1	31	2	1	8	36	5	35	1e-07	35.6
TP21025	DNA2-6_DR	88.89	27	3	0	29	55	487	513	1e-07	35.6
TP2111	Mariner-32_SSa	100	64	0	0	1	64	1147	1210	5e-32	116
TP21252	Dada-U6_GA	76.12	67	7	3	7	64	7255	7189	2e-10	44.6
TP21252	Dada-U6_GA	82.61	46	2	2	25	64	7250	7205	2e-10	44.6
TP21470	LTR128_MD	86.21	29	3	1	8	36	553	580	1e-06	31.9
TP21786	DNA4-1B_SSa	98.39	62	1	0	3	64	153	92	2e-29	107
TP21786	DNA4-1_SSa	98.39	62	1	0	3	64	154	93	2e-29	107
TP21786	DNA4-3C_SSa	98.39	62	1	0	3	64	154	93	2e-29	107
TP21988	LTR8_Cho	95	20	1	0	15	34	53	34	1e-06	31.9
TP22157	EnSpm-2_SSa	95.31	64	1	1	1	64	4955	5016	3e-27	100
TP22553	Crack-2B_SSa	100	19	0	0	3	21	1240	1258	1e-07	35.6
TP22553	Crack-2B_SSa	100	19	0	0	23	41	1240	1258	1e-07	35.6
TP22553	Crack-2B_SSa	100	19	0	0	43	61	1240	1258	1e-07	35.6
TP23343	DNA4-8_SSa	82.05	39	6	1	26	63	1424	1386	1e-07	35.6
TP23907	Daphne-1_GA	80.33	61	10	1	4	64	2829	2887	5e-13	53.6
TP24153	Penelope-5_SSa	93.75	64	4	0	1	64	2766	2703	1e-26	98.7
TP24249	IMPB_01	89.29	28	3	0	26	53	57	84	3e-08	37.4
TP24249	Kolobok-N9_DR	89.29	28	3	0	26	53	1226	1199	3e-08	37.4
TP24249	RLTR32_Rn	89.29	28	3	0	26	53	456	429	3e-08	37.4
TP24249	DIRS-8B_DR	92	25	2	0	26	50	4892	4868	3e-08	37.4
TP24249	hAT-N13_AMi	92	25	2	0	26	50	922	946	3e-08	37.4
TP24249	hAT-N144_DR	92	25	2	0	26	50	5929	5953	3e-08	37.4
TP24249	hAT-N144_DR	92	25	2	0	26	50	5939	5963	3e-08	37.4
TP24249	hAT-N144_DR	92	25	2	0	26	50	16503	16479	3e-08	37.4
TP24249	Polinton-1_DR	92	25	2	0	26	50	17634	17658	3e-08	37.4
TP24249	LatiHarb1-N3A	92.59	27	0	1	26	50	2951	2977	3e-08	37.4
TP24249	LatiHarb1-N3B	92.59	27	0	1	26	50	2944	2970	3e-08	37.4
TP25010	Crack-2B_SSa	100	64	0	0	1	64	3166	3229	5e-32	116
TP25018	Mariner-32_SSa	89.8	49	1	2	20	64	473	521	3e-15	60.8
TP25129	Gypsy-40_GA-I	85.71	42	6	0	19	60	2571	2530	6e-12	50
TP25371	Mariner-32_SSa	87.23	47	4	1	20	64	473	519	1e-13	55.4
TP25372	Mariner-32_SSa	85.71	49	3	2	20	64	473	521	2e-12	51.8
TP25468	Gypsy146-I_DR	89.66	29	2	1	33	60	543	571	1e-07	35.6
TP25575	Crack-2C_SSa	84.38	64	10	0	1	64	4474	4411	2e-18	71.6
TP25575	Crack-2_SSa	84.38	64	10	0	1	64	4170	4107	2e-18	71.6
TP26437	hAT-N7_SSa	82.05	39	6	1	23	61	596	633	1e-07	35.6
TP26693	Crack-2_SSa	96.88	64	2	0	1	64	4170	4107	2e-29	107
TP26735	Crack-2_SSa	90.63	64	6	0	1	64	4170	4107	6e-24	89.7
TP26778	Crack-2C_SSa	87.8	41	5	0	1	41	4474	4434	2e-12	51.8
TP26790	Crack-2_SSa	93.75	64	4	0	1	64	4170	4107	1e-26	98.7
TP26794	Crack-2C_SSa	84.38	64	10	0	1	64	4474	4411	2e-18	71.6
TP26794	Crack-2_SSa	84.38	64	10	0	1	64	4170	4107	2e-18	71.6
TP26819	Crack-2C_SSa	89.83	59	3	1	1	59	4474	4419	1e-20	78.8
TP2687	DNA-X-14_DR	87.5	32	4	0	13	44	75	44	3e-09	41
TP2687	DNA-X-14_DR	87.5	32	4	0	13	44	4231	4262	3e-09	41
TP26904	Crack-2C_SSa	92.68	41	3	0	1	41	4474	4434	3e-15	60.8
TP26943	Crack-2_SSa	89.06	64	6	1	1	64	4170	4108	3e-21	80.6
TP26965	Crack-2C_SSa	98.18	55	1	0	10	64	4427	4373	1e-25	95.1
TP27334	hAT-33_SSa	96.88	64	2	0	1	64	935	872	2e-29	107
TP27339	Copia-9_SSa-I	83.87	62	10	0	1	62	1051	990	2e-17	68
TP27404	hAT-348_Gav	92.31	26	2	0	39	64	162	137	1e-08	39.2
TP27419	DNA3-3B_SSa	95.24	21	1	0	13	33	843	823	4e-07	33.7
TP27664	ERV1-5N-EC_I	92	25	2	0	26	50	2713	2689	3e-08	37.4
TP27793	Crack-2C_SSa	88.71	62	5	1	1	60	4338	4399	1e-20	78.8
TP28197	DNA4-6_SSa	88.46	52	4	1	7	56	1368	1419	3e-16	64.4
TP28468	IMPB_02	100	18	0	0	39	56	1802	1819	4e-07	33.7
TP28570	Copia-9_SSa-LTR	88.1	42	4	1	10	50	52	93	6e-12	50
TP28686	Mariner-17_SSa	86.96	46	5	1	1	46	811	767	5e-13	53.6
TP28700	IS3EU-N1_SSa	92.54	67	2	1	1	64	4091	4157	4e-26	96.9
TP28822	L1-2_LA	92.31	26	1	1	28	53	4834	4858	1e-07	35.6
TP28832	hAT-24_SSa	85.94	64	7	1	1	62	115	52	5e-19	73.4
TP28859	Crack-2C_SSa	90.32	62	6	0	1	62	4338	4399	8e-23	86
TP28983	Crack-2C_SSa	96.88	64	2	0	1	64	4338	4401	2e-29	107
TP29019	Crack-2C_SSa	95.16	62	3	0	1	62	4338	4399	1e-26	98.7
TP29027	Crack-2C_SSa	95.31	64	3	0	1	64	4338	4401	1e-27	102
TP29052	Crack-2_SSa	95.45	66	1	1	1	64	4034	4099	3e-28	104
TP29055	Crack-2_SSa	98.46	65	0	1	1	64	4034	4098	7e-30	109
TP29067	Crack-2C_SSa	93.55	62	4	0	1	62	4338	4399	1e-25	95.1
TP29085	Crack-2C_SSa	95.38	65	2	1	1	64	4338	4402	3e-27	100
TP29407	MER51I	95.65	23	1	0	38	60	3223	3245	3e-08	37.4
TP29664	Harbinger-4_LCh	89.29	28	1	1	18	43	1875	1902	1e-07	35.6
TP29664	L1-2_Crp	95.45	22	1	0	18	39	1549	1570	1e-07	35.6
TP29664	Mariner-10_DR	95.45	22	1	0	1	22	1311	1290	1e-07	35.6
TP30615	ERV3-1_DNo-I	88.89	27	3	0	4	30	4464	4438	1e-07	35.6
TP30785	Rex1-3B_SSa	100	20	0	0	45	64	1560	1541	3e-08	37.4
TP30785	Rex1-3C_SSa	100	20	0	0	45	64	1527	1508	3e-08	37.4
TP30785	Rex1-3_SSa	100	20	0	0	45	64	1561	1542	3e-08	37.4
TP31183	hAT-35N1_SSa	87.69	65	6	1	2	64	298	234	1e-20	78.8
TP31689	LTR2D1_EE	100	17	0	0	4	20	188	172	1e-06	31.9
TP31734	Tc1-12Xt	100	18	0	0	2	19	1486	1503	4e-07	33.7
TP31918	hAT-33_SSa	98.44	64	1	0	1	64	935	872	2e-30	111
TP31967	Gypsy82-I_Dr	100	20	0	0	23	42	4791	4810	3e-08	37.4
TP31976	Tc1-10Xt	80	40	6	1	18	55	1475	1436	4e-07	33.7
TP320	B2	100	16	0	0	33	48	101	116	5e-06	30.1
TP320	B2_Rat2	100	16	0	0	33	48	101	116	5e-06	30.1
TP32373	Mariner-17_SSa	88.24	34	4	0	8	41	800	767	2e-10	44.6
TP32496	DNA4-7_SSa	94.55	55	3	0	6	60	198	144	8e-23	86
TP32712	Tc1-2_SSa	96.83	63	1	1	2	64	330	269	1e-27	102
TP32798	hAT-N6_SSa	85.48	62	9	0	1	62	541	602	2e-18	71.6
TP32845	DNA3-2_SSa	90.91	22	2	0	1	22	363	342	1e-06	31.9
TP33083	DNA4-3C_SSa	86.54	52	7	0	11	62	3	54	9e-16	62.6
TP33083	DNA4-3_SSa	86.54	52	7	0	11	62	3	54	9e-16	62.6
TP33159	Tc1-2_SSa	90.48	63	6	0	2	64	330	268	2e-23	87.8
TP33185	Tc1-2_SSa	92.19	64	4	1	2	64	330	267	6e-24	89.7
TP33264	Tc1-2_SSa	95.24	63	3	0	2	64	330	268	3e-27	100
TP33480	Tc1-2_SSa	90.48	63	6	0	2	64	330	268	2e-23	87.8
TP33528	Tc1-2_SSa	95.24	63	3	0	2	64	330	268	3e-27	100
TP33589	Tc1-2_SSa	96.83	63	2	0	2	64	330	268	8e-29	105
TP33624	Tc1-2_SSa	90.63	64	3	2	2	64	330	269	9e-22	82.4
TP33903	Gypsy104-LTR_DR	95.24	21	1	0	32	52	343	323	4e-07	33.7
TP34403	Penelope-5_SSa	96.88	64	2	0	1	64	2698	2761	2e-29	107
TP34427	Penelope-5_SSa	93.65	63	4	0	1	63	2698	2760	4e-26	96.9
TP34459	DNA-X-17_DR	92	25	2	0	22	46	582	606	3e-08	37.4
TP34684	SlmI	94.29	35	2	0	24	58	45	11	1e-13	55.4
TP34819	LTR93_MD	95	20	1	0	31	50	13	32	1e-06	31.9
TP34964	Rex1-4_SSa	82.81	64	6	1	1	64	3080	3138	7e-17	66.2
TP35313	Mariner-17_SSa	93.1	29	2	0	22	50	831	859	2e-10	44.6
TP35913	LTR93_MD	95	20	1	0	29	48	32	13	1e-06	31.9
TP36230	piggyBac-N1_SSa	90.91	66	4	1	1	64	717	782	6e-24	89.7
TP36254	TUB2B	79.49	39	4	2	25	63	92	126	5e-06	30.1
TP36254	Eri-2B2_EE	84.62	26	4	0	23	48	151	176	5e-06	30.1
TP36402	LTR43_MD	100	17	0	0	12	28	244	260	1e-06	31.9
TP36770	L1M4B	100	21	0	0	6	26	2962	2982	1e-08	39.2
TP37086	Mari3_Pca	86.21	29	4	0	11	39	489	517	1e-07	35.6
TP37585	DNA4-3C_SSa	96.97	33	1	0	3	35	934	902	1e-13	55.4
TP38097	DNA-3_SSa	96.67	30	1	0	27	56	286	315	6e-12	50
TP38098	DNA-3_SSa	96.67	30	1	0	27	56	286	315	6e-12	50
TP382	TE-X-12_DR	91.67	24	2	0	11	34	230	207	1e-07	35.6
TP38324	Crack-4_SSa	91.89	37	3	0	13	49	1029	993	5e-13	53.6
TP38357	LTR9D_Tbel	91.3	23	2	0	24	46	688	710	4e-07	33.7
TP38683	DNA4-1_SSa	87.5	64	8	0	1	64	721	658	3e-21	80.6
TP38851	piggyBac-N1_SSa	91.04	67	3	1	1	64	854	788	5e-25	93.3
TP38862	piggyBac-N1_SSa	93.75	64	2	1	1	64	854	793	1e-25	95.1
TP38895	Crack-2_SSa	85.42	48	7	0	1	48	4621	4574	1e-13	55.4
TP38925	Dada-tL_DR	95.65	23	1	0	25	47	6497	6519	3e-08	37.4
TP39029	Rex1-11_SSa	77.22	79	3	3	1	64	2001	1923	9e-16	62.6
TP39048	U1	85.25	61	9	0	1	61	555	495	6e-18	69.8
TP39131	Mariner-22_EL	90.63	64	6	0	1	64	681	618	6e-24	89.7
TP39547	Mariner-32_SSa	88	50	2	2	2	47	522	473	1e-14	59
TP39548	Mariner-32_SSa	90	50	1	2	2	47	522	473	9e-16	62.6
TP39549	Mariner-32_SSa	86	50	5	1	2	49	522	473	4e-14	57.2
TP39552	Mariner-32_SSa	96	50	0	1	2	49	522	473	1e-20	78.8
TP39848	piggyBac-N1_SSa	92.19	64	5	0	1	64	854	791	5e-25	93.3
TP39852	piggyBac-N1_SSa	90.63	64	6	0	1	64	854	791	6e-24	89.7
TP39933	SFV1-25_Gav-I	92.59	27	2	0	5	31	664	638	3e-09	41
TP39988	piggyBac-N1_SSa	91.94	62	5	0	1	62	720	659	6e-24	89.7
TP39997	piggyBac-N1_SSa	78.69	61	4	2	1	52	720	660	2e-12	51.8
TP40599	Crack-1_SSa	89.47	57	6	0	6	62	1130	1186	4e-20	77
TP40931	CR1-42_DR	89.66	29	3	0	36	64	1207	1235	1e-08	39.2
TP41090	Gypsy59-LTR_DR	100	18	0	0	14	31	493	510	4e-07	33.7
TP41165	Tc1-2_SSa	92.19	64	5	0	1	64	265	328	5e-25	93.3
TP41489	Mariner-17_SSa	92.73	55	4	0	10	64	877	823	9e-22	82.4
TP4151	Crack-2C_SSa	91.3	69	1	1	1	64	4471	4539	1e-26	98.7
TP4151	Crack-2_SSa	91.3	69	1	1	1	64	4167	4235	1e-26	98.7
TP41628	RTE-1_DR	83.78	37	5	1	18	54	1919	1954	3e-08	37.4
TP4171	Crack-2C_SSa	94.44	36	2	0	1	36	4471	4506	4e-14	57.2
TP4171	Crack-2_SSa	94.44	36	2	0	1	36	4167	4202	4e-14	57.2
TP4178	Crack-2C_SSa	94.44	36	2	0	29	64	4434	4469	4e-14	57.2
TP41844	Tx1-2B_SSa	93.55	62	4	0	3	64	1549	1610	1e-25	95.1
TP42272	Mariner-32_SSa	93.94	66	2	1	1	64	23	88	1e-26	98.7
TP42536	Crack-1B_SSa	95.31	64	3	0	1	64	3873	3810	1e-27	102
TP42645	piggyBac-N1_SSa	81.03	58	5	3	1	56	717	770	2e-11	48.2
TP42668	piggyBac-N1_SSa	91.3	69	1	2	1	64	717	785	5e-25	93.3
TP43060	BEL-6-LTR_XT	95.65	23	1	0	1	23	68	46	3e-08	37.4
TP4371	EuthAT-2	82.86	35	6	0	28	62	751	785	3e-08	37.4
TP43841	DNA-AT-2_DR	95.24	21	1	0	23	43	570	590	4e-07	33.7
TP43857	Tc1-1_GA	88.89	54	6	0	1	54	85	32	2e-18	71.6
TP43857	Tc1-1_GA	88.89	54	6	0	1	54	1553	1606	2e-18	71.6
TP43857	Tc1-1_SSa	90.38	52	5	0	4	55	1531	1582	2e-18	71.6
TP43872	Tc1-1_SSa	93.44	61	4	0	4	64	1531	1591	5e-25	93.3
TP43874	Tc1-1_SSa	93.44	61	4	0	4	64	1531	1591	5e-25	93.3
TP43958	hAT-37_LCh	95.65	23	1	0	42	64	1244	1266	3e-08	37.4
TP4418	LTR18H_ML	90.91	22	2	0	25	46	609	630	1e-06	31.9
TP44553	Penelope-1_DR	81.4	43	7	1	7	48	214	172	1e-08	39.2
TP44796	Gypsy104-LTR_DR	95.24	21	1	0	14	34	323	343	4e-07	33.7
TP45019	Tc1-2_SSa	90.77	65	3	2	1	64	265	327	3e-22	84.2
TP45050	Tc1-2_SSa	89.06	64	7	0	1	64	265	328	3e-22	84.2
TP45222	Tc1-2_SSa	95.31	64	3	0	1	64	265	328	1e-27	102
TP45479	DNA4-1C_SSa	96.97	33	1	0	32	64	1	33	1e-13	55.4
TP45519	Tc1-2_SSa	95.31	64	3	0	1	64	265	328	1e-27	102
TP45643	Tc1-2_SSa	100	56	0	0	1	56	265	320	1e-27	102
TP45649	Tc1-2_SSa	98.44	64	1	0	1	64	265	328	2e-30	111
TP45743	Tc1-2_SSa	93.85	65	3	1	1	64	265	329	4e-26	96.9
TP45791	DNA4-1C_SSa	84.62	39	6	0	26	64	12	50	2e-10	44.6
TP45798	DNA4-1C_SSa	87.18	39	5	0	26	64	12	50	2e-11	48.2
TP45895	Mariner-30_SSa	100	64	0	0	1	64	1172	1235	5e-32	116
TP45917	L1-3_DR	100	19	0	0	17	35	5077	5059	1e-07	35.6
TP46110	DNA4-1C_SSa	95.56	45	2	0	2	46	45	1	5e-19	73.4
TP46111	DNA4-1C_SSa	95.56	45	2	0	2	46	45	1	5e-19	73.4
TP46443	piggyBac-N1_SSa	92.19	64	5	0	1	64	854	791	5e-25	93.3
TP46451	DNA4-1B_SSa	87.5	48	6	0	17	64	176	129	3e-15	60.8
TP46451	DNA4-1_SSa	87.5	48	6	0	17	64	177	130	3e-15	60.8
TP46806	Rex1-3B_SSa	98.31	59	1	0	6	64	3262	3204	1e-27	102
TP47036	ERV1-13_EL-LTR	100	18	0	0	3	20	786	803	4e-07	33.7
TP47198	ERV23_MD_I	84.38	32	5	0	9	40	7333	7302	1e-07	35.6
TP47725	DNA4-3_SSa	92.19	64	5	0	1	64	803	866	5e-25	93.3
TP47996	Tc1-2_SSa	92.19	64	5	0	1	64	265	328	5e-25	93.3
TP48510	ERV1-5N-EC_I	92	25	2	0	24	48	2689	2713	3e-08	37.4
TP48578	DNA4-7B_SSa	93.75	64	4	0	1	64	92	155	1e-26	98.7
TP48578	DNA4-7_SSa	93.75	64	4	0	1	64	85	148	1e-26	98.7
TP4863	Penelope-5_SSa	95.31	64	3	0	1	64	2766	2703	1e-27	102
TP4998	Crack-4_SSa	91.89	37	3	0	18	54	993	1029	5e-13	53.6
TP5252	HATN15_DR	87.5	32	3	1	33	63	873	842	3e-08	37.4
TP5383	piggyBac-N2_XT	100	19	0	0	11	29	511	529	1e-07	35.6
TP5437	Penelope-6_SSa	84.85	33	5	0	24	56	4405	4437	3e-08	37.4
TP5654	Copia-9_SSa-LTR	86.05	43	5	1	3	44	94	52	2e-11	48.2
TP5701	hAT-16_SSa	96.83	63	2	0	2	64	1138	1076	8e-29	105
TP5761	Rex1-3E_SSa	100	37	0	0	28	64	426	462	2e-17	68
TP5828	Rex1-4_SSa	84.13	63	5	1	2	64	3138	3081	6e-18	69.8
TP5869	Tx1-2_PM	95.65	23	1	0	37	59	5192	5170	3e-08	37.4
TP6047	Gypsy122-LTR_DR	83.78	37	5	1	28	63	585	549	3e-08	37.4
TP6098	Rex1-3E_SSa	97.3	37	1	0	1	37	462	426	9e-16	62.6
TP6113	Rex1-3E_SSa	100	37	0	0	1	37	462	426	2e-17	68
TP6119	Rex1-3E_SSa	95.45	44	2	0	21	64	510	467	2e-18	71.6
TP6156	Rex1-3_SSa	93.94	33	2	0	1	33	3014	2982	2e-12	51.8
TP6187	L1_AC_12	80.33	61	7	3	6	61	6386	6326	2e-11	48.2
TP6425	MER4E1	100	17	0	0	18	34	342	358	1e-06	31.9
TP7106	Gypsy-13_SSa-I	100	64	0	0	1	64	4294	4357	5e-32	116
TP7162	Rex1-3C_SSa	90.48	63	5	1	1	63	521	460	3e-22	84.2
TP7162	Rex1-3_SSa	90.48	63	5	1	1	63	555	494	3e-22	84.2
TP7203	hAT-4_SSa	100	62	0	0	3	64	1958	1897	6e-31	113
TP7363	Rex1-3B_SSa	88.57	70	2	1	1	64	3011	3080	2e-24	91.5
TP7370	Rex1-3B_SSa	95.31	64	3	0	1	64	3011	3074	1e-27	102
TP7396	Rex1-3B_SSa	90.63	64	6	0	1	64	3011	3074	6e-24	89.7
TP7400	Rex1-3B_SSa	94.92	59	3	0	1	59	3011	3069	5e-25	93.3
TP7401	Rex1-3B_SSa	83.78	74	2	1	1	64	3011	3084	3e-22	84.2
TP7412	Rex1-3B_SSa	93.75	64	4	0	1	64	3011	3074	1e-26	98.7
TP7415	Rex1-3B_SSa	96.92	65	1	1	1	64	3011	3075	8e-29	105
TP7672	LTR27_OC	95	20	1	0	20	39	263	244	1e-06	31.9
TP7672	RLTR20B5_MM	95	20	1	0	29	48	231	250	1e-06	31.9
TP7798	IS3EU-N1_SSa	98.46	65	0	1	1	64	4233	4297	7e-30	109
TP8408	LTR-12B_Crp	85.71	28	4	0	14	41	2201	2228	4e-07	33.7
TP8443	Rex1-3C_SSa	89.58	48	4	1	17	64	456	502	3e-15	60.8
TP8443	Rex1-3_SSa	89.58	48	4	1	17	64	490	536	3e-15	60.8
TP8503	Rex1-3B_SSa	91.53	59	4	1	1	58	3171	3113	3e-21	80.6
TP8508	Rex1-3B_SSa	90.77	65	5	1	1	64	3171	3107	2e-23	87.8
TP8515	Rex1-3B_SSa	84.91	53	1	1	12	64	3138	3093	9e-16	62.6
TP8529	Rex1-3B_SSa	93.33	60	3	1	1	59	3171	3112	2e-23	87.8
TP8554	Rex1-3B_SSa	88.68	53	5	1	1	52	3171	3119	7e-17	66.2
TP8558	Rex1-3B_SSa	93.33	60	3	1	1	59	3171	3112	2e-23	87.8
TP8562	Rex1-3B_SSa	90	60	6	0	1	60	3171	3112	9e-22	82.4
TP8574	Rex1-3B_SSa	92.31	65	4	1	1	64	3171	3107	2e-24	91.5
TP8605	Rex1-3B_SSa	95	60	2	1	1	59	3171	3112	2e-24	91.5
TP8610	Rex1-3B_SSa	96.67	60	1	1	1	59	3171	3112	4e-26	96.9
TP8614	Rex1-3B_SSa	95	60	2	1	1	59	3171	3112	2e-24	91.5
TP8626	Rex1-3B_SSa	92.65	68	1	2	1	64	3171	3104	1e-25	95.1
TP8628	Rex1-3B_SSa	96.67	60	1	1	1	59	3171	3112	4e-26	96.9
TP8630	Rex1-3B_SSa	93.33	60	2	1	1	58	3171	3112	2e-23	87.8
TP8632	Rex1-3B_SSa	89.39	66	5	1	1	64	3171	3106	8e-23	86
TP8633	Rex1-3B_SSa	97.22	36	1	0	1	36	3171	3136	3e-15	60.8
TP8640	Rex1-3B_SSa	91.67	60	4	1	1	59	3171	3112	9e-22	82.4
TP8668	Rex1-3B_SSa	91.67	60	2	2	1	57	3171	3112	3e-21	80.6
TP8760	L1-51_DR	88.89	27	3	0	1	27	5356	5330	1e-07	35.6
TP8760	L1-2_LA	92.31	26	1	1	15	40	4858	4834	1e-07	35.6
TP8882	Crack-2C_SSa	91.38	58	5	0	1	58	4338	4395	9e-22	82.4
TP8894	Tc1-2_SSa	96.92	65	1	1	1	64	265	329	8e-29	105
TP9026	Gypsy91-I_DR	92	25	2	0	12	36	768	792	3e-08	37.4
TP9026	MER51I	92	25	2	0	12	36	3226	3250	3e-08	37.4
TP9180	DNA4-3C_SSa	95.31	64	3	0	1	64	95	32	1e-27	102
TP9182	DNA4-3C_SSa	98.18	55	1	0	1	55	95	41	1e-25	95.1
TP9263	DNA4-7B_SSa	89.06	64	7	0	1	64	95	32	3e-22	84.2
TP9263	DNA4-7_SSa	89.06	64	7	0	1	64	88	25	3e-22	84.2
TP931	CryptonV-N1_EL	85.71	28	4	0	21	48	230	203	4e-07	33.7
TP9410	Mariner-25_SSa	95	60	3	0	1	60	1208	1267	1e-25	95.1
TP10285	BEL20-I_DR	100	19	0	0	14	32	2222	2204	1e-07	35.6
TP1114	ERV1-7_SSa-I	84.91	53	6	2	1	53	1166	1216	4e-13	53.6
TP12148	hAT-N28B_SSa	86	50	2	2	4	48	1931	1980	1e-13	55.4
TP12152	L1-26_SSa	100	18	0	0	3	20	1150	1133	3e-07	33.7
TP12410	hAT-N28B_SSa	87.8	41	5	0	10	50	1992	2032	2e-12	51.8
TP12514	Tc1-1_SSa	86.96	46	6	0	1	46	935	890	4e-14	57.2
TP13336	hAT-N28B_SSa	93.33	45	3	0	9	53	1936	1980	2e-17	68
TP13513	L2-3_Crp	80	40	7	1	22	61	682	644	4e-07	33.7
TP14056	hAT-N14_SSa	100	21	0	0	1	21	1000	980	7e-09	39.2
TP14757	Gypsy-45_SSa-I	87.1	31	3	1	4	34	1511	1540	7e-08	35.6
TP14804	RLTR13F	100	18	0	0	7	24	830	847	3e-07	33.7
TP15120	RLTR9A3B	88.46	26	3	0	3	28	334	359	3e-07	33.7
TP15529	hAT-N25_SSa	92.86	28	2	0	16	43	762	789	8e-10	42.8
TP15573	hAT-N25_SSa	90	30	3	0	4	33	581	552	2e-09	41
TP15680	Mariner-6N1_XT	83.33	42	3	2	3	40	470	429	7e-09	39.2
TP15724	Crack-13_SSa	95.65	46	2	0	1	46	3291	3336	1e-19	75.2
TP15944	Mariner-17_SSa	89.13	46	5	0	1	46	773	818	2e-15	60.8
TP16142	ERV1-7_SSa-I	86.79	53	5	2	5	57	1216	1166	3e-14	57.2
TP1641	Crack-2_SSa	87.5	48	6	0	11	58	4574	4621	3e-15	60.8
TP17666	Rex1-3B_SSa	87.88	33	4	0	2	34	915	883	6e-10	42.8
TP1841	hAT-N7_SSa	83.87	31	5	0	6	36	626	596	4e-07	33.7
TP18902	hAT-N25_SSa	92.86	28	2	0	21	48	789	762	8e-10	42.8
TP19826	DNA-3_SSa	93.33	30	2	0	5	34	315	286	6e-11	46.4
TP20645	DNA7-N2_DR	88.46	26	3	0	8	33	108	133	3e-07	33.7
TP21120	L1-2_DR	95.65	23	1	0	30	52	2037	2059	3e-08	37.4
TP21211	Crack-13_SSa	97.83	46	1	0	1	46	3336	3291	8e-21	78.8
TP21222	Crack-13_SSa	94	50	1	1	1	48	3336	3287	1e-19	75.2
TP21233	Crack-13_SSa	92	50	2	1	1	48	3336	3287	4e-18	69.8
TP21659	ERV2-2_EE-I	91.67	24	2	0	4	27	720	743	9e-08	35.6
TP22026	Crack-13_SSa	92	50	2	1	1	48	3287	3336	4e-18	69.8
TP22045	Crack-13_SSa	90	50	3	1	1	48	3287	3336	5e-17	66.2
TP22181	DNA7-N2_DR	92.31	26	2	0	12	37	133	108	7e-09	39.2
TP22724	RTEX-2_SSa	98.31	59	1	0	1	59	5141	5199	9e-28	102
TP23081	Chapaev3-1_AC	87.1	31	0	2	6	36	119	145	4e-07	33.7
TP23172	hAT-N28B_SSa	95.56	45	2	0	1	45	1980	1936	4e-19	73.4
TP23283	DNA4-3C_SSa	96.15	52	2	0	2	53	44	95	6e-23	86
TP23325	DNA4-1B_SSa	91.84	49	4	0	5	53	46	94	1e-18	71.6
TP23341	DNA4-1B_SSa	91.84	49	4	0	5	53	46	94	1e-18	71.6
TP23363	DNA4-3C_SSa	84.62	52	8	0	2	53	44	95	9e-15	59
TP24003	EnSpm-N10_DR	87.1	31	4	0	1	31	8562	8592	1e-08	39.2
TP24110	hAT-N28B_SSa	86.67	45	1	2	1	40	1980	1936	4e-12	50
TP2473	AvaIII	91.18	34	2	1	22	55	198	230	2e-10	44.6
TP2521	Rex1-3B_SSa	90.91	33	3	0	13	45	883	915	5e-11	46.4
TP26559	Mariner-6N1_XT	83.33	42	3	2	6	43	429	470	7e-09	39.2
TP27035	RLTR13F	100	18	0	0	20	37	847	830	3e-07	33.7
TP27314	hAT-12N1_SSa	87.8	41	4	1	1	41	1437	1398	1e-11	48.2
TP27440	Tc1-1_SSa	89.13	46	5	0	15	60	890	935	3e-15	60.8
TP28961	Crack-2_SSa	100	43	0	0	6	48	4076	4034	8e-21	78.8
TP29023	Crack-2C_SSa	100	43	0	0	1	43	4338	4380	8e-21	78.8
TP29034	Crack-2C_SSa	97.62	42	1	0	1	42	4338	4379	1e-18	71.6
TP29396	L2-3_Crp	80	40	7	1	1	40	644	682	4e-07	33.7
TP30906	hAT-42_Lch	81.58	38	7	0	1	38	928	965	2e-08	37.4
TP31133	ENSPM-6_DR	89.74	39	2	1	5	41	31766	31728	4e-12	50
TP31523	DIRS-5_DR	95.45	22	1	0	37	58	5334	5355	1e-07	35.6
TP31524	BovB_Ma	91.3	23	2	0	26	48	90	112	4e-07	33.7
TP3166	ENSPM-6_DR	87.18	39	3	1	4	40	31728	31766	4e-11	46.4
TP32124	MUSID4	94.74	19	1	0	31	49	58	40	4e-06	30.1
TP32431	Mariner-17_SSa	86.96	46	6	0	3	48	818	773	3e-14	57.2
TP3245	L1-2_DR	95.65	23	1	0	3	25	2059	2037	3e-08	37.4
TP33160	Tc1-2_SSa	86.36	66	2	1	2	60	330	265	3e-21	80.6
TP33204	Tc1-2_SSa	100	29	0	0	15	43	293	265	3e-13	53.6
TP33243	Tc1-2_SSa	72.73	66	0	1	2	49	330	265	4e-12	50
TP33281	Tc1-2_SSa	87.88	66	1	1	2	60	330	265	7e-23	86
TP33431	Tc1-2_SSa	84.85	66	2	1	2	59	330	265	4e-20	77
TP33583	hAT-N28B_SSa	90.24	41	4	0	12	52	2032	1992	4e-14	57.2
TP33723	Tc1-2_SSa	93.1	58	2	1	7	62	322	265	3e-22	84.2
TP34359	DNA-2-22_DR	95	20	1	0	14	33	381	400	1e-06	31.9
TP34446	L2-48_DR	83.87	31	5	0	2	32	1047	1017	2e-07	33.7
TP34701	DNA-2-22_DR	95	20	1	0	11	30	400	381	1e-06	31.9
TP35087	DNA-10_SSa	92.59	27	2	0	25	51	6	32	2e-09	41
TP35177	IS3EU-N1_SSa	96.88	64	2	0	1	64	4305	4242	2e-29	107
TP35374	DIRS-1_CPB	92.31	26	2	0	13	38	797	772	6e-09	39.2
TP35514	Mariner-5_SSa	96.67	30	1	0	31	60	557	528	5e-12	50
TP35658	SlmI	100	16	0	0	8	23	166	181	3e-06	30.1
TP35666	Looper-N8_DR	91.67	24	1	1	6	29	259	281	8e-07	31.9
TP36185	DNA-10_SSa	96.3	27	1	0	1	27	32	6	2e-10	44.6
TP36304	EnSpm-N10_DR	87.1	31	4	0	33	63	8592	8562	1e-08	39.2
TP3640	TC1_TF	97.56	41	1	0	11	51	1639	1599	5e-18	69.8
TP36615	EuthAT-2	95.24	21	1	0	3	23	1822	1802	3e-07	33.7
TP369	Rex1-3B_SSa	96.3	27	0	1	9	34	884	910	2e-09	41
TP37180	RTEX-2_SSa	100	59	0	0	1	59	5199	5141	2e-29	107
TP37186	RTEX-2_SSa	90.91	55	5	0	1	55	5199	5145	3e-20	77
TP37280	Gypsy71-I_DR	89.66	29	2	1	13	41	4474	4447	7e-08	35.6
TP37402	AvaIII	91.18	34	2	1	1	34	230	198	2e-10	44.6
TP37534	Crack-2C_SSa	95.24	42	2	0	6	47	4379	4338	1e-17	68
TP38803	LTR12C1_EE	100	17	0	0	13	29	381	397	8e-07	31.9
TP38916	Crack-2_SSa	87.23	47	6	0	1	47	4621	4575	1e-14	59
TP39295	ERV2-2_CGr-I	86.67	30	4	0	29	58	5552	5581	4e-08	37.4
TP39347	hAT-N14_SSa	100	21	0	0	27	47	980	1000	7e-09	39.2
TP40057	RLTR9A3A	84.62	26	4	0	14	39	330	305	3e-06	30.1
TP41499	hAT-N25_SSa	93.33	30	2	0	16	45	552	581	5e-11	46.4
TP41921	Harbinger-2_SSa	91.43	35	3	0	5	39	134	168	3e-12	50
TP43012	Mariner-5_SSa	96.67	30	1	0	1	30	528	557	5e-12	50
TP44749	TguERV3_LTR1b	83.87	31	5	0	17	47	64	34	4e-07	33.7
TP44760	UCON70	91.67	24	1	1	36	59	37	59	1e-06	31.9
TP44936	hAT-12N1_SSa	87.8	41	4	1	6	46	1398	1437	1e-11	48.2
TP45533	Tc1-2_SSa	96.55	29	1	0	1	29	265	293	1e-11	48.2
TP45608	Tc1-2_SSa	100	27	0	0	1	27	265	291	4e-12	50
TP45658	Tc1-2_SSa	84.85	66	3	1	1	59	265	330	4e-20	77
TP45716	Tc1-2_SSa	89.39	66	0	1	1	59	265	330	6e-24	89.7
TP45805	Tc1-2_SSa	94.83	58	1	1	1	56	265	322	6e-24	89.7
TP47403	TC1_TF	97.56	41	1	0	1	41	1599	1639	5e-18	69.8
TP49139	MER5C	95	20	1	0	3	22	225	244	1e-06	31.9
TP5087	hAT-N25_SSa	95.45	22	1	0	20	41	768	789	1e-07	35.6
TP5094	UCON57_LCh	94.74	19	1	0	6	24	32	14	3e-06	30.1
TP5285	ERV2-2_CGr-I	82.5	40	6	1	6	45	5581	5543	4e-08	37.4
TP5381	piggyBac-N2_XT	100	19	0	0	11	29	511	529	1e-07	35.6
TP6199	TguERV7h_LTR	91.3	23	2	0	12	34	339	361	3e-07	33.7
TP6258	Rex1-3D_SSa	90.38	52	4	1	1	51	3037	2986	2e-17	68
TP7107	BEL20-I_DR	100	19	0	0	23	41	2204	2222	1e-07	35.6
TP7128	BEL-58_DRe-LTR	92	25	2	0	15	39	612	636	3e-08	37.4
TP7330	Crack-2B_SSa	90	50	4	1	1	50	2940	2892	3e-16	64.4
TP7352	Rex1-3D_SSa	92.31	52	3	1	1	51	2986	3037	4e-19	73.4
TP8280	Harbinger-N17_DR	91.3	23	2	0	4	26	567	545	4e-07	33.7
TP8282	Harbinger-N17_DR	91.3	23	2	0	4	26	567	545	4e-07	33.7
TP8748	DNA4-3C_SSa	86.54	52	7	0	1	52	95	44	7e-16	62.6
TP8981	DNA4-1B_SSa	91.84	49	4	0	1	49	94	46	1e-18	71.6
TP9010	DNA4-1B_SSa	91.84	49	4	0	1	49	94	46	1e-18	71.6
TP9184	DNA4-3C_SSa	98.08	52	1	0	1	52	95	44	5e-24	89.7
TP9386	ERV1-4_Crp-I	95.45	22	1	0	10	31	4614	4593	1e-07	35.6
TP9524	Mariner-25_SSa	98.11	53	1	0	1	53	1208	1260	2e-24	91.5

## Sheet: PSVs_Ssa_hits
Query id	Subject_id	% identity	alignment length	mismatches	gap opens	q. start	q.end	s.start	s. end	e value	Bit Score
TP10026	Ssa09qa	95.31	64	3	0	1	64	4969862	4969925	9e-22	102
TP1006	Ssa10	98.04	51	1	0	1	51	45821809	45821759	1e-17	87.8
TP10061	Ssa06p	95.12	41	2	0	1	41	44239699	44239659	4e-11	66.2
TP10068	Ssa23	100	54	0	0	1	54	24374191	24374138	7e-21	98.7
TP10177	Ssa05q	89.06	64	7	0	1	64	78069957	78069894	1e-16	84.2
TP10203	Ssa03q	96.88	64	2	0	1	64	54836960	54837023	1e-23	107
TP10285	Ssa12	94.55	55	2	1	1	54	17520877	17520823	5e-16	82.4
TP10285	Ssa15	94.55	55	2	1	1	54	48171226	48171172	5e-16	82.4
TP10285	Ssa19	94.55	55	2	1	1	54	56811540	56811486	5e-16	82.4
TP10285	Ssa01	96.15	52	1	1	1	51	124153153	124153204	5e-16	82.4
TP10285	Ssa04	94.55	55	2	1	1	54	58383311	58383365	5e-16	82.4
TP10285	Ssa10	94.55	55	2	1	1	54	67125315	67125261	5e-16	82.4
TP10285	Ssa07	94.55	55	2	1	1	54	31828567	31828513	5e-16	82.4
TP10293	Ssa07	94.44	54	3	0	1	54	39375022	39374969	2e-16	84.2
TP10398	Ssa04q	93.75	64	4	0	1	64	53021217	53021154	7e-21	98.7
TP10399	Ssa23	96.15	52	2	0	1	52	45296446	45296497	4e-17	86
TP10399	Ssa23	96.15	52	2	0	1	52	45296494	45296545	4e-17	86
TP10413	Ssa28	85.48	62	9	0	3	64	34007575	34007636	4e-13	71.6
TP10459	Ssa12qa	98.44	64	1	0	1	64	9978847	9978784	1e-24	111
TP10469	Ssa09	92.68	41	3	0	3	43	75711932	75711972	1e-09	60.8
TP10511	Ssa14qa	85.29	68	6	2	1	64	8547307	8547240	3e-13	73.4
TP10538	Ssa25	93.75	64	4	0	1	64	19285625	19285688	4e-21	98.7
TP10583	Ssa07q	96.88	64	2	0	1	64	43870645	43870582	9e-24	107
TP10588	Ssa10	100	59	0	0	1	59	42879198	42879140	2e-23	107
TP10593	Ssa19	100	47	0	0	1	47	26208020	26208066	3e-17	86
TP10601	Ssa06	96.67	30	1	0	9	38	52722618	52722589	1e-06	50
TP10641	Ssa28	84.38	64	10	0	1	64	33846070	33846007	4e-13	71.6
TP10700	Ssa01qb	100	64	0	0	1	64	138864481	138864544	5e-26	116
TP10701	Ssa05p	100	51	0	0	1	51	27253903	27253853	3e-19	93.3
TP10741	Ssa06p	77.78	72	4	2	1	60	44239696	44239767	2e-09	60.8
TP10789	Ssa02q	96.88	64	2	0	1	64	47411170	47411233	1e-23	107
TP10852	Ssa01qa	96.88	64	2	0	1	64	49613655	49613718	2e-23	107
TP10877	Ssa17qb	98.41	63	1	0	1	63	37089739	37089801	3e-24	109
TP10877	Ssa18qb	98.41	63	1	0	1	63	60968958	60968896	3e-24	109
TP10917	Ssa25	92.31	65	4	1	1	64	38933703	38933639	6e-19	91.5
TP10986	Ssa03q	84.38	64	4	1	1	64	73479217	73479274	1e-12	71.6
TP10986	Ssa06p	84.38	64	4	1	1	64	26419025	26418968	1e-12	71.6
TP11014	Ssa01	92.68	41	3	0	2	42	83151563	83151603	1e-09	60.8
TP1114	Ssa02	96.23	53	1	1	1	53	68735984	68736035	2e-16	84.2
TP1114	Ssa19	96.23	53	1	1	1	53	56349827	56349878	2e-16	84.2
TP1114	Ssa03	96.23	53	1	1	1	53	63749522	63749471	2e-16	84.2
TP11254	Ssa19	97.87	47	1	0	1	47	26208066	26208020	1e-15	80.6
TP11261	Ssa09qa	90.77	65	5	1	1	64	14013893	14013957	2e-17	87.8
TP11278	Ssa03q	96.88	64	2	0	1	64	72814779	72814842	1e-23	107
TP11308	Ssa17qa	88.89	63	3	1	1	63	16946962	16947020	4e-16	82.4
TP11347	Ssa23	96.72	61	2	0	4	64	38503149	38503209	3e-22	102
TP11592	Ssa26	100	64	0	0	1	64	17184805	17184742	1e-26	116
TP11707	Ssa12qa	98.36	61	1	0	3	63	2626025	2625965	5e-23	105
TP11708	Ssa12	97.56	41	1	0	1	41	2625674	2625634	2e-12	69.8
TP11708	Ssa12	97.56	41	1	0	1	41	1701151	1701191	2e-12	69.8
TP11708	Ssa12	95.35	43	2	0	3	45	2626240	2626198	2e-12	69.8
TP11720	Ssa07	92.59	54	4	0	1	54	39374969	39375022	2e-15	80.6
TP11744	Ssa05	100	54	0	0	1	54	60245007	60244954	7e-21	98.7
TP11772	Ssa12	95.56	45	2	0	1	45	2694225	2694269	2e-13	73.4
TP11932	Ssa22	93.75	64	3	1	1	64	27342105	27342167	6e-20	95.1
TP11936	Ssa23	90.91	55	4	1	1	55	1949890	1949943	2e-13	73.4
TP11943	Ssa01	95.12	41	2	0	1	41	97487268	97487228	2e-11	66.2
TP11943	Ssa01	95.12	41	2	0	1	41	97487305	97487265	2e-11	66.2
TP11974	Ssa16	97.22	36	1	0	1	36	54704336	54704301	1e-09	60.8
TP11974	Ssa16	97.22	36	1	0	1	36	54704499	54704464	1e-09	60.8
TP11974	Ssa16	97.22	36	1	0	1	36	54704758	54704723	1e-09	60.8
TP11974	Ssa16	97.22	36	1	0	1	36	54704954	54704919	1e-09	60.8
TP11974	Ssa16	93.02	43	2	1	1	43	54704270	54704229	1e-09	60.8
TP11974	Ssa16	97.22	36	1	0	1	36	54705085	54705050	1e-09	60.8
TP1198	Ssa02q	92.68	41	3	0	4	44	69560476	69560516	1e-09	60.8
TP12035	Ssa21	92.19	64	5	0	1	64	53604675	53604612	2e-19	93.3
TP12045	Ssa07	97.83	46	1	0	1	46	49763285	49763240	5e-15	78.8
TP12047	Ssa10	97.83	46	1	0	1	46	97616540	97616495	5e-15	78.8
TP12047	Ssa10	97.83	46	1	0	1	46	97616729	97616684	5e-15	78.8
TP12056	Ssa10qb	93.75	64	4	0	1	64	97616372	97616309	9e-21	98.7
TP12066	Ssa08q	95.31	64	3	0	1	64	16046788	16046851	2e-22	102
TP1208	Ssa06p	95.31	64	3	0	1	64	24403181	24403118	6e-22	102
TP12105	Ssa20qb	100	64	0	0	1	64	51804865	51804928	3e-26	116
TP12144	Ssa17	89.13	46	5	0	6	51	13331455	13331410	2e-09	60.8
TP12148	Ssa12	95.56	45	2	0	4	48	34734197	34734241	2e-13	73.4
TP12152	Ssa09	95	40	2	0	1	40	75712013	75711974	9e-11	64.4
TP12254	Ssa17qa	91.38	58	5	0	7	64	14577073	14577016	4e-16	82.4
TP12286	Ssa26	95.31	64	3	0	1	64	25181372	25181435	3e-22	102
TP12390	Ssa01	94.74	57	0	1	1	57	141074188	141074135	1e-17	87.8
TP12402	Ssa02p	96.88	64	2	0	1	64	10147638	10147575	1e-23	107
TP12410	Ssa04	95.08	61	3	0	1	61	20042166	20042106	3e-20	96.9
TP12416	Ssa20qb	98.44	64	1	0	1	64	67338880	67338943	1e-24	111
TP12429	Ssa08q	100	64	0	0	1	64	10700222	10700285	8e-27	116
TP12479	Ssa12qa	98.44	64	1	0	1	64	23004615	23004678	1e-24	111
TP12486	Ssa11	98.28	58	1	0	1	58	35438418	35438361	2e-21	100
TP12486	Ssa11	98.28	58	1	0	1	58	35438634	35438577	2e-21	100
TP12486	Ssa11	98.28	58	1	0	1	58	35438148	35438091	2e-21	100
TP12486	Ssa11	98.28	58	1	0	1	58	43004808	43004751	2e-21	100
TP12514	Ssa22	89.83	59	6	0	1	59	60491517	60491459	2e-15	80.6
TP12514	Ssa22	89.83	59	6	0	1	59	60491573	60491515	2e-15	80.6
TP12514	Ssa14	89.83	59	6	0	1	59	90730157	90730099	2e-15	80.6
TP12514	Ssa29	89.83	59	6	0	1	59	37850338	37850280	2e-15	80.6
TP12531	Ssa13qa	96.72	61	2	0	4	64	5321930	5321990	7e-22	102
TP12599	Ssa05	96.72	61	2	0	1	61	51173730	51173790	7e-22	102
TP1261	Ssa04q	96.88	64	2	0	1	64	49551506	49551443	1e-23	107
TP1261	Ssa05q	96.88	64	2	0	1	64	58023616	58023553	1e-23	107
TP12633	Ssa10qb	95.38	65	2	1	1	64	77526500	77526436	3e-21	100
TP12666	Ssa12qa	100	64	0	0	1	64	25044027	25044090	3e-26	116
TP12707	Ssa06	95.08	61	3	0	1	61	13454825	13454765	3e-20	96.9
TP12722	Ssa27	100	64	0	0	1	64	39948970	39949033	1e-26	116
TP12722	Ssa28	100	64	0	0	1	64	35094128	35094065	1e-26	116
TP12797	Ssa06p	93.65	63	4	0	2	64	13454765	13454827	2e-20	96.9
TP12820	Ssa10	100	34	0	0	11	44	100616910	100616943	3e-10	62.6
TP12864	Ssa01p	80.28	71	6	2	1	63	591165	591095	3e-10	64.4
TP12873	Ssa02p	95.16	62	3	0	1	62	21410840	21410901	6e-21	98.7
TP12885	Ssa03q	96.83	63	2	0	1	63	74664019	74664081	5e-23	105
TP12899	Ssa05	100	42	0	0	1	42	63533834	63533875	1e-14	77
TP12978	Ssa02p	100	64	0	0	1	64	23352798	23352735	2e-26	116
TP13087	Ssa26	98.15	54	1	0	1	54	23661391	23661444	3e-19	93.3
TP13087	Ssa26	98.15	54	1	0	1	54	25837232	25837285	3e-19	93.3
TP13091	Ssa16	89.47	38	4	0	4	41	87734091	87734054	5e-07	51.8
TP13101	Ssa01	92.68	41	3	0	1	41	97487228	97487268	1e-09	60.8
TP13101	Ssa01	92.68	41	3	0	1	41	97487265	97487305	1e-09	60.8
TP13114	Ssa13	97.56	41	1	0	10	50	104967744	104967784	3e-12	69.8
TP13114	Ssa13	93.48	46	3	0	10	55	104967778	104967823	3e-12	69.8
TP13136	Ssa03	98.25	57	1	0	1	57	90240439	90240495	7e-21	98.7
TP13136	Ssa03	98.25	57	1	0	1	57	90240753	90240809	7e-21	98.7
TP1322	Ssa07q	98.36	61	1	0	4	64	32458188	32458128	3e-23	105
TP1322	Ssa25	98.36	61	1	0	4	64	40070403	40070463	3e-23	105
TP13251	Ssa21	100	64	0	0	1	64	41017530	41017467	2e-26	116
TP13263	Ssa07q	95.24	63	3	0	1	63	48309052	48308990	1e-21	100
TP13276	Ssa20qb	92.19	64	4	1	1	64	83650768	83650830	4e-18	89.7
TP13336	Ssa22	95.56	45	2	0	9	53	9265365	9265409	3e-13	73.4
TP13336	Ssa24	95.56	45	2	0	9	53	25219671	25219715	3e-13	73.4
TP13336	Ssa27	92	50	4	0	4	53	35157476	35157525	3e-13	73.4
TP13336	Ssa28	95.56	45	2	0	9	53	19481292	19481248	3e-13	73.4
TP13336	Ssa29	95.56	45	2	0	9	53	21770341	21770385	3e-13	73.4
TP13336	Ssa03	95.56	45	2	0	9	53	57835191	57835147	3e-13	73.4
TP13336	Ssa04	95.56	45	2	0	9	53	58200655	58200699	3e-13	73.4
TP13336	Ssa06	95.56	45	2	0	9	53	58808509	58808465	3e-13	73.4
TP13336	Ssa06	95.56	45	2	0	9	53	58809941	58809985	3e-13	73.4
TP13336	Ssa21	95.56	45	2	0	9	53	29990063	29990107	3e-13	73.4
TP13336	Ssa09	95.56	45	2	0	9	53	3973547	3973503	3e-13	73.4
TP1340	Ssa04p	84.21	57	7	1	8	64	15976915	15976969	2e-09	60.8
TP13456	Ssa19qb	96.88	64	2	0	1	64	40930333	40930270	1e-23	107
TP13493	Ssa13	97.5	40	1	0	8	47	104967783	104967744	1e-11	68
TP13513	Ssa13	91.11	45	4	0	1	45	106134781	106134825	2e-10	64.4
TP13513	Ssa13	91.11	45	4	0	1	45	106134906	106134950	2e-10	64.4
TP13536	Ssa15qb	96.88	64	2	0	1	64	92786224	92786161	2e-23	107
TP13589	Ssa05	97.96	49	1	0	1	49	41155280	41155232	1e-16	84.2
TP13678	Ssa26	100	64	0	0	1	64	29712834	29712897	1e-26	116
TP13693	Ssa09qc	98.44	64	1	0	1	64	117515180	117515117	2e-24	111
TP13734	Ssa25	100	62	0	0	3	64	38526453	38526392	2e-25	113
TP13770	Ssa27	83.56	73	3	1	1	64	32997163	32997235	3e-16	82.4
TP13771	Ssa27	97.37	38	1	0	1	38	32997163	32997200	1e-10	64.4
TP13771	Ssa27	97.37	38	1	0	1	38	32997261	32997298	1e-10	64.4
TP13846	Ssa03q	98.44	64	1	0	1	64	69982725	69982788	1e-24	111
TP13846	Ssa06p	98.44	64	1	0	1	64	26995919	26995856	1e-24	111
TP13869	Ssa26	98.44	64	1	0	1	64	22758988	22758925	6e-25	111
TP13872	Ssa05q	98.44	64	1	0	1	64	62702700	62702637	1e-24	111
TP13877	Ssa08q	95.31	64	3	0	1	64	13326510	13326447	2e-22	102
TP13915	Ssa11qa	98.39	62	1	0	3	64	31502359	31502420	1e-23	107
TP13916	Ssa11	92.11	38	3	0	1	38	12988761	12988798	4e-08	55.4
TP13941	Ssa16	100	36	0	0	10	45	54704301	54704336	3e-11	66.2
TP13941	Ssa16	100	36	0	0	10	45	54704464	54704499	3e-11	66.2
TP13941	Ssa16	95.35	43	1	1	3	45	54704229	54704270	3e-11	66.2
TP13941	Ssa16	100	36	0	0	10	45	54704919	54704954	3e-11	66.2
TP14056	Ssa23	95.74	47	2	0	1	47	33673886	33673932	2e-14	77
TP14078	Ssa01p	100	64	0	0	1	64	18678633	18678696	5e-26	116
TP14124	Ssa19qb	93.55	62	4	0	1	62	80893473	80893412	8e-20	95.1
TP14163	Ssa11qb	95.31	64	3	0	1	64	69321360	69321297	6e-22	102
TP1417	Ssa15qb	100	64	0	0	1	64	55123342	55123405	3e-26	116
TP1422	Ssa02p	96.77	62	2	0	3	64	10631023	10630962	1e-22	104
TP14263	Ssa07q	98.39	62	1	0	1	62	42679663	42679724	9e-24	107
TP14338	Ssa08q	98.44	64	1	0	1	64	8921396	8921459	3e-25	111
TP14357	Ssa20qa	92.73	55	4	0	1	55	24720396	24720342	5e-16	82.4
TP14363	Ssa15qa	100	64	0	0	1	64	48327209	48327146	3e-26	116
TP14363	Ssa15qb	100	64	0	0	1	64	66659578	66659515	3e-26	116
TP14425	Ssa01	95.12	41	2	0	1	41	83151603	83151563	2e-11	66.2
TP14435	Ssa27	98.44	64	1	0	1	64	24328705	24328768	6e-25	111
TP14470	Ssa27	93.75	64	2	1	1	64	34629123	34629184	4e-20	95.1
TP14496	Ssa03q	96.88	64	2	0	1	64	74664104	74664041	1e-23	107
TP14531	Ssa12qb	93.22	59	4	0	1	59	91771630	91771688	4e-18	89.7
TP14531	Ssa15qa	93.22	59	4	0	1	59	17531425	17531483	4e-18	89.7
TP14615	Ssa01	93.02	43	2	1	1	42	77810900	77810942	1e-09	60.8
TP14757	Ssa22	97.56	41	1	0	1	41	48761807	48761767	2e-12	69.8
TP14760	Ssa22	95	40	2	0	2	41	48761991	48761952	8e-11	64.4
TP14760	Ssa22	95	40	2	0	2	41	48762065	48762026	8e-11	64.4
TP14804	Ssa15	100	35	0	0	9	43	27376939	27376973	9e-11	64.4
TP14813	Ssa02	100	60	0	0	1	60	22150682	22150623	4e-24	109
TP14813	Ssa05	100	60	0	0	1	60	58461173	58461232	4e-24	109
TP14832	Ssa26	95.35	43	2	0	1	43	20369053	20369095	2e-12	69.8
TP14832	Ssa26	95.35	43	2	0	1	43	21446474	21446516	2e-12	69.8
TP14921	Ssa03	96.49	57	2	0	1	57	90240495	90240439	9e-20	95.1
TP14921	Ssa03	96.49	57	2	0	1	57	90240809	90240753	9e-20	95.1
TP14950	Ssa03q	98.44	64	1	0	1	64	53411920	53411857	1e-24	111
TP14979	Ssa02q	91.53	59	4	1	1	58	64293653	64293711	2e-15	80.6
TP15112	Ssa07p	82.35	51	8	1	3	53	19305973	19305924	7e-06	48.2
TP15120	Ssa28	97.5	40	1	0	1	40	32410121	32410082	7e-12	68
TP15126	Ssa28	92.19	64	5	0	1	64	32410158	32410095	1e-19	93.3
TP15177	Ssa12qa	90.7	43	4	0	22	64	22584258	22584216	2e-09	60.8
TP15177	Ssa19qa	90.7	43	4	0	22	64	24424112	24424070	2e-09	60.8
TP15211	Ssa11	97.78	45	1	0	1	45	27679580	27679536	2e-14	77
TP15211	Ssa26	97.78	45	1	0	1	45	30444456	30444412	2e-14	77
TP1522	Ssa13qa	96.88	64	2	0	1	64	6627981	6627918	2e-23	107
TP15452	Ssa07	98.28	58	1	0	1	58	42690510	42690567	2e-21	100
TP15463	Ssa02	100	50	0	0	1	50	29007844	29007795	9e-19	91.5
TP15477	Ssa02q	93.55	62	4	0	3	64	71425863	71425802	7e-20	95.1
TP15494	Ssa28	98	50	1	0	1	50	23558364	23558413	4e-17	86
TP15509	Ssa27	95	40	2	0	1	40	13716997	13716958	8e-11	64.4
TP15509	Ssa03	95	40	2	0	1	40	92388741	92388702	8e-11	64.4
TP15509	Ssa03	95	40	2	0	1	40	92388805	92388766	8e-11	64.4
TP15509	Ssa27	95	40	2	0	1	40	13716933	13716894	8e-11	64.4
TP15509	Ssa03	95	40	2	0	1	40	92388975	92388936	8e-11	64.4
TP15529	Ssa02	93.65	63	4	0	1	63	57294590	57294528	3e-20	96.9
TP15531	Ssa10qb	94.59	37	2	0	28	64	50897244	50897208	8e-09	59
TP15546	Ssa11qb	98.39	62	1	0	1	62	74761221	74761282	1e-23	107
TP15573	Ssa26	95.24	42	2	0	3	44	24019566	24019525	9e-12	68
TP15573	Ssa26	95.24	42	2	0	3	44	24022339	24022298	9e-12	68
TP15573	Ssa26	95.24	42	2	0	3	44	24019544	24019503	9e-12	68
TP15573	Ssa26	95.24	42	2	0	3	44	24023262	24023221	9e-12	68
TP1560	Ssa03	95.65	46	2	0	1	46	64100806	64100851	6e-14	75.2
TP15614	Ssa03q	95.31	64	3	0	1	64	71518172	71518109	6e-22	102
TP15680	Ssa16	95.56	45	2	0	1	45	46404550	46404594	2e-13	73.4
TP15680	Ssa16	95.56	45	2	0	1	45	46404869	46404913	2e-13	73.4
TP15711	Ssa15qa	88.71	62	7	0	3	64	17985561	17985500	2e-15	80.6
TP15724	Ssa11	97.83	46	1	0	1	46	16133036	16132991	5e-15	78.8
TP15724	Ssa11	97.83	46	1	0	1	46	16133078	16133033	5e-15	78.8
TP15724	Ssa11	97.83	46	1	0	1	46	16133120	16133075	5e-15	78.8
TP15724	Ssa11	97.83	46	1	0	1	46	27334730	27334685	5e-15	78.8
TP15724	Ssa11	97.83	46	1	0	1	46	27334898	27334853	5e-15	78.8
[truncated: 1,611 more rows]
