# Supplementary material for: A SNP Based Linkage Map of the Arctic Charr (Salvelinus alpinus) Genome Provides Insights into the Diploidization Process After Whole Genome Duplication
Source: G3 (Bethesda). 2016 Dec 16;7(2):543–56. doi: 10.1534/g3.116.038026 (PMC5295600; doi:10.1534/g3.116.038026)
Supplement: Supplementary file 8 [file 543FileS4.xlsx]

## Sheet: Main-Map-BLASTn_pair_sort
Marker	Marker pairs with >=95% identity&length	Map map	Female map	position	Atlantic salmon hits			Rainbow trout hits			Transposon hits		Reverse strand hits within single Ssa&Omy locations
	duplicate pair				Ssa_Chr	bp_start	bp_end	Omy_Chr	bp_start	bp_end	TE_hit
TP10000	1	AC-4q-m	NA	24.7	Ssa10	67031406	67031463	chrUn_2	7084844	7084901	-		x
TP30104	1	AC-4q-m	NA	44.7	Ssa10	67031463	67031406	chrUn_2	7084901	7084844	-		x
TP10090	2	AC-26m	AC-26f	-	Ssa16	16402465	16402524	?	-	-	-
TP34293	2	AC-26m	AC-26f	-	Ssa16	16402528	16402466	chrUn_1	20230481	20230537	-
TP10186	3	NA	AC-32f	10.5	Ssa14	39321751	39321794	chrUn:886595821-1110957068	100534460	100534402	-		x
TP34685	3	NA	AC-32f	11.7	Ssa14	39321794	39321751	chrUn:886595821-1110957068	100534402	100534460	-		x
TP10200	4	AC-7m	NA	18.8	Ssa15	57479914	57479852	chrUn:295531981-591063900	193428052	193428096	-		x
TP3060	4	AC-7m	NA	23.5	Ssa15	57479852	57479914	chrUn:295531981-591063900	193428096	193428052	-		x
TP10246	5	AC-27m	NA	67	?	-	-	?	-	-	-
TP3236	5	AC-27m	NA	72.9	?	-	-	?	-	-	-
TP10288	6	AC-16m	NA	22.3	Ssa10	19770144	19770089	chrUn_5	38449150	38449205	Gypsy-15_GA-LTR		x
TP19295	6	AC-16m	NA	48.2	Ssa10	19770089	19770144	chrUn_5	38449205	38449150	Gypsy-15_GA-LTR		x
TP10295	7	AC-4q-m	NA	17.6	Ssa14	71992136	71992199	chrUn:591063901-886595820	204780367	204780430	-		x
TP10650	7	AC-4q-m	NA	17.6	Ssa14	71992201	71992138	chrUn:591063901-886595820	204780432	204780369	-		x
TP10375	8	NA	AC-22f	16.4	Ssa20	51791735	51791668	chrUn_24	8400546	8400488	-		x
TP34210	8	NA	AC-22f	14.1	Ssa20	51791668	51791735	chrUn_24	8400488	8400546	-		x
TP10659	10	NA	AC-6f	112.9	Ssa05	47101970	47102013	chrUn_4	14488095	14488139	-
TP23072	10	NA	AC-6f	118.8	Ssa05	47102013	47101970	chrUn_2	37897925	37897968	-
TP10659	11	NA	AC-6f	112.9	Ssa05	47101970	47102013	chrUn_4	14488095	14488139	-
TP10759	11	NA	AC-32f	122.3	Ssa02	71082579	71082524	chrUn_21	7184987	7184932	-
TP107	12	NA	AC-27f	182.3	Ssa17	28460553	28460498	chrUn:886595821-1110957068	153150698	153150644	-		x
TP30513	12	NA	AC-27f	179.9	Ssa17	28460498	28460553	chrUn:886595821-1110957068	153150644	153150698	-		x
TP10710	13	AC-37m	AC-37f	-	Ssa19	32636306	32636357	chrUn:1-295531980	114648852	114648795	-
TP10713	13	AC-3m	AC-3f	-	?	-	-	chrUn:1-295531980	114648852	114648795	-
TP10750	15	AC-25m	AC-25f	-	Ssa02	12660858	12660806	chrUn:886595821-1110957068	54543318	54543274	-
TP26978	15	AC-25m	AC-25f	-	Ssa02	12660806	12660858	chrUn:886595821-1110957068	71845076	71845135	-
TP10751	16	AC-25m	AC-25f	-	Ssa02	12660858	12660808	chrUn:886595821-1110957068	54543318	54543276	-		x
TP26980	16	AC-25m	AC-25f	-	Ssa02	12660808	12660858	chrUn:886595821-1110957068	54543275	54543318	-		x
TP10751	17	AC-25m	AC-25f	-	Ssa02	12660858	12660808	chrUn:886595821-1110957068	54543318	54543276	-
TP26978	17	AC-25m	AC-25f	-	Ssa02	12660806	12660858	chrUn:886595821-1110957068	71845076	71845135	-
TP10759	18	NA	AC-32f	122.3	Ssa02	71082579	71082524	chrUn_21	7184987	7184932	-
TP25335	18	NA	AC-32f	116.4	Ssa02/Ssa13/Ssa20	-	-	chrUn_21	7184932	7184987	-
TP10930	19	AC-15m	NA	68.2	?	-	-	chrUn:886595821-1110957068	103302249	103302211	-
TP5090	19	AC-15m	NA	32.9	?	-	-	chrUn:886595821-1110957068	103302211	103302249	-
TP10991	20	AC-27m	AC-27f	-	Ssa17	12626791	12626730	chrUn:591063901-886595820	276424571	276424510	-		x
TP12492	20	AC-27m	AC-27f	-	Ssa17	12626730	12626791	chrUn:591063901-886595820	276424510	276424571	-		x
TP11048	21	AC-34m	NA	11.7	?	-	-	?	-	-	-
TP31285	21	AC-34m	NA	18.8	?	-	-	?	-	-	-
TP11108	22	NA	AC-15f	14.1	Ssa24	34050024	34050080	chrUn_20	25082402	25082350	TDR6
TP32609	22	NA	AC-15f	11.7	Ssa24	34050080	34050024	chrUn_5	5916788	5916731	SINE2-1_PM
TP11155	23	NA	AC-7f	25.8	Ssa15	76896703	76896765	chrUn_9	2509758	2509696	-		x
TP9839	23	NA	AC-7f	23.5	Ssa15	76896765	76896703	chrUn_9	2509696	2509758	-		x
TP11182	24	AC-20a-m	NA	35.2	Ssa03	79877445	79877504	chrUn:1-295531980	242700971	242701030	-		x
TP21727	24	AC-20a-m	NA	35.2	Ssa03	79877504	79877445	chrUn:1-295531980	242701030	242700971	-		x
TP11204	25	NA	AC-27f	74.1	Ssa29	9557190	9557244	chr_15	2215974	2215918	Tx1-20_DR		x
TP41178	25	NA	AC-27f	72.9	Ssa29	9557244	9557190	chr_15	2215918	2215974	Tx1-20_DR		x
TP11220	26	AC-9m	AC-9f	-	Ssa24	19120982	19120930	chrUn_2/chrUn_22/chrUn_29	-	-	-
TP46624	26	AC-9m	AC-9f	-	Ssa24	19120930	19120982	chrUn_2/chrUn_22/chrUn_29	-	-	-
TP11267	27	AC-33m	AC-33f	-	Ssa15	2464788	2464831	chrUn:886595821-1110957068	161870852	161870807	-		x
TP4002	27	AC-33m	AC-33f	-	Ssa15	2464831	2464788	chrUn:886595821-1110957068	161870808	161870852	-		x
TP11373	28	AC-1+21m	NA	148.2	Ssa02	39874429	39874489	chr_17	3004233	3004288	hAT-6_PM
TP19195	28	AC-1+21m	NA	114.1	Ssa02/Ssa12	-	-	chr_17	3004288	3004233	DNAX3_ML
TP11384	29	AC-15m	NA	76.4	Ssa24	38831306	38831251	chrUn_6	26729051	26728998	-		x
TP2420	29	AC-15m	NA	75.2	Ssa24	38831251	38831306	chrUn_6	26728998	26729051	-		x
TP11435	30	AC-13m	NA	62.3	Ssa02	12435041	12435103	chr_4	712494	712434	Penelope-2_SSa
TP25304	30	AC-13m	NA	77.6	Ssa02/Ssa16/Ssa20	-	-	chr_4	712434	712494	Penelope-2_SSa
TP11694	31	AC-6m	AC-6f	-	Ssa02	30388953	30388903	chrUn:295531981-591063900	115642159	115642109	-		x
TP32659	31	AC-6m	AC-6f	-	Ssa02	30388903	30388953	chrUn:295531981-591063900	115642109	115642159	-		x
TP11845	32	NA	AC-8f	61.1	Ssa28	6242716	6242768	chrUn_20	7355313	7355365	-		x
TP13261	32	NA	AC-8f	58.8	Ssa28	6242768	6242716	chrUn_20	7355365	7355313	-		x
TP11858	33	NA	AC-32f	8.2	Ssa14	40022053	40022105	chrUn:295531981-591063900	206148615	206148669	-		x
TP32579	33	NA	AC-32f	8.2	Ssa14	40022105	40022053	chrUn:295531981-591063900	206148669	206148615	-		x
TP11860	34	AC-33m	AC-33f	-	Ssa15	4494057	4494015	chrUn:1-295531980	168838376	168838334	-		x
TP15853	34	AC-33m	AC-33f	-	Ssa15	4494015	4494057	chrUn:1-295531980	168838334	168838376	DNA7-N1_DR		x
TP11923	35	NA	AC-35f	22.3	Ssa02	18587662	18587723	chrUn:1-295531980	148830892	148830956	L1MEC_5		x
TP29805	35	NA	AC-35f	24.7	Ssa02	18587724	18587662	chrUn:1-295531980	148830957	148830893	L1MEC_5		x
TP11980	36	AC-33m	NA	31.7	Ssa20	29029235	29029295	chrUn:886595821-1110957068	223252224	223252284	-		x
TP8723	36	AC-33m	NA	25.8	Ssa20	29029295	29029235	chrUn:886595821-1110957068	223252284	223252224	UCON64		x
TP11982	37	NA	AC-27f	167	Ssa02	15983468	15983406	chrUn:295531981-591063900	58379871	58379809	-
TP38354	37	NA	AC-27f	167	Ssa02/Ssa15/Ssa16/Ssa19	-	-	chrUn:295531981-591063900	58379809	58379871	-
TP120	38	AC-17m	NA	58.8	Ssa13	6715920	6715872	chrUn:886595821-1110957068	75605366	75605402	-		x
TP9966	38	AC-17m	NA	61.1	Ssa13	6715872	6715920	chrUn:886595821-1110957068	75605402	75605366	L2-1_SSa		x
TP12015	39	AC-19m	AC-19f	-	Ssa03	36702382	36702320	chrUn:295531981-591063900/chrUn:591063901-886595820	-	-	-
TP44745	39	AC-19m	AC-19f	-	Ssa03	21713760	21713698	chrUn_2/chrUn_28	-	-	L1-23_DR
TP12052	40	NA	AC-32f	35.2	Ssa14	26841370	26841433	chrUn_8	43063989	43063925	-		x
TP8824	40	NA	AC-32f	34.1	Ssa14	26841435	26841372	chrUn_8	43063923	43063987	-		x
TP12082	41	NA	AC-14f	116.4	Ssa06/Ssa15	-	-	chrUn_8	17910365	17910413	-
TP21780	41	NA	AC-14f	137.6	Ssa06/Ssa15	-	-	chrUn_8	17910409	17910349	-
TP12242	42	AC-36m	NA	22.3	Ssa21	47549142	47549189	chrUn_22	26165306	26165259	-
TP36177	42	AC-36m	NA	20	Ssa21	47549189	47549141	chrUn_22	26165303	26165348	-
TP12328	43	AC-5m	AC-5f	-	Ssa11	70120069	70120018	chrUn:886595821-1110957068	146747195	146747236	-		x
TP35036	43	AC-5m	AC-5f	-	Ssa11	70120018	70120069	chrUn:886595821-1110957068	146747236	146747195	-		x
TP12471	44	AC-5m	AC-5f	-	Ssa11	70741096	70741052	chrUn_Sex	8525168	8525212	-		x
TP21094	44	AC-5m	AC-5f	-	Ssa11	70741052	70741096	chrUn_Sex	8525212	8525168	-		x
TP12519	46	AC-6m	NA	74.1	Ssa05	33248325	33248381	chrUn:591063901-886595820	70623705	70623659	-		x
TP25711	46	AC-6m	NA	31.7	Ssa05	33248381	33248325	chrUn:591063901-886595820	70623659	70623705	-		x
TP12555	47	AC-6m	AC-6f	-	Ssa02	28041420	28041476	chrUn_2	44614554	44614498	-		x
TP38908	47	AC-6m	AC-6f	-	Ssa02	28041476	28041420	chrUn_2	44614498	44614554	-		x
TP126	48	NA	AC-36f	10.5	Ssa21	14832409	14832369	chrUn_22	7892651	7892605	-		x
TP19328	48	NA	AC-36f	28.2	Ssa21	14832369	14832409	chrUn_22	7892605	7892651	L1MC3		x
TP12610	49	AC-19m	NA	43.5	Ssa03	7724842	7724779	chrUn:886595821-1110957068	158225110	158225049	-
TP30719	49	AC-19m	NA	48.2	Ssa03	7724779	7724838	chrUn:886595821-1110957068	158225107	158225168	-
TP12659	50	AC-20b-m	NA	45.8	Ssa27	11113198	11113148	chrUn_18	5547749	5547797	-		x
TP30904	50	AC-20b-m	NA	58.8	Ssa27	11113148	11113201	chrUn_18	5547797	5547746	-		x
TP12726	51	AC-35m	AC-35f	-	Ssa02	18149083	18149146	chr_19	136752	136691	-
TP34454	51	AC-35m	AC-35f	-	Ssa02	18149147	18149084	chrUn:295531981-591063900	110495778	110495841	-
TP12742	52	NA	AC-13f	92.9	Ssa14	84679064	84679108	?	-	-	-
TP16985	52	NA	AC-13f	90.5	Ssa01	145240857	145240893	?	-	-	-
TP1282	53	NA	AC-16f	57.6	Ssa10	13715815	13715752	chrUn_5	10826221	10826280	-		x
TP14855	53	NA	AC-16f	60	Ssa10	13715752	13715815	chrUn_5	10826280	10826221	-		x
TP13120	54	AC-2m	NA	62.3	?	-	-	chrUn:886595821-1110957068	200597835	200597871	-
TP17348	54	AC-2m	NA	75.2	?	-	-	chrUn:886595821-1110957068	200597908	200597872	-
TP13220	55	AC-4q-m	AC-4q-f	-	Ssa10	71531205	71531147	chrUn_15	12437309	12437351	-		x
TP18100	55	AC-4q-m	AC-4q-f	-	Ssa10	71531147	71531205	chrUn_15	12437351	12437309	-		x
TP13231	56	NA	AC-4p-f	57.6	Ssa15	32386071	32386124	chr_24	1708021	1707974	Eulor9A
TP48080	56	NA	AC-4p-f	69.4	Ssa21	43512771	43512812	chr_24	1707977	1708021	-
TP13232	57	NA	AC-13f	117.6	Ssa04	15426552	15426598	chrUn_10	11928827	11928787	-		x
TP8421	57	NA	AC-13f	117.6	Ssa04	15426595	15426552	chrUn_10	11928787	11928827	-		x
TP13353	59	NA	AC-4q-f	238.8	Ssa09	9080853	9080898	chrUn_29	19003956	19004001	-		x
TP40939	59	NA	AC-4q-f	237.6	Ssa09	9080898	9080853	chrUn_29	19004001	19003956	-		x
TP13355	60	AC-18m	NA	43.5	Ssa01	72813387	72813339	chrUn_Sex	22006723	22006771	-		x
TP39164	60	AC-18m	NA	63.5	Ssa01	72813339	72813387	chrUn_Sex	22006771	22006723	-		x
TP13464	61	NA	AC-16f	82.3	Ssa28	21665128	21665189	chrUn_14/chrUn_17	-	-	hAT-N25_SSa
TP49054	61	NA	AC-16f	81.1	Ssa15	11545182	11545121	chrUn_5	45728669	45728606	hAT-N25_SSa
TP13465	62	NA	AC-4p-f	84.7	Ssa09	122474143	122474206	chrUn_22	11681417	11681480	hAT-N25_SSa		x
TP48615	62	NA	AC-4p-f	83.5	Ssa09	122474206	122474143	chrUn_22	11681480	11681417	hAT-N25_SSa		x
TP13469	63	AC-2m	AC-2f	-	Ssa04	44558970	44558912	chrUn_22	11681417	11681480	-
TP46802	63	AC-2m	AC-2f	-	Ssa04	44558912	44558970	chr_10	1907815	1907873	-
TP13474	64	AC-2m	NA	67	?	-	-	chrUn:591063901-886595820	134629340	134629393	-		x
TP29609	64	AC-2m	NA	67	?	-	-	chrUn:591063901-886595820	134629393	134629340	-		x
TP13567	65	AC-3m	NA	81.1	Ssa07	34937367	34937418	chrUn_15	25104098	25104062	-
TP29538	65	AC-3m	NA	76.4	Ssa07	34937418	34937367	?	-	-	-
TP13573	66	NA	AC-21f	35.2	Ssa12	66272567	66272504	chrUn:295531981-591063900	43831127	43831064	-		x
TP49168	66	NA	AC-21f	63.5	Ssa12	66272502	66272565	chrUn:295531981-591063900	43831062	43831125	-		x
TP13582	67	NA	AC-20b-f	199.9	?	-	-	chrUn:886595821-1110957068	85107488	85107535	-
TP44053	67	NA	AC-20b-f	219.9	?	-	-	chrUn:886595821-1110957068	85107535	85107488	-
TP1366	68	AC-13m	NA	80	Ssa23	25149083	25149136	chrUn:295531981-591063900	261008428	261008481	-		x
TP27818	68	AC-13m	NA	76.4	Ssa23	25149136	25149083	chrUn:295531981-591063900	261008481	261008428	L2-27_ACar		x
TP13867	69	AC-6m	NA	109.4	Ssa05	17517848	17517909	chrUn:591063901-886595820	17075237	17075298	-
TP15236	69	AC-6m	NA	55.2	Ssa05	17517347	17517284	chrUn:591063901-886595820	17075303	17075240	-
TP13992	70	NA	AC-27f	178.8	Ssa17	26771041	26770990	?	-	-	-
TP27055	70	NA	AC-27f	184.7	Ssa17	26770990	26771041	?	-	-	-
TP14118	71	AC-6m	AC-6f	-	Ssa15	1323053	1323105	chrUn:295531981-591063900	172888791	172888739	-		x
TP42863	71	AC-6m	AC-6f	-	Ssa15	1323105	1323053	chrUn:295531981-591063900	172888739	172888791	-		x
TP14202	72	NA	AC-31f	64.7	Ssa27	4276332	4276287	chrUn_18	7805363	7805406	-		x
TP23778	72	NA	AC-31f	61.1	Ssa27	4276287	4276332	chrUn_18	7805406	7805363	Crack-2B_SSa		x
TP14232	73	AC-14m	AC-14f	-	Ssa19	72958495	72958433	?	-	-	-
TP34878	73	AC-14m	AC-14f	-	Ssa19	72958433	72958495	?	-	-	-
TP14390	74	NA	AC-21f	44.7	Ssa02	10656295	10656357	chrUn_19	15809291	15809229	hAT-25N1_SSa
TP40860	74	NA	AC-21f	42.3	Ssa01	10869783	10869720	chrUn_11	38544513	38544575	hAT-25N1_SSa
TP144	75	NA	AC-20b-f	202.3	Ssa13	81093330	81093282	chrUn_12	25711160	25711112	-		x
TP20286	75	NA	AC-20b-f	210.5	Ssa13	81093282	81093330	chrUn_12	25711112	25711160	L1-3_CPB		x
TP14583	76	AC-19m	AC-19f	-	Ssa14	74340631	74340691	chrUn_11	39175022	39174978	-
TP24868	76	AC-19m	AC-19f	-	Ssa14	74340691	74340631	chr_1/chrUn_11/chrUn_17	-	-	-
TP14674	77	NA	AC-24f	37.6	Ssa17	40885409	40885349	chr_4	3484627	3484563	-
TP32800	77	NA	AC-24f	36.4	Ssa01	60935323	60935260	chr_4	3484563	3484627	-
TP14764	78	AC-2m	NA	42.3	Ssa25	13030821	13030865	chrUn_3	5387356	5387399	-		x
TP38149	78	AC-2m	NA	30.5	Ssa25	13030865	13030821	chrUn_3	5387399	5387356	-		x
TP14823	79	NA	AC-25f	43.5	Ssa18	16703422	16703381	chrUn:295531981-591063900	242635573	242635614	-		x
TP41873	79	NA	AC-25f	40	Ssa18	16703381	16703422	chrUn:295531981-591063900	242635614	242635573	-		x
TP14883	81	AC-33m	AC-33f	-	Ssa20	22145679	22145622	chrUn_11	28242917	28242974	-		x
TP17297	81	AC-33m	AC-33f	-	Ssa20	22145622	22145679	chrUn_11	28242974	28242917	-		x
TP14911	82	AC-4p-m	NA	14.1	Ssa09	103087730	103087679	chrUn_5	38924391	38924352	hAT-N28B_SSa
TP2021	82	AC-4p-m	NA	12.9	Ssa09	103087675	103087730	chrUn_24	12734328	12734278	hAT-N28B_SSa
TP15050	83	AC-3m	NA	23.5	Ssa17	51275516	51275552	chrUn:886595821-1110957068	201423353	201423322	L1-4_MD		x
TP36229	83	AC-3m	NA	89.4	Ssa17	51275552	51275516	chrUn:886595821-1110957068	201423322	201423353	-		x
TP15084	84	AC-36m	NA	60	Ssa21	17548807	17548858	chrUn:886595821-1110957068	213322713	213322662	Gypsy-22-LTR_DR		x
TP19305	84	AC-36m	NA	62.3	Ssa21	17548858	17548807	chrUn:886595821-1110957068	213322662	213322713	-		x
TP15090	85	NA	AC-28f	32.9	Ssa14	7519569	7519531	chr_8	3247052	3247084	-
TP9671	85	NA	AC-28f	30.5	?	-	-	chr_8	3247085	3247052	-
TP15157	86	AC-33m	NA	9.4	Ssa20	20124434	20124477	chrUn_11	30039662	30039601	L1-37_DR		x
TP35648	86	AC-33m	NA	18.8	Ssa20	20124477	20124431	chrUn_11	30039601	30039665	-		x
TP1516	87	AC-20b-m	AC-20b-f	-	Ssa03	49350473	49350516	chrUn_12	9775612	9775655	-		x
TP21852	87	AC-20b-m	AC-20b-f	-	Ssa03	49350513	49350473	chrUn_12	9775652	9775612	-		x
TP15189	88	AC-14m	NA	91.7	?	-	-	chrUn:295531981-591063900	72266713	72266752	-		x
TP27425	88	AC-14m	NA	92.9	?	-	-	chrUn:295531981-591063900	72266752	72266713	-		x
TP15275	90	AC-13m	NA	61.1	Ssa23	23522522	23522583	chrUn:886595821-1110957068	80179431	80179492	-		x
TP38362	90	AC-13m	NA	43.5	Ssa23	23522583	23522522	chrUn:886595821-1110957068	80179492	80179431	-		x
TP15300	91	NA	AC-26f	88.2	Ssa16	43951659	43951598	chrUn_1	2279392	2279446	hAT-38_SSa		x
TP27322	91	NA	AC-26f	77.6	Ssa16	43951598	43951659	chrUn_1	2279446	2279392	hAT-38_SSa		x
TP1538	92	AC-10m	NA	20	Ssa11	26416020	26415963	chrUn:1-295531980	30251589	30251532	-		x
TP25271	92	AC-10m	NA	62.3	Ssa11	26415963	26416020	chrUn:1-295531980	30251532	30251589	LTR5B_SS		x
TP15478	93	AC-23m	NA	15.2	Ssa04	66825518	66825462	chrUn:295531981-591063900	89648606	89648655	-
TP34107	93	AC-23m	NA	56.4	Ssa04/Ssa13	-	-	chrUn:295531981-591063900	89648655	89648606	-
TP155	94	NA	AC-17f	21.1	Ssa13	24902934	24902873	chrUn_16	37291969	37292029	-		x
TP1552	94	NA	AC-17f	42.3	Ssa13	24902873	24902934	chrUn_16	37292029	37291969	-		x
TP15518	95	NA	AC-31f	29.4	Ssa27	28310242	28310180	chrUn_18	1132327	1132389	-		x
TP7845	95	NA	AC-31f	23.5	Ssa27	28310180	28310242	chrUn_18	1132389	1132327	-		x
TP15633	97	AC-2m	NA	15.2	Ssa25	21293899	21293836	chrUn:886595821-1110957068	93738825	93738762	-		x
TP22734	97	AC-2m	NA	14.1	Ssa25	21293835	21293898	chrUn:886595821-1110957068	93738761	93738824	-		x
TP1574	98	NA	AC-16f	55.2	Ssa10	43175648	43175685	?	-	-	-
TP24098	98	NA	AC-16f	32.9	Ssa10	43175684	43175647	?	-	-	-
TP15904	100	AC-22m	AC-22f	-	Ssa20	53220701	53220641	chrUn:886595821-1110957068	106075872	106075932	-		x
TP6497	100	AC-22m	AC-22f	-	Ssa20	53220641	53220700	chrUn:886595821-1110957068	106075932	106075873	-		x
TP15979	101	AC-1+21m	NA	171.7	Ssa26	21809756	21809693	chr_17	459327	459264	Mariner-17_SSa
TP15982	101	NA	AC-4q-f	116.4	Ssa20	5374475	5374414	chrUn_12	30651281	30651344	Mariner-17_SSa
TP15979	102	AC-1+21m	NA	171.7	Ssa26	21809756	21809693	chr_17	459327	459264	Mariner-17_SSa
TP40148	102	NA	AC-20a-f	35.2	Ssa06/Ssa16/Ssa22	-	-	chrUn_13	3197918	3197855	Mariner-17_SSa
TP16006	104	NA	AC-6f	109.4	Ssa22	27074849	27074786	chr_15	2352357	2352294	Gypsy-48_SSa-I
TP16022	104	AC-33m	AC-33f	-	Ssa06/Ssa13/Ssa22	-	-	chrUn:295531981-591063900	86240016	86240079	Mariner-17_SSa
TP16247	106	NA	AC-24f	41.1	Ssa29	12412112	12412054	chrUn:295531981-591063900	260765044	260765104	-		x
TP43292	106	NA	AC-24f	40	Ssa29	12412054	12412112	chrUn:295531981-591063900	260765104	260765044	-		x
TP1629	107	AC-35m	AC-35f	-	?	-	-	?	-	-	-
TP21720	107	AC-35m	AC-35f	-	?	-	-	?	-	-	-
TP16459	108	NA	AC-4q-f	14.1	Ssa23	43775193	43775238	chrUn:591063901-886595820	220109210	220109267	-
TP40844	108	NA	AC-4q-f	8.2	Ssa23	43775238	43775181	chrUn:591063901-886595820	220109267	220109222	-
TP1647	109	AC-29m	NA	41.1	Ssa01	152669302	152669357	chrUn:1-295531980	101601391	101601329	-
TP28199	109	AC-29m	NA	36.4	Ssa01	152669513	152669458	chrUn:1-295531980	101601336	101601391	-
TP16538	110	AC-8m	AC-8f	-	Ssa09	55458609	55458672	chrUn_29	9210984	9210921	-		x
TP21087	110	AC-8m	AC-8f	-	Ssa09	55458672	55458609	chrUn_29	9210921	9210984	-		x
TP16637	111	AC-26m	AC-26f	-	Ssa16	6818301	6818355	?	-	-	-
TP5583	111	AC-26m	AC-26f	-	Ssa16	6818355	6818298	?	-	-	-
TP16704	112	NA	AC-6f	80	Ssa05	38850389	38850349	chrUn_22	19775678	19775719	-
TP7282	112	NA	AC-6f	82.3	Ssa10/Ssa21/Ssa23	-	-	chrUn_22	19775719	19775678	-
TP16930	113	AC-19m	AC-19f	-	Ssa03	31559034	31559083	chrUn_28	2691081	2691039	-
TP32463	113	AC-19m	AC-19f	-	Ssa03	31559083	31559034	chrUn_28	2691039	2691072	-
TP17050	115	AC-2m	AC-2f	-	Ssa03/Ssa20	-	-	chrUn:1-295531980	48687646	48687594	-
TP46764	115	AC-2m	AC-2f	-	Ssa03	25719307	25719358	chrUn:1-295531980	48687594	48687646	-
TP17077	116	AC-20a-m	NA	44.7	Ssa03	85671500	85671458	chrUn:295531981-591063900	1704785	1704827	-
TP39925	116	AC-20a-m	NA	41.1	Ssa03	85671377	85671419	chrUn:295531981-591063900	102753886	102753844	-
TP17408	119	NA	AC-8f	31.7	Ssa28	13019213	13019175	?	-	-	-
TP21088	119	NA	AC-8f	31.7	Ssa28	13019175	13019213	?	-	-	L1-79_ACar
TP17461	120	AC-35m	NA	17.6	Ssa02	12671768	12671712	chrUn:886595821-1110957068	37175537	37175593	-		x
TP7699	120	AC-35m	NA	30.5	Ssa02	12671712	12671768	chrUn:886595821-1110957068	37175593	37175537	-		x
TP17660	121	NA	AC-33f	31.7	Ssa20	1505371	1505320	chrUn:295531981-591063900	86600212	86600263	L1-65_ACar		x
TP9229	121	NA	AC-33f	38.8	Ssa20	1505320	1505371	chrUn:295531981-591063900	86600263	86600212	-		x
TP17785	122	NA	AC-4p-f	76.4	Ssa20	65522829	65522766	chrUn:1-295531980/chrUn:591063901-886595820	-	-	ERV6B-MD_I
TP40277	122	NA	AC-4p-f	77.6	Ssa20	65522765	65522828	chrUn:1-295531980/chrUn:591063901-886595820	-	-	ERV6B-MD_I
TP1780	123	AC-31m	NA	52.9	Ssa27	12818895	12818929	chrUn_18	4580614	4580669	-		x
TP20041	123	AC-31m	NA	54.1	Ssa27	12818929	12818895	chrUn_18	4580669	4580614	-		x
TP18037	124	AC-10m	NA	69.4	Ssa11	2823892	2823848	?	-	-	-
TP18039	124	AC-10m	NA	52.9	Ssa11	2823848	2823892	?	-	-	-
TP18378	127	NA	AC-18f	16.4	Ssa19	38328517	38328490	?	-	-	EUTREP11
TP18381	127	NA	AC-18f	16.4	Ssa19	38328490	38328517	?	-	-	EUTREP11
TP1844	129	AC-6m	NA	150.5	Ssa09/Ssa15/Ssa16/Ssa17	-	-	chrUn:591063901-886595820	288078952	288078982	hAT-N7_SSa
TP26207	129	AC-6m	NA	144.7	Ssa09/Ssa11/Ssa15/Ssa16/Ssa17/Ssa26/Ssa27	-	-	chrUn:1-295531980	131718285	131718244	hAT-N7_SSa
TP18647	130	AC-14m	AC-14f	-	Ssa19	74199908	74199867	chrUn:295531981-591063900	288929847	288929808	-		x
TP28112	130	AC-14m	AC-14f	-	Ssa19	74199867	74199908	chrUn:295531981-591063900	288929808	288929847	-		x
TP18753	131	AC-9m	AC-9f	-	Ssa01	21728385	21728325	chrUn_19	21865971	21866031	-		x
TP47190	131	AC-9m	AC-9f	-	Ssa01	21728325	21728385	chrUn_19	21866031	21865971	-		x
TP18863	132	AC-33m	AC-33f	-	Ssa20	2375082	2375122	chrUn_8	34338676	34338635	-
TP42955	132	AC-33m	AC-33f	-	Ssa20	2376642	2376602	chrUn:295531981-591063900	85838287	85838327	-
TP18992	133	NA	AC-32f	91.7	Ssa03	20482373	20482306	chrUn:591063901-886595820	177185269	177185314	-
TP36902	133	NA	AC-32f	94.1	Ssa07	39125316	39125278	chrUn:591063901-886595820	177185305	177185269	-
TP19035	134	NA	AC-14f	130.5	Ssa06	70894277	70894334	chrUn_4	19363706	19363763	L1ME5		x
TP36491	134	NA	AC-14f	136.4	Ssa06	70894334	70894277	chrUn_4	19363763	19363706	L1ME5		x
TP19042	135	AC-35m	NA	20	Ssa02	23861604	23861662	chrUn:591063901-886595820	245815777	245815834	-		x
TP24210	135	AC-35m	NA	30.5	Ssa02	23861661	23861604	chrUn:591063901-886595820	245815834	245815777	-		x
TP19090	136	AC-35m	NA	42.3	Ssa02	12245254	12245212	chrUn_3	20055153	20055111	-		x
TP42492	136	AC-35m	NA	25.8	Ssa02	12245212	12245254	chrUn_3	20055111	20055153	L1-23_DR		x
TP19179	137	AC-1+21m	NA	114.1	Ssa01	44863471	44863408	chrUn:886595821-1110957068	194569997	194569969	-
TP6246	137	AC-1+21m	NA	149.4	Ssa03/Ssa03/Ssa06	-	-	chrUn_14	2505685	2505733	-
TP19435	142	NA	AC-26f	21.1	Ssa09	43197054	43197116	chr_1	1341921	1341983	RTEX-2_SSa		x
TP22720	142	NA	AC-26f	18.8	Ssa09	43197116	43197054	chr_1	1341983	1341921	RTEX-2_SSa		x
TP19489	143	AC-26m	AC-26f	-	Ssa16	32280765	32280804	chrUn_1	45149357	45149399	-		x
TP31204	143	AC-26m	AC-26f	-	Ssa16	32280804	32280765	chrUn_1	45149399	45149357	-		x
TP19513	144	AC-18m	NA	74.1	?	-	-	chrUn:591063901-886595820	229858779	229858837	-
TP26665	144	AC-18m	NA	16.4	?	-	-	?	-	-	-
TP1965	145	AC-29m	NA	17.6	Ssa01	134016840	134016896	chrUn_5	1934802	1934838	-		x
TP32394	145	AC-29m	NA	27	Ssa01	134016896	134016840	chrUn_5	1934838	1934802	-		x
TP19798	146	NA	AC-20b-f	209.4	Ssa13	88472487	88472425	chr_19	5063467	5063530	Gypsy-200_DR-I
TP44730	146	NA	AC-20b-f	231.7	Ssa13	88472425	88472487	chrUn_2	35117679	35117617	Gypsy-200_DR-I
TP19799	147	AC-18m	NA	42.3	Ssa19	58900255	58900317	chrUn_9	17748234	17748296	-		x
TP44113	147	AC-18m	NA	70.5	Ssa19	58900317	58900255	chrUn_9	17748296	17748234	-		x
TP19802	148	NA	AC-14f	84.7	Ssa19	67502382	67502320	chrUn_11	41102831	41102769	-		x
TP44743	148	NA	AC-14f	110.5	Ssa19	67502320	67502382	chrUn_11	41102769	41102831	-		x
TP19829	149	NA	AC-37f	36.4	Ssa18	61785698	61785737	?	-	-	-
TP25716	149	NA	AC-37f	34.1	Ssa18	61785737	61785698	?	-	-	-
TP19872	150	AC-23m	AC-23f	-	Ssa04	70237911	70237949	?	-	-	-
TP47969	150	AC-23m	AC-23f	-	Ssa04	70237949	70237911	?	-	-	-
TP19875	151	AC-1+21m	NA	41.1	Ssa02	38627471	38627512	chrUn_19	7879613	7879584	Crack-2B_SSa
TP43746	151	AC-1+21m	NA	51.7	Ssa02	38627512	38627449	chrUn_8	12552887	12552938	Crack-2B_SSa
TP19898	152	AC-33m	AC-33f	-	Ssa20	2251153	2251100	chrUn:295531981-591063900	85969868	85969922	-		x
TP48451	152	AC-33m	AC-33f	-	Ssa20	2251100	2251153	chrUn:295531981-591063900	85969922	85969868	-		x
TP19935	153	AC-20b-m	AC-20b-f	-	Ssa05	64501017	64501069	chrUn_11	28981399	28981343	-		x
TP44124	153	AC-20b-m	AC-20b-f	-	Ssa05	64501062	64501017	chrUn_11	28981343	28981399	DNA3-3_SSa		x
TP19960	154	AC-17m	AC-17f	-	Ssa13	46028871	46028808	chrUn_16	10276854	10276916	hAT-32_SSa		x
TP3703	154	AC-17m	AC-17f	-	Ssa13	46028805	46028868	chrUn_16	10276919	10276857	hAT-32_SSa		x
TP20050	156	AC-23m	NA	24.7	Ssa04	52031709	52031680	chrUn_8	13994320	13994272	-		x
TP24144	156	AC-23m	NA	29.4	Ssa04	52031680	52031709	chrUn_8	13994272	13994320	Polinton-2_DR		x
TP20057	157	AC-13m	NA	44.7	Ssa02	64755874	64755923	chrUn_16	9570053	9570004	ERV1-N1-I_XT
TP27979	157	AC-13m	NA	42.3	Ssa02	64755923	64755874	chrUn:886595821-1110957068/chrUn_16	-	-	ERV1-N1-I_XT
TP20100	158	AC-15m	AC-15f	-	Ssa24/Ssa26	-	-	chrUn_6	29623484	29623435	-
TP21800	158	AC-15m	AC-15f	-	Ssa24	7878064	7878113	chrUn_6	29623435	29623484	-
TP20189	159	AC-20b-m	NA	30.5	Ssa03	76163936	76163986	chrUn_13	9481131	9481081	-		x
TP5075	159	AC-20b-m	NA	50.5	Ssa03	76163986	76163936	chrUn_13	9481081	9481131	-		x
TP20273	161	AC-19m	NA	57.6	?	-	-	chrUn:295531981-591063900	86657381	86657310	-
TP27676	161	AC-19m	NA	52.9	Ssa13	13307038	13307095	chrUn:295531981-591063900	86657318	86657383	-
TP20275	162	AC-30m	NA	36.4	Ssa14	72443779	72443738	chrUn_14	1655393	1655432	-		x
TP42401	162	AC-30m	NA	21.1	Ssa14	72443738	72443779	chrUn_14	1655432	1655393	-		x
TP20280	163	AC-9m	AC-9f	-	Ssa01	25399921	25399876	?	-	-	-
TP48587	163	AC-9m	AC-9f	-	Ssa01	25399876	25399921	?	-	-	-
TP2029	165	AC-7m	NA	24.7	Ssa15	66838965	66839020	chrUn_9	24206274	24206329	-		x
TP27076	165	AC-7m	NA	11.7	Ssa15	66839020	66838965	chrUn_9	24206329	24206274	-		x
TP20389	166	AC-1+21m	AC-1+21f	-	Ssa12	75100991	75101038	chrUn_17	30555686	30555639	-		x
TP37548	166	AC-1+21m	AC-1+21f	-	Ssa12	75101038	75100991	chrUn_17	30555639	30555686	-		x
TP2041	167	AC-35m	AC-35f	-	Ssa02	13503229	13503285	?	-	-	-
TP36649	167	AC-35m	AC-35f	-	Ssa02	13503285	13503229	?	-	-	-
TP20578	168	NA	AC-15f	65.8	Ssa24	4984105	4984158	chrUn_6	13399353	13399300	DNA3-1_DR		x
TP8251	168	NA	AC-15f	65.8	Ssa24	4984158	4984105	chrUn_6	13399300	13399353	-		x
TP20601	169	AC-37m	AC-37f	-	Ssa18	51900855	51900918	chrUn:591063901-886595820	90634055	90633992	-		x
TP28737	169	AC-37m	AC-37f	-	Ssa18	51900920	51900857	chrUn:591063901-886595820	90633990	90634053	-		x
TP20722	170	NA	AC-16f	44.7	Ssa24	5005033	5004970	chrUn_4	5376547	5376610	Rex1-3B_SSa
TP20733	170	AC-19m	AC-19f	-	Ssa10/Ssa16	-	-	chrUn_8	2605764	2605827	-
TP20731	171	AC-4p-m	AC-4p-f	-	Ssa23/Ssa24	-	-	chr_4	3199684	3199747	-
TP20733	171	AC-19m	AC-19f	-	Ssa10/Ssa16	-	-	chrUn_8	2605764	2605827	-
TP20781	174	AC-5m	AC-5f	-	Ssa11	77257651	77257588	chrUn:295531981-591063900	269711956	269712019	-
TP2836	174	AC-5m	AC-5f	-	?	-	-	?	-	-	-
TP20801	175	NA	AC-31f	31.7	Ssa27	28220277	28220228	?	-	-	Penelope2_XT
TP22209	175	NA	AC-31f	22.3	Ssa27	28220228	28220277	?	-	-	Penelope2_XT
TP20850	176	AC-4q-m	AC-4q-f	-	Ssa10	75006898	75006839	chr_1	2423950	2424009	-		x
TP37414	176	AC-4q-m	AC-4q-f	-	Ssa10	75006839	75006898	chr_1	2424009	2423950	-		x
TP21040	177	AC-37m	NA	9.4	Ssa18	50772903	50772952	chrUn_9	10335825	10335776	-		x
TP2288	177	AC-37m	NA	23.5	Ssa18	50772952	50772903	chrUn_9	10335776	10335825	-		x
TP21041	178	AC-37m	NA	14.1	Ssa18	50772903	50772952	chrUn_9	10335825	10335776	-		x
TP2290	178	AC-37m	NA	22.3	Ssa18	50772952	50772903	chrUn_9	10335776	10335825	-		x
TP21144	182	AC-30m	NA	5.8	Ssa14	84278992	84278940	chrUn:591063901-886595820	37505227	37505279	-		x
TP25660	182	AC-30m	NA	7	Ssa14	84278940	84278992	chrUn:591063901-886595820	37505279	37505227	-		x
TP21148	183	NA	AC-28f	31.7	Ssa15	20509017	20509064	chrUn_16	30556239	30556193	DNA2-10_DR
TP22565	183	NA	AC-28f	57.6	Ssa15	20509064	20509017	chrUn_12	4652895	4652941	DNA2-10_DR
TP21172	184	NA	AC-16f	38.8	Ssa13	61866717	61866765	chrUn:886595821-1110957068	68939611	68939560	hAT-N150_DR
TP44154	184	NA	AC-16f	44.7	Ssa12	38532212	38532260	chrUn:886595821-1110957068	68939560	68939611	LTR5_Tbel
TP21207	185	AC-1+21m	NA	135.2	Ssa24	11473373	11473327	chrUn_20	13519385	13519431	Crack-13_SSa
TP9857	185	AC-1+21m	NA	179.9	Ssa01/Ssa03/Ssa03/Ssa04/Ssa11/Ssa13/Ssa13/Ssa14/Ssa17/Ssa19/Ssa19/Ssa24	-	-	chrUn_20	13519431	13519385	Crack-13_SSa
TP21217	186	AC-26m	NA	76.4	Ssa17	41083067	41083007	chrUn:591063901-886595820	57690812	57690753	Crack-13_SSa
TP22984	186	AC-26m	NA	75.2	Ssa23	39992515	39992466	chrUn_20	24526109	24526060	Crack-13_SSa
TP21217	187	AC-26m	NA	76.4	Ssa17	41083067	41083007	chrUn:591063901-886595820	57690812	57690753	Crack-13_SSa
TP21207	187	AC-1+21m	NA	135.2	Ssa24	11473373	11473327	chrUn_20	13519385	13519431	Crack-13_SSa
TP2123	188	AC-19m	AC-19f	-	Ssa26	22391148	22391102	chrUn_8	13939486	13939533	-
TP24047	188	AC-19m	AC-19f	-	Ssa26	22391102	22391148	chrUn_28	12526671	12526717	-
TP21426	189	NA	AC-25f	30.5	Ssa01	52529106	52529052	chr_1	8355279	8355215	-		x
TP35588	189	NA	AC-25f	21.1	Ssa01	52529052	52529106	chr_1	8355215	8355279	-		x
TP21893	195	NA	AC-4q-f	97.6	Ssa29	23769263	23769203	chr_11/chr_22	-	-	-
TP25366	195	NA	AC-4q-f	221.1	Ssa18	19220494	19220557	chr_11/chr_22	-	-	-
TP21901	196	AC-1+21m	NA	174.1	Ssa04	-	-	chrUn_7	36697227	36697163	-
TP28562	196	AC-1+21m	NA	112.9	Ssa14	51773389	51773452	chrUn_17	21420363	21420310	-
TP22172	197	AC-6m	NA	41.1	Ssa11	48971714	48971752	chrUn_17	17900694	17900731	REP-21_CPB		x
TP6786	197	AC-6m	NA	28.2	Ssa11	48971752	48971714	chrUn_17	17900731	17900694	-		x
TP2224	199	NA	AC-16f	23.5	Ssa10	14225823	14225760	chrUn:886595821-1110957068	142542764	142542701	-		x
TP8851	199	NA	AC-16f	27	Ssa10	14225759	14225822	chrUn:886595821-1110957068	142542700	142542763	-		x
TP22419	200	AC-15m	NA	45.8	Ssa26	5047262	5047313	chrUn_6	39653781	39653844	-		x
TP3137	200	AC-15m	NA	62.3	Ssa26	5047314	5047262	chrUn_6	39653845	39653782	-		x
TP22445	201	AC-3m	NA	37.6	Ssa07	10403528	10403477	chrUn:886595821-1110957068	66533824	66533771	ERV1-N3-I_DR
TP28606	201	AC-3m	NA	91.7	Ssa07	10403477	10403528	chrUn:591063901-886595820	285445305	285445251	ERV1-N3-I_DR
TP22456	202	AC-20a-m	NA	5.8	Ssa06	11350756	11350809	chrUn:591063901-886595820	196944424	196944384	Penelope-4_ACar		x
TP32387	202	AC-20a-m	NA	4.7	Ssa06	11350809	11350756	chrUn:591063901-886595820	196944384	196944424	-		x
TP22546	203	AC-32m	AC-32f	-	Ssa23	1231138	1231097	chrUn_19	15999915	15999954	-		x
TP49185	203	AC-32m	AC-32f	-	Ssa23	1231097	1231138	chrUn_19	15999954	15999912	-		x
TP22550	204	AC-19m	AC-19f	-	Ssa10	92403347	92403303	chrUn_16	36109119	36109170	-
TP860	204	AC-19m	AC-19f	-	Ssa10	92403303	92403351	chrUn_16	36109163	36109119	-
TP22603	206	NA	AC-27f	130.5	Ssa16	62626184	62626224	chrUn:591063901-886595820	284296807	284296763	Harbinger-1_LCh		x
TP23743	206	NA	AC-27f	128.2	Ssa16	62626224	62626184	chrUn:591063901-886595820	284296763	284296807	L1-53_DR		x
TP2279	209	NA	AC-19f	48.2	Ssa03	7125920	7125866	chr_15	1227095	1227038	-
TP36085	209	AC-19m	NA	0	Ssa03	7125866	7125920	chrUn_17	14336016	14335962	X1_DNA
TP22813	210	AC-32m	AC-32f	-	Ssa14	3331535	3331585	chrUn_8	12849347	12849397	-		x
TP47925	210	AC-32m	AC-32f	-	Ssa14	3331585	3331535	chrUn_8	12849397	12849347	-		x
TP2283	211	AC-3m	AC-3f	-	Ssa07	36076803	36076858	chrUn_21	12173439	12173494	-		x
TP43156	211	AC-3m	AC-3f	-	Ssa07	36076855	36076803	chrUn_21	12173491	12173439	-		x
TP2288	212	AC-37m	NA	23.5	Ssa18	50772952	50772903	chrUn_9	10335776	10335825	-
TP2288	212	AC-37m	NA	23.5	Ssa18	50772952	50772903	chrUn_9	10335776	10335825	-
TP22912	214	AC-31m	AC-31f	-	Ssa03	50863119	50863180	chrUn_2	7920197	7920259	-		x
TP23551	214	AC-31m	AC-31f	-	Ssa03	50863174	50863119	chrUn_2	7920252	7920197	-		x
TP22951	215	NA	AC-24f	67	?	-	-	chrUn:1-295531980	295197936	295197873	-
TP31350	215	NA	AC-24f	68.2	?	-	-	chrUn:1-295531980	295197873	295197936	Gypsy-33-I_DR
TP23072	218	NA	AC-6f	118.8	Ssa05	47102013	47101970	chrUn_2	37897925	37897968	-
TP10759	218	NA	AC-32f	122.3	Ssa02	71082579	71082524	chrUn_21	7184987	7184932	-
TP23130	219	AC-1+21m	AC-1+21f	-	Ssa12	78276964	78277026	chrUn_17	39676656	39676707	-		x
TP8479	219	AC-1+21m	AC-1+21f	-	Ssa12	78277026	78276964	chrUn_17	39676707	39676656	-		x
TP23189	220	NA	AC-37f	16.4	Ssa18	61957517	61957469	chrUn_9	13878672	13878624	hAT-N28_SSa
TP28744	220	NA	AC-37f	38.8	Ssa10	113418638	113418696	chr_18	2829534	2829474	hAT-N28B_SSa
TP23190	221	NA	AC-26f	69.4	Ssa16	15818331	15818387	chrUn_1	43703444	43703389	LTR46_Mim		x
TP5366	221	NA	AC-26f	72.9	Ssa16	15818387	15818331	chrUn_1	43703389	43703444	LTR46_Mim		x
TP23342	222	NA	AC-18f	137.6	Ssa21	6009172	6009124	chrUn:591063901-886595820	276052954	276053008	DNA4-1B_SSa
TP8985	222	NA	AC-18f	135.2	Ssa21	6009124	6009172	chrUn_23	9072425	9072476	DNA4-1B_SSa
TP23381	223	AC-29m	NA	22.3	Ssa01	133894082	133894043	?	-	-	-
TP39340	223	AC-29m	NA	16.4	Ssa01	133894043	133894082	?	-	-	-
TP23402	224	AC-20a-m	NA	21.1	Ssa03/Ssa03/Ssa06	-	-	?	-	-	-
TP26700	224	AC-20a-m	NA	11.7	Ssa06	26978080	26978132	?	-	-	-
TP23408	225	AC-26m	NA	32.9	Ssa16	46539872	46539814	?	-	-	CfERVF2_LTR
TP5241	225	AC-26m	NA	35.2	Ssa16	46539811	46539872	?	-	-	CfERVF2_LTR
TP23571	227	AC-1+21m	AC-1+21f	-	Ssa22	29136990	29136950	chrUn_7	32930792	32930749	-		x
TP41317	227	AC-1+21m	AC-1+21f	-	Ssa22	29136950	29136990	chrUn_7	32930752	32930792	-		x
TP23667	228	AC-4p-m	NA	56.4	Ssa10	94458491	94458523	?	-	-	-
TP4647	228	AC-4p-m	NA	15.2	?	-	-	?	-	-	-
TP23995	231	AC-1+21m	NA	181.1	Ssa12	47132250	47132207	chrUn:591063901-886595820	118178977	118179020	hAT-N48B_DR		x
TP47944	231	AC-1+21m	NA	101.1	Ssa12	47132207	47132250	chrUn:591063901-886595820	118179020	118178977	-		x
TP24	232	AC-26m	AC-26f	-	Ssa29	39680083	39680035	chrUn_26	8856785	8856836	-
TP43419	232	AC-26m	AC-26f	-	Ssa06	59910060	59910025	chr_4/chrUn_11	-	-	-
TP24053	234	NA	AC-16f	43.5	Ssa10	20178005	20177964	chrUn_5	18768418	18768377	-		x
TP28387	234	NA	AC-16f	42.3	Ssa10	20177964	20178005	chrUn_5	18768377	18768418	-		x
TP24160	237	AC-16m	AC-16f	-	Ssa27	26514719	26514669	chr_5	940353	940301	-
TP39002	237	AC-16m	AC-16f	-	Ssa10	14875368	14875420	chr_5	940301	940353	EnSpm-N1_SSa
TP24190	238	NA	AC-35f	64.7	Ssa14	3336550	3336489	chrUn_3	15528863	15528801	BovB_Ma
TP49316	238	NA	AC-35f	63.5	Ssa29	7678950	7678893	chrUn_3	15528798	15528858	BovB_Ma
TP2430	241	NA	AC-16f	24.7	Ssa10	15559780	15559743	chr_15	1938806	1938830	-		x
TP8441	241	NA	AC-16f	25.8	Ssa10	15559743	15559780	chr_15	1938830	1938802	-		x
TP24308	242	AC-20a-m	NA	29.4	Ssa26	42886020	42886067	chrUn:1-295531980	200058700	200058659	-
TP3179	242	AC-20a-m	NA	32.9	Ssa07	23234490	23234454	chrUn:591063901-886595820/chrUn_20	-	-	-
TP2442	243	AC-13m	NA	75.2	Ssa24	4244095	4244051	chrUn_4	36426126	36426083	hAT-N25_SSa
TP729	243	AC-13m	NA	64.7	Ssa23	35763916	35763960	chrUn_4	36426083	36426126	hAT-N25_SSa
TP24566	244	AC-30m	NA	21.1	Ssa27	1741451	1741508	chrUn_7	11400801	11400744	TguERV1_LTR1c		x
TP48878	244	AC-30m	NA	20	Ssa27	1741508	1741451	chrUn_7	11400744	11400801	-		x
TP2461	245	AC-16m	NA	27	Ssa10	10268075	10268010	chrUn:886595821-1110957068	186964164	186964220	MLTR11B		x
TP46651	245	AC-16m	NA	35.2	Ssa10	10268009	10268074	chrUn:886595821-1110957068	186964220	186964165	MLTR11B		x
TP24823	246	NA	AC-4q-f	35.2	Ssa10	85064906	85064954	chrUn:591063901-886595820	42069105	42069057	hAT-N23B_EL		x
TP9102	246	NA	AC-4q-f	36.4	Ssa10	85064954	85064906	chrUn:591063901-886595820	42069057	42069105	-		x
TP24934	248	NA	AC-23f	16.4	Ssa12	50864122	50864172	chrUn:886595821-1110957068/chrUn_10	-	-	-
TP2634	248	NA	AC-23f	17.6	Ssa12	50864172	50864122	chrUn:886595821-1110957068	66010573	66010532	-
TP24970	249	AC-20a-m	NA	9.4	Ssa03	65121900	65121963	chr_11/chr_22	-	-	DNA-TA-8_DR
TP32462	249	AC-20a-m	NA	23.5	Ssa03/Ssa13	-	-	chrUn:591063901-886595820	23572412	23572349	DNA-TA-8_DR
TP25001	250	NA	AC-35f	43.5	Ssa02	28732915	28732970	chrUn:591063901-886595820	289707644	289707611	-		x
TP31364	250	NA	AC-35f	42.3	Ssa02	28732970	28732915	chrUn:591063901-886595820	289707611	289707644	-		x
TP25004	251	AC-1+21m	NA	163.5	Ssa12	81794768	81794724	chr_1	7688511	7688539	-
TP29977	251	AC-1+21m	NA	163.5	Ssa12	81794724	81794768	?	-	-	-
TP25214	252	AC-20b-m	NA	44.7	Ssa03/Ssa06	-	-	chrUn:886595821-1110957068	156741374	156741417	-
TP4627	252	AC-20b-m	NA	29.4	Ssa03/Ssa06	-	-	chrUn:886595821-1110957068	156741417	156741374	-
TP25233	253	AC-33m	AC-33f	-	Ssa15	2529278	2529221	chrUn_11	39668572	39668531	-		x
TP30290	253	AC-33m	AC-33f	-	Ssa15	2529221	2529278	chrUn_11	39668531	39668573	-		x
TP25656	258	NA	AC-13f	98.8	Ssa13	105399245	105399200	chrUn_11	8573952	8573994	TguLTRK3a
TP48161	258	NA	AC-13f	98.8	Ssa27	36776232	36776189	chrUn_11	8573994	8573952	DNA3a_Lch
TP2595	262	AC-13m	AC-13f	-	Ssa01	7922595	7922537	chrUn_14	2827368	2827426	-
TP47512	262	AC-13m	AC-13f	-	Ssa17	13388929	13388871	chrUn_14	2827426	2827368	-
TP26241	264	AC-29m	AC-29f	-	Ssa01	123640885	123640931	chrUn_5	40822853	40822899	-		x
TP41191	264	AC-29m	AC-29f	-	Ssa01	123640931	123640885	chrUn_5	40822899	40822853	-		x
TP26426	266	NA	AC-4p-f	32.9	Ssa09	108964006	108964052	chrUn:1-295531980	268715652	268715606	-		x
TP3055	266	NA	AC-4p-f	36.4	Ssa09	108964051	108964006	chrUn:1-295531980	268715607	268715652	-		x
TP26432	267	AC-4q-m	AC-4q-f	-	?	-	-	?	-	-	-
TP45025	267	AC-4q-m	AC-4q-f	-	Ssa06	82379923	82379868	?	-	-	-
TP26637	268	AC-4q-m	NA	9.4	Ssa09	41090109	41090146	chrUn:591063901-886595820	223352682	223352632	Rex1-3C_SSa
TP8319	268	AC-4q-m	NA	51.7	Ssa10/Ssa15	-	-	chrUn_24	10578940	10578977	Rex1-3C_SSa
TP2672	271	AC-13m	NA	111.7	Ssa23	17659772	17659725	chrUn_4	7738211	7738258	-		x
TP49422	271	AC-13m	NA	114.1	Ssa23	17659725	17659772	chrUn_4	7738258	7738211	-		x
TP26754	272	NA	AC-26f	70.5	?	-	-	chrUn_18	19164634	19164591	-
TP4009	272	NA	AC-26f	70.5	?	-	-	?	-	-	-
TP26978	275	AC-25m	AC-25f	-	Ssa02	12660806	12660858	chrUn:886595821-1110957068	71845076	71845135	-
TP26980	275	AC-25m	AC-25f	-	Ssa02	12660808	12660858	chrUn:886595821-1110957068	54543275	54543318	-
TP27080	280	NA	AC-33f	41.1	Ssa20	28334040	28334098	chrUn_10	7711521	7711462	-		x
TP32682	280	NA	AC-33f	49.4	Ssa20	28334098	28334040	chrUn_10	7711462	7711521	hAT-N134_DR		x
TP27113	281	NA	AC-23f	65.8	?	-	-	chrUn_10	28050024	28050085	Gypsy127-LTR_DR
TP49275	281	NA	AC-23f	67	?	-	-	chrUn_10	28050085	28050024	Gypsy127-LTR_DR
TP27320	282	NA	AC-32f	47	Ssa14	24626789	24626840	chrUn_8	7001447	7001498	DNA2-7_DR		x
TP447	282	NA	AC-32f	41.1	Ssa14	24626840	24626789	chrUn_8	7001498	7001447	UCON41		x
TP27370	284	AC-12m	NA	7	Ssa17	18749945	18750000	chrUn:591063901-886595820	290398510	290398455	-
TP27372	284	AC-12m	NA	7	Ssa17	18749945	18750008	chrUn:591063901-886595820	290398608	290398545	-
TP27504	286	NA	21	76.4	Ssa27	12077549	12077508	chrUn_20	14431288	14431326	-
TP625	286	NA	21	68.2	Ssa27	12077700	12077744	chrUn_20	14431326	14431288	-
TP27504	287	NA	21	76.4	Ssa27	12077549	12077508	chrUn_20	14431288	14431326	-
TP27505	287	NA	21	57.6	Ssa08	3060720	3060783	chrUn_20	14431288	14431350	-
TP27504	288	NA	21	76.4	Ssa27	12077549	12077508	chrUn_20	14431288	14431326	-
TP623	288	NA	21	55.2	Ssa08	3060797	3060736	chrUn:1-295531980	16804337	16804276	-
TP27507	289	AC-23m	NA	48.2	Ssa04	43394241	43394296	chr_10	861935	861990	DNA-5_SSa
TP32203	289	AC-23m	NA	20	Ssa04	43394296	43394234	chr_10	861990	861928	DNA-5_SSa
TP27846	292	AC-29m	AC-29f	-	Ssa01	137209131	137209178	chrUn:591063901-886595820	248076393	248076440	-		x
TP40898	292	AC-29m	AC-29f	-	Ssa01	137209178	137209131	chrUn:591063901-886595820	248076440	248076393	-		x
TP28030	294	AC-31m	AC-31f	-	Ssa27	4415153	4415204	chrUn_18	7671674	7671623	-		x
TP38016	294	AC-31m	AC-31f	-	Ssa27	4415204	4415153	chrUn_18	7671623	7671674	-		x
TP28077	295	NA	AC-17f	41.1	Ssa14	38629862	38629920	chrUn_16	31540275	31540216	L1-30_ACar
TP47401	295	NA	AC-17f	14.1	Ssa04	28829346	28829283	chrUn_5	16925210	16925150	TC1L_SS
TP28137	297	AC-31m	AC-31f	-	Ssa27	15412671	15412639	chrUn:591063901-886595820	75391336	75391304	-		x
TP43537	297	AC-31m	AC-31f	-	Ssa27	15412639	15412671	chrUn:591063901-886595820	75391304	75391336	-		x
TP28232	299	AC-3m	NA	40	Ssa07	13625927	13625874	chrUn:886595821-1110957068	148118514	148118467	-		x
TP6881	299	AC-3m	NA	36.4	Ssa07	13625874	13625927	chrUn:886595821-1110957068	148118467	148118514	-		x
TP28319	300	AC-17m	AC-17f	-	Ssa13	25582798	25582735	chrUn:886595821-1110957068	179474464	179474527	-		x
TP46674	300	AC-17m	AC-17f	-	Ssa13	25582734	25582797	chrUn:886595821-1110957068	179474528	179474465	-		x
TP28487	302	NA	AC-6f	171.7	Ssa05	58749678	58749618	chrUn_2	668215	668153	-		x
TP322	302	NA	AC-6f	171.7	Ssa05	58749618	58749677	chrUn_2	668152	668214	Tx1-1_DR		x
TP28558	303	NA	AC-10f	10.5	Ssa11	10985292	10985242	chrUn_6	21551792	21551842	-		x
TP8212	303	NA	AC-10f	10.5	Ssa11	10985242	10985292	chrUn_6	21551842	21551792	-		x
TP28618	306	NA	AC-26f	87	Ssa16	32449703	32449660	chrUn_1	45002833	45002876	-		x
TP34640	306	NA	AC-26f	89.4	Ssa16	32449660	32449703	chrUn_1	45002876	45002833	DNA9-6_DR		x
TP28649	307	AC-5m	AC-5f	-	Ssa11	66216627	66216565	chrUn_28	13043514	13043453	-
TP33938	307	AC-5m	AC-5f	-	Ssa11	66216565	66216627	chrUn_6	30762208	30762150	-
TP29163	310	AC-35m	AC-35f	-	Ssa02/Ssa05	-	-	chrUn_2	6238521	6238475	-
TP47001	310	AC-35m	AC-35f	-	Ssa02/Ssa05	-	-	chrUn_2	6238475	6238521	-
TP29618	313	AC-17m	NA	117.6	Ssa13	5399836	5399806	chrUn:886595821-1110957068	136125154	136125183	L1-70_DR		x
TP35911	313	AC-17m	NA	121.1	Ssa13	5399806	5399836	chrUn:886595821-1110957068	136125183	136125154	-		x
TP29620	314	AC-1+21m	AC-1+21f	-	Ssa12	54996555	54996510	chrUn_17	42111287	42111242	-		x
TP90	314	AC-1+21m	AC-1+21f	-	Ssa12	54996510	54996558	chrUn_17	42111242	42111290	-		x
TP29831	316	AC-1+21m	NA	122.3	Ssa12	27782082	27782127	chrUn:1-295531980	101393742	101393788	LOOPERN2_DR		x
TP4280	316	AC-1+21m	NA	121.1	Ssa12	27782127	27782082	chrUn:1-295531980	101393788	101393742	LOOPERN2_DR		x
TP29934	317	NA	AC-33f	47	Ssa20	27778278	27778218	chr_11	1814023	1814082	-		x
TP30385	317	NA	AC-33f	34.1	Ssa20	27778218	27778278	chr_11	1814082	1814023	-		x
TP30022	319	AC-27m	AC-27f	-	Ssa29	19404241	19404282	chrUn_15	2043477	2043435	-		x
TP49187	319	AC-27m	AC-27f	-	Ssa29	19404282	19404241	chrUn_15	2043435	2043477	-		x
TP302	321	AC-1+21m	NA	18.8	Ssa01/Ssa06/Ssa09/Ssa14/Ssa20	-	-	chr_4/chrUn_5	-	-	DNA4-10_SSa
TP7323	321	AC-1+21m	NA	34.1	Ssa28	37711306	37711360	chr_4	2555792	2555846	DNA4-10_SSa
TP30536	325	AC-9m	AC-9f	-	Ssa16	23060597	23060638	chrUn_20	2280709	2280668	-
TP42523	325	AC-9m	AC-9f	-	Ssa16	23060638	23060597	chrUn:295531981-591063900/chrUn_20	-	-	-
TP30909	330	NA	AC-34f	14.1	Ssa23	21816691	21816724	chrUn_8	20121899	20121862	-
TP3241	330	NA	AC-34f	12.9	Ssa23	21816724	21816691	chrUn_22	12544093	12544128	-
TP31296	333	AC-23m	NA	38.8	Ssa04	44259273	44259326	chrUn:1-295531980	12111632	12111687	-		x
TP36535	333	AC-23m	NA	43.5	Ssa04	44259326	44259273	chrUn:1-295531980	12111687	12111632	-		x
TP31325	334	AC-25m	NA	23.5	Ssa18	12923876	12923929	chrUn_1	23452816	23452763	-		x
TP48389	334	AC-25m	NA	17.6	Ssa18	12923929	12923876	chrUn_1	23452763	23452816	-		x
TP31377	338	AC-36m	NA	56.4	Ssa21	30441168	30441231	chrUn_22	12487530	12487467	-		x
TP47774	338	AC-36m	NA	64.7	Ssa21	30441232	30441171	chrUn_22	12487464	12487527	-		x
TP31418	339	AC-18m	NA	12.9	Ssa01	78407094	78407055	chrUn_23	14051068	14051105	-		x
TP3975	339	AC-18m	NA	65.8	Ssa01	78407055	78407094	chrUn_23	14051105	14051068	-		x
TP31469	340	AC-18m	NA	85.8	Ssa01	78406373	78406334	chrUn_23	14051068	14051105	-
TP3970	340	AC-18m	NA	75.2	Ssa01	78406334	78406373	chrUn_23	14050963	14050924	-
TP31510	341	NA	AC-4q-f	301.1	Ssa03	22374006	22373946	chrUn:295531981-591063900/chrUn:591063901-886595820	-	-	Mariner-19_EL
TP48184	341	NA	AC-26f	80	Ssa29	22528533	22528593	chrUn_2/chrUn_20/chrUn_27/chrUn_29/chrUn_3	-	-	Mariner-19_EL
TP32278	345	NA	AC-6f	83.5	Ssa17	35032643	35032696	chrUn:591063901-886595820	240644919	240644866	-		x
TP41731	345	NA	AC-6f	84.7	Ssa17	35032696	35032643	chrUn:591063901-886595820	240644866	240644919	MER50I		x
TP32318	346	AC-5m	AC-5f	-	Ssa11	60921613	60921658	chrUn_Sex	19374005	19374051	-		x
TP4630	346	AC-5m	AC-5f	-	Ssa11	60921658	60921613	chrUn_Sex	19374051	19374005	-		x
TP32503	353	NA	AC-6f	16.4	Ssa05	23345995	23345953	chrUn_1/chrUn_5	-	-	-
TP7832	353	NA	AC-6f	29.4	Ssa05	23345953	23345995	?	-	-	-
TP32584	355	AC-5m	AC-5f	-	Ssa11	59141782	59141731	chrUn_5	44968541	44968495	-
TP48605	355	AC-5m	AC-5f	-	Ssa11	59141731	59141782	chrUn_22	11681480	11681429	-
TP32653	357	NA	AC-14f	154.1	Ssa06	72211663	72211705	chrUn_4	26310272	26310314	Gypsy-56_GA-LTR		x
TP4283	357	NA	AC-14f	87	Ssa06	72211705	72211663	chrUn_4	26310314	26310272	-		x
TP32740	360	NA	AC-27f	189.4	Ssa16	81853920	81853879	chrUn:886595821-1110957068	110255215	110255254	-		x
TP8933	360	NA	AC-27f	189.4	Ssa16	81853879	81853920	chrUn:886595821-1110957068	110255254	110255215	-		x
TP32767	361	NA	AC-37f	29.4	Ssa18	65999602	65999540	chrUn:1-295531980	65693414	65693474	-
TP28647	361	NA	AC-37f	30.5	Ssa18	65999540	65999605	chrUn_6	30762150	30762208	-
TP32785	362	NA	AC-23f	55.2	Ssa04	32806575	32806616	chrUn:591063901-886595820	185362548	185362589	Mariner1_Laf		x
TP37052	362	NA	AC-23f	54.1	Ssa04	32806616	32806575	chrUn:591063901-886595820	185362589	185362548	hAT-5_XT		x
TP32813	364	AC-14m	NA	88.2	Ssa19	69524312	69524375	chrUn_11	42246784	42246721	-
TP34937	364	AC-14m	NA	87	Ssa19	69524346	69524283	chrUn_11	42246720	42246782	-
TP32877	365	NA	AC-16f	28.2	Ssa10	35120956	35120906	chr_5	2402602	2402652	-		x
TP39068	365	NA	AC-16f	63.5	Ssa10	35120906	35120956	chr_5	2402652	2402602	-		x
TP33046	366	AC-13m	NA	70.5	Ssa09/Ssa15/Ssa15	-	-	chrUn_6	29805087	29805025	DNA4-1B_SSa
TP49092	366	AC-13m	NA	105.8	Ssa15	53467608	53467671	chrUn_6	29805022	29805085	DNA4-1B_SSa
TP33051	367	NA	AC-4q-f	29.4	Ssa10	113591397	113591334	chrUn_20	17493847	17493785	-		x
TP33884	367	NA	AC-4q-f	30.5	Ssa10	113591334	113591397	chrUn_20	17493785	17493847	-		x
TP33571	368	AC-2m	AC-2f	-	Ssa21/Ssa25	-	-	chrUn_2	26828820	26828757	-
TP45245	368	AC-2m	AC-2f	-	Ssa04	13064190	13064251	chrUn_2	26828754	26828817	-
TP33674	369	NA	AC-23f	71.7	Ssa04	28525592	28525529	chrUn_10	27151927	27151866	-		x
TP47219	369	NA	AC-23f	69.4	Ssa04	28525529	28525592	chrUn_10	27151866	27151927	-		x
TP33750	370	NA	AC-4q-f	114.1	Ssa10	55174111	55174149	chrUn_19	1944589	1944627	ENSPM-6_DR
TP43740	370	NA	AC-4q-f	127	Ssa10	55174149	55174111	chrUn_19/chrUn_21	-	-	RTEX-1_EL
TP33926	372	AC-19m	AC-19f	-	Ssa22	5156878	5156939	chrUn_28	15785228	15785174	-
TP44729	372	AC-19m	AC-19f	-	Ssa22	5156940	5156879	chrUn_7	37047627	37047686	-
TP33953	374	AC-26m	AC-26f	-	Ssa11/Ssa16	-	-	chrUn:1-295531980	120746052	120746114	-
TP44785	374	AC-26m	AC-26f	-	Ssa16	30074549	30074487	chrUn_1	8378326	8378267	-
TP33956	375	AC-19m	AC-19f	-	Ssa03	31137603	31137545	chrUn_2	7213810	7213865	-
TP49449	375	AC-19m	AC-19f	-	Ssa03	31137545	31137602	chrUn:591063901-886595820	51532187	51532130	-
TP33998	376	NA	AC-9f	16.4	Ssa11	87261019	87260957	chrUn_19	6987654	6987715	UCON24		x
TP43820	376	NA	AC-9f	15.2	Ssa11	87260957	87261019	chrUn_19	6987715	6987654	-		x
TP34185	378	AC-15m	AC-15f	-	Ssa10	40124933	40124871	chrUn_12	3122506	3122444	-		x
TP44109	378	AC-15m	AC-15f	-	Ssa10	40124871	40124933	chrUn_12	3122444	3122506	-		x
TP34205	379	AC-25m	NA	21.1	Ssa18	11484935	11484875	chrUn:591063901-886595820	266305310	266305250	-
TP44781	379	AC-25m	NA	38.8	Ssa18	11484875	11484935	chrUn:295531981-591063900/chrUn:591063901-886595820	-	-	-
TP34265	381	AC-31m	AC-31f	-	Ssa19/Ssa27	-	-	chrUn:1-295531980	60487142	60487186	L1-2_LA
TP49000	381	AC-31m	AC-31f	-	Ssa18	68871680	68871737	chrUn:1-295531980	60487186	60487142	-
TP34271	382	AC-37m	AC-37f	-	Ssa18	52411300	52411256	chrUn:591063901-886595820	266972498	266972454	-		x
TP48983	382	AC-37m	AC-37f	-	Ssa18	52411256	52411300	chrUn:591063901-886595820	266972454	266972498	-		x
TP34283	383	NA	AC-4q-f	55.2	Ssa10	65502457	65502504	chrUn_2/chrUn_29	-	-	DRSATII
TP890	383	NA	AC-4q-f	197.6	Ssa10	65502504	65502457	chrUn_29	4971235	4971280	DRSATII
TP34288	384	AC-3m	NA	14.1	Ssa07	8060523	8060472	chrUn:591063901-886595820/chrUn_20	-	-	hAT-16_LCh
TP48296	384	AC-3m	NA	12.9	?	-	-	?	-	-	-
TP34358	386	AC-31m	AC-31f	-	Ssa27	30511708	30511659	chrUn:886595821-1110957068	148903766	148903815	-
TP36680	386	AC-31m	AC-31f	-	Ssa27	30511659	30511708	chrUn_23	12753190	12753242	-
TP34462	388	NA	AC-13f	45.8	Ssa23	8264610	8264571	?	-	-	-
TP35505	388	NA	AC-13f	45.8	Ssa23	8264571	8264613	?	-	-	-
TP34468	389	AC-13m	NA	41.1	Ssa23	24782172	24782232	chrUn_4	40829892	40829832	-		x
TP41070	389	AC-13m	NA	97.6	Ssa23	24782232	24782172	chrUn_4	40829832	40829892	-		x
TP34621	390	AC-14m	AC-14f	-	Ssa25/Ssa29	-	-	chrUn:1-295531980	256292875	256292830	-
TP7859	390	AC-14m	AC-14f	-	Ssa13	54164430	54164366	chrUn:1-295531980	256292830	256292875	-
TP34672	392	AC-27m	NA	49.4	?	-	-	chrUn:886595821-1110957068	47132363	47132425	-
TP37050	392	AC-27m	NA	56.4	?	-	-	chrUn:886595821-1110957068	47132428	47132374	-
TP34765	394	AC-4p-m	AC-4p-f	-	?	-	-	chrUn:886595821-1110957068	6408084	6408117	-
TP48190	394	AC-4p-m	AC-4p-f	-	Ssa08	19122820	19122859	chrUn:886595821-1110957068	6408117	6408084	-
TP34781	395	AC-4p-m	AC-4p-f	-	Ssa21	7978484	7978455	chrUn:886595821-1110957068	123443328	123443286	-
TP48152	395	AC-4p-m	AC-4p-f	-	Ssa27	42906745	42906775	chrUn:886595821-1110957068	6408117	6408073	-
TP34785	396	AC-4p-m	AC-4p-f	-	?	-	-	chrUn:886595821-1110957068	6408084	6408117	-
TP42607	396	AC-4p-m	AC-4p-f	-	?	-	-	chrUn:886595821-1110957068	123443286	123443328	-
TP3479	397	AC-2m	NA	20	Ssa25	19935620	19935570	chrUn_3	30254510	30254560	-		x
TP8936	397	AC-2m	NA	11.7	Ssa25	19935573	19935620	chrUn_3	30254557	30254510	-		x
TP34872	398	NA	AC-20b-f	181.1	Ssa19	75648378	75648439	chrUn:886595821-1110957068	162970677	162970738	-		x
TP3807	398	NA	AC-20b-f	178.8	Ssa19	75648440	75648379	chrUn:886595821-1110957068	162970739	162970678	-		x
TP34955	401	NA	AC-1f	9.4	Ssa08	4195004	4195066	chr_15	1002676	1002738	Rex1-2_SSa
TP5825	401	NA	AC-1f	9.4	Ssa03	67849213	67849275	chr_12	78180	78242	Rex1-2_SSa
TP35642	405	NA	AC-18f	58.8	?	-	-	chrUn_16	28663135	28663084	-
TP39199	405	NA	AC-18f	60	?	-	-	chrUn_16	28663084	28663135	L1-9_LCh
TP35735	407	NA	AC-23f	45.8	Ssa04	34294106	34294150	chrUn_10	9321366	9321321	-		x
TP4523	407	NA	AC-23f	49.4	Ssa04	34294150	34294099	chrUn_10	9321321	9321373	-		x
TP35873	408	AC-13m	AC-13f	-	Ssa23	44582275	44582228	chrUn:886595821-1110957068	113965030	113965077	-		x
TP36772	408	AC-13m	AC-13f	-	Ssa23	44582228	44582275	chrUn:886595821-1110957068	113965077	113965030	-		x
TP36034	410	AC-8m	NA	38.8	Ssa05	33689989	33690038	chrUn_29	16388963	16389012	-		x
TP6582	410	AC-8m	NA	14.1	Ssa05	33690038	33689989	chrUn_29	16389012	16388963	-		x
TP36295	414	NA	AC-22f	10.5	Ssa20	86138930	86138886	chrUn:295531981-591063900	76718106	76718150	hAT-6N1_SSa
TP42094	414	NA	AC-22f	11.7	Ssa20	86138886	86138930	chrUn:295531981-591063900	76718109	76718067	hAT-6N1_SSa
TP36525	416	NA	AC-18f	15.2	Ssa29	3674212	3674175	chrUn:591063901-886595820	224354553	224354595	-
TP46404	416	NA	AC-18f	16.4	Ssa21	6375136	6375178	chrUn:591063901-886595820	224354595	224354553	-
TP36593	418	AC-14m	NA	50.5	Ssa06	64626536	64626477	chrUn:591063901-886595820	148447063	148447122	-		x
TP37028	418	AC-14m	NA	18.8	Ssa06	64626477	64626536	chrUn:591063901-886595820	148447122	148447063	-		x
TP36745	421	AC-20b-m	AC-20b-f	-	Ssa04	6301503	6301440	chrUn_12	18459889	18459826	-		x
TP44793	421	AC-20b-m	AC-20b-f	-	Ssa04	6301440	6301503	chrUn_12	18459826	18459889	-		x
TP36789	423	NA	AC-37f	16.4	Ssa18	63886068	63886006	chrUn:886595821-1110957068	220756367	220756305	EnSpm-2_SSa
TP36793	423	AC-25m	AC-25f	-	Ssa18	17730420	17730483	chrUn:886595821-1110957068/chrUn_1	-	-	-
TP36793	424	AC-25m	AC-25f	-	Ssa18	17730420	17730483	chrUn:886595821-1110957068/chrUn_1	-	-	-
TP43142	424	AC-23m	NA	28.2	Ssa18	17730420	17730483	chrUn:886595821-1110957068/chrUn:886595821-1110957068/chrUn_1/chrUn_10	-	-	EnSpm-2_SSa
TP37300	431	NA	AC-27f	40	Ssa29	20688414	20688356	chrUn_15	21219822	21219878	BTLTR1J3		x
TP5864	431	NA	AC-27f	41.1	Ssa29	20688356	20688414	chrUn_15	21219878	21219822	BTLTR1J3		x
TP37713	434	AC-1+21m	AC-1+21f	-	Ssa12	48065356	48065299	chrUn_17	12906027	12906081	-		x
TP48115	434	AC-1+21m	AC-1+21f	-	Ssa12	48065299	48065356	chrUn_17	12906081	12906027	-		x
TP37728	435	AC-16m	AC-16f	-	Ssa10	19545076	19545135	chrUn_5	38668772	38668713	-		x
TP42379	435	AC-16m	AC-16f	-	Ssa10	19545135	19545076	chrUn_5	38668713	38668772	-		x
TP37780	436	AC-17m	NA	47	Ssa13	45774619	45774560	chrUn_16	10542287	10542347	CR1-44_DR		x
TP40525	436	AC-17m	NA	52.9	Ssa13	45774560	45774619	chrUn_16	10542347	10542287	-		x
TP37812	437	AC-33m	AC-33f	-	Ssa20	2326108	2326051	chrUn:295531981-591063900	85886278	85886335	-		x
TP42000	437	AC-33m	AC-33f	-	Ssa20	2326051	2326108	chrUn:295531981-591063900	85886335	85886278	-		x
TP38019	439	NA	AC-33f	23.5	Ssa20	25336868	25336931	chrUn_11	32776443	32776380	-		x
TP45	439	NA	AC-33f	27	Ssa20	25336933	25336871	chrUn_11	32776378	32776441	-		x
TP38238	442	AC-26m	NA	45.8	?	-	-	?	-	-	-
TP43289	442	AC-26m	NA	58.8	?	-	-	?	-	-	-
TP38301	443	NA	AC-18f	101.1	?	-	-	chrUn_16	20343015	20343057	-
TP49346	443	NA	AC-18f	103.5	?	-	-	chrUn_16	20343057	20343015	Gypsy-34_SSa-LTR
TP38338	444	NA	AC-23f	10.5	Ssa04	57237527	57237469	chrUn:886595821-1110957068	18322478	18322534	-		x
TP47514	444	NA	AC-23f	7	Ssa04	57237469	57237527	chrUn:886595821-1110957068	18322534	18322478	UCON18		x
TP38393	447	NA	AC-4q-f	270.5	Ssa09	15252183	15252228	chrUn_20	23610491	23610447	ERVB7_1-I_MM
TP48986	447	NA	AC-4q-f	268.2	Ssa09	15252228	15252183	chrUn_19	14451315	14451263	-
TP38428	448	AC-2m	NA	62.3	?	-	-	?	-	-	-
TP537	448	AC-2m	NA	62.3	?	-	-	?	-	-	-
TP38622	449	AC-15m	NA	44.7	Ssa02/Ssa11	-	-	chr_19	2217035	2217001	-
TP46986	449	AC-15m	NA	25.8	Ssa09	95111093	95111143	chrUn_3	18887508	18887455	Mariner-19_EL
TP38662	450	NA	AC-4p-f	87	Ssa09	140261298	140261242	chrUn:591063901-886595820	27245624	27245565	-		x
TP43594	450	NA	AC-4p-f	76.4	Ssa09	140261242	140261298	chrUn:591063901-886595820	27245565	27245624	L1C_Mim		x
TP38739	451	NA	AC-4q-f	301.1	Ssa09	36025022	36024968	chrUn:886595821-1110957068	123060378	123060326	-		x
TP7057	451	NA	AC-4q-f	289.4	Ssa09	36024968	36025022	chrUn:886595821-1110957068	123060326	123060378	-		x
TP3885	452	NA	AC-3f	37.6	Ssa17	57239919	57239875	chrUn:1-295531980	247626473	247626515	L1-5_LA
TP48998	452	NA	AC-3f	37.6	Ssa18	68871680	68871737	chrUn_22	7644318	7644275	-
TP38934	454	AC-7m	AC-7f	-	Ssa15	79476552	79476603	chrUn_9	19657797	19657846	-		x
TP46642	454	AC-7m	AC-7f	-	Ssa15	79476603	79476552	chrUn_9	19657846	19657797	-		x
TP3897	455	AC-29m	AC-29f	-	Ssa01	148214831	148214773	chrUn_Sex	7366817	7366755	-		x
TP9699	455	AC-29m	AC-29f	-	Ssa01	148214771	148214829	chrUn_Sex	7366753	7366815	-		x
TP39113	458	AC-35m	AC-35f	-	Ssa02	35738837	35738795	chrUn:1-295531980	265806192	265806153	-		x
TP47390	458	AC-35m	AC-35f	-	Ssa02	35738795	35738837	chrUn:1-295531980	265806153	265806192	-		x
TP39219	461	AC-28m	NA	10.5	Ssa15	22370059	22370098	?	-	-	Chapaev3-3_PM
TP42924	461	AC-28m	NA	10.5	Ssa15	22370098	22370059	?	-	-	-
TP39345	463	AC-29m	AC-29f	-	Ssa01	144136601	144136538	chrUn:1-295531980	120663856	120663919	-		x
TP42412	463	AC-29m	AC-29f	-	Ssa01	144136536	144136599	chrUn:1-295531980	120663921	120663858	-		x
TP39492	464	AC-26m	AC-26f	-	Ssa16	44774852	44774807	chrUn_1	41475988	41476033	-		x
TP9500	464	AC-26m	AC-26f	-	Ssa16	44774807	44774852	chrUn_1	41476033	41475988	-		x
TP39509	465	AC-9m	NA	5.8	Ssa14	3792173	3792211	chrUn_18/chrUn_7/chrUn_9	-	-	TE-1_SSa
TP871	465	AC-9m	NA	10.5	Ssa10	9674786	9674739	chr_8	4386683	4386740	TE-1_SSa
TP40162	471	AC-18m	AC-18f	-	Ssa04/Ssa16	-	-	chrUn_19/chrUn_23	-	-	-
TP40727	471	AC-18m	AC-18f	-	Ssa16	2777288	2777338	chrUn_19/chrUn_23	-	-	-
TP40183	472	AC-5m	AC-5f	-	Ssa11	77566688	77566625	chrUn_Sex	15750278	15750341	-		x
TP93	472	AC-5m	AC-5f	-	Ssa11	77566624	77566685	chrUn_Sex	15750342	15750279	-		x
TP40236	473	AC-31m	AC-31f	-	Ssa27	27166958	27167012	chrUn:1-295531980	63833277	63833331	-		x
TP44943	473	AC-31m	AC-31f	-	Ssa27	27167008	27166958	chrUn:1-295531980	63833327	63833277	-		x
TP40619	476	NA	AC-37f	68.2	Ssa18	45469620	45469671	chrUn:591063901-886595820	121463575	121463627	-
TP40854	476	NA	AC-37f	69.4	Ssa18	45469667	45469620	chrUn:591063901-886595820	121463619	121463575	-
TP4089	481	NA	AC-20b-f	209.4	Ssa02	30421149	30421116	?	-	-	DNA-4_SSa
TP5254	481	NA	AC-20b-f	209.4	Ssa02	30421116	30421149	?	-	-	DNA-4_SSa
TP41117	485	AC-19m	AC-19f	-	Ssa07	28518715	28518773	chrUn_21	19795553	19795609	-
TP42697	485	AC-19m	AC-19f	-	Ssa05/Ssa07	-	-	chrUn_21	19795609	19795553	-
TP4167	489	NA	AC-17f	38.8	Ssa13	1995053	1995103	chrUn_24	12996082	12996039	Crack-2B_SSa		x
TP7172	489	NA	AC-17f	29.4	Ssa13	1995103	1995053	chrUn_24	12996039	12996082	Crack-2B_SSa		x
TP41762	491	AC-31m	NA	62.3	Ssa27	10324521	10324462	chr_18	663988	664047	-		x
TP41997	491	AC-31m	NA	60	Ssa27	10324462	10324521	chr_18	664047	663988	-		x
TP41883	493	AC-19m	AC-19f	-	Ssa03	25621637	25621575	chrUn:1-295531980	270572375	270572437	-		x
TP44594	493	AC-19m	AC-19f	-	Ssa03	25621575	25621637	chrUn:1-295531980	270572437	270572375	-		x
TP42003	496	NA	AC-18f	97.6	Ssa01	55537288	55537334	?	-	-	-
TP46342	496	NA	AC-18f	103.5	Ssa01	55537334	55537288	?	-	-	-
TP42021	497	AC-3m	NA	9.4	Ssa07	6240732	6240776	chrUn:886595821-1110957068	208492697	208492650	-		x
TP46297	497	AC-3m	NA	8.2	Ssa07	6240776	6240732	chrUn:886595821-1110957068	208492650	208492697	-		x
TP4215	499	NA	AC-4q-f	95.2	Ssa21	38529409	38529470	chrUn_28	15135103	15135042	-
TP4216	499	AC-4q-m	NA	101.1	Ssa21	38529409	38529470	chrUn_28	15135103	15135042	-
TP42382	502	NA	AC-16f	51.7	Ssa10	47748251	47748216	chrUn:295531981-591063900	283829754	283829796	Kolobok-3_Lch		x
TP43005	502	NA	AC-16f	50.5	Ssa10	47748216	47748251	chrUn:295531981-591063900	283829796	283829754	L1_AC_15		x
TP4256	507	NA	AC-18f	172.9	Ssa01	85813457	85813406	chrUn:591063901-886595820	130195558	130195609	-		x
TP4979	507	NA	AC-18f	151.7	Ssa01	85813406	85813457	chrUn:591063901-886595820	130195609	130195558	-		x
TP42739	510	AC-20b-m	NA	47	Ssa13	47995000	47994960	chrUn_12	10401561	10401601	-		x
TP6888	510	AC-20b-m	NA	57.6	Ssa13	47994960	47995000	chrUn_12	10401601	10401561	-		x
TP42867	514	AC-15m	AC-15f	-	Ssa24	32263432	32263379	chrUn:295531981-591063900	40637230	40637182	-		x
TP44686	514	AC-15m	AC-15f	-	Ssa24	32263379	32263432	chrUn:295531981-591063900	40637182	40637230	-		x
TP42870	515	AC-30m	NA	4.7	Ssa14	86804028	86803984	chrUn:591063901-886595820	216962618	216962660	-		x
TP4964	515	AC-30m	NA	0	Ssa14	86803984	86804028	chrUn:591063901-886595820	216962660	216962618	-		x
TP43035	519	AC-8m	AC-8f	-	Ssa05	23232796	23232826	chrUn_29	26095448	26095509	-
TP43046	519	AC-8m	AC-8f	-	Ssa05	23232826	23232774	chrUn_29	26095510	26095449	-
TP43285	523	AC-1+21m	NA	42.3	Ssa10	23545036	23544994	chrUn_23	1734466	1734505	-
TP48702	523	AC-1+21m	NA	17.6	Ssa10	23544994	23545036	chrUn_4	10065438	10065396	-
TP43507	527	NA	AC-8f	40	Ssa28	10262485	10262440	chrUn_20	10336319	10336271	CryptonV-N3_DR
TP8772	527	NA	AC-8f	41.1	Ssa28	10262440	10262485	?	-	-	CryptonV-N3_DR
TP43513	528	AC-18m	AC-18f	-	Ssa01	66099738	66099682	chrUn_20	24277302	24277271	-
TP8944	528	AC-18m	AC-18f	-	Ssa01	66099682	66099738	chrUn_14	4920954	4920920	-
TP43852	534	AC-22m	NA	0	Ssa04	78460716	78460655	chrUn:886595821-1110957068/chrUn_14	-	-	DNA-TA-3_DR
TP47780	534	AC-22m	NA	1.1	Ssa20	82640913	82640852	chrUn:886595821-1110957068	172919482	172919422	DNA-TA-3_DR
TP43912	535	AC-29m	NA	18.8	Ssa01	130539573	130539516	chrUn:295531981-591063900	47984395	47984338	-		x
TP48431	535	AC-29m	NA	8.2	Ssa01	130539516	130539573	chrUn:295531981-591063900	47984338	47984395	Eulor9A		x
TP43961	536	NA	AC-20b-f	227	Ssa13	81199773	81199835	chrUn:886595821-1110957068	88787819	88787881	-		x
TP44336	536	NA	AC-20b-f	209.4	Ssa13	81199835	81199773	chrUn:886595821-1110957068	88787881	88787819	-		x
TP44304	542	NA	AC-24f	52.9	Ssa07	54768779	54768728	chrUn:295531981-591063900	249560275	249560224	-		x
TP48796	542	NA	AC-24f	56.4	Ssa07	54768728	54768782	chrUn:295531981-591063900	249560224	249560275	-		x
TP4442	544	AC-1+21m	NA	174.1	Ssa12	19326617	19326573	chrUn_17	38859278	38859236	hAT-31_DR		x
TP9739	544	AC-1+21m	NA	95.2	Ssa12	19326573	19326617	chrUn_17	38859236	38859278	hAT-31_DR		x
TP45990	559	NA	AC-22f	20	Ssa20	48555344	48555288	chrUn_27	7303698	7303754	-
TP6761	559	NA	AC-22f	20	Ssa20	48555288	48555344	chrUn_27	6846380	6846327	-
TP46116	560	AC-4p-m	NA	32.9	Ssa24	15296482	15296529	chr_19	3996230	3996183	DNA4-1C_SSa		x
TP5502	560	AC-4p-m	NA	30.5	Ssa24	15296529	15296482	chr_19	3996183	3996230	DNA4-1C_SSa		x
TP46166	561	AC-33m	AC-33f	-	Ssa20	16531444	16531374	?	-	-	-
TP8331	561	AC-33m	AC-33f	-	Ssa20	16531371	16531441	?	-	-	-
TP47181	576	NA	AC-13f	143.5	Ssa08	12691018	12690982	chrUn:1-295531980	81094845	81094881	-		x
TP9763	576	NA	AC-13f	135.2	Ssa08	12690982	12691018	chrUn:1-295531980	81094881	81094845	-		x
TP47901	584	NA	AC-20b-f	199.9	Ssa13/Ssa19	-	-	chrUn:295531981-591063900	203279863	203279907	-
TP48677	584	NA	AC-20b-f	211.7	Ssa01	51906287	51906245	chrUn_23	4187252	4187212	-
TP48184	593	NA	AC-26f	80	Ssa29	22528533	22528593	chrUn_2/chrUn_20/chrUn_27/chrUn_29/chrUn_3	-	-	Mariner-19_EL
TP48185	593	NA	AC-32f	90.5	Ssa05/Ssa10/Ssa14	-	-	chrUn_16	34739991	34739928	Mariner-19_EL
TP48798	606	AC-2m	AC-2f	-	Ssa23/Ssa25	-	-	chrUn:295531981-591063900	139883272	139883325	-
TP48850	606	AC-2m	AC-2f	-	Ssa25	34057689	34057638	chrUn:295531981-591063900	139883321	139883272	-
TP49412	621	NA	AC-30f	15.2	Ssa27	7387655	7387707	chrUn_7	4744761	4744800	Dada-U6_SS
TP26422	621	NA	AC-30f	9.4	?	-	-	?	-	-	-
TP49424	623	AC-26m	NA	40	Ssa09	10710593	10710633	chrUn:886595821-1110957068	98298110	98298070	piggyBac-N1_SSa
TP5395	623	AC-26m	NA	57.6	Ssa09	10710633	10710593	chr_6	2867506	2867544	piggyBac-N1_SSa
TP49442	624	AC-15m	AC-15f	-	Ssa24	18667680	18667734	chrUn:1-295531980	293337689	293337633	-
TP11288	624	AC-15m	AC-15f	-	?	-	-	chrUn_28	18156949	18156895	-
TP5526	636	NA	AC-27f	11.7	Ssa15	27613420	27613460	chrUn:591063901-886595820	118916321	118916375	-		x
TP5561	636	NA	AC-27f	9.4	Ssa15	27613460	27613420	chrUn:591063901-886595820	118916375	118916321	-		x
TP5699	639	AC-5m	AC-5f	-	Ssa11	71011824	71011877	chrUn_Sex	8706378	8706416	-		x
TP6779	639	AC-5m	AC-5f	-	Ssa11	71011877	71011824	chrUn_Sex	8706416	8706378	-		x
TP5887	643	AC-33m	AC-33f	-	Ssa15	3444744	3444687	chrUn_11	33806019	33805962	-		x
TP9107	643	AC-33m	AC-33f	-	Ssa15	3444687	3444744	chrUn_11	33805962	33806019	-		x
TP625	645	NA	AC-21f	68.2	Ssa27	12077700	12077744	chrUn_20	14431326	14431288	-
TP27505	645	NA	AC-21f	57.6	Ssa08	3060720	3060783	chrUn_20	14431288	14431350	-
TP625	647	NA	AC-21f	68.2	Ssa27	12077700	12077744	chrUn_20	14431326	14431288	-
TP623	647	NA	AC-21f	55.2	Ssa08	3060797	3060736	chrUn:1-295531980	16804337	16804276	-
TP7939	664	NA	AC-20a-f	0	Ssa18	68286218	68286281	chr_1	2312351	2312288	DNA4-10_SSa
TP7942	664	AC-16m	AC-16f	-	Ssa13	98378669	98378727	chr_1/chr_17/chr_2	-	-	DNA4-1C_SSa
TP8510	673	NA	AC-16f	10.5	Ssa16	75868413	75868476	chrUn_15/chrUn_18	-	-	Rex1-3B_SSa
TP8592	673	AC-8m	NA	17.6	Ssa20	84825161	84825100	chrUn_14	8413246	8413183	Rex1-3B_SSa
TP8526	674	AC-29m	NA	25.8	Ssa02/Ssa20	-	-	chr_14	917510	917573	Rex1-3B_SSa
TP8631	674	NA	AC-3f	37.6	Ssa23	35750664	35750601	chr_14	917510	917573	Rex1-3B_SSa
TP8533	675	AC-1+21m	NA	136.4	Ssa16	10159629	10159692	chrUn_6	41236043	41236106	Rex1-3B_SSa
TP8552	675	AC-30m	NA	21.1	Ssa16	10159629	10159692	chr_23	895905	895968	Rex1-3B_SSa
TP8577	677	NA	AC-4q-f	309.4	Ssa23	13122191	13122128	chr_24	1582545	1582482	HAL1-1D_Cpo
TP8607	677	NA	AC-6f	25.8	Ssa26	15871526	15871585	chr_17/chr_19/chr_23/chr_7	-	-	Rex1-3B_SSa
TP8579	678	AC-6m	AC-6f	-	Ssa17	8005407	8005469	chr_17/chr_7	-	-	-
TP8607	678	NA	AC-6f	25.8	Ssa26	15871526	15871585	chr_17/chr_19/chr_23/chr_7	-	-	Rex1-3B_SSa
TP8597	680	AC-37m	NA	20	Ssa28	6116054	6116117	chr_6	163597	163534	Rex1-3B_SSa
TP8631	680	NA	AC-3f	37.6	Ssa23	35750664	35750601	chr_14	917510	917573	Rex1-3B_SSa
TP9674	703	AC-26m	NA	62.3	Ssa16	11529381	11529425	chrUn_3	9975864	9975912	-
TP9924	703	AC-26m	NA	49.4	Ssa16	11529425	11529381	chrUn_8	28245738	28245781	-
			represents inter-LG hits										x=SNP marker pairs map to identical genome locations is both Atlantic salmon and rainbow trout but in reverse complement orientation

## Sheet: LG-sort
Marker	duplicate pair	Male	Female	Map	Ssa_Chr	bp_start	bp_end	Omy_Chr	bp_start	bp_end	TE_hit
TP11373	28	AC-1+21m	NA	148.2	Ssa02	39874429	39874489	chr_17	3004233	3004288	hAT-6_PM
TP19195	28	AC-1+21m	NA	114.1	Ssa02/Ssa12	-	-	chr_17	3004288	3004233	DNAX3_ML
TP15979	101	AC-1+21m	NA	171.7	Ssa26	21809756	21809693	chr_17	459327	459264	Mariner-17_SSa
TP15979	102	AC-1+21m	NA	171.7	Ssa26	21809756	21809693	chr_17	459327	459264	Mariner-17_SSa
TP19179	137	AC-1+21m	NA	114.1	Ssa01	44863471	44863408	chrUn:886595821-1110957068	194569997	194569969	-
TP6246	137	AC-1+21m	NA	149.4	Ssa03/Ssa03/Ssa06	-	-	chrUn_14	2505685	2505733	-
TP19875	151	AC-1+21m	NA	41.1	Ssa02	38627471	38627512	chrUn_19	7879613	7879584	Crack-2B_SSa
TP43746	151	AC-1+21m	NA	51.7	Ssa02	38627512	38627449	chrUn_8	12552887	12552938	Crack-2B_SSa
TP20389	166	AC-1+21m	AC-1+21f	-	Ssa12	75100991	75101038	chrUn_17	30555686	30555639	-
TP37548	166	AC-1+21m	AC-1+21f	-	Ssa12	75101038	75100991	chrUn_17	30555639	30555686	-
TP21207	185	AC-1+21m	NA	135.2	Ssa24	11473373	11473327	chrUn_20	13519385	13519431	Crack-13_SSa
TP9857	185	AC-1+21m	NA	179.9	Ssa01/Ssa03/Ssa03/Ssa04/Ssa11/Ssa13/Ssa13/Ssa14/Ssa17/Ssa19/Ssa19/Ssa24	-	-	chrUn_20	13519431	13519385	Crack-13_SSa
TP21207	187	AC-1+21m	NA	135.2	Ssa24	11473373	11473327	chrUn_20	13519385	13519431	Crack-13_SSa
TP21901	196	AC-1+21m	NA	174.1	Ssa04	-	-	chrUn_7	36697227	36697163	-
TP28562	196	AC-1+21m	NA	112.9	Ssa14	51773389	51773452	chrUn_17	21420363	21420310	-
TP23130	219	AC-1+21m	AC-1+21f	-	Ssa12	78276964	78277026	chrUn_17	39676656	39676707	-
TP8479	219	AC-1+21m	AC-1+21f	-	Ssa12	78277026	78276964	chrUn_17	39676707	39676656	-
TP23571	227	AC-1+21m	AC-1+21f	-	Ssa22	29136990	29136950	chrUn_7	32930792	32930749	-
TP41317	227	AC-1+21m	AC-1+21f	-	Ssa22	29136950	29136990	chrUn_7	32930752	32930792	-
TP23995	231	AC-1+21m	NA	181.1	Ssa12	47132250	47132207	chrUn:591063901-886595820	118178977	118179020	hAT-N48B_DR
TP47944	231	AC-1+21m	NA	101.1	Ssa12	47132207	47132250	chrUn:591063901-886595820	118179020	118178977	-
TP25004	251	AC-1+21m	NA	163.5	Ssa12	81794768	81794724	chr_1	7688511	7688539	-
TP29977	251	AC-1+21m	NA	163.5	Ssa12	81794724	81794768	?	-	-	-
TP29620	314	AC-1+21m	AC-1+21f	-	Ssa12	54996555	54996510	chrUn_17	42111287	42111242	-
TP90	314	AC-1+21m	AC-1+21f	-	Ssa12	54996510	54996558	chrUn_17	42111242	42111290	-
TP29831	316	AC-1+21m	NA	122.3	Ssa12	27782082	27782127	chrUn:1-295531980	101393742	101393788	LOOPERN2_DR
TP4280	316	AC-1+21m	NA	121.1	Ssa12	27782127	27782082	chrUn:1-295531980	101393788	101393742	LOOPERN2_DR
TP302	321	AC-1+21m	NA	18.8	Ssa01/Ssa06/Ssa09/Ssa14/Ssa20	-	-	chr_4/chrUn_5	-	-	DNA4-10_SSa
TP7323	321	AC-1+21m	NA	34.1	Ssa28	37711306	37711360	chr_4	2555792	2555846	DNA4-10_SSa
TP37713	434	AC-1+21m	AC-1+21f	-	Ssa12	48065356	48065299	chrUn_17	12906027	12906081	-
TP48115	434	AC-1+21m	AC-1+21f	-	Ssa12	48065299	48065356	chrUn_17	12906081	12906027	-
TP43285	523	AC-1+21m	NA	42.3	Ssa10	23545036	23544994	chrUn_23	1734466	1734505	-
TP48702	523	AC-1+21m	NA	17.6	Ssa10	23544994	23545036	chrUn_4	10065438	10065396	-
TP4442	544	AC-1+21m	NA	174.1	Ssa12	19326617	19326573	chrUn_17	38859278	38859236	hAT-31_DR
TP9739	544	AC-1+21m	NA	95.2	Ssa12	19326573	19326617	chrUn_17	38859236	38859278	hAT-31_DR
TP8533	675	AC-1+21m	NA	136.4	Ssa16	10159629	10159692	chrUn_6	41236043	41236106	Rex1-3B_SSa
TP34955	401	NA	AC-1f	9.4	Ssa08	4195004	4195066	chr_15	1002676	1002738	Rex1-2_SSa
TP5825	401	NA	AC-1f	9.4	Ssa03	67849213	67849275	chr_12	78180	78242	Rex1-2_SSa
TP13573	66	NA	AC-21f	35.2	Ssa12	66272567	66272504	chrUn:295531981-591063900	43831127	43831064	-
TP49168	66	NA	AC-21f	63.5	Ssa12	66272502	66272565	chrUn:295531981-591063900	43831062	43831125	-
TP14390	74	NA	AC-21f	44.7	Ssa02	10656295	10656357	chrUn_19	15809291	15809229	hAT-25N1_SSa
TP40860	74	NA	AC-21f	42.3	Ssa01	10869783	10869720	chrUn_11	38544513	38544575	hAT-25N1_SSa
TP27504	286	NA	AC-21f	76.4	Ssa27	12077549	12077508	chrUn_20	14431288	14431326	-
TP625	286	NA	AC-21f	68.2	Ssa27	12077700	12077744	chrUn_20	14431326	14431288	-
TP27504	287	NA	AC-21f	76.4	Ssa27	12077549	12077508	chrUn_20	14431288	14431326	-
TP27505	287	NA	AC-21f	57.6	Ssa08	3060720	3060783	chrUn_20	14431288	14431350	-
TP27504	288	NA	AC-21f	76.4	Ssa27	12077549	12077508	chrUn_20	14431288	14431326	-
TP623	288	NA	AC-21f	55.2	Ssa08	3060797	3060736	chrUn:1-295531980	16804337	16804276	-
TP625	645	NA	AC-21f	68.2	Ssa27	12077700	12077744	chrUn_20	14431326	14431288	-
TP27505	645	NA	AC-21f	57.6	Ssa08	3060720	3060783	chrUn_20	14431288	14431350	-
TP625	647	NA	AC-21f	68.2	Ssa27	12077700	12077744	chrUn_20	14431326	14431288	-
TP623	647	NA	AC-21f	55.2	Ssa08	3060797	3060736	chrUn:1-295531980	16804337	16804276	-
TP1538	92	AC-10m	NA	20	Ssa11	26416020	26415963	chrUn:1-295531980	30251589	30251532	-
TP25271	92	AC-10m	NA	62.3	Ssa11	26415963	26416020	chrUn:1-295531980	30251532	30251589	LTR5B_SS
TP18037	124	AC-10m	NA	69.4	Ssa11	2823892	2823848	?	-	-	-
TP18039	124	AC-10m	NA	52.9	Ssa11	2823848	2823892	?	-	-	-
TP28558	303	NA	AC-10f	10.5	Ssa11	10985292	10985242	chrUn_6	21551792	21551842	-
TP8212	303	NA	AC-10f	10.5	Ssa11	10985242	10985292	chrUn_6	21551842	21551792	-
TP27370	284	AC-12m	NA	7	Ssa17	18749945	18750000	chrUn:591063901-886595820	290398510	290398455	-
TP27372	284	AC-12m	NA	7	Ssa17	18749945	18750008	chrUn:591063901-886595820	290398608	290398545	-
TP11435	30	AC-13m	NA	62.3	Ssa02	12435041	12435103	chr_4	712494	712434	Penelope-2_SSa
TP25304	30	AC-13m	NA	77.6	Ssa02/Ssa16/Ssa20	-	-	chr_4	712434	712494	Penelope-2_SSa
TP1366	68	AC-13m	NA	80	Ssa23	25149083	25149136	chrUn:295531981-591063900	261008428	261008481	-
TP27818	68	AC-13m	NA	76.4	Ssa23	25149136	25149083	chrUn:295531981-591063900	261008481	261008428	L2-27_ACar
TP15275	90	AC-13m	NA	61.1	Ssa23	23522522	23522583	chrUn:886595821-1110957068	80179431	80179492	-
TP38362	90	AC-13m	NA	43.5	Ssa23	23522583	23522522	chrUn:886595821-1110957068	80179492	80179431	-
TP20057	157	AC-13m	NA	44.7	Ssa02	64755874	64755923	chrUn_16	9570053	9570004	ERV1-N1-I_XT
TP27979	157	AC-13m	NA	42.3	Ssa02	64755923	64755874	chrUn:886595821-1110957068/chrUn_16	-	-	ERV1-N1-I_XT
TP2442	243	AC-13m	NA	75.2	Ssa24	4244095	4244051	chrUn_4	36426126	36426083	hAT-N25_SSa
TP729	243	AC-13m	NA	64.7	Ssa23	35763916	35763960	chrUn_4	36426083	36426126	hAT-N25_SSa
TP2595	262	AC-13m	AC-13f	-	Ssa01	7922595	7922537	chrUn_14	2827368	2827426	-
TP47512	262	AC-13m	AC-13f	-	Ssa17	13388929	13388871	chrUn_14	2827426	2827368	-
TP2672	271	AC-13m	NA	111.7	Ssa23	17659772	17659725	chrUn_4	7738211	7738258	-
TP49422	271	AC-13m	NA	114.1	Ssa23	17659725	17659772	chrUn_4	7738258	7738211	-
TP33046	366	AC-13m	NA	70.5	Ssa09/Ssa15/Ssa15	-	-	chrUn_6	29805087	29805025	DNA4-1B_SSa
TP49092	366	AC-13m	NA	105.8	Ssa15	53467608	53467671	chrUn_6	29805022	29805085	DNA4-1B_SSa
TP34468	389	AC-13m	NA	41.1	Ssa23	24782172	24782232	chrUn_4	40829892	40829832	-
TP41070	389	AC-13m	NA	97.6	Ssa23	24782232	24782172	chrUn_4	40829832	40829892	-
TP35873	408	AC-13m	AC-13f	-	Ssa23	44582275	44582228	chrUn:886595821-1110957068	113965030	113965077	-
TP36772	408	AC-13m	AC-13f	-	Ssa23	44582228	44582275	chrUn:886595821-1110957068	113965077	113965030	-
TP12742	52	NA	AC-13f	92.9	Ssa14	84679064	84679108	?	-	-	-
TP16985	52	NA	AC-13f	90.5	Ssa01	145240857	145240893	?	-	-	-
TP13232	57	NA	AC-13f	117.6	Ssa04	15426552	15426598	chrUn_10	11928827	11928787	-
TP8421	57	NA	AC-13f	117.6	Ssa04	15426595	15426552	chrUn_10	11928787	11928827	-
TP25656	258	NA	AC-13f	98.8	Ssa13	105399245	105399200	chrUn_11	8573952	8573994	TguLTRK3a
TP48161	258	NA	AC-13f	98.8	Ssa27	36776232	36776189	chrUn_11	8573994	8573952	DNA3a_Lch
TP34462	388	NA	AC-13f	45.8	Ssa23	8264610	8264571	?	-	-	-
TP35505	388	NA	AC-13f	45.8	Ssa23	8264571	8264613	?	-	-	-
TP47181	576	NA	AC-13f	143.5	Ssa08	12691018	12690982	chrUn:1-295531980	81094845	81094881	-
TP9763	576	NA	AC-13f	135.2	Ssa08	12690982	12691018	chrUn:1-295531980	81094881	81094845	-
TP14232	73	AC-14m	AC-14f	-	Ssa19	72958495	72958433	?	-	-	-
TP34878	73	AC-14m	AC-14f	-	Ssa19	72958433	72958495	?	-	-	-
TP15189	88	AC-14m	NA	91.7	?	-	-	chrUn:295531981-591063900	72266713	72266752	-
TP27425	88	AC-14m	NA	92.9	?	-	-	chrUn:295531981-591063900	72266752	72266713	-
TP18647	130	AC-14m	AC-14f	-	Ssa19	74199908	74199867	chrUn:295531981-591063900	288929847	288929808	-
TP28112	130	AC-14m	AC-14f	-	Ssa19	74199867	74199908	chrUn:295531981-591063900	288929808	288929847	-
TP32813	364	AC-14m	NA	88.2	Ssa19	69524312	69524375	chrUn_11	42246784	42246721	-
TP34937	364	AC-14m	NA	87	Ssa19	69524346	69524283	chrUn_11	42246720	42246782	-
TP34621	390	AC-14m	AC-14f	-	Ssa25/Ssa29	-	-	chrUn:1-295531980	256292875	256292830	-
TP7859	390	AC-14m	AC-14f	-	Ssa13	54164430	54164366	chrUn:1-295531980	256292830	256292875	-
TP36593	418	AC-14m	NA	50.5	Ssa06	64626536	64626477	chrUn:591063901-886595820	148447063	148447122	-
TP37028	418	AC-14m	NA	18.8	Ssa06	64626477	64626536	chrUn:591063901-886595820	148447122	148447063	-
TP12082	41	NA	AC-14f	116.4	Ssa06/Ssa15	-	-	chrUn_8	17910365	17910413	-
TP21780	41	NA	AC-14f	137.6	Ssa06/Ssa15	-	-	chrUn_8	17910409	17910349	-
TP19035	134	NA	AC-14f	130.5	Ssa06	70894277	70894334	chrUn_4	19363706	19363763	L1ME5
TP36491	134	NA	AC-14f	136.4	Ssa06	70894334	70894277	chrUn_4	19363763	19363706	L1ME5
TP19802	148	NA	AC-14f	84.7	Ssa19	67502382	67502320	chrUn_11	41102831	41102769	-
TP44743	148	NA	AC-14f	110.5	Ssa19	67502320	67502382	chrUn_11	41102769	41102831	-
TP32653	357	NA	AC-14f	154.1	Ssa06	72211663	72211705	chrUn_4	26310272	26310314	Gypsy-56_GA-LTR
TP4283	357	NA	AC-14f	87	Ssa06	72211705	72211663	chrUn_4	26310314	26310272	-
TP10930	19	AC-15m	NA	68.2	?	-	-	chrUn:886595821-1110957068	103302249	103302211	-
TP5090	19	AC-15m	NA	32.9	?	-	-	chrUn:886595821-1110957068	103302211	103302249	-
TP11384	29	AC-15m	NA	76.4	Ssa24	38831306	38831251	chrUn_6	26729051	26728998	-
TP2420	29	AC-15m	NA	75.2	Ssa24	38831251	38831306	chrUn_6	26728998	26729051	-
TP20100	158	AC-15m	AC-15f	-	Ssa24/Ssa26	-	-	chrUn_6	29623484	29623435	-
TP21800	158	AC-15m	AC-15f	-	Ssa24	7878064	7878113	chrUn_6	29623435	29623484	-
TP22419	200	AC-15m	NA	45.8	Ssa26	5047262	5047313	chrUn_6	39653781	39653844	-
TP3137	200	AC-15m	NA	62.3	Ssa26	5047314	5047262	chrUn_6	39653845	39653782	-
TP34185	378	AC-15m	AC-15f	-	Ssa10	40124933	40124871	chrUn_12	3122506	3122444	-
TP44109	378	AC-15m	AC-15f	-	Ssa10	40124871	40124933	chrUn_12	3122444	3122506	-
TP38622	449	AC-15m	NA	44.7	Ssa02/Ssa11	-	-	chr_19	2217035	2217001	-
TP46986	449	AC-15m	NA	25.8	Ssa09	95111093	95111143	chrUn_3	18887508	18887455	Mariner-19_EL
TP42867	514	AC-15m	AC-15f	-	Ssa24	32263432	32263379	chrUn:295531981-591063900	40637230	40637182	-
TP44686	514	AC-15m	AC-15f	-	Ssa24	32263379	32263432	chrUn:295531981-591063900	40637182	40637230	-
TP49442	624	AC-15m	AC-15f	-	Ssa24	18667680	18667734	chrUn:1-295531980	293337689	293337633	-
TP11288	624	AC-15m	AC-15f	-	?	-	-	chrUn_28	18156949	18156895	-
TP11108	22	NA	AC-15f	14.1	Ssa24	34050024	34050080	chrUn_20	25082402	25082350	TDR6
TP32609	22	NA	AC-15f	11.7	Ssa24	34050080	34050024	chrUn_5	5916788	5916731	SINE2-1_PM
TP20578	168	NA	AC-15f	65.8	Ssa24	4984105	4984158	chrUn_6	13399353	13399300	DNA3-1_DR
TP8251	168	NA	AC-15f	65.8	Ssa24	4984158	4984105	chrUn_6	13399300	13399353	-
TP10288	6	AC-16m	NA	22.3	Ssa10	19770144	19770089	chrUn_5	38449150	38449205	Gypsy-15_GA-LTR
TP19295	6	AC-16m	NA	48.2	Ssa10	19770089	19770144	chrUn_5	38449205	38449150	Gypsy-15_GA-LTR
TP24160	237	AC-16m	AC-16f	-	Ssa27	26514719	26514669	chr_5	940353	940301	-
TP39002	237	AC-16m	AC-16f	-	Ssa10	14875368	14875420	chr_5	940301	940353	EnSpm-N1_SSa
TP2461	245	AC-16m	NA	27	Ssa10	10268075	10268010	chrUn:886595821-1110957068	186964164	186964220	MLTR11B
TP46651	245	AC-16m	NA	35.2	Ssa10	10268009	10268074	chrUn:886595821-1110957068	186964220	186964165	MLTR11B
TP37728	435	AC-16m	AC-16f	-	Ssa10	19545076	19545135	chrUn_5	38668772	38668713	-
TP42379	435	AC-16m	AC-16f	-	Ssa10	19545135	19545076	chrUn_5	38668713	38668772	-
TP7942	664	AC-16m	AC-16f	-	Ssa13	98378669	98378727	chr_1/chr_17/chr_2	-	-	DNA4-1C_SSa
TP1282	53	NA	AC-16f	57.6	Ssa10	13715815	13715752	chrUn_5	10826221	10826280	-
TP14855	53	NA	AC-16f	60	Ssa10	13715752	13715815	chrUn_5	10826280	10826221	-
TP13464	61	NA	AC-16f	82.3	Ssa28	21665128	21665189	chrUn_14/chrUn_17	-	-	hAT-N25_SSa
TP49054	61	NA	AC-16f	81.1	Ssa15	11545182	11545121	chrUn_5	45728669	45728606	hAT-N25_SSa
TP1574	98	NA	AC-16f	55.2	Ssa10	43175648	43175685	?	-	-	-
TP24098	98	NA	AC-16f	32.9	Ssa10	43175684	43175647	?	-	-	-
TP20722	170	NA	AC-16f	44.7	Ssa24	5005033	5004970	chrUn_4	5376547	5376610	Rex1-3B_SSa
TP21172	184	NA	AC-16f	38.8	Ssa13	61866717	61866765	chrUn:886595821-1110957068	68939611	68939560	hAT-N150_DR
TP44154	184	NA	AC-16f	44.7	Ssa12	38532212	38532260	chrUn:886595821-1110957068	68939560	68939611	LTR5_Tbel
TP2224	199	NA	AC-16f	23.5	Ssa10	14225823	14225760	chrUn:886595821-1110957068	142542764	142542701	-
TP8851	199	NA	AC-16f	27	Ssa10	14225759	14225822	chrUn:886595821-1110957068	142542700	142542763	-
TP24053	234	NA	AC-16f	43.5	Ssa10	20178005	20177964	chrUn_5	18768418	18768377	-
TP28387	234	NA	AC-16f	42.3	Ssa10	20177964	20178005	chrUn_5	18768377	18768418	-
TP2430	241	NA	AC-16f	24.7	Ssa10	15559780	15559743	chr_15	1938806	1938830	-
TP8441	241	NA	AC-16f	25.8	Ssa10	15559743	15559780	chr_15	1938830	1938802	-
TP32877	365	NA	AC-16f	28.2	Ssa10	35120956	35120906	chr_5	2402602	2402652	-
TP39068	365	NA	AC-16f	63.5	Ssa10	35120906	35120956	chr_5	2402652	2402602	-
TP42382	502	NA	AC-16f	51.7	Ssa10	47748251	47748216	chrUn:295531981-591063900	283829754	283829796	Kolobok-3_Lch
TP43005	502	NA	AC-16f	50.5	Ssa10	47748216	47748251	chrUn:295531981-591063900	283829796	283829754	L1_AC_15
TP8510	673	NA	AC-16f	10.5	Ssa16	75868413	75868476	chrUn_15/chrUn_18	-	-	Rex1-3B_SSa
TP120	38	AC-17m	NA	58.8	Ssa13	6715920	6715872	chrUn:886595821-1110957068	75605366	75605402	-
TP9966	38	AC-17m	NA	61.1	Ssa13	6715872	6715920	chrUn:886595821-1110957068	75605402	75605366	L2-1_SSa
TP19960	154	AC-17m	AC-17f	-	Ssa13	46028871	46028808	chrUn_16	10276854	10276916	hAT-32_SSa
TP3703	154	AC-17m	AC-17f	-	Ssa13	46028805	46028868	chrUn_16	10276919	10276857	hAT-32_SSa
TP28319	300	AC-17m	AC-17f	-	Ssa13	25582798	25582735	chrUn:886595821-1110957068	179474464	179474527	-
TP46674	300	AC-17m	AC-17f	-	Ssa13	25582734	25582797	chrUn:886595821-1110957068	179474528	179474465	-
TP29618	313	AC-17m	NA	117.6	Ssa13	5399836	5399806	chrUn:886595821-1110957068	136125154	136125183	L1-70_DR
TP35911	313	AC-17m	NA	121.1	Ssa13	5399806	5399836	chrUn:886595821-1110957068	136125183	136125154	-
TP37780	436	AC-17m	NA	47	Ssa13	45774619	45774560	chrUn_16	10542287	10542347	CR1-44_DR
TP40525	436	AC-17m	NA	52.9	Ssa13	45774560	45774619	chrUn_16	10542347	10542287	-
TP155	94	NA	AC-17f	21.1	Ssa13	24902934	24902873	chrUn_16	37291969	37292029	-
TP1552	94	NA	AC-17f	42.3	Ssa13	24902873	24902934	chrUn_16	37292029	37291969	-
TP28077	295	NA	AC-17f	41.1	Ssa14	38629862	38629920	chrUn_16	31540275	31540216	L1-30_ACar
TP47401	295	NA	AC-17f	14.1	Ssa04	28829346	28829283	chrUn_5	16925210	16925150	TC1L_SS
TP4167	489	NA	AC-17f	38.8	Ssa13	1995053	1995103	chrUn_24	12996082	12996039	Crack-2B_SSa
TP7172	489	NA	AC-17f	29.4	Ssa13	1995103	1995053	chrUn_24	12996039	12996082	Crack-2B_SSa
TP13355	60	AC-18m	NA	43.5	Ssa01	72813387	72813339	chrUn_Sex	22006723	22006771	-
TP39164	60	AC-18m	NA	63.5	Ssa01	72813339	72813387	chrUn_Sex	22006771	22006723	-
TP19513	144	AC-18m	NA	74.1	?	-	-	chrUn:591063901-886595820	229858779	229858837	-
TP26665	144	AC-18m	NA	16.4	?	-	-	?	-	-	-
TP19799	147	AC-18m	NA	42.3	Ssa19	58900255	58900317	chrUn_9	17748234	17748296	-
TP44113	147	AC-18m	NA	70.5	Ssa19	58900317	58900255	chrUn_9	17748296	17748234	-
TP31418	339	AC-18m	NA	12.9	Ssa01	78407094	78407055	chrUn_23	14051068	14051105	-
TP3975	339	AC-18m	NA	65.8	Ssa01	78407055	78407094	chrUn_23	14051105	14051068	-
TP31469	340	AC-18m	NA	85.8	Ssa01	78406373	78406334	chrUn_23	14051068	14051105	-
TP3970	340	AC-18m	NA	75.2	Ssa01	78406334	78406373	chrUn_23	14050963	14050924	-
TP40162	471	AC-18m	AC-18f	-	Ssa04/Ssa16	-	-	chrUn_19/chrUn_23	-	-	-
TP40727	471	AC-18m	AC-18f	-	Ssa16	2777288	2777338	chrUn_19/chrUn_23	-	-	-
TP43513	528	AC-18m	AC-18f	-	Ssa01	66099738	66099682	chrUn_20	24277302	24277271	-
TP8944	528	AC-18m	AC-18f	-	Ssa01	66099682	66099738	chrUn_14	4920954	4920920	-
TP18378	127	NA	AC-18f	16.4	Ssa19	38328517	38328490	?	-	-	EUTREP11
TP18381	127	NA	AC-18f	16.4	Ssa19	38328490	38328517	?	-	-	EUTREP11
TP23342	222	NA	AC-18f	137.6	Ssa21	6009172	6009124	chrUn:591063901-886595820	276052954	276053008	DNA4-1B_SSa
TP8985	222	NA	AC-18f	135.2	Ssa21	6009124	6009172	chrUn_23	9072425	9072476	DNA4-1B_SSa
TP35642	405	NA	AC-18f	58.8	?	-	-	chrUn_16	28663135	28663084	-
TP39199	405	NA	AC-18f	60	?	-	-	chrUn_16	28663084	28663135	L1-9_LCh
TP36525	416	NA	AC-18f	15.2	Ssa29	3674212	3674175	chrUn:591063901-886595820	224354553	224354595	-
TP46404	416	NA	AC-18f	16.4	Ssa21	6375136	6375178	chrUn:591063901-886595820	224354595	224354553	-
TP38301	443	NA	AC-18f	101.1	?	-	-	chrUn_16	20343015	20343057	-
TP49346	443	NA	AC-18f	103.5	?	-	-	chrUn_16	20343057	20343015	Gypsy-34_SSa-LTR
TP42003	496	NA	AC-18f	97.6	Ssa01	55537288	55537334	?	-	-	-
TP46342	496	NA	AC-18f	103.5	Ssa01	55537334	55537288	?	-	-	-
TP4256	507	NA	AC-18f	172.9	Ssa01	85813457	85813406	chrUn:591063901-886595820	130195558	130195609	-
TP4979	507	NA	AC-18f	151.7	Ssa01	85813406	85813457	chrUn:591063901-886595820	130195609	130195558	-
TP12015	39	AC-19m	AC-19f	-	Ssa03	36702382	36702320	chrUn:295531981-591063900/chrUn:591063901-886595820	-	-	-
TP44745	39	AC-19m	AC-19f	-	Ssa03	21713760	21713698	chrUn_2/chrUn_28	-	-	L1-23_DR
TP12610	49	AC-19m	NA	43.5	Ssa03	7724842	7724779	chrUn:886595821-1110957068	158225110	158225049	-
TP30719	49	AC-19m	NA	48.2	Ssa03	7724779	7724838	chrUn:886595821-1110957068	158225107	158225168	-
TP14583	76	AC-19m	AC-19f	-	Ssa14	74340631	74340691	chrUn_11	39175022	39174978	-
TP24868	76	AC-19m	AC-19f	-	Ssa14	74340691	74340631	chr_1/chrUn_11/chrUn_17	-	-	-
TP16930	113	AC-19m	AC-19f	-	Ssa03	31559034	31559083	chrUn_28	2691081	2691039	-
TP32463	113	AC-19m	AC-19f	-	Ssa03	31559083	31559034	chrUn_28	2691039	2691072	-
TP20273	161	AC-19m	NA	57.6	?	-	-	chrUn:295531981-591063900	86657381	86657310	-
TP27676	161	AC-19m	NA	52.9	Ssa13	13307038	13307095	chrUn:295531981-591063900	86657318	86657383	-
TP2123	188	AC-19m	AC-19f	-	Ssa26	22391148	22391102	chrUn_8	13939486	13939533	-
TP24047	188	AC-19m	AC-19f	-	Ssa26	22391102	22391148	chrUn_28	12526671	12526717	-
TP22550	204	AC-19m	AC-19f	-	Ssa10	92403347	92403303	chrUn_16	36109119	36109170	-
TP860	204	AC-19m	AC-19f	-	Ssa10	92403303	92403351	chrUn_16	36109163	36109119	-
TP36085	209	AC-19m	NA	0	Ssa03	7125866	7125920	chrUn_17	14336016	14335962	X1_DNA
TP33926	372	AC-19m	AC-19f	-	Ssa22	5156878	5156939	chrUn_28	15785228	15785174	-
TP44729	372	AC-19m	AC-19f	-	Ssa22	5156940	5156879	chrUn_7	37047627	37047686	-
TP33956	375	AC-19m	AC-19f	-	Ssa03	31137603	31137545	chrUn_2	7213810	7213865	-
TP49449	375	AC-19m	AC-19f	-	Ssa03	31137545	31137602	chrUn:591063901-886595820	51532187	51532130	-
TP41117	485	AC-19m	AC-19f	-	Ssa07	28518715	28518773	chrUn_21	19795553	19795609	-
TP42697	485	AC-19m	AC-19f	-	Ssa05/Ssa07	-	-	chrUn_21	19795609	19795553	-
TP41883	493	AC-19m	AC-19f	-	Ssa03	25621637	25621575	chrUn:1-295531980	270572375	270572437	-
TP44594	493	AC-19m	AC-19f	-	Ssa03	25621575	25621637	chrUn:1-295531980	270572437	270572375	-
TP2279	209	NA	AC-19f	48.2	Ssa03	7125920	7125866	chr_15	1227095	1227038	-
TP11182	24	AC-20a-m	NA	35.2	Ssa03	79877445	79877504	chrUn:1-295531980	242700971	242701030	-
TP21727	24	AC-20a-m	NA	35.2	Ssa03	79877504	79877445	chrUn:1-295531980	242701030	242700971	-
TP17077	116	AC-20a-m	NA	44.7	Ssa03	85671500	85671458	chrUn:295531981-591063900	1704785	1704827	-
TP39925	116	AC-20a-m	NA	41.1	Ssa03	85671377	85671419	chrUn:295531981-591063900	102753886	102753844	-
TP22456	202	AC-20a-m	NA	5.8	Ssa06	11350756	11350809	chrUn:591063901-886595820	196944424	196944384	Penelope-4_ACar
TP32387	202	AC-20a-m	NA	4.7	Ssa06	11350809	11350756	chrUn:591063901-886595820	196944384	196944424	-
TP23402	224	AC-20a-m	NA	21.1	Ssa03/Ssa03/Ssa06	-	-	?	-	-	-
TP26700	224	AC-20a-m	NA	11.7	Ssa06	26978080	26978132	?	-	-	-
TP24308	242	AC-20a-m	NA	29.4	Ssa26	42886020	42886067	chrUn:1-295531980	200058700	200058659	-
TP3179	242	AC-20a-m	NA	32.9	Ssa07	23234490	23234454	chrUn:591063901-886595820/chrUn_20	-	-	-
TP24970	249	AC-20a-m	NA	9.4	Ssa03	65121900	65121963	chr_11/chr_22	-	-	DNA-TA-8_DR
TP32462	249	AC-20a-m	NA	23.5	Ssa03/Ssa13	-	-	chrUn:591063901-886595820	23572412	23572349	DNA-TA-8_DR
TP40148	102	NA	AC-20a-f	35.2	Ssa06/Ssa16/Ssa22	-	-	chrUn_13	3197918	3197855	Mariner-17_SSa
TP7939	664	NA	AC-20a-f	0	Ssa18	68286218	68286281	chr_1	2312351	2312288	DNA4-10_SSa
TP12659	50	AC-20b-m	NA	45.8	Ssa27	11113198	11113148	chrUn_18	5547749	5547797	-
TP30904	50	AC-20b-m	NA	58.8	Ssa27	11113148	11113201	chrUn_18	5547797	5547746	-
TP1516	87	AC-20b-m	AC-20b-f	-	Ssa03	49350473	49350516	chrUn_12	9775612	9775655	-
TP21852	87	AC-20b-m	AC-20b-f	-	Ssa03	49350513	49350473	chrUn_12	9775652	9775612	-
TP19935	153	AC-20b-m	AC-20b-f	-	Ssa05	64501017	64501069	chrUn_11	28981399	28981343	-
TP44124	153	AC-20b-m	AC-20b-f	-	Ssa05	64501062	64501017	chrUn_11	28981343	28981399	DNA3-3_SSa
TP20189	159	AC-20b-m	NA	30.5	Ssa03	76163936	76163986	chrUn_13	9481131	9481081	-
TP5075	159	AC-20b-m	NA	50.5	Ssa03	76163986	76163936	chrUn_13	9481081	9481131	-
TP25214	252	AC-20b-m	NA	44.7	Ssa03/Ssa06	-	-	chrUn:886595821-1110957068	156741374	156741417	-
TP4627	252	AC-20b-m	NA	29.4	Ssa03/Ssa06	-	-	chrUn:886595821-1110957068	156741417	156741374	-
TP36745	421	AC-20b-m	AC-20b-f	-	Ssa04	6301503	6301440	chrUn_12	18459889	18459826	-
TP44793	421	AC-20b-m	AC-20b-f	-	Ssa04	6301440	6301503	chrUn_12	18459826	18459889	-
TP42739	510	AC-20b-m	NA	47	Ssa13	47995000	47994960	chrUn_12	10401561	10401601	-
TP6888	510	AC-20b-m	NA	57.6	Ssa13	47994960	47995000	chrUn_12	10401601	10401561	-
TP13582	67	NA	AC-20b-f	199.9	?	-	-	chrUn:886595821-1110957068	85107488	85107535	-
TP44053	67	NA	AC-20b-f	219.9	?	-	-	chrUn:886595821-1110957068	85107535	85107488	-
TP144	75	NA	AC-20b-f	202.3	Ssa13	81093330	81093282	chrUn_12	25711160	25711112	-
TP20286	75	NA	AC-20b-f	210.5	Ssa13	81093282	81093330	chrUn_12	25711112	25711160	L1-3_CPB
TP19798	146	NA	AC-20b-f	209.4	Ssa13	88472487	88472425	chr_19	5063467	5063530	Gypsy-200_DR-I
TP44730	146	NA	AC-20b-f	231.7	Ssa13	88472425	88472487	chrUn_2	35117679	35117617	Gypsy-200_DR-I
TP34872	398	NA	AC-20b-f	181.1	Ssa19	75648378	75648439	chrUn:886595821-1110957068	162970677	162970738	-
TP3807	398	NA	AC-20b-f	178.8	Ssa19	75648440	75648379	chrUn:886595821-1110957068	162970739	162970678	-
TP4089	481	NA	AC-20b-f	209.4	Ssa02	30421149	30421116	?	-	-	DNA-4_SSa
TP5254	481	NA	AC-20b-f	209.4	Ssa02	30421116	30421149	?	-	-	DNA-4_SSa
TP43961	536	NA	AC-20b-f	227	Ssa13	81199773	81199835	chrUn:886595821-1110957068	88787819	88787881	-
TP44336	536	NA	AC-20b-f	209.4	Ssa13	81199835	81199773	chrUn:886595821-1110957068	88787881	88787819	-
TP47901	584	NA	AC-20b-f	199.9	Ssa13/Ssa19	-	-	chrUn:295531981-591063900	203279863	203279907	-
TP48677	584	NA	AC-20b-f	211.7	Ssa01	51906287	51906245	chrUn_23	4187252	4187212	-
TP15904	100	AC-22m	AC-22f	-	Ssa20	53220701	53220641	chrUn:886595821-1110957068	106075872	106075932	-
TP6497	100	AC-22m	AC-22f	-	Ssa20	53220641	53220700	chrUn:886595821-1110957068	106075932	106075873	-
TP43852	534	AC-22m	NA	0	Ssa04	78460716	78460655	chrUn:886595821-1110957068/chrUn_14	-	-	DNA-TA-3_DR
TP47780	534	AC-22m	NA	1.1	Ssa20	82640913	82640852	chrUn:886595821-1110957068	172919482	172919422	DNA-TA-3_DR
TP10375	8	NA	AC-22f	16.4	Ssa20	51791735	51791668	chrUn_24	8400546	8400488	-
TP34210	8	NA	AC-22f	14.1	Ssa20	51791668	51791735	chrUn_24	8400488	8400546	-
TP36295	414	NA	AC-22f	10.5	Ssa20	86138930	86138886	chrUn:295531981-591063900	76718106	76718150	hAT-6N1_SSa
TP42094	414	NA	AC-22f	11.7	Ssa20	86138886	86138930	chrUn:295531981-591063900	76718109	76718067	hAT-6N1_SSa
TP45990	559	NA	AC-22f	20	Ssa20	48555344	48555288	chrUn_27	7303698	7303754	-
TP6761	559	NA	AC-22f	20	Ssa20	48555288	48555344	chrUn_27	6846380	6846327	-
TP15478	93	AC-23m	NA	15.2	Ssa04	66825518	66825462	chrUn:295531981-591063900	89648606	89648655	-
TP34107	93	AC-23m	NA	56.4	Ssa04/Ssa13	-	-	chrUn:295531981-591063900	89648655	89648606	-
TP19872	150	AC-23m	AC-23f	-	Ssa04	70237911	70237949	?	-	-	-
TP47969	150	AC-23m	AC-23f	-	Ssa04	70237949	70237911	?	-	-	-
TP20050	156	AC-23m	NA	24.7	Ssa04	52031709	52031680	chrUn_8	13994320	13994272	-
TP24144	156	AC-23m	NA	29.4	Ssa04	52031680	52031709	chrUn_8	13994272	13994320	Polinton-2_DR
TP27507	289	AC-23m	NA	48.2	Ssa04	43394241	43394296	chr_10	861935	861990	DNA-5_SSa
TP32203	289	AC-23m	NA	20	Ssa04	43394296	43394234	chr_10	861990	861928	DNA-5_SSa
TP31296	333	AC-23m	NA	38.8	Ssa04	44259273	44259326	chrUn:1-295531980	12111632	12111687	-
TP36535	333	AC-23m	NA	43.5	Ssa04	44259326	44259273	chrUn:1-295531980	12111687	12111632	-
TP43142	424	AC-23m	NA	28.2	Ssa18	17730420	17730483	chrUn:886595821-1110957068/chrUn:886595821-1110957068/chrUn_1/chrUn_10	-	-	EnSpm-2_SSa
TP24934	248	NA	AC-23f	16.4	Ssa12	50864122	50864172	chrUn:886595821-1110957068/chrUn_10	-	-	-
TP2634	248	NA	AC-23f	17.6	Ssa12	50864172	50864122	chrUn:886595821-1110957068	66010573	66010532	-
TP27113	281	NA	AC-23f	65.8	?	-	-	chrUn_10	28050024	28050085	Gypsy127-LTR_DR
TP49275	281	NA	AC-23f	67	?	-	-	chrUn_10	28050085	28050024	Gypsy127-LTR_DR
TP32785	362	NA	AC-23f	55.2	Ssa04	32806575	32806616	chrUn:591063901-886595820	185362548	185362589	Mariner1_Laf
TP37052	362	NA	AC-23f	54.1	Ssa04	32806616	32806575	chrUn:591063901-886595820	185362589	185362548	hAT-5_XT
TP33674	369	NA	AC-23f	71.7	Ssa04	28525592	28525529	chrUn_10	27151927	27151866	-
TP47219	369	NA	AC-23f	69.4	Ssa04	28525529	28525592	chrUn_10	27151866	27151927	-
TP35735	407	NA	AC-23f	45.8	Ssa04	34294106	34294150	chrUn_10	9321366	9321321	-
TP4523	407	NA	AC-23f	49.4	Ssa04	34294150	34294099	chrUn_10	9321321	9321373	-
TP38338	444	NA	AC-23f	10.5	Ssa04	57237527	57237469	chrUn:886595821-1110957068	18322478	18322534	-
TP47514	444	NA	AC-23f	7	Ssa04	57237469	57237527	chrUn:886595821-1110957068	18322534	18322478	UCON18
TP14674	77	NA	AC-24f	37.6	Ssa17	40885409	40885349	chr_4	3484627	3484563	-
TP32800	77	NA	AC-24f	36.4	Ssa01	60935323	60935260	chr_4	3484563	3484627	-
TP16247	106	NA	AC-24f	41.1	Ssa29	12412112	12412054	chrUn:295531981-591063900	260765044	260765104	-
TP43292	106	NA	AC-24f	40	Ssa29	12412054	12412112	chrUn:295531981-591063900	260765104	260765044	-
TP22951	215	NA	AC-24f	67	?	-	-	chrUn:1-295531980	295197936	295197873	-
TP31350	215	NA	AC-24f	68.2	?	-	-	chrUn:1-295531980	295197873	295197936	Gypsy-33-I_DR
TP44304	542	NA	AC-24f	52.9	Ssa07	54768779	54768728	chrUn:295531981-591063900	249560275	249560224	-
TP48796	542	NA	AC-24f	56.4	Ssa07	54768728	54768782	chrUn:295531981-591063900	249560224	249560275	-
TP10750	15	AC-25m	AC-25f	-	Ssa02	12660858	12660806	chrUn:886595821-1110957068	54543318	54543274	-
TP26978	15	AC-25m	AC-25f	-	Ssa02	12660806	12660858	chrUn:886595821-1110957068	71845076	71845135	-
TP10751	16	AC-25m	AC-25f	-	Ssa02	12660858	12660808	chrUn:886595821-1110957068	54543318	54543276	-
TP26980	16	AC-25m	AC-25f	-	Ssa02	12660808	12660858	chrUn:886595821-1110957068	54543275	54543318	-
TP10751	17	AC-25m	AC-25f	-	Ssa02	12660858	12660808	chrUn:886595821-1110957068	54543318	54543276	-
TP26978	17	AC-25m	AC-25f	-	Ssa02	12660806	12660858	chrUn:886595821-1110957068	71845076	71845135	-
TP26978	275	AC-25m	AC-25f	-	Ssa02	12660806	12660858	chrUn:886595821-1110957068	71845076	71845135	-
TP26980	275	AC-25m	AC-25f	-	Ssa02	12660808	12660858	chrUn:886595821-1110957068	54543275	54543318	-
TP31325	334	AC-25m	NA	23.5	Ssa18	12923876	12923929	chrUn_1	23452816	23452763	-
TP48389	334	AC-25m	NA	17.6	Ssa18	12923929	12923876	chrUn_1	23452763	23452816	-
TP34205	379	AC-25m	NA	21.1	Ssa18	11484935	11484875	chrUn:591063901-886595820	266305310	266305250	-
TP44781	379	AC-25m	NA	38.8	Ssa18	11484875	11484935	chrUn:295531981-591063900/chrUn:591063901-886595820	-	-	-
TP36793	423	AC-25m	AC-25f	-	Ssa18	17730420	17730483	chrUn:886595821-1110957068/chrUn_1	-	-	-
TP36793	424	AC-25m	AC-25f	-	Ssa18	17730420	17730483	chrUn:886595821-1110957068/chrUn_1	-	-	-
TP14823	79	NA	AC-25f	43.5	Ssa18	16703422	16703381	chrUn:295531981-591063900	242635573	242635614	-
TP41873	79	NA	AC-25f	40	Ssa18	16703381	16703422	chrUn:295531981-591063900	242635614	242635573	-
TP21426	189	NA	AC-25f	30.5	Ssa01	52529106	52529052	chr_1	8355279	8355215	-
TP35588	189	NA	AC-25f	21.1	Ssa01	52529052	52529106	chr_1	8355215	8355279	-
TP10090	2	AC-26m	AC-26f	-	Ssa16	16402465	16402524	?	-	-	-
TP34293	2	AC-26m	AC-26f	-	Ssa16	16402528	16402466	chrUn_1	20230481	20230537	-
TP16637	111	AC-26m	AC-26f	-	Ssa16	6818301	6818355	?	-	-	-
TP5583	111	AC-26m	AC-26f	-	Ssa16	6818355	6818298	?	-	-	-
TP19489	143	AC-26m	AC-26f	-	Ssa16	32280765	32280804	chrUn_1	45149357	45149399	-
TP31204	143	AC-26m	AC-26f	-	Ssa16	32280804	32280765	chrUn_1	45149399	45149357	-
TP21217	186	AC-26m	NA	76.4	Ssa17	41083067	41083007	chrUn:591063901-886595820	57690812	57690753	Crack-13_SSa
TP22984	186	AC-26m	NA	75.2	Ssa23	39992515	39992466	chrUn_20	24526109	24526060	Crack-13_SSa
TP21217	187	AC-26m	NA	76.4	Ssa17	41083067	41083007	chrUn:591063901-886595820	57690812	57690753	Crack-13_SSa
TP23408	225	AC-26m	NA	32.9	Ssa16	46539872	46539814	?	-	-	CfERVF2_LTR
TP5241	225	AC-26m	NA	35.2	Ssa16	46539811	46539872	?	-	-	CfERVF2_LTR
TP24	232	AC-26m	AC-26f	-	Ssa29	39680083	39680035	chrUn_26	8856785	8856836	-
TP43419	232	AC-26m	AC-26f	-	Ssa06	59910060	59910025	chr_4/chrUn_11	-	-	-
TP33953	374	AC-26m	AC-26f	-	Ssa11/Ssa16	-	-	chrUn:1-295531980	120746052	120746114	-
TP44785	374	AC-26m	AC-26f	-	Ssa16	30074549	30074487	chrUn_1	8378326	8378267	-
TP38238	442	AC-26m	NA	45.8	?	-	-	?	-	-	-
TP43289	442	AC-26m	NA	58.8	?	-	-	?	-	-	-
TP39492	464	AC-26m	AC-26f	-	Ssa16	44774852	44774807	chrUn_1	41475988	41476033	-
TP9500	464	AC-26m	AC-26f	-	Ssa16	44774807	44774852	chrUn_1	41476033	41475988	-
TP49424	623	AC-26m	NA	40	Ssa09	10710593	10710633	chrUn:886595821-1110957068	98298110	98298070	piggyBac-N1_SSa
TP5395	623	AC-26m	NA	57.6	Ssa09	10710633	10710593	chr_6	2867506	2867544	piggyBac-N1_SSa
TP9674	703	AC-26m	NA	62.3	Ssa16	11529381	11529425	chrUn_3	9975864	9975912	-
TP9924	703	AC-26m	NA	49.4	Ssa16	11529425	11529381	chrUn_8	28245738	28245781	-
TP15300	91	NA	AC-26f	88.2	Ssa16	43951659	43951598	chrUn_1	2279392	2279446	hAT-38_SSa
TP27322	91	NA	AC-26f	77.6	Ssa16	43951598	43951659	chrUn_1	2279446	2279392	hAT-38_SSa
TP19435	142	NA	AC-26f	21.1	Ssa09	43197054	43197116	chr_1	1341921	1341983	RTEX-2_SSa
TP22720	142	NA	AC-26f	18.8	Ssa09	43197116	43197054	chr_1	1341983	1341921	RTEX-2_SSa
TP23190	221	NA	AC-26f	69.4	Ssa16	15818331	15818387	chrUn_1	43703444	43703389	LTR46_Mim
TP5366	221	NA	AC-26f	72.9	Ssa16	15818387	15818331	chrUn_1	43703389	43703444	LTR46_Mim
TP26754	272	NA	AC-26f	70.5	?	-	-	chrUn_18	19164634	19164591	-
TP4009	272	NA	AC-26f	70.5	?	-	-	?	-	-	-
TP28618	306	NA	AC-26f	87	Ssa16	32449703	32449660	chrUn_1	45002833	45002876	-
TP34640	306	NA	AC-26f	89.4	Ssa16	32449660	32449703	chrUn_1	45002876	45002833	DNA9-6_DR
TP48184	341	NA	AC-26f	80	Ssa29	22528533	22528593	chrUn_2/chrUn_20/chrUn_27/chrUn_29/chrUn_3	-	-	Mariner-19_EL
TP48184	593	NA	AC-26f	80	Ssa29	22528533	22528593	chrUn_2/chrUn_20/chrUn_27/chrUn_29/chrUn_3	-	-	Mariner-19_EL
TP10246	5	AC-27m	NA	67	?	-	-	?	-	-	-
TP3236	5	AC-27m	NA	72.9	?	-	-	?	-	-	-
TP10991	20	AC-27m	AC-27f	-	Ssa17	12626791	12626730	chrUn:591063901-886595820	276424571	276424510	-
TP12492	20	AC-27m	AC-27f	-	Ssa17	12626730	12626791	chrUn:591063901-886595820	276424510	276424571	-
TP30022	319	AC-27m	AC-27f	-	Ssa29	19404241	19404282	chrUn_15	2043477	2043435	-
TP49187	319	AC-27m	AC-27f	-	Ssa29	19404282	19404241	chrUn_15	2043435	2043477	-
TP34672	392	AC-27m	NA	49.4	?	-	-	chrUn:886595821-1110957068	47132363	47132425	-
TP37050	392	AC-27m	NA	56.4	?	-	-	chrUn:886595821-1110957068	47132428	47132374	-
TP107	12	NA	AC-27f	182.3	Ssa17	28460553	28460498	chrUn:886595821-1110957068	153150698	153150644	-
TP30513	12	NA	AC-27f	179.9	Ssa17	28460498	28460553	chrUn:886595821-1110957068	153150644	153150698	-
TP11204	25	NA	AC-27f	74.1	Ssa29	9557190	9557244	chr_15	2215974	2215918	Tx1-20_DR
TP41178	25	NA	AC-27f	72.9	Ssa29	9557244	9557190	chr_15	2215918	2215974	Tx1-20_DR
TP11982	37	NA	AC-27f	167	Ssa02	15983468	15983406	chrUn:295531981-591063900	58379871	58379809	-
TP38354	37	NA	AC-27f	167	Ssa02/Ssa15/Ssa16/Ssa19	-	-	chrUn:295531981-591063900	58379809	58379871	-
TP13992	70	NA	AC-27f	178.8	Ssa17	26771041	26770990	?	-	-	-
TP27055	70	NA	AC-27f	184.7	Ssa17	26770990	26771041	?	-	-	-
TP22603	206	NA	AC-27f	130.5	Ssa16	62626184	62626224	chrUn:591063901-886595820	284296807	284296763	Harbinger-1_LCh
TP23743	206	NA	AC-27f	128.2	Ssa16	62626224	62626184	chrUn:591063901-886595820	284296763	284296807	L1-53_DR
TP32740	360	NA	AC-27f	189.4	Ssa16	81853920	81853879	chrUn:886595821-1110957068	110255215	110255254	-
TP8933	360	NA	AC-27f	189.4	Ssa16	81853879	81853920	chrUn:886595821-1110957068	110255254	110255215	-
TP37300	431	NA	AC-27f	40	Ssa29	20688414	20688356	chrUn_15	21219822	21219878	BTLTR1J3
TP5864	431	NA	AC-27f	41.1	Ssa29	20688356	20688414	chrUn_15	21219878	21219822	BTLTR1J3
TP5526	636	NA	AC-27f	11.7	Ssa15	27613420	27613460	chrUn:591063901-886595820	118916321	118916375	-
TP5561	636	NA	AC-27f	9.4	Ssa15	27613460	27613420	chrUn:591063901-886595820	118916375	118916321	-
TP39219	461	AC-28m	NA	10.5	Ssa15	22370059	22370098	?	-	-	Chapaev3-3_PM
TP42924	461	AC-28m	NA	10.5	Ssa15	22370098	22370059	?	-	-	-
TP15090	85	NA	AC-28f	32.9	Ssa14	7519569	7519531	chr_8	3247052	3247084	-
TP9671	85	NA	AC-28f	30.5	?	-	-	chr_8	3247085	3247052	-
TP21148	183	NA	AC-28f	31.7	Ssa15	20509017	20509064	chrUn_16	30556239	30556193	DNA2-10_DR
TP22565	183	NA	AC-28f	57.6	Ssa15	20509064	20509017	chrUn_12	4652895	4652941	DNA2-10_DR
TP1647	109	AC-29m	NA	41.1	Ssa01	152669302	152669357	chrUn:1-295531980	101601391	101601329	-
TP28199	109	AC-29m	NA	36.4	Ssa01	152669513	152669458	chrUn:1-295531980	101601336	101601391	-
TP1965	145	AC-29m	NA	17.6	Ssa01	134016840	134016896	chrUn_5	1934802	1934838	-
TP32394	145	AC-29m	NA	27	Ssa01	134016896	134016840	chrUn_5	1934838	1934802	-
TP23381	223	AC-29m	NA	22.3	Ssa01	133894082	133894043	?	-	-	-
TP39340	223	AC-29m	NA	16.4	Ssa01	133894043	133894082	?	-	-	-
TP26241	264	AC-29m	AC-29f	-	Ssa01	123640885	123640931	chrUn_5	40822853	40822899	-
TP41191	264	AC-29m	AC-29f	-	Ssa01	123640931	123640885	chrUn_5	40822899	40822853	-
TP27846	292	AC-29m	AC-29f	-	Ssa01	137209131	137209178	chrUn:591063901-886595820	248076393	248076440	-
TP40898	292	AC-29m	AC-29f	-	Ssa01	137209178	137209131	chrUn:591063901-886595820	248076440	248076393	-
TP3897	455	AC-29m	AC-29f	-	Ssa01	148214831	148214773	chrUn_Sex	7366817	7366755	-
TP9699	455	AC-29m	AC-29f	-	Ssa01	148214771	148214829	chrUn_Sex	7366753	7366815	-
TP39345	463	AC-29m	AC-29f	-	Ssa01	144136601	144136538	chrUn:1-295531980	120663856	120663919	-
TP42412	463	AC-29m	AC-29f	-	Ssa01	144136536	144136599	chrUn:1-295531980	120663921	120663858	-
TP43912	535	AC-29m	NA	18.8	Ssa01	130539573	130539516	chrUn:295531981-591063900	47984395	47984338	-
TP48431	535	AC-29m	NA	8.2	Ssa01	130539516	130539573	chrUn:295531981-591063900	47984338	47984395	Eulor9A
TP8526	674	AC-29m	NA	25.8	Ssa02/Ssa20	-	-	chr_14	917510	917573	Rex1-3B_SSa
TP13120	54	AC-2m	NA	62.3	?	-	-	chrUn:886595821-1110957068	200597835	200597871	-
TP17348	54	AC-2m	NA	75.2	?	-	-	chrUn:886595821-1110957068	200597908	200597872	-
TP13469	63	AC-2m	AC-2f	-	Ssa04	44558970	44558912	chrUn_22	11681417	11681480	-
TP46802	63	AC-2m	AC-2f	-	Ssa04	44558912	44558970	chr_10	1907815	1907873	-
TP13474	64	AC-2m	NA	67	?	-	-	chrUn:591063901-886595820	134629340	134629393	-
TP29609	64	AC-2m	NA	67	?	-	-	chrUn:591063901-886595820	134629393	134629340	-
TP14764	78	AC-2m	NA	42.3	Ssa25	13030821	13030865	chrUn_3	5387356	5387399	-
TP38149	78	AC-2m	NA	30.5	Ssa25	13030865	13030821	chrUn_3	5387399	5387356	-
TP15633	97	AC-2m	NA	15.2	Ssa25	21293899	21293836	chrUn:886595821-1110957068	93738825	93738762	-
TP22734	97	AC-2m	NA	14.1	Ssa25	21293835	21293898	chrUn:886595821-1110957068	93738761	93738824	-
TP17050	115	AC-2m	AC-2f	-	Ssa03/Ssa20	-	-	chrUn:1-295531980	48687646	48687594	-
TP46764	115	AC-2m	AC-2f	-	Ssa03	25719307	25719358	chrUn:1-295531980	48687594	48687646	-
TP33571	368	AC-2m	AC-2f	-	Ssa21/Ssa25	-	-	chrUn_2	26828820	26828757	-
TP45245	368	AC-2m	AC-2f	-	Ssa04	13064190	13064251	chrUn_2	26828754	26828817	-
TP3479	397	AC-2m	NA	20	Ssa25	19935620	19935570	chrUn_3	30254510	30254560	-
TP8936	397	AC-2m	NA	11.7	Ssa25	19935573	19935620	chrUn_3	30254557	30254510	-
TP38428	448	AC-2m	NA	62.3	?	-	-	?	-	-	-
TP537	448	AC-2m	NA	62.3	?	-	-	?	-	-	-
TP48798	606	AC-2m	AC-2f	-	Ssa23/Ssa25	-	-	chrUn:295531981-591063900	139883272	139883325	-
TP48850	606	AC-2m	AC-2f	-	Ssa25	34057689	34057638	chrUn:295531981-591063900	139883321	139883272	-
TP20275	162	AC-30m	NA	36.4	Ssa14	72443779	72443738	chrUn_14	1655393	1655432	-
TP42401	162	AC-30m	NA	21.1	Ssa14	72443738	72443779	chrUn_14	1655432	1655393	-
TP21144	182	AC-30m	NA	5.8	Ssa14	84278992	84278940	chrUn:591063901-886595820	37505227	37505279	-
TP25660	182	AC-30m	NA	7	Ssa14	84278940	84278992	chrUn:591063901-886595820	37505279	37505227	-
TP24566	244	AC-30m	NA	21.1	Ssa27	1741451	1741508	chrUn_7	11400801	11400744	TguERV1_LTR1c
TP48878	244	AC-30m	NA	20	Ssa27	1741508	1741451	chrUn_7	11400744	11400801	-
TP42870	515	AC-30m	NA	4.7	Ssa14	86804028	86803984	chrUn:591063901-886595820	216962618	216962660	-
TP4964	515	AC-30m	NA	0	Ssa14	86803984	86804028	chrUn:591063901-886595820	216962660	216962618	-
TP8552	675	AC-30m	NA	21.1	Ssa16	10159629	10159692	chr_23	895905	895968	Rex1-3B_SSa
TP49412	621	NA	AC-30f	15.2	Ssa27	7387655	7387707	chrUn_7	4744761	4744800	Dada-U6_SS
TP26422	621	NA	AC-30f	9.4	?	-	-	?	-	-	-
TP1780	123	AC-31m	NA	52.9	Ssa27	12818895	12818929	chrUn_18	4580614	4580669	-
TP20041	123	AC-31m	NA	54.1	Ssa27	12818929	12818895	chrUn_18	4580669	4580614	-
TP22912	214	AC-31m	AC-31f	-	Ssa03	50863119	50863180	chrUn_2	7920197	7920259	-
TP23551	214	AC-31m	AC-31f	-	Ssa03	50863174	50863119	chrUn_2	7920252	7920197	-
TP28030	294	AC-31m	AC-31f	-	Ssa27	4415153	4415204	chrUn_18	7671674	7671623	-
TP38016	294	AC-31m	AC-31f	-	Ssa27	4415204	4415153	chrUn_18	7671623	7671674	-
TP28137	297	AC-31m	AC-31f	-	Ssa27	15412671	15412639	chrUn:591063901-886595820	75391336	75391304	-
TP43537	297	AC-31m	AC-31f	-	Ssa27	15412639	15412671	chrUn:591063901-886595820	75391304	75391336	-
TP34265	381	AC-31m	AC-31f	-	Ssa19/Ssa27	-	-	chrUn:1-295531980	60487142	60487186	L1-2_LA
TP49000	381	AC-31m	AC-31f	-	Ssa18	68871680	68871737	chrUn:1-295531980	60487186	60487142	-
TP34358	386	AC-31m	AC-31f	-	Ssa27	30511708	30511659	chrUn:886595821-1110957068	148903766	148903815	-
TP36680	386	AC-31m	AC-31f	-	Ssa27	30511659	30511708	chrUn_23	12753190	12753242	-
TP40236	473	AC-31m	AC-31f	-	Ssa27	27166958	27167012	chrUn:1-295531980	63833277	63833331	-
TP44943	473	AC-31m	AC-31f	-	Ssa27	27167008	27166958	chrUn:1-295531980	63833327	63833277	-
TP41762	491	AC-31m	NA	62.3	Ssa27	10324521	10324462	chr_18	663988	664047	-
TP41997	491	AC-31m	NA	60	Ssa27	10324462	10324521	chr_18	664047	663988	-
TP14202	72	NA	AC-31f	64.7	Ssa27	4276332	4276287	chrUn_18	7805363	7805406	-
TP23778	72	NA	AC-31f	61.1	Ssa27	4276287	4276332	chrUn_18	7805406	7805363	Crack-2B_SSa
TP15518	95	NA	AC-31f	29.4	Ssa27	28310242	28310180	chrUn_18	1132327	1132389	-
TP7845	95	NA	AC-31f	23.5	Ssa27	28310180	28310242	chrUn_18	1132389	1132327	-
TP20801	175	NA	AC-31f	31.7	Ssa27	28220277	28220228	?	-	-	Penelope2_XT
TP22209	175	NA	AC-31f	22.3	Ssa27	28220228	28220277	?	-	-	Penelope2_XT
TP22546	203	AC-32m	AC-32f	-	Ssa23	1231138	1231097	chrUn_19	15999915	15999954	-
TP49185	203	AC-32m	AC-32f	-	Ssa23	1231097	1231138	chrUn_19	15999954	15999912	-
TP22813	210	AC-32m	AC-32f	-	Ssa14	3331535	3331585	chrUn_8	12849347	12849397	-
TP47925	210	AC-32m	AC-32f	-	Ssa14	3331585	3331535	chrUn_8	12849397	12849347	-
TP10186	3	NA	AC-32f	10.5	Ssa14	39321751	39321794	chrUn:886595821-1110957068	100534460	100534402	-
TP34685	3	NA	AC-32f	11.7	Ssa14	39321794	39321751	chrUn:886595821-1110957068	100534402	100534460	-
TP10759	11	NA	AC-32f	122.3	Ssa02	71082579	71082524	chrUn_21	7184987	7184932	-
TP10759	18	NA	AC-32f	122.3	Ssa02	71082579	71082524	chrUn_21	7184987	7184932	-
TP25335	18	NA	AC-32f	116.4	Ssa02/Ssa13/Ssa20	-	-	chrUn_21	7184932	7184987	-
TP11858	33	NA	AC-32f	8.2	Ssa14	40022053	40022105	chrUn:295531981-591063900	206148615	206148669	-
TP32579	33	NA	AC-32f	8.2	Ssa14	40022105	40022053	chrUn:295531981-591063900	206148669	206148615	-
TP12052	40	NA	AC-32f	35.2	Ssa14	26841370	26841433	chrUn_8	43063989	43063925	-
TP8824	40	NA	AC-32f	34.1	Ssa14	26841435	26841372	chrUn_8	43063923	43063987	-
TP18992	133	NA	AC-32f	91.7	Ssa03	20482373	20482306	chrUn:591063901-886595820	177185269	177185314	-
TP36902	133	NA	AC-32f	94.1	Ssa07	39125316	39125278	chrUn:591063901-886595820	177185305	177185269	-
TP10759	218	NA	AC-32f	122.3	Ssa02	71082579	71082524	chrUn_21	7184987	7184932	-
TP27320	282	NA	AC-32f	47	Ssa14	24626789	24626840	chrUn_8	7001447	7001498	DNA2-7_DR
TP447	282	NA	AC-32f	41.1	Ssa14	24626840	24626789	chrUn_8	7001498	7001447	UCON41
TP48185	593	NA	AC-32f	90.5	Ssa05/Ssa10/Ssa14	-	-	chrUn_16	34739991	34739928	Mariner-19_EL
TP11267	27	AC-33m	AC-33f	-	Ssa15	2464788	2464831	chrUn:886595821-1110957068	161870852	161870807	-
TP4002	27	AC-33m	AC-33f	-	Ssa15	2464831	2464788	chrUn:886595821-1110957068	161870808	161870852	-
TP11860	34	AC-33m	AC-33f	-	Ssa15	4494057	4494015	chrUn:1-295531980	168838376	168838334	-
TP15853	34	AC-33m	AC-33f	-	Ssa15	4494015	4494057	chrUn:1-295531980	168838334	168838376	DNA7-N1_DR
TP11980	36	AC-33m	NA	31.7	Ssa20	29029235	29029295	chrUn:886595821-1110957068	223252224	223252284	-
TP8723	36	AC-33m	NA	25.8	Ssa20	29029295	29029235	chrUn:886595821-1110957068	223252284	223252224	UCON64
TP14883	81	AC-33m	AC-33f	-	Ssa20	22145679	22145622	chrUn_11	28242917	28242974	-
TP17297	81	AC-33m	AC-33f	-	Ssa20	22145622	22145679	chrUn_11	28242974	28242917	-
TP15157	86	AC-33m	NA	9.4	Ssa20	20124434	20124477	chrUn_11	30039662	30039601	L1-37_DR
TP35648	86	AC-33m	NA	18.8	Ssa20	20124477	20124431	chrUn_11	30039601	30039665	-
TP16022	104	AC-33m	AC-33f	-	Ssa06/Ssa13/Ssa22	-	-	chrUn:295531981-591063900	86240016	86240079	Mariner-17_SSa
TP18863	132	AC-33m	AC-33f	-	Ssa20	2375082	2375122	chrUn_8	34338676	34338635	-
TP42955	132	AC-33m	AC-33f	-	Ssa20	2376642	2376602	chrUn:295531981-591063900	85838287	85838327	-
TP19898	152	AC-33m	AC-33f	-	Ssa20	2251153	2251100	chrUn:295531981-591063900	85969868	85969922	-
TP48451	152	AC-33m	AC-33f	-	Ssa20	2251100	2251153	chrUn:295531981-591063900	85969922	85969868	-
TP25233	253	AC-33m	AC-33f	-	Ssa15	2529278	2529221	chrUn_11	39668572	39668531	-
TP30290	253	AC-33m	AC-33f	-	Ssa15	2529221	2529278	chrUn_11	39668531	39668573	-
TP37812	437	AC-33m	AC-33f	-	Ssa20	2326108	2326051	chrUn:295531981-591063900	85886278	85886335	-
TP42000	437	AC-33m	AC-33f	-	Ssa20	2326051	2326108	chrUn:295531981-591063900	85886335	85886278	-
TP46166	561	AC-33m	AC-33f	-	Ssa20	16531444	16531374	?	-	-	-
TP8331	561	AC-33m	AC-33f	-	Ssa20	16531371	16531441	?	-	-	-
TP5887	643	AC-33m	AC-33f	-	Ssa15	3444744	3444687	chrUn_11	33806019	33805962	-
TP9107	643	AC-33m	AC-33f	-	Ssa15	3444687	3444744	chrUn_11	33805962	33806019	-
TP17660	121	NA	AC-33f	31.7	Ssa20	1505371	1505320	chrUn:295531981-591063900	86600212	86600263	L1-65_ACar
TP9229	121	NA	AC-33f	38.8	Ssa20	1505320	1505371	chrUn:295531981-591063900	86600263	86600212	-
TP27080	280	NA	AC-33f	41.1	Ssa20	28334040	28334098	chrUn_10	7711521	7711462	-
TP32682	280	NA	AC-33f	49.4	Ssa20	28334098	28334040	chrUn_10	7711462	7711521	hAT-N134_DR
TP29934	317	NA	AC-33f	47	Ssa20	27778278	27778218	chr_11	1814023	1814082	-
TP30385	317	NA	AC-33f	34.1	Ssa20	27778218	27778278	chr_11	1814082	1814023	-
TP38019	439	NA	AC-33f	23.5	Ssa20	25336868	25336931	chrUn_11	32776443	32776380	-
TP45	439	NA	AC-33f	27	Ssa20	25336933	25336871	chrUn_11	32776378	32776441	-
TP11048	21	AC-34m	NA	11.7	?	-	-	?	-	-	-
TP31285	21	AC-34m	NA	18.8	?	-	-	?	-	-	-
TP30909	330	NA	AC-34f	14.1	Ssa23	21816691	21816724	chrUn_8	20121899	20121862	-
TP3241	330	NA	AC-34f	12.9	Ssa23	21816724	21816691	chrUn_22	12544093	12544128	-
TP12726	51	AC-35m	AC-35f	-	Ssa02	18149083	18149146	chr_19	136752	136691	-
TP34454	51	AC-35m	AC-35f	-	Ssa02	18149147	18149084	chrUn:295531981-591063900	110495778	110495841	-
TP1629	107	AC-35m	AC-35f	-	?	-	-	?	-	-	-
TP21720	107	AC-35m	AC-35f	-	?	-	-	?	-	-	-
TP17461	120	AC-35m	NA	17.6	Ssa02	12671768	12671712	chrUn:886595821-1110957068	37175537	37175593	-
TP7699	120	AC-35m	NA	30.5	Ssa02	12671712	12671768	chrUn:886595821-1110957068	37175593	37175537	-
TP19042	135	AC-35m	NA	20	Ssa02	23861604	23861662	chrUn:591063901-886595820	245815777	245815834	-
TP24210	135	AC-35m	NA	30.5	Ssa02	23861661	23861604	chrUn:591063901-886595820	245815834	245815777	-
TP19090	136	AC-35m	NA	42.3	Ssa02	12245254	12245212	chrUn_3	20055153	20055111	-
TP42492	136	AC-35m	NA	25.8	Ssa02	12245212	12245254	chrUn_3	20055111	20055153	L1-23_DR
TP2041	167	AC-35m	AC-35f	-	Ssa02	13503229	13503285	?	-	-	-
TP36649	167	AC-35m	AC-35f	-	Ssa02	13503285	13503229	?	-	-	-
TP29163	310	AC-35m	AC-35f	-	Ssa02/Ssa05	-	-	chrUn_2	6238521	6238475	-
TP47001	310	AC-35m	AC-35f	-	Ssa02/Ssa05	-	-	chrUn_2	6238475	6238521	-
TP39113	458	AC-35m	AC-35f	-	Ssa02	35738837	35738795	chrUn:1-295531980	265806192	265806153	-
TP47390	458	AC-35m	AC-35f	-	Ssa02	35738795	35738837	chrUn:1-295531980	265806153	265806192	-
TP11923	35	NA	AC-35f	22.3	Ssa02	18587662	18587723	chrUn:1-295531980	148830892	148830956	L1MEC_5
TP29805	35	NA	AC-35f	24.7	Ssa02	18587724	18587662	chrUn:1-295531980	148830957	148830893	L1MEC_5
TP24190	238	NA	AC-35f	64.7	Ssa14	3336550	3336489	chrUn_3	15528863	15528801	BovB_Ma
TP49316	238	NA	AC-35f	63.5	Ssa29	7678950	7678893	chrUn_3	15528798	15528858	BovB_Ma
TP25001	250	NA	AC-35f	43.5	Ssa02	28732915	28732970	chrUn:591063901-886595820	289707644	289707611	-
TP31364	250	NA	AC-35f	42.3	Ssa02	28732970	28732915	chrUn:591063901-886595820	289707611	289707644	-
TP12242	42	AC-36m	NA	22.3	Ssa21	47549142	47549189	chrUn_22	26165306	26165259	-
TP36177	42	AC-36m	NA	20	Ssa21	47549189	47549141	chrUn_22	26165303	26165348	-
TP15084	84	AC-36m	NA	60	Ssa21	17548807	17548858	chrUn:886595821-1110957068	213322713	213322662	Gypsy-22-LTR_DR
TP19305	84	AC-36m	NA	62.3	Ssa21	17548858	17548807	chrUn:886595821-1110957068	213322662	213322713	-
TP31377	338	AC-36m	NA	56.4	Ssa21	30441168	30441231	chrUn_22	12487530	12487467	-
TP47774	338	AC-36m	NA	64.7	Ssa21	30441232	30441171	chrUn_22	12487464	12487527	-
TP126	48	NA	AC-36f	10.5	Ssa21	14832409	14832369	chrUn_22	7892651	7892605	-
TP19328	48	NA	AC-36f	28.2	Ssa21	14832369	14832409	chrUn_22	7892605	7892651	L1MC3
TP10710	13	AC-37m	AC-37f	-	Ssa19	32636306	32636357	chrUn:1-295531980	114648852	114648795	-
TP20601	169	AC-37m	AC-37f	-	Ssa18	51900855	51900918	chrUn:591063901-886595820	90634055	90633992	-
TP28737	169	AC-37m	AC-37f	-	Ssa18	51900920	51900857	chrUn:591063901-886595820	90633990	90634053	-
TP21040	177	AC-37m	NA	9.4	Ssa18	50772903	50772952	chrUn_9	10335825	10335776	-
TP2288	177	AC-37m	NA	23.5	Ssa18	50772952	50772903	chrUn_9	10335776	10335825	-
TP21041	178	AC-37m	NA	14.1	Ssa18	50772903	50772952	chrUn_9	10335825	10335776	-
TP2290	178	AC-37m	NA	22.3	Ssa18	50772952	50772903	chrUn_9	10335776	10335825	-
TP2288	212	AC-37m	NA	23.5	Ssa18	50772952	50772903	chrUn_9	10335776	10335825	-
TP2288	212	AC-37m	NA	23.5	Ssa18	50772952	50772903	chrUn_9	10335776	10335825	-
TP34271	382	AC-37m	AC-37f	-	Ssa18	52411300	52411256	chrUn:591063901-886595820	266972498	266972454	-
TP48983	382	AC-37m	AC-37f	-	Ssa18	52411256	52411300	chrUn:591063901-886595820	266972454	266972498	-
TP8597	680	AC-37m	NA	20	Ssa28	6116054	6116117	chr_6	163597	163534	Rex1-3B_SSa
TP19829	149	NA	AC-37f	36.4	Ssa18	61785698	61785737	?	-	-	-
TP25716	149	NA	AC-37f	34.1	Ssa18	61785737	61785698	?	-	-	-
TP23189	220	NA	AC-37f	16.4	Ssa18	61957517	61957469	chrUn_9	13878672	13878624	hAT-N28_SSa
TP28744	220	NA	AC-37f	38.8	Ssa10	113418638	113418696	chr_18	2829534	2829474	hAT-N28B_SSa
TP32767	361	NA	AC-37f	29.4	Ssa18	65999602	65999540	chrUn:1-295531980	65693414	65693474	-
TP28647	361	NA	AC-37f	30.5	Ssa18	65999540	65999605	chrUn_6	30762150	30762208	-
TP36789	423	NA	AC-37f	16.4	Ssa18	63886068	63886006	chrUn:886595821-1110957068	220756367	220756305	EnSpm-2_SSa
TP40619	476	NA	AC-37f	68.2	Ssa18	45469620	45469671	chrUn:591063901-886595820	121463575	121463627	-
TP40854	476	NA	AC-37f	69.4	Ssa18	45469667	45469620	chrUn:591063901-886595820	121463619	121463575	-
TP10713	13	AC-3m	AC-3f	-	?	-	-	chrUn:1-295531980	114648852	114648795	-
TP13567	65	AC-3m	NA	81.1	Ssa07	34937367	34937418	chrUn_15	25104098	25104062	-
TP29538	65	AC-3m	NA	76.4	Ssa07	34937418	34937367	?	-	-	-
TP15050	83	AC-3m	NA	23.5	Ssa17	51275516	51275552	chrUn:886595821-1110957068	201423353	201423322	L1-4_MD
TP36229	83	AC-3m	NA	89.4	Ssa17	51275552	51275516	chrUn:886595821-1110957068	201423322	201423353	-
TP22445	201	AC-3m	NA	37.6	Ssa07	10403528	10403477	chrUn:886595821-1110957068	66533824	66533771	ERV1-N3-I_DR
TP28606	201	AC-3m	NA	91.7	Ssa07	10403477	10403528	chrUn:591063901-886595820	285445305	285445251	ERV1-N3-I_DR
TP2283	211	AC-3m	AC-3f	-	Ssa07	36076803	36076858	chrUn_21	12173439	12173494	-
TP43156	211	AC-3m	AC-3f	-	Ssa07	36076855	36076803	chrUn_21	12173491	12173439	-
TP28232	299	AC-3m	NA	40	Ssa07	13625927	13625874	chrUn:886595821-1110957068	148118514	148118467	-
TP6881	299	AC-3m	NA	36.4	Ssa07	13625874	13625927	chrUn:886595821-1110957068	148118467	148118514	-
TP34288	384	AC-3m	NA	14.1	Ssa07	8060523	8060472	chrUn:591063901-886595820/chrUn_20	-	-	hAT-16_LCh
TP48296	384	AC-3m	NA	12.9	?	-	-	?	-	-	-
TP42021	497	AC-3m	NA	9.4	Ssa07	6240732	6240776	chrUn:886595821-1110957068	208492697	208492650	-
TP46297	497	AC-3m	NA	8.2	Ssa07	6240776	6240732	chrUn:886595821-1110957068	208492650	208492697	-
TP3885	452	NA	AC-3f	37.6	Ssa17	57239919	57239875	chrUn:1-295531980	247626473	247626515	L1-5_LA
TP48998	452	NA	AC-3f	37.6	Ssa18	68871680	68871737	chrUn_22	7644318	7644275	-
TP8631	674	NA	AC-3f	37.6	Ssa23	35750664	35750601	chr_14	917510	917573	Rex1-3B_SSa
TP8631	680	NA	AC-3f	37.6	Ssa23	35750664	35750601	chr_14	917510	917573	Rex1-3B_SSa
TP14911	82	AC-4p-m	NA	14.1	Ssa09	103087730	103087679	chrUn_5	38924391	38924352	hAT-N28B_SSa
TP2021	82	AC-4p-m	NA	12.9	Ssa09	103087675	103087730	chrUn_24	12734328	12734278	hAT-N28B_SSa
TP20731	171	AC-4p-m	AC-4p-f	-	Ssa23/Ssa24	-	-	chr_4	3199684	3199747	-
TP23667	228	AC-4p-m	NA	56.4	Ssa10	94458491	94458523	?	-	-	-
TP4647	228	AC-4p-m	NA	15.2	?	-	-	?	-	-	-
TP34765	394	AC-4p-m	AC-4p-f	-	?	-	-	chrUn:886595821-1110957068	6408084	6408117	-
TP48190	394	AC-4p-m	AC-4p-f	-	Ssa08	19122820	19122859	chrUn:886595821-1110957068	6408117	6408084	-
TP34781	395	AC-4p-m	AC-4p-f	-	Ssa21	7978484	7978455	chrUn:886595821-1110957068	123443328	123443286	-
TP48152	395	AC-4p-m	AC-4p-f	-	Ssa27	42906745	42906775	chrUn:886595821-1110957068	6408117	6408073	-
TP34785	396	AC-4p-m	AC-4p-f	-	?	-	-	chrUn:886595821-1110957068	6408084	6408117	-
TP42607	396	AC-4p-m	AC-4p-f	-	?	-	-	chrUn:886595821-1110957068	123443286	123443328	-
TP46116	560	AC-4p-m	NA	32.9	Ssa24	15296482	15296529	chr_19	3996230	3996183	DNA4-1C_SSa
TP5502	560	AC-4p-m	NA	30.5	Ssa24	15296529	15296482	chr_19	3996183	3996230	DNA4-1C_SSa
TP13231	56	NA	AC-4p-f	57.6	Ssa15	32386071	32386124	chr_24	1708021	1707974	Eulor9A
TP48080	56	NA	AC-4p-f	69.4	Ssa21	43512771	43512812	chr_24	1707977	1708021	-
TP13465	62	NA	AC-4p-f	84.7	Ssa09	122474143	122474206	chrUn_22	11681417	11681480	hAT-N25_SSa
TP48615	62	NA	AC-4p-f	83.5	Ssa09	122474206	122474143	chrUn_22	11681480	11681417	hAT-N25_SSa
TP17785	122	NA	AC-4p-f	76.4	Ssa20	65522829	65522766	chrUn:1-295531980/chrUn:591063901-886595820	-	-	ERV6B-MD_I
TP40277	122	NA	AC-4p-f	77.6	Ssa20	65522765	65522828	chrUn:1-295531980/chrUn:591063901-886595820	-	-	ERV6B-MD_I
TP26426	266	NA	AC-4p-f	32.9	Ssa09	108964006	108964052	chrUn:1-295531980	268715652	268715606	-
TP3055	266	NA	AC-4p-f	36.4	Ssa09	108964051	108964006	chrUn:1-295531980	268715607	268715652	-
TP38662	450	NA	AC-4p-f	87	Ssa09	140261298	140261242	chrUn:591063901-886595820	27245624	27245565	-
TP43594	450	NA	AC-4p-f	76.4	Ssa09	140261242	140261298	chrUn:591063901-886595820	27245565	27245624	L1C_Mim
TP10000	1	AC-4q-m	NA	24.7	Ssa10	67031406	67031463	chrUn_2	7084844	7084901	-
TP30104	1	AC-4q-m	NA	44.7	Ssa10	67031463	67031406	chrUn_2	7084901	7084844	-
TP10295	7	AC-4q-m	NA	17.6	Ssa14	71992136	71992199	chrUn:591063901-886595820	204780367	204780430	-
TP10650	7	AC-4q-m	NA	17.6	Ssa14	71992201	71992138	chrUn:591063901-886595820	204780432	204780369	-
TP13220	55	AC-4q-m	AC-4q-f	-	Ssa10	71531205	71531147	chrUn_15	12437309	12437351	-
TP18100	55	AC-4q-m	AC-4q-f	-	Ssa10	71531147	71531205	chrUn_15	12437351	12437309	-
TP20850	176	AC-4q-m	AC-4q-f	-	Ssa10	75006898	75006839	chr_1	2423950	2424009	-
TP37414	176	AC-4q-m	AC-4q-f	-	Ssa10	75006839	75006898	chr_1	2424009	2423950	-
TP26432	267	AC-4q-m	AC-4q-f	-	?	-	-	?	-	-	-
TP45025	267	AC-4q-m	AC-4q-f	-	Ssa06	82379923	82379868	?	-	-	-
TP26637	268	AC-4q-m	NA	9.4	Ssa09	41090109	41090146	chrUn:591063901-886595820	223352682	223352632	Rex1-3C_SSa
TP8319	268	AC-4q-m	NA	51.7	Ssa10/Ssa15	-	-	chrUn_24	10578940	10578977	Rex1-3C_SSa
TP4216	499	AC-4q-m	NA	101.1	Ssa21	38529409	38529470	chrUn_28	15135103	15135042	-
TP13353	59	NA	AC-4q-f	238.8	Ssa09	9080853	9080898	chrUn_29	19003956	19004001	-
TP40939	59	NA	AC-4q-f	237.6	Ssa09	9080898	9080853	chrUn_29	19004001	19003956	-
TP15982	101	NA	AC-4q-f	116.4	Ssa20	5374475	5374414	chrUn_12	30651281	30651344	Mariner-17_SSa
TP16459	108	NA	AC-4q-f	14.1	Ssa23	43775193	43775238	chrUn:591063901-886595820	220109210	220109267	-
TP40844	108	NA	AC-4q-f	8.2	Ssa23	43775238	43775181	chrUn:591063901-886595820	220109267	220109222	-
TP21893	195	NA	AC-4q-f	97.6	Ssa29	23769263	23769203	chr_11/chr_22	-	-	-
TP25366	195	NA	AC-4q-f	221.1	Ssa18	19220494	19220557	chr_11/chr_22	-	-	-
TP24823	246	NA	AC-4q-f	35.2	Ssa10	85064906	85064954	chrUn:591063901-886595820	42069105	42069057	hAT-N23B_EL
TP9102	246	NA	AC-4q-f	36.4	Ssa10	85064954	85064906	chrUn:591063901-886595820	42069057	42069105	-
TP31510	341	NA	AC-4q-f	301.1	Ssa03	22374006	22373946	chrUn:295531981-591063900/chrUn:591063901-886595820	-	-	Mariner-19_EL
TP33051	367	NA	AC-4q-f	29.4	Ssa10	113591397	113591334	chrUn_20	17493847	17493785	-
TP33884	367	NA	AC-4q-f	30.5	Ssa10	113591334	113591397	chrUn_20	17493785	17493847	-
TP33750	370	NA	AC-4q-f	114.1	Ssa10	55174111	55174149	chrUn_19	1944589	1944627	ENSPM-6_DR
TP43740	370	NA	AC-4q-f	127	Ssa10	55174149	55174111	chrUn_19/chrUn_21	-	-	RTEX-1_EL
TP34283	383	NA	AC-4q-f	55.2	Ssa10	65502457	65502504	chrUn_2/chrUn_29	-	-	DRSATII
TP890	383	NA	AC-4q-f	197.6	Ssa10	65502504	65502457	chrUn_29	4971235	4971280	DRSATII
TP38393	447	NA	AC-4q-f	270.5	Ssa09	15252183	15252228	chrUn_20	23610491	23610447	ERVB7_1-I_MM
TP48986	447	NA	AC-4q-f	268.2	Ssa09	15252228	15252183	chrUn_19	14451315	14451263	-
TP38739	451	NA	AC-4q-f	301.1	Ssa09	36025022	36024968	chrUn:886595821-1110957068	123060378	123060326	-
TP7057	451	NA	AC-4q-f	289.4	Ssa09	36024968	36025022	chrUn:886595821-1110957068	123060326	123060378	-
TP4215	499	NA	AC-4q-f	95.2	Ssa21	38529409	38529470	chrUn_28	15135103	15135042	-
TP8577	677	NA	AC-4q-f	309.4	Ssa23	13122191	13122128	chr_24	1582545	1582482	HAL1-1D_Cpo
TP12328	43	AC-5m	AC-5f	-	Ssa11	70120069	70120018	chrUn:886595821-1110957068	146747195	146747236	-
TP35036	43	AC-5m	AC-5f	-	Ssa11	70120018	70120069	chrUn:886595821-1110957068	146747236	146747195	-
TP12471	44	AC-5m	AC-5f	-	Ssa11	70741096	70741052	chrUn_Sex	8525168	8525212	-
TP21094	44	AC-5m	AC-5f	-	Ssa11	70741052	70741096	chrUn_Sex	8525212	8525168	-
TP20781	174	AC-5m	AC-5f	-	Ssa11	77257651	77257588	chrUn:295531981-591063900	269711956	269712019	-
TP2836	174	AC-5m	AC-5f	-	?	-	-	?	-	-	-
TP28649	307	AC-5m	AC-5f	-	Ssa11	66216627	66216565	chrUn_28	13043514	13043453	-
TP33938	307	AC-5m	AC-5f	-	Ssa11	66216565	66216627	chrUn_6	30762208	30762150	-
TP32318	346	AC-5m	AC-5f	-	Ssa11	60921613	60921658	chrUn_Sex	19374005	19374051	-
TP4630	346	AC-5m	AC-5f	-	Ssa11	60921658	60921613	chrUn_Sex	19374051	19374005	-
TP32584	355	AC-5m	AC-5f	-	Ssa11	59141782	59141731	chrUn_5	44968541	44968495	-
TP48605	355	AC-5m	AC-5f	-	Ssa11	59141731	59141782	chrUn_22	11681480	11681429	-
TP40183	472	AC-5m	AC-5f	-	Ssa11	77566688	77566625	chrUn_Sex	15750278	15750341	-
TP93	472	AC-5m	AC-5f	-	Ssa11	77566624	77566685	chrUn_Sex	15750342	15750279	-
TP5699	639	AC-5m	AC-5f	-	Ssa11	71011824	71011877	chrUn_Sex	8706378	8706416	-
TP6779	639	AC-5m	AC-5f	-	Ssa11	71011877	71011824	chrUn_Sex	8706416	8706378	-
TP11694	31	AC-6m	AC-6f	-	Ssa02	30388953	30388903	chrUn:295531981-591063900	115642159	115642109	-
TP32659	31	AC-6m	AC-6f	-	Ssa02	30388903	30388953	chrUn:295531981-591063900	115642109	115642159	-
TP12519	46	AC-6m	NA	74.1	Ssa05	33248325	33248381	chrUn:591063901-886595820	70623705	70623659	-
TP25711	46	AC-6m	NA	31.7	Ssa05	33248381	33248325	chrUn:591063901-886595820	70623659	70623705	-
TP12555	47	AC-6m	AC-6f	-	Ssa02	28041420	28041476	chrUn_2	44614554	44614498	-
TP38908	47	AC-6m	AC-6f	-	Ssa02	28041476	28041420	chrUn_2	44614498	44614554	-
TP13867	69	AC-6m	NA	109.4	Ssa05	17517848	17517909	chrUn:591063901-886595820	17075237	17075298	-
TP15236	69	AC-6m	NA	55.2	Ssa05	17517347	17517284	chrUn:591063901-886595820	17075303	17075240	-
TP14118	71	AC-6m	AC-6f	-	Ssa15	1323053	1323105	chrUn:295531981-591063900	172888791	172888739	-
TP42863	71	AC-6m	AC-6f	-	Ssa15	1323105	1323053	chrUn:295531981-591063900	172888739	172888791	-
TP1844	129	AC-6m	NA	150.5	Ssa09/Ssa15/Ssa16/Ssa17	-	-	chrUn:591063901-886595820	288078952	288078982	hAT-N7_SSa
TP26207	129	AC-6m	NA	144.7	Ssa09/Ssa11/Ssa15/Ssa16/Ssa17/Ssa26/Ssa27	-	-	chrUn:1-295531980	131718285	131718244	hAT-N7_SSa
TP22172	197	AC-6m	NA	41.1	Ssa11	48971714	48971752	chrUn_17	17900694	17900731	REP-21_CPB
TP6786	197	AC-6m	NA	28.2	Ssa11	48971752	48971714	chrUn_17	17900731	17900694	-
TP8579	678	AC-6m	AC-6f	-	Ssa17	8005407	8005469	chr_17/chr_7	-	-	-
TP10659	10	NA	AC-6f	112.9	Ssa05	47101970	47102013	chrUn_4	14488095	14488139	-
TP23072	10	NA	AC-6f	118.8	Ssa05	47102013	47101970	chrUn_2	37897925	37897968	-
TP10659	11	NA	AC-6f	112.9	Ssa05	47101970	47102013	chrUn_4	14488095	14488139	-
TP16006	104	NA	AC-6f	109.4	Ssa22	27074849	27074786	chr_15	2352357	2352294	Gypsy-48_SSa-I
TP16704	112	NA	AC-6f	80	Ssa05	38850389	38850349	chrUn_22	19775678	19775719	-
TP7282	112	NA	AC-6f	82.3	Ssa10/Ssa21/Ssa23	-	-	chrUn_22	19775719	19775678	-
TP23072	218	NA	AC-6f	118.8	Ssa05	47102013	47101970	chrUn_2	37897925	37897968	-
TP28487	302	NA	AC-6f	171.7	Ssa05	58749678	58749618	chrUn_2	668215	668153	-
TP322	302	NA	AC-6f	171.7	Ssa05	58749618	58749677	chrUn_2	668152	668214	Tx1-1_DR
TP32278	345	NA	AC-6f	83.5	Ssa17	35032643	35032696	chrUn:591063901-886595820	240644919	240644866	-
TP41731	345	NA	AC-6f	84.7	Ssa17	35032696	35032643	chrUn:591063901-886595820	240644866	240644919	MER50I
TP32503	353	NA	AC-6f	16.4	Ssa05	23345995	23345953	chrUn_1/chrUn_5	-	-	-
TP7832	353	NA	AC-6f	29.4	Ssa05	23345953	23345995	?	-	-	-
TP8607	677	NA	AC-6f	25.8	Ssa26	15871526	15871585	chr_17/chr_19/chr_23/chr_7	-	-	Rex1-3B_SSa
TP8607	678	NA	AC-6f	25.8	Ssa26	15871526	15871585	chr_17/chr_19/chr_23/chr_7	-	-	Rex1-3B_SSa
TP10200	4	AC-7m	NA	18.8	Ssa15	57479914	57479852	chrUn:295531981-591063900	193428052	193428096	-
TP3060	4	AC-7m	NA	23.5	Ssa15	57479852	57479914	chrUn:295531981-591063900	193428096	193428052	-
TP2029	165	AC-7m	NA	24.7	Ssa15	66838965	66839020	chrUn_9	24206274	24206329	-
TP27076	165	AC-7m	NA	11.7	Ssa15	66839020	66838965	chrUn_9	24206329	24206274	-
TP38934	454	AC-7m	AC-7f	-	Ssa15	79476552	79476603	chrUn_9	19657797	19657846	-
TP46642	454	AC-7m	AC-7f	-	Ssa15	79476603	79476552	chrUn_9	19657846	19657797	-
TP11155	23	NA	AC-7f	25.8	Ssa15	76896703	76896765	chrUn_9	2509758	2509696	-
TP9839	23	NA	AC-7f	23.5	Ssa15	76896765	76896703	chrUn_9	2509696	2509758	-
TP16538	110	AC-8m	AC-8f	-	Ssa09	55458609	55458672	chrUn_29	9210984	9210921	-
TP21087	110	AC-8m	AC-8f	-	Ssa09	55458672	55458609	chrUn_29	9210921	9210984	-
TP36034	410	AC-8m	NA	38.8	Ssa05	33689989	33690038	chrUn_29	16388963	16389012	-
TP6582	410	AC-8m	NA	14.1	Ssa05	33690038	33689989	chrUn_29	16389012	16388963	-
TP43035	519	AC-8m	AC-8f	-	Ssa05	23232796	23232826	chrUn_29	26095448	26095509	-
TP43046	519	AC-8m	AC-8f	-	Ssa05	23232826	23232774	chrUn_29	26095510	26095449	-
TP8592	673	AC-8m	NA	17.6	Ssa20	84825161	84825100	chrUn_14	8413246	8413183	Rex1-3B_SSa
TP11845	32	NA	AC-8f	61.1	Ssa28	6242716	6242768	chrUn_20	7355313	7355365	-
TP13261	32	NA	AC-8f	58.8	Ssa28	6242768	6242716	chrUn_20	7355365	7355313	-
TP17408	119	NA	AC-8f	31.7	Ssa28	13019213	13019175	?	-	-	-
TP21088	119	NA	AC-8f	31.7	Ssa28	13019175	13019213	?	-	-	L1-79_ACar
TP43507	527	NA	AC-8f	40	Ssa28	10262485	10262440	chrUn_20	10336319	10336271	CryptonV-N3_DR
TP8772	527	NA	AC-8f	41.1	Ssa28	10262440	10262485	?	-	-	CryptonV-N3_DR
TP11220	26	AC-9m	AC-9f	-	Ssa24	19120982	19120930	chrUn_2/chrUn_22/chrUn_29	-	-	-
TP46624	26	AC-9m	AC-9f	-	Ssa24	19120930	19120982	chrUn_2/chrUn_22/chrUn_29	-	-	-
TP18753	131	AC-9m	AC-9f	-	Ssa01	21728385	21728325	chrUn_19	21865971	21866031	-
TP47190	131	AC-9m	AC-9f	-	Ssa01	21728325	21728385	chrUn_19	21866031	21865971	-
TP20280	163	AC-9m	AC-9f	-	Ssa01	25399921	25399876	?	-	-	-
TP48587	163	AC-9m	AC-9f	-	Ssa01	25399876	25399921	?	-	-	-
TP30536	325	AC-9m	AC-9f	-	Ssa16	23060597	23060638	chrUn_20	2280709	2280668	-
TP42523	325	AC-9m	AC-9f	-	Ssa16	23060638	23060597	chrUn:295531981-591063900/chrUn_20	-	-	-
TP39509	465	AC-9m	NA	5.8	Ssa14	3792173	3792211	chrUn_18/chrUn_7/chrUn_9	-	-	TE-1_SSa
TP871	465	AC-9m	NA	10.5	Ssa10	9674786	9674739	chr_8	4386683	4386740	TE-1_SSa
TP33998	376	NA	AC-9f	16.4	Ssa11	87261019	87260957	chrUn_19	6987654	6987715	UCON24
TP43820	376	NA	AC-9f	15.2	Ssa11	87260957	87261019	chrUn_19	6987715	6987654	-
